# Supplementary material for: Binding modes of the KRAS(G12C) inhibitors GDC-6036 and LY3537982 revealed by all atom molecular dynamics simulations
Source: Sci Rep. 2025 Jul 10;15:24843. doi: 10.1038/s41598-025-07532-2 (PMC12246139; doi:10.1038/s41598-025-07532-2)
Supplement: Supplementary file 1 — Supplementary Material 1 [file 41598_2025_7532_MOESM1_ESM.xlsx]

## Sheet: Sheet1
Compound	SMILES	Target	Nucleotide exchange assay IC50 [nM]	Chemical stability assay IC50 [nM]	Thermal stability assay ΔT (℃)
GDC-6036	C[C@H]1CN(CCN1C2=NC(=NC3=C(C(=C(C=C32)Cl)C4=C(C(=CC(=N4)N)C)C(F)(F)F)F)OC[C@@H]5CCCN5C)C(=O)C=C	KRAS(G12C)	2.4 ± 0.2	5.9 ± 0.9	23.7; 32.5
GDC-6036	C[C@H]1CN(CCN1C2=NC(=NC3=C(C(=C(C=C32)Cl)C4=C(C(=CC(=N4)N)C)C(F)(F)F)F)OC[C@@H]5CCCN5C)C(=O)C=C	KRAS(G12C/H95L)	12.0 ± 3.0	15.0 ± 3.4	n.d
GDC-6036	C[C@H]1CN(CCN1C2=NC(=NC3=C(C(=C(C=C32)Cl)C4=C(C(=CC(=N4)N)C)C(F)(F)F)F)OC[C@@H]5CCCN5C)C(=O)C=C	KRAS(G12C/Y96D)	229 ± 59	106 ± 6	n.d
LY3537982	C[C@H]1CN(CCN1C2=NC(=NC3=C(C(=C(C=C32)Cl)C4=C(C(=CC(=N4)N)C)C(F)(F)F)F)OC[C@@H]5CCCN5C)C(=O)C=C	HRAS(G12C)	32.9 ± 2.20	n.d	n.d
LY3537982	C[C@H]1CN(CCN1C2=NC(=NC3=C(C(=C(C=C32)Cl)C4=C(C(=CC(=N4)N)C)C(F)(F)F)F)OC[C@@H]5CCCN5C)C(=O)C=C	NRAS(G12C)	29.8 ± 2.35	n.d	n.d
LY3537982	C[C@H]1CN(CCN1C2=NC(=NC3=C(C(=C(C=C32)Cl)C4=C(C(=CC(=N4)N)C)C(F)(F)F)F)OC[C@@H]5CCCN5C)C(=O)C=C	KRAS(WT)	291 ± 23	n.d	5.2; 5.5
	C=CC(=O)N1CCN2[C@H](C1)CCOC3=C(C(=C(C=C3C2=O)F)C4=C5C(=C(SC5=C(C=C4)F)N)C#N)Cl	KRAS(G12C)	0.956 ± 0.300	0.37 ± 0.07	20.5; 30.4
	C=CC(=O)N1CCN2[C@H](C1)CCOC3=C(C(=C(C=C3C2=O)F)C4=C5C(=C(SC5=C(C=C4)F)N)C#N)Cl	KRAS(G12C/H95L)	0.12 ± 0.01	0.35 ± 0.09	n.d
	C=CC(=O)N1CCN2[C@H](C1)CCOC3=C(C(=C(C=C3C2=O)F)C4=C5C(=C(SC5=C(C=C4)F)N)C#N)Cl	KRAS(G12C/Y96D)	2.8 ± 0.8	1.6 ± 0.1	n.d
	C=CC(=O)N1CCN2[C@H](C1)CCOC3=C(C(=C(C=C3C2=O)F)C4=C5C(=C(SC5=C(C=C4)F)N)C#N)Cl	HRAS(G12C)	0.48 ± 0.042	n.d	n.d
	C=CC(=O)N1CCN2[C@H](C1)CCOC3=C(C(=C(C=C3C2=O)F)C4=C5C(=C(SC5=C(C=C4)F)N)C#N)Cl	NRAS(G12C)	0.16 ± 0.013	n.d	n.d
	C=CC(=O)N1CCN2[C@H](C1)CCOC3=C(C(=C(C=C3C2=O)F)C4=C5C(=C(SC5=C(C=C4)F)N)C#N)Cl	KRAS(WT)	343 ± 23	n.d	5.1; 4.9
