# Supplementary material for: Binding modes of the KRAS(G12C) inhibitors GDC-6036 and LY3537982 revealed by all atom molecular dynamics simulations
Source: Sci Rep. 2025 Jul 10;15:24843. doi: 10.1038/s41598-025-07532-2 (PMC12246139; doi:10.1038/s41598-025-07532-2)
Supplement: Supplementary file 2 — Supplementary Material 2 [file 41598_2025_7532_MOESM2_ESM.pdb]

HEADER    HYDROLASE/INHIBITOR                     29-OCT-19   6UT0
TITLE     IDENTIFICATION OF THE CLINICAL DEVELOPMENT CANDIDATE
TITLE    2 MRTX849, A COVALENT KRASG12C INHIBITOR FOR THE TREATMENT OF
TITLE    3 CANCER
EXPDTA    X-RAY DIFFRACTION
REMARK   2 RESOLUTION.    1.94 ANGSTROMS
REMARK   3  R VALUE : 0.175000
REMARK   3  FREE R VALUE : 0.222000
REMARK   4 6UT0 COMPLIES WITH FORMAT V. 3.30,
REMARK 200  TEMPERATURE           (KELVIN) : 100.00
REMARK 200  PH                             : 6.50
REMARK 350 BIOMOLECULE: 1
REMARK 350 APPLY THE FOLLOWING TO CHAINS: A
REMARK 350   BIOMT1  1   1.000000 0.000000 0.000000   0.000000
REMARK 350   BIOMT2  1   0.000000 1.000000 0.000000   0.000000
REMARK 350   BIOMT3  1   0.000000 0.000000 1.000000   0.000000
REMARK 350 BIOMOLECULE: 2
REMARK 350 APPLY THE FOLLOWING TO CHAINS: B
REMARK 350   BIOMT1  1   1.000000 0.000000 0.000000   0.000000
REMARK 350   BIOMT2  1   0.000000 1.000000 0.000000   0.000000
REMARK 350   BIOMT3  1   0.000000 0.000000 1.000000   0.000000
REMARK 350 BIOMOLECULE: 3
REMARK 350 APPLY THE FOLLOWING TO CHAINS: C
REMARK 350   BIOMT1  1   1.000000 0.000000 0.000000   0.000000
REMARK 350   BIOMT2  1   0.000000 1.000000 0.000000   0.000000
REMARK 350   BIOMT3  1   0.000000 0.000000 1.000000   0.000000
REMARK 350 BIOMOLECULE: 4
REMARK 350 APPLY THE FOLLOWING TO CHAINS: D
REMARK 350   BIOMT1  1   1.000000 0.000000 0.000000   0.000000
REMARK 350   BIOMT2  1   0.000000 1.000000 0.000000   0.000000
REMARK 350   BIOMT3  1   0.000000 0.000000 1.000000   0.000000
REMARK 888
REMARK 888 WRITTEN BY MAESTRO (A PRODUCT OF SCHRODINGER, LLC)
SEQRES   1 A  170  ACE THR GLU TYR LYS LEU VAL VAL VAL GLY ALA CYS GLY
SEQRES   2 A  170  VAL GLY LYS SER ALA LEU THR ILE GLN LEU ILE GLN ASN
SEQRES   3 A  170  HIS PHE VAL ASP GLU TYR ASP PRO THR ILE GLU ASP SER
SEQRES   4 A  170  TYR ARG LYS GLN VAL VAL ILE ASP GLY GLU THR CYS LEU
SEQRES   5 A  170  LEU ASP ILE LEU ASP THR ALA GLY GLN GLU GLU TYR SER
SEQRES   6 A  170  ALA MET ARG ASP GLN TYR MET ARG THR GLY GLU GLY PHE
SEQRES   7 A  170  LEU CYS VAL PHE ALA ILE ASN ASN THR LYS SER PHE GLU
SEQRES   8 A  170  ASP ILE HIS HIS TYR ARG GLU GLN ILE LYS ARG VAL LYS
SEQRES   9 A  170  ASP SER GLU ASP VAL PRO MET VAL LEU VAL GLY ASN LYS
SEQRES  10 A  170  CYS ASP LEU PRO SER ARG THR VAL ASP THR LYS GLN ALA
SEQRES  11 A  170  GLN ASP LEU ALA ARG SER TYR GLY ILE PRO PHE ILE GLU
SEQRES  12 A  170  THR SER ALA LYS THR ARG GLN GLY VAL ASP ASP ALA PHE
SEQRES  13 A  170  TYR THR LEU VAL ARG GLU ILE ARG LYS HIS LYS GLU LYS
SEQRES  14 A  170  NMA
HELIX    1   1 LYS A   16  GLN A   25  1
HELIX    2   2 ALA A   66  ARG A   73  1
HELIX    3   3 THR A   87  GLU A   91  1
HELIX    4   4 ILE A   93  LYS A  104  1
HELIX    5   5 THR A  127  TYR A  137  1
HELIX    6   6 VAL A  152  LYS A  167  1
TURN     1   1 ACE A   1  THR A   2
TURN     2   2 ALA A  11  GLY A  15
TURN     3   3 ASN A  26  GLU A  37
TURN     4   4 ASP A  47  GLY A  48
TURN     5   5 THR A  58  SER A  65
TURN     6   6 THR A  74  GLU A  76
TURN     7   7 ILE A  84  ASN A  86
TURN     8   8 ASP A  92  ASP A  92
TURN     9   9 ASP A 105  MET A 111
TURN    10  10 LYS A 117  ASP A 126
TURN    11  11 GLY A 138  PHE A 141
TURN    12  12 THR A 144  GLY A 151
TURN    13  13 GLU A 168  NMA A 169A
TURN    14  14 CYS A 118  CYS A 118
SHEET    1   1 1 GLU A   3  GLY A  10  0
SHEET    1   2 1 ASP A  38  ILE A  46  0
SHEET    1   3 1 GLU A  49  ASP A  57  0
SHEET    1   4 1 GLY A  77  ALA A  83  0
SHEET    1   5 1 VAL A 112  ASN A 116  0
SHEET    1   6 1 ILE A 142  GLU A 143  0
SHEET    1   7 1 CYS A  51  CYS A  80  0
CRYST1   71.181   71.181   71.181  90.00  90.00  90.00 P 1           8
ATOM      1  CH3 ACE A   1      -5.943   1.353 -26.554  1.00  0.00           C  
ATOM      2  C   ACE A   1      -6.963   1.865 -25.542  1.00  0.00           C  
ATOM      3  O   ACE A   1      -7.153   1.243 -24.498  1.00  0.00           O  
ATOM      4 HH31 ACE A   1      -5.041   1.013 -26.044  1.00  0.00           H  
ATOM      5 HH32 ACE A   1      -6.356   0.515 -27.115  1.00  0.00           H  
ATOM      6 HH33 ACE A   1      -5.656   2.133 -27.260  1.00  0.00           H  
ATOM      7  N   THR A   2      -7.609   2.999 -25.863  1.00 32.96           N  
ATOM      8  CA  THR A   2      -8.650   3.657 -25.067  1.00 30.96           C  
ATOM      9  C   THR A   2      -9.896   2.761 -24.925  1.00 27.12           C  
ATOM     10  O   THR A   2     -10.487   2.390 -25.936  1.00 25.02           O  
ATOM     11  CB  THR A   2      -9.086   4.991 -25.735  1.00 31.16           C  
ATOM     12  OG1 THR A   2      -7.958   5.836 -25.855  1.00 36.47           O  
ATOM     13  CG2 THR A   2     -10.177   5.775 -24.981  1.00 33.44           C  
ATOM     14  H   THR A   2      -7.405   3.444 -26.748  1.00 32.96           H  
ATOM     15  HA  THR A   2      -8.240   3.867 -24.078  1.00 30.96           H  
ATOM     16  HB  THR A   2      -9.440   4.796 -26.750  1.00 31.16           H  
ATOM     17  HG1 THR A   2      -7.737   6.180 -24.987  1.00 36.47           H  
ATOM     18 HG21 THR A   2     -10.382   6.727 -25.474  1.00 33.44           H  
ATOM     19 HG22 THR A   2     -11.121   5.232 -24.940  1.00 33.44           H  
ATOM     20 HG23 THR A   2      -9.875   5.991 -23.956  1.00 33.44           H  
ATOM     21  N   GLU A   3     -10.245   2.406 -23.678  1.00 27.20           N  
ATOM     22  CA  GLU A   3     -11.291   1.432 -23.367  1.00 27.03           C  
ATOM     23  C   GLU A   3     -12.714   1.960 -23.626  1.00 26.87           C  
ATOM     24  O   GLU A   3     -13.039   3.081 -23.234  1.00 27.88           O  
ATOM     25  CB  GLU A   3     -11.135   0.946 -21.914  1.00 29.85           C  
ATOM     26  CG  GLU A   3      -9.758   0.296 -21.628  1.00 31.95           C  
ATOM     27  CD  GLU A   3      -9.576  -0.287 -20.215  1.00 34.82           C  
ATOM     28  OE1 GLU A   3     -10.568  -0.372 -19.456  1.00 34.30           O  
ATOM     29  OE2 GLU A   3      -8.423  -0.665 -19.917  1.00 40.12           O1-
ATOM     30  H   GLU A   3      -9.712   2.749 -22.892  1.00 27.20           H  
ATOM     31  HA  GLU A   3     -11.133   0.567 -24.014  1.00 27.03           H  
ATOM     32  HB3 GLU A   3     -11.929   0.230 -21.705  1.00 29.85           H  
ATOM     33  HB2 GLU A   3     -11.290   1.781 -21.229  1.00 29.85           H  
ATOM     34  HG3 GLU A   3      -8.964   1.026 -21.793  1.00 31.95           H  
ATOM     35  HG2 GLU A   3      -9.586  -0.508 -22.345  1.00 31.95           H  
ATOM     36  N   TYR A   4     -13.525   1.105 -24.267  1.00 23.62           N  
ATOM     37  CA  TYR A   4     -14.937   1.311 -24.575  1.00 23.90           C  
ATOM     38  C   TYR A   4     -15.674  -0.006 -24.297  1.00 22.62           C  
ATOM     39  O   TYR A   4     -15.346  -1.021 -24.914  1.00 21.03           O  
ATOM     40  CB  TYR A   4     -15.096   1.751 -26.047  1.00 25.57           C  
ATOM     41  CG  TYR A   4     -14.679   3.179 -26.335  1.00 28.28           C  
ATOM     42  CD1 TYR A   4     -13.408   3.459 -26.871  1.00 29.96           C  
ATOM     43  CD2 TYR A   4     -15.570   4.235 -26.057  1.00 29.11           C  
ATOM     44  CE1 TYR A   4     -13.017   4.792 -27.098  1.00 28.18           C  
ATOM     45  CE2 TYR A   4     -15.185   5.568 -26.292  1.00 30.69           C  
ATOM     46  CZ  TYR A   4     -13.904   5.847 -26.805  1.00 31.13           C  
ATOM     47  OH  TYR A   4     -13.525   7.140 -27.015  1.00 32.57           O  
ATOM     48  H   TYR A   4     -13.150   0.219 -24.580  1.00 23.62           H  
ATOM     49  HA  TYR A   4     -15.346   2.088 -23.928  1.00 23.90           H  
ATOM     50  HB3 TYR A   4     -16.144   1.699 -26.327  1.00 25.57           H  
ATOM     51  HB2 TYR A   4     -14.573   1.066 -26.718  1.00 25.57           H  
ATOM     52  HD1 TYR A   4     -12.728   2.652 -27.097  1.00 29.96           H  
ATOM     53  HD2 TYR A   4     -16.550   4.022 -25.661  1.00 29.11           H  
ATOM     54  HE1 TYR A   4     -12.033   4.999 -27.492  1.00 28.18           H  
ATOM     55  HE2 TYR A   4     -15.872   6.373 -26.074  1.00 30.69           H  
ATOM     56  HH  TYR A   4     -12.630   7.212 -27.371  1.00 32.57           H  
ATOM     57  N   LYS A   5     -16.645   0.030 -23.370  1.00 21.48           N  
ATOM     58  CA  LYS A   5     -17.390  -1.143 -22.907  1.00 22.71           C  
ATOM     59  C   LYS A   5     -18.797  -1.130 -23.527  1.00 19.83           C  
ATOM     60  O   LYS A   5     -19.736  -0.616 -22.922  1.00 18.51           O  
ATOM     61  CB  LYS A   5     -17.445  -1.157 -21.359  1.00 26.21           C  
ATOM     62  CG  LYS A   5     -16.092  -1.012 -20.634  1.00 31.40           C  
ATOM     63  CD  LYS A   5     -15.011  -2.020 -21.054  1.00 37.41           C  
ATOM     64  CE  LYS A   5     -13.734  -1.857 -20.213  1.00 38.47           C  
ATOM     65  NZ  LYS A   5     -12.624  -2.682 -20.721  1.00 42.46           N1+
ATOM     66  H   LYS A   5     -16.855   0.904 -22.901  1.00 21.48           H  
ATOM     67  HA  LYS A   5     -16.902  -2.064 -23.230  1.00 22.71           H  
ATOM     68  HB3 LYS A   5     -17.927  -2.079 -21.030  1.00 26.21           H  
ATOM     69  HB2 LYS A   5     -18.083  -0.349 -21.003  1.00 26.21           H  
ATOM     70  HG3 LYS A   5     -16.270  -1.103 -19.562  1.00 31.40           H  
ATOM     71  HG2 LYS A   5     -15.712  -0.001 -20.781  1.00 31.40           H  
ATOM     72  HD3 LYS A   5     -14.772  -1.885 -22.109  1.00 37.41           H  
ATOM     73  HD2 LYS A   5     -15.400  -3.034 -20.952  1.00 37.41           H  
ATOM     74  HE3 LYS A   5     -13.928  -2.125 -19.174  1.00 38.47           H  
ATOM     75  HE2 LYS A   5     -13.413  -0.815 -20.217  1.00 38.47           H  
ATOM     76  HZ1 LYS A   5     -11.809  -2.541 -20.140  1.00 42.46           H  
ATOM     77  HZ2 LYS A   5     -12.891  -3.659 -20.716  1.00 42.46           H  
ATOM     78  HZ3 LYS A   5     -12.407  -2.411 -21.669  1.00 42.46           H  
ATOM     79  N   LEU A   6     -18.916  -1.689 -24.738  1.00 17.27           N  
ATOM     80  CA  LEU A   6     -20.176  -1.818 -25.469  1.00 17.86           C  
ATOM     81  C   LEU A   6     -20.890  -3.116 -25.064  1.00 17.22           C  
ATOM     82  O   LEU A   6     -20.241  -4.093 -24.687  1.00 15.82           O  
ATOM     83  CB  LEU A   6     -19.914  -1.810 -26.994  1.00 18.46           C  
ATOM     84  CG  LEU A   6     -19.400  -0.466 -27.557  1.00 18.86           C  
ATOM     85  CD1 LEU A   6     -17.954  -0.155 -27.153  1.00 18.80           C  
ATOM     86  CD2 LEU A   6     -19.554  -0.388 -29.083  1.00 18.78           C  
ATOM     87  H   LEU A   6     -18.112  -2.127 -25.169  1.00 17.27           H  
ATOM     88  HA  LEU A   6     -20.827  -0.975 -25.228  1.00 17.86           H  
ATOM     89  HB3 LEU A   6     -20.854  -2.051 -27.493  1.00 18.46           H  
ATOM     90  HB2 LEU A   6     -19.232  -2.614 -27.264  1.00 18.46           H  
ATOM     91  HG  LEU A   6     -20.037   0.318 -27.148  1.00 18.86           H  
ATOM     92 HD11 LEU A   6     -17.415   0.376 -27.936  1.00 18.80           H  
ATOM     93 HD12 LEU A   6     -17.953   0.476 -26.266  1.00 18.80           H  
ATOM     94 HD13 LEU A   6     -17.385  -1.058 -26.926  1.00 18.80           H  
ATOM     95 HD21 LEU A   6     -18.689  -0.803 -29.601  1.00 18.78           H  
ATOM     96 HD22 LEU A   6     -20.434  -0.928 -29.422  1.00 18.78           H  
ATOM     97 HD23 LEU A   6     -19.669   0.647 -29.404  1.00 18.78           H  
ATOM     98  N   VAL A   7     -22.223  -3.095 -25.178  1.00 14.84           N  
ATOM     99  CA  VAL A   7     -23.102  -4.235 -24.934  1.00 14.23           C  
ATOM    100  C   VAL A   7     -24.056  -4.361 -26.137  1.00 14.33           C  
ATOM    101  O   VAL A   7     -24.375  -3.349 -26.759  1.00 15.31           O  
ATOM    102  CB  VAL A   7     -23.957  -4.034 -23.645  1.00 14.94           C  
ATOM    103  CG1 VAL A   7     -24.744  -5.295 -23.238  1.00 16.09           C  
ATOM    104  CG2 VAL A   7     -23.120  -3.566 -22.441  1.00 15.18           C  
ATOM    105  H   VAL A   7     -22.686  -2.247 -25.474  1.00 14.84           H  
ATOM    106  HA  VAL A   7     -22.525  -5.156 -24.865  1.00 14.23           H  
ATOM    107  HB  VAL A   7     -24.688  -3.247 -23.834  1.00 14.94           H  
ATOM    108 HG11 VAL A   7     -25.471  -5.591 -23.990  1.00 16.09           H  
ATOM    109 HG12 VAL A   7     -24.074  -6.138 -23.075  1.00 16.09           H  
ATOM    110 HG13 VAL A   7     -25.296  -5.139 -22.312  1.00 16.09           H  
ATOM    111 HG21 VAL A   7     -22.724  -2.562 -22.596  1.00 15.18           H  
ATOM    112 HG22 VAL A   7     -23.723  -3.535 -21.533  1.00 15.18           H  
ATOM    113 HG23 VAL A   7     -22.275  -4.228 -22.258  1.00 15.18           H  
ATOM    114  N   VAL A   8     -24.489  -5.592 -26.449  1.00 12.98           N  
ATOM    115  CA  VAL A   8     -25.442  -5.885 -27.519  1.00 13.14           C  
ATOM    116  C   VAL A   8     -26.633  -6.642 -26.908  1.00 13.55           C  
ATOM    117  O   VAL A   8     -26.433  -7.690 -26.294  1.00 13.90           O  
ATOM    118  CB  VAL A   8     -24.808  -6.764 -28.636  1.00 12.90           C  
ATOM    119  CG1 VAL A   8     -25.770  -7.047 -29.805  1.00 12.19           C  
ATOM    120  CG2 VAL A   8     -23.517  -6.137 -29.190  1.00 12.42           C  
ATOM    121  H   VAL A   8     -24.170  -6.387 -25.909  1.00 12.98           H  
ATOM    122  HA  VAL A   8     -25.816  -4.965 -27.968  1.00 13.14           H  
ATOM    123  HB  VAL A   8     -24.533  -7.728 -28.211  1.00 12.90           H  
ATOM    124 HG11 VAL A   8     -26.085  -6.115 -30.272  1.00 12.19           H  
ATOM    125 HG12 VAL A   8     -25.291  -7.656 -30.572  1.00 12.19           H  
ATOM    126 HG13 VAL A   8     -26.664  -7.579 -29.487  1.00 12.19           H  
ATOM    127 HG21 VAL A   8     -22.751  -6.062 -28.418  1.00 12.42           H  
ATOM    128 HG22 VAL A   8     -23.098  -6.737 -29.999  1.00 12.42           H  
ATOM    129 HG23 VAL A   8     -23.702  -5.135 -29.574  1.00 12.42           H  
ATOM    130  N   VAL A   9     -27.841  -6.081 -27.080  1.00 14.87           N  
ATOM    131  CA  VAL A   9     -29.098  -6.582 -26.519  1.00 15.19           C  
ATOM    132  C   VAL A   9     -30.198  -6.641 -27.596  1.00 14.88           C  
ATOM    133  O   VAL A   9     -30.088  -5.985 -28.631  1.00 15.33           O  
ATOM    134  CB  VAL A   9     -29.599  -5.681 -25.351  1.00 14.93           C  
ATOM    135  CG1 VAL A   9     -28.655  -5.742 -24.140  1.00 15.30           C  
ATOM    136  CG2 VAL A   9     -29.895  -4.217 -25.740  1.00 14.83           C  
ATOM    137  H   VAL A   9     -27.921  -5.233 -27.628  1.00 14.87           H  
ATOM    138  HA  VAL A   9     -28.964  -7.600 -26.150  1.00 15.19           H  
ATOM    139  HB  VAL A   9     -30.542  -6.098 -24.997  1.00 14.93           H  
ATOM    140 HG11 VAL A   9     -28.526  -6.764 -23.787  1.00 15.30           H  
ATOM    141 HG12 VAL A   9     -27.672  -5.344 -24.386  1.00 15.30           H  
ATOM    142 HG13 VAL A   9     -29.045  -5.155 -23.311  1.00 15.30           H  
ATOM    143 HG21 VAL A   9     -29.011  -3.719 -26.138  1.00 14.83           H  
ATOM    144 HG22 VAL A   9     -30.688  -4.142 -26.484  1.00 14.83           H  
ATOM    145 HG23 VAL A   9     -30.227  -3.647 -24.873  1.00 14.83           H  
ATOM    146  N   GLY A  10     -31.240  -7.439 -27.316  1.00 14.44           N  
ATOM    147  CA  GLY A  10     -32.352  -7.695 -28.228  1.00 15.07           C  
ATOM    148  C   GLY A  10     -32.820  -9.144 -28.054  1.00 16.21           C  
ATOM    149  O   GLY A  10     -32.140  -9.961 -27.432  1.00 17.81           O  
ATOM    150  H   GLY A  10     -31.251  -7.953 -26.446  1.00 14.44           H  
ATOM    151  HA3 GLY A  10     -32.051  -7.559 -29.267  1.00 15.07           H  
ATOM    152  HA2 GLY A  10     -33.167  -7.002 -28.016  1.00 15.07           H  
ATOM    153  N   ALA A  11     -33.996  -9.455 -28.627  1.00 16.56           N  
ATOM    154  CA  ALA A  11     -34.644 -10.773 -28.593  1.00 16.52           C  
ATOM    155  C   ALA A  11     -33.875 -11.861 -29.372  1.00 17.87           C  
ATOM    156  O   ALA A  11     -32.958 -11.541 -30.125  1.00 16.55           O  
ATOM    157  CB  ALA A  11     -36.072 -10.620 -29.141  1.00 15.95           C  
ATOM    158  H   ALA A  11     -34.493  -8.740 -29.137  1.00 16.56           H  
ATOM    159  HA  ALA A  11     -34.705 -11.085 -27.549  1.00 16.52           H  
ATOM    160  HB1 ALA A  11     -36.641 -11.544 -29.035  1.00 15.95           H  
ATOM    161  HB2 ALA A  11     -36.621  -9.842 -28.607  1.00 15.95           H  
ATOM    162  HB3 ALA A  11     -36.065 -10.358 -30.198  1.00 15.95           H  
ATOM    163  N   CYS A  12     -34.273 -13.131 -29.174  1.00 17.05           N  
ATOM    164  CA  CYS A  12     -33.691 -14.321 -29.813  1.00 19.52           C  
ATOM    165  C   CYS A  12     -33.723 -14.262 -31.353  1.00 18.65           C  
ATOM    166  O   CYS A  12     -34.771 -13.964 -31.927  1.00 16.50           O  
ATOM    167  CB  CYS A  12     -34.395 -15.625 -29.362  1.00 20.18           C  
ATOM    168  SG  CYS A  12     -34.191 -15.972 -27.590  1.00 23.81           S  
ATOM    169  H   CYS A  12     -35.036 -13.312 -28.540  1.00 17.05           H  
ATOM    170  HA  CYS A  12     -32.645 -14.366 -29.502  1.00 19.52           H  
ATOM    171  HB3 CYS A  12     -34.030 -16.490 -29.918  1.00 20.18           H  
ATOM    172  HB2 CYS A  12     -35.466 -15.568 -29.565  1.00 20.18           H  
ATOM    173  N   GLY A  13     -32.590 -14.626 -31.976  1.00 17.40           N  
ATOM    174  CA  GLY A  13     -32.485 -14.889 -33.411  1.00 17.80           C  
ATOM    175  C   GLY A  13     -32.540 -13.632 -34.296  1.00 16.98           C  
ATOM    176  O   GLY A  13     -32.817 -13.766 -35.487  1.00 17.49           O  
ATOM    177  H   GLY A  13     -31.758 -14.821 -31.430  1.00 17.40           H  
ATOM    178  HA3 GLY A  13     -33.271 -15.582 -33.716  1.00 17.80           H  
ATOM    179  HA2 GLY A  13     -31.536 -15.394 -33.588  1.00 17.80           H  
ATOM    180  N   VAL A  14     -32.291 -12.432 -33.746  1.00 17.12           N  
ATOM    181  CA  VAL A  14     -32.241 -11.172 -34.499  1.00 15.74           C  
ATOM    182  C   VAL A  14     -30.899 -10.948 -35.237  1.00 13.50           C  
ATOM    183  O   VAL A  14     -30.868 -10.158 -36.181  1.00 13.34           O  
ATOM    184  CB  VAL A  14     -32.520  -9.949 -33.587  1.00 14.72           C  
ATOM    185  CG1 VAL A  14     -33.935 -10.001 -32.995  1.00 15.29           C  
ATOM    186  CG2 VAL A  14     -31.470  -9.722 -32.489  1.00 13.81           C  
ATOM    187  H   VAL A  14     -32.041 -12.379 -32.768  1.00 17.12           H  
ATOM    188  HA  VAL A  14     -33.025 -11.205 -35.257  1.00 15.74           H  
ATOM    189  HB  VAL A  14     -32.497  -9.058 -34.216  1.00 14.72           H  
ATOM    190 HG11 VAL A  14     -34.099  -9.162 -32.320  1.00 15.29           H  
ATOM    191 HG12 VAL A  14     -34.689  -9.954 -33.780  1.00 15.29           H  
ATOM    192 HG13 VAL A  14     -34.109 -10.913 -32.426  1.00 15.29           H  
ATOM    193 HG21 VAL A  14     -30.496  -9.493 -32.917  1.00 13.81           H  
ATOM    194 HG22 VAL A  14     -31.742  -8.887 -31.842  1.00 13.81           H  
ATOM    195 HG23 VAL A  14     -31.355 -10.605 -31.865  1.00 13.81           H  
ATOM    196  N   GLY A  15     -29.842 -11.666 -34.824  1.00 14.33           N  
ATOM    197  CA  GLY A  15     -28.531 -11.676 -35.460  1.00 13.80           C  
ATOM    198  C   GLY A  15     -27.463 -10.972 -34.616  1.00 12.77           C  
ATOM    199  O   GLY A  15     -26.539 -10.414 -35.202  1.00 13.79           O  
ATOM    200  H   GLY A  15     -29.941 -12.262 -34.004  1.00 14.33           H  
ATOM    201  HA3 GLY A  15     -28.562 -11.257 -36.462  1.00 13.80           H  
ATOM    202  HA2 GLY A  15     -28.226 -12.710 -35.580  1.00 13.80           H  
ATOM    203  N   LYS A  16     -27.564 -10.989 -33.272  1.00 13.64           N  
ATOM    204  CA  LYS A  16     -26.597 -10.358 -32.357  1.00 12.43           C  
ATOM    205  C   LYS A  16     -25.184 -10.958 -32.450  1.00 13.91           C  
ATOM    206  O   LYS A  16     -24.219 -10.194 -32.483  1.00 14.39           O  
ATOM    207  CB  LYS A  16     -27.080 -10.433 -30.895  1.00 12.73           C  
ATOM    208  CG  LYS A  16     -28.417  -9.725 -30.649  1.00 12.45           C  
ATOM    209  CD  LYS A  16     -28.898  -9.757 -29.187  1.00 12.69           C  
ATOM    210  CE  LYS A  16     -29.079 -11.160 -28.577  1.00 12.64           C  
ATOM    211  NZ  LYS A  16     -30.044 -11.987 -29.320  1.00 13.31           N1+
ATOM    212  H   LYS A  16     -28.321 -11.508 -32.841  1.00 13.64           H  
ATOM    213  HA  LYS A  16     -26.527  -9.305 -32.637  1.00 12.43           H  
ATOM    214  HB3 LYS A  16     -26.330  -9.986 -30.241  1.00 12.73           H  
ATOM    215  HB2 LYS A  16     -27.155 -11.476 -30.595  1.00 12.73           H  
ATOM    216  HG3 LYS A  16     -29.168 -10.192 -31.276  1.00 12.45           H  
ATOM    217  HG2 LYS A  16     -28.348  -8.689 -30.982  1.00 12.45           H  
ATOM    218  HD3 LYS A  16     -29.841  -9.215 -29.124  1.00 12.69           H  
ATOM    219  HD2 LYS A  16     -28.198  -9.196 -28.567  1.00 12.69           H  
ATOM    220  HE3 LYS A  16     -29.425 -11.068 -27.547  1.00 12.64           H  
ATOM    221  HE2 LYS A  16     -28.128 -11.688 -28.543  1.00 12.64           H  
ATOM    222  HZ1 LYS A  16     -30.142 -12.887 -28.866  1.00 13.31           H  
ATOM    223  HZ2 LYS A  16     -30.946 -11.531 -29.345  1.00 13.31           H  
ATOM    224  HZ3 LYS A  16     -29.721 -12.135 -30.268  1.00 13.31           H  
ATOM    225  N   SER A  17     -25.089 -12.299 -32.506  1.00 13.38           N  
ATOM    226  CA  SER A  17     -23.816 -13.013 -32.626  1.00 13.27           C  
ATOM    227  C   SER A  17     -23.202 -12.902 -34.026  1.00 12.95           C  
ATOM    228  O   SER A  17     -21.982 -12.810 -34.127  1.00 14.04           O  
ATOM    229  CB  SER A  17     -23.972 -14.487 -32.225  1.00 12.93           C  
ATOM    230  OG  SER A  17     -24.204 -14.576 -30.838  1.00 12.80           O  
ATOM    231  H   SER A  17     -25.926 -12.868 -32.469  1.00 13.38           H  
ATOM    232  HA  SER A  17     -23.104 -12.552 -31.941  1.00 13.27           H  
ATOM    233  HB3 SER A  17     -23.062 -15.045 -32.449  1.00 12.93           H  
ATOM    234  HB2 SER A  17     -24.785 -14.975 -32.761  1.00 12.93           H  
ATOM    235  HG  SER A  17     -23.476 -14.129 -30.385  1.00 12.80           H  
ATOM    236  N   ALA A  18     -24.047 -12.864 -35.069  1.00 13.47           N  
ATOM    237  CA  ALA A  18     -23.638 -12.621 -36.450  1.00 13.11           C  
ATOM    238  C   ALA A  18     -23.058 -11.212 -36.659  1.00 12.97           C  
ATOM    239  O   ALA A  18     -22.045 -11.092 -37.341  1.00 12.99           O  
ATOM    240  CB  ALA A  18     -24.828 -12.864 -37.380  1.00 13.77           C  
ATOM    241  H   ALA A  18     -25.038 -12.999 -34.908  1.00 13.47           H  
ATOM    242  HA  ALA A  18     -22.861 -13.346 -36.701  1.00 13.11           H  
ATOM    243  HB1 ALA A  18     -24.547 -12.717 -38.422  1.00 13.77           H  
ATOM    244  HB2 ALA A  18     -25.205 -13.883 -37.279  1.00 13.77           H  
ATOM    245  HB3 ALA A  18     -25.643 -12.177 -37.155  1.00 13.77           H  
ATOM    246  N   LEU A  19     -23.673 -10.192 -36.029  1.00 12.86           N  
ATOM    247  CA  LEU A  19     -23.181  -8.811 -35.970  1.00 12.66           C  
ATOM    248  C   LEU A  19     -21.853  -8.695 -35.201  1.00 12.09           C  
ATOM    249  O   LEU A  19     -20.970  -7.968 -35.652  1.00 12.14           O  
ATOM    250  CB  LEU A  19     -24.247  -7.901 -35.316  1.00 12.99           C  
ATOM    251  CG  LEU A  19     -25.438  -7.536 -36.230  1.00 14.23           C  
ATOM    252  CD1 LEU A  19     -26.646  -7.045 -35.405  1.00 13.38           C  
ATOM    253  CD2 LEU A  19     -25.028  -6.527 -37.323  1.00 13.52           C  
ATOM    254  H   LEU A  19     -24.521 -10.377 -35.509  1.00 12.86           H  
ATOM    255  HA  LEU A  19     -22.995  -8.475 -36.991  1.00 12.66           H  
ATOM    256  HB3 LEU A  19     -23.794  -6.972 -34.964  1.00 12.99           H  
ATOM    257  HB2 LEU A  19     -24.617  -8.397 -34.418  1.00 12.99           H  
ATOM    258  HG  LEU A  19     -25.756  -8.444 -36.743  1.00 14.23           H  
ATOM    259 HD11 LEU A  19     -26.386  -6.866 -34.362  1.00 13.38           H  
ATOM    260 HD12 LEU A  19     -27.079  -6.122 -35.790  1.00 13.38           H  
ATOM    261 HD13 LEU A  19     -27.442  -7.789 -35.415  1.00 13.38           H  
ATOM    262 HD21 LEU A  19     -25.531  -5.566 -37.223  1.00 13.52           H  
ATOM    263 HD22 LEU A  19     -23.960  -6.318 -37.298  1.00 13.52           H  
ATOM    264 HD23 LEU A  19     -25.260  -6.912 -38.317  1.00 13.52           H  
ATOM    265  N   THR A  20     -21.728  -9.424 -34.077  1.00 12.91           N  
ATOM    266  CA  THR A  20     -20.517  -9.467 -33.254  1.00 13.28           C  
ATOM    267  C   THR A  20     -19.341 -10.137 -33.991  1.00 13.41           C  
ATOM    268  O   THR A  20     -18.254  -9.572 -33.987  1.00 13.81           O  
ATOM    269  CB  THR A  20     -20.752 -10.191 -31.900  1.00 14.02           C  
ATOM    270  OG1 THR A  20     -21.706  -9.460 -31.154  1.00 15.61           O  
ATOM    271  CG2 THR A  20     -19.509 -10.374 -31.008  1.00 14.39           C  
ATOM    272  H   THR A  20     -22.505  -9.990 -33.762  1.00 12.91           H  
ATOM    273  HA  THR A  20     -20.229  -8.435 -33.040  1.00 13.28           H  
ATOM    274  HB  THR A  20     -21.182 -11.175 -32.086  1.00 14.02           H  
ATOM    275  HG1 THR A  20     -22.571  -9.578 -31.561  1.00 15.61           H  
ATOM    276 HG21 THR A  20     -18.998  -9.427 -30.835  1.00 14.39           H  
ATOM    277 HG22 THR A  20     -19.790 -10.779 -30.037  1.00 14.39           H  
ATOM    278 HG23 THR A  20     -18.790 -11.068 -31.443  1.00 14.39           H  
ATOM    279  N   ILE A  21     -19.576 -11.279 -34.656  1.00 13.27           N  
ATOM    280  CA  ILE A  21     -18.571 -11.988 -35.457  1.00 14.63           C  
ATOM    281  C   ILE A  21     -18.166 -11.208 -36.729  1.00 14.89           C  
ATOM    282  O   ILE A  21     -16.997 -11.261 -37.109  1.00 14.44           O  
ATOM    283  CB  ILE A  21     -19.052 -13.427 -35.820  1.00 14.50           C  
ATOM    284  CG1 ILE A  21     -19.172 -14.301 -34.547  1.00 14.75           C  
ATOM    285  CG2 ILE A  21     -18.188 -14.176 -36.860  1.00 15.40           C  
ATOM    286  CD1 ILE A  21     -20.124 -15.496 -34.704  1.00 13.99           C  
ATOM    287  H   ILE A  21     -20.495 -11.702 -34.619  1.00 13.27           H  
ATOM    288  HA  ILE A  21     -17.672 -12.084 -34.844  1.00 14.63           H  
ATOM    289  HB  ILE A  21     -20.051 -13.326 -36.249  1.00 14.50           H  
ATOM    290 HG13 ILE A  21     -19.521 -13.710 -33.701  1.00 14.75           H  
ATOM    291 HG12 ILE A  21     -18.184 -14.658 -34.254  1.00 14.75           H  
ATOM    292 HG21 ILE A  21     -18.198 -13.691 -37.831  1.00 15.40           H  
ATOM    293 HG22 ILE A  21     -17.151 -14.245 -36.533  1.00 15.40           H  
ATOM    294 HG23 ILE A  21     -18.551 -15.190 -37.021  1.00 15.40           H  
ATOM    295 HD11 ILE A  21     -19.614 -16.358 -35.133  1.00 13.99           H  
ATOM    296 HD12 ILE A  21     -20.523 -15.794 -33.735  1.00 13.99           H  
ATOM    297 HD13 ILE A  21     -20.974 -15.252 -35.341  1.00 13.99           H  
ATOM    298  N   GLN A  22     -19.107 -10.448 -37.319  1.00 16.43           N  
ATOM    299  CA  GLN A  22     -18.871  -9.572 -38.473  1.00 17.02           C  
ATOM    300  C   GLN A  22     -18.181  -8.239 -38.104  1.00 16.71           C  
ATOM    301  O   GLN A  22     -17.737  -7.536 -39.010  1.00 15.78           O  
ATOM    302  CB  GLN A  22     -20.202  -9.401 -39.248  1.00 18.05           C  
ATOM    303  CG  GLN A  22     -20.135  -8.714 -40.630  1.00 18.95           C  
ATOM    304  CD  GLN A  22     -19.228  -9.448 -41.620  1.00 18.65           C  
ATOM    305  OE1 GLN A  22     -18.020  -9.232 -41.639  1.00 18.53           O  
ATOM    306  NE2 GLN A  22     -19.806 -10.309 -42.458  1.00 19.10           N  
ATOM    307  H   GLN A  22     -20.053 -10.462 -36.962  1.00 16.43           H  
ATOM    308  HA  GLN A  22     -18.164 -10.086 -39.121  1.00 17.02           H  
ATOM    309  HB3 GLN A  22     -20.926  -8.880 -38.622  1.00 18.05           H  
ATOM    310  HB2 GLN A  22     -20.630 -10.390 -39.413  1.00 18.05           H  
ATOM    311  HG3 GLN A  22     -19.800  -7.681 -40.537  1.00 18.95           H  
ATOM    312  HG2 GLN A  22     -21.135  -8.657 -41.056  1.00 18.95           H  
ATOM    313 HE22 GLN A  22     -19.247 -10.818 -43.127  1.00 19.10           H  
ATOM    314 HE21 GLN A  22     -20.807 -10.459 -42.426  1.00 19.10           H  
ATOM    315  N   LEU A  23     -18.040  -7.943 -36.801  1.00 16.72           N  
ATOM    316  CA  LEU A  23     -17.146  -6.906 -36.289  1.00 17.46           C  
ATOM    317  C   LEU A  23     -15.790  -7.534 -35.925  1.00 17.78           C  
ATOM    318  O   LEU A  23     -14.778  -7.152 -36.505  1.00 18.56           O  
ATOM    319  CB  LEU A  23     -17.792  -6.189 -35.077  1.00 17.98           C  
ATOM    320  CG  LEU A  23     -16.931  -5.047 -34.476  1.00 18.86           C  
ATOM    321  CD1 LEU A  23     -16.852  -3.831 -35.424  1.00 18.57           C  
ATOM    322  CD2 LEU A  23     -17.385  -4.674 -33.051  1.00 20.13           C  
ATOM    323  H   LEU A  23     -18.460  -8.548 -36.109  1.00 16.72           H  
ATOM    324  HA  LEU A  23     -16.971  -6.156 -37.063  1.00 17.46           H  
ATOM    325  HB3 LEU A  23     -17.995  -6.927 -34.300  1.00 17.98           H  
ATOM    326  HB2 LEU A  23     -18.769  -5.798 -35.361  1.00 17.98           H  
ATOM    327  HG  LEU A  23     -15.910  -5.406 -34.347  1.00 18.86           H  
ATOM    328 HD11 LEU A  23     -15.856  -3.745 -35.860  1.00 18.57           H  
ATOM    329 HD12 LEU A  23     -17.557  -3.917 -36.252  1.00 18.57           H  
ATOM    330 HD13 LEU A  23     -17.063  -2.885 -34.927  1.00 18.57           H  
ATOM    331 HD21 LEU A  23     -18.297  -5.196 -32.760  1.00 20.13           H  
ATOM    332 HD22 LEU A  23     -16.617  -4.939 -32.325  1.00 20.13           H  
ATOM    333 HD23 LEU A  23     -17.572  -3.609 -32.930  1.00 20.13           H  
ATOM    334  N   ILE A  24     -15.802  -8.446 -34.938  1.00 18.54           N  
ATOM    335  CA  ILE A  24     -14.632  -8.988 -34.244  1.00 19.85           C  
ATOM    336  C   ILE A  24     -13.677  -9.786 -35.158  1.00 19.66           C  
ATOM    337  O   ILE A  24     -12.477  -9.516 -35.132  1.00 22.22           O  
ATOM    338  CB  ILE A  24     -15.063  -9.854 -33.016  1.00 20.18           C  
ATOM    339  CG1 ILE A  24     -15.853  -9.033 -31.960  1.00 20.98           C  
ATOM    340  CG2 ILE A  24     -13.930 -10.663 -32.342  1.00 21.47           C  
ATOM    341  CD1 ILE A  24     -15.065  -7.947 -31.220  1.00 22.31           C  
ATOM    342  H   ILE A  24     -16.694  -8.720 -34.544  1.00 18.54           H  
ATOM    343  HA  ILE A  24     -14.069  -8.133 -33.868  1.00 19.85           H  
ATOM    344  HB  ILE A  24     -15.769 -10.597 -33.391  1.00 20.18           H  
ATOM    345 HG13 ILE A  24     -16.298  -9.713 -31.234  1.00 20.98           H  
ATOM    346 HG12 ILE A  24     -16.698  -8.531 -32.425  1.00 20.98           H  
ATOM    347 HG21 ILE A  24     -14.288 -11.161 -31.441  1.00 21.47           H  
ATOM    348 HG22 ILE A  24     -13.541 -11.445 -32.994  1.00 21.47           H  
ATOM    349 HG23 ILE A  24     -13.092 -10.025 -32.058  1.00 21.47           H  
ATOM    350 HD11 ILE A  24     -14.978  -7.046 -31.828  1.00 22.31           H  
ATOM    351 HD12 ILE A  24     -15.568  -7.669 -30.294  1.00 22.31           H  
ATOM    352 HD13 ILE A  24     -14.064  -8.277 -30.957  1.00 22.31           H  
ATOM    353  N   GLN A  25     -14.224 -10.717 -35.960  1.00 16.89           N  
ATOM    354  CA  GLN A  25     -13.464 -11.506 -36.939  1.00 17.07           C  
ATOM    355  C   GLN A  25     -13.534 -10.910 -38.355  1.00 17.03           C  
ATOM    356  O   GLN A  25     -12.646 -11.193 -39.159  1.00 18.50           O  
ATOM    357  CB  GLN A  25     -14.011 -12.948 -37.004  1.00 16.02           C  
ATOM    358  CG  GLN A  25     -13.939 -13.738 -35.685  1.00 15.64           C  
ATOM    359  CD  GLN A  25     -14.447 -15.176 -35.843  1.00 17.31           C  
ATOM    360  OE1 GLN A  25     -14.343 -15.776 -36.913  1.00 17.77           O  
ATOM    361  NE2 GLN A  25     -14.989 -15.747 -34.766  1.00 14.25           N  
ATOM    362  H   GLN A  25     -15.222 -10.876 -35.939  1.00 16.89           H  
ATOM    363  HA  GLN A  25     -12.413 -11.555 -36.648  1.00 17.07           H  
ATOM    364  HB3 GLN A  25     -13.441 -13.487 -37.761  1.00 16.02           H  
ATOM    365  HB2 GLN A  25     -15.042 -12.940 -37.359  1.00 16.02           H  
ATOM    366  HG3 GLN A  25     -14.526 -13.233 -34.916  1.00 15.64           H  
ATOM    367  HG2 GLN A  25     -12.910 -13.772 -35.326  1.00 15.64           H  
ATOM    368 HE22 GLN A  25     -15.332 -16.696 -34.816  1.00 14.25           H  
ATOM    369 HE21 GLN A  25     -15.058 -15.241 -33.895  1.00 14.25           H  
ATOM    370  N   ASN A  26     -14.615 -10.162 -38.647  1.00 16.48           N  
ATOM    371  CA  ASN A  26     -15.057  -9.741 -39.983  1.00 16.22           C  
ATOM    372  C   ASN A  26     -15.418 -10.951 -40.874  1.00 16.51           C  
ATOM    373  O   ASN A  26     -15.049 -10.992 -42.048  1.00 17.75           O  
ATOM    374  CB  ASN A  26     -14.077  -8.740 -40.647  1.00 17.43           C  
ATOM    375  CG  ASN A  26     -13.896  -7.445 -39.848  1.00 18.67           C  
ATOM    376  OD1 ASN A  26     -12.825  -7.193 -39.300  1.00 17.14           O  
ATOM    377  ND2 ASN A  26     -14.938  -6.612 -39.791  1.00 18.06           N  
ATOM    378  H   ASN A  26     -15.276  -9.979 -37.905  1.00 16.48           H  
ATOM    379  HA  ASN A  26     -15.995  -9.218 -39.816  1.00 16.22           H  
ATOM    380  HB3 ASN A  26     -14.451  -8.460 -41.632  1.00 17.43           H  
ATOM    381  HB2 ASN A  26     -13.102  -9.199 -40.816  1.00 17.43           H  
ATOM    382 HD22 ASN A  26     -14.877  -5.739 -39.287  1.00 18.06           H  
ATOM    383 HD21 ASN A  26     -15.822  -6.863 -40.211  1.00 18.06           H  
ATOM    384  N   HIS A  27     -16.160 -11.900 -40.278  1.00 14.66           N  
ATOM    385  CA  HIS A  27     -16.691 -13.115 -40.898  1.00 14.30           C  
ATOM    386  C   HIS A  27     -18.212 -13.203 -40.669  1.00 14.90           C  
ATOM    387  O   HIS A  27     -18.778 -12.375 -39.958  1.00 14.68           O  
ATOM    388  CB  HIS A  27     -15.971 -14.340 -40.285  1.00 14.36           C  
ATOM    389  CG  HIS A  27     -14.522 -14.510 -40.675  1.00 12.61           C  
ATOM    390  ND1 HIS A  27     -13.622 -15.211 -39.891  1.00 12.85           N  
ATOM    391  CD2 HIS A  27     -13.801 -14.091 -41.773  1.00 12.61           C  
ATOM    392  CE1 HIS A  27     -12.443 -15.180 -40.516  1.00 13.44           C  
ATOM    393  NE2 HIS A  27     -12.477 -14.521 -41.667  1.00 13.15           N  
ATOM    394  H   HIS A  27     -16.429 -11.762 -39.313  1.00 14.66           H  
ATOM    395  HA  HIS A  27     -16.536 -13.099 -41.978  1.00 14.30           H  
ATOM    396  HB3 HIS A  27     -16.473 -15.262 -40.578  1.00 14.36           H  
ATOM    397  HB2 HIS A  27     -16.034 -14.300 -39.196  1.00 14.36           H  
ATOM    398  HD1 HIS A  27     -13.817 -15.647 -38.997  1.00 12.85           H  
ATOM    399  HD2 HIS A  27     -14.129 -13.518 -42.627  1.00 12.61           H  
ATOM    400  HE1 HIS A  27     -11.550 -15.645 -40.124  1.00 13.44           H  
ATOM    401  N   PHE A  28     -18.854 -14.221 -41.260  1.00 15.45           N  
ATOM    402  CA  PHE A  28     -20.269 -14.526 -41.046  1.00 17.58           C  
ATOM    403  C   PHE A  28     -20.453 -16.036 -40.850  1.00 18.67           C  
ATOM    404  O   PHE A  28     -19.776 -16.823 -41.514  1.00 19.63           O  
ATOM    405  CB  PHE A  28     -21.106 -13.952 -42.212  1.00 16.50           C  
ATOM    406  CG  PHE A  28     -22.602 -14.224 -42.161  1.00 17.17           C  
ATOM    407  CD1 PHE A  28     -23.423 -13.493 -41.276  1.00 18.63           C  
ATOM    408  CD2 PHE A  28     -23.165 -15.292 -42.891  1.00 17.78           C  
ATOM    409  CE1 PHE A  28     -24.782 -13.771 -41.199  1.00 18.74           C  
ATOM    410  CE2 PHE A  28     -24.524 -15.561 -42.791  1.00 18.46           C  
ATOM    411  CZ  PHE A  28     -25.330 -14.795 -41.960  1.00 18.09           C  
ATOM    412  H   PHE A  28     -18.344 -14.882 -41.830  1.00 15.45           H  
ATOM    413  HA  PHE A  28     -20.611 -14.049 -40.124  1.00 17.58           H  
ATOM    414  HB3 PHE A  28     -20.715 -14.310 -43.165  1.00 16.50           H  
ATOM    415  HB2 PHE A  28     -20.980 -12.869 -42.229  1.00 16.50           H  
ATOM    416  HD1 PHE A  28     -23.003 -12.703 -40.670  1.00 18.63           H  
ATOM    417  HD2 PHE A  28     -22.545 -15.903 -43.532  1.00 17.78           H  
ATOM    418  HE1 PHE A  28     -25.416 -13.193 -40.544  1.00 18.74           H  
ATOM    419  HE2 PHE A  28     -24.955 -16.374 -43.356  1.00 18.46           H  
ATOM    420  HZ  PHE A  28     -26.388 -15.006 -41.890  1.00 18.09           H  
ATOM    421  N   VAL A  29     -21.380 -16.396 -39.949  1.00 20.62           N  
ATOM    422  CA  VAL A  29     -21.768 -17.772 -39.650  1.00 22.90           C  
ATOM    423  C   VAL A  29     -23.276 -17.942 -39.894  1.00 25.07           C  
ATOM    424  O   VAL A  29     -24.056 -17.031 -39.610  1.00 23.32           O  
ATOM    425  CB  VAL A  29     -21.457 -18.151 -38.171  1.00 21.90           C  
ATOM    426  CG1 VAL A  29     -19.944 -18.126 -37.891  1.00 23.80           C  
ATOM    427  CG2 VAL A  29     -22.223 -17.345 -37.099  1.00 23.83           C  
ATOM    428  H   VAL A  29     -21.910 -15.683 -39.468  1.00 20.62           H  
ATOM    429  HA  VAL A  29     -21.241 -18.467 -40.306  1.00 22.90           H  
ATOM    430  HB  VAL A  29     -21.757 -19.192 -38.038  1.00 21.90           H  
ATOM    431 HG11 VAL A  29     -19.723 -18.477 -36.883  1.00 23.80           H  
ATOM    432 HG12 VAL A  29     -19.406 -18.769 -38.588  1.00 23.80           H  
ATOM    433 HG13 VAL A  29     -19.538 -17.120 -37.987  1.00 23.80           H  
ATOM    434 HG21 VAL A  29     -21.876 -17.602 -36.099  1.00 23.83           H  
ATOM    435 HG22 VAL A  29     -22.085 -16.272 -37.231  1.00 23.83           H  
ATOM    436 HG23 VAL A  29     -23.294 -17.550 -37.116  1.00 23.83           H  
ATOM    437  N   ASP A  30     -23.649 -19.125 -40.405  1.00 27.13           N  
ATOM    438  CA  ASP A  30     -25.036 -19.519 -40.682  1.00 29.57           C  
ATOM    439  C   ASP A  30     -25.814 -19.939 -39.418  1.00 31.46           C  
ATOM    440  O   ASP A  30     -27.039 -20.015 -39.488  1.00 33.69           O  
ATOM    441  CB  ASP A  30     -25.136 -20.631 -41.760  1.00 31.69           C  
ATOM    442  CG  ASP A  30     -24.468 -20.336 -43.118  1.00 32.23           C  
ATOM    443  OD1 ASP A  30     -24.250 -21.325 -43.853  1.00 37.15           O  
ATOM    444  OD2 ASP A  30     -24.307 -19.146 -43.475  1.00 38.22           O1-
ATOM    445  H   ASP A  30     -22.945 -19.812 -40.631  1.00 27.13           H  
ATOM    446  HA  ASP A  30     -25.556 -18.643 -41.075  1.00 29.57           H  
ATOM    447  HB3 ASP A  30     -26.185 -20.847 -41.966  1.00 31.69           H  
ATOM    448  HB2 ASP A  30     -24.696 -21.548 -41.365  1.00 31.69           H  
ATOM    449  N   GLU A  31     -25.115 -20.186 -38.298  1.00 29.67           N  
ATOM    450  CA  GLU A  31     -25.692 -20.557 -37.006  1.00 35.01           C  
ATOM    451  C   GLU A  31     -24.672 -20.299 -35.887  1.00 32.13           C  
ATOM    452  O   GLU A  31     -23.467 -20.424 -36.115  1.00 32.40           O  
ATOM    453  CB  GLU A  31     -26.194 -22.024 -37.051  1.00 41.33           C  
ATOM    454  CG  GLU A  31     -26.730 -22.586 -35.713  1.00 49.73           C  
ATOM    455  CD  GLU A  31     -27.363 -23.975 -35.864  1.00 59.87           C  
ATOM    456  OE1 GLU A  31     -28.421 -24.059 -36.526  1.00 68.15           O  
ATOM    457  OE2 GLU A  31     -26.788 -24.933 -35.301  1.00 60.35           O1-
ATOM    458  H   GLU A  31     -24.108 -20.102 -38.313  1.00 29.67           H  
ATOM    459  HA  GLU A  31     -26.548 -19.903 -36.820  1.00 35.01           H  
ATOM    460  HB3 GLU A  31     -25.389 -22.670 -37.409  1.00 41.33           H  
ATOM    461  HB2 GLU A  31     -26.982 -22.098 -37.801  1.00 41.33           H  
ATOM    462  HG3 GLU A  31     -27.481 -21.909 -35.303  1.00 49.73           H  
ATOM    463  HG2 GLU A  31     -25.930 -22.637 -34.973  1.00 49.73           H  
ATOM    464  N   TYR A  32     -25.183 -19.977 -34.688  1.00 26.64           N  
ATOM    465  CA  TYR A  32     -24.391 -19.825 -33.471  1.00 23.40           C  
ATOM    466  C   TYR A  32     -25.252 -20.225 -32.261  1.00 23.26           C  
ATOM    467  O   TYR A  32     -26.456 -19.960 -32.262  1.00 22.72           O  
ATOM    468  CB  TYR A  32     -23.872 -18.372 -33.376  1.00 21.65           C  
ATOM    469  CG  TYR A  32     -22.657 -18.181 -32.487  1.00 21.50           C  
ATOM    470  CD1 TYR A  32     -21.380 -18.518 -32.983  1.00 21.77           C  
ATOM    471  CD2 TYR A  32     -22.781 -17.646 -31.187  1.00 23.20           C  
ATOM    472  CE1 TYR A  32     -20.234 -18.302 -32.196  1.00 23.02           C  
ATOM    473  CE2 TYR A  32     -21.632 -17.415 -30.405  1.00 22.87           C  
ATOM    474  CZ  TYR A  32     -20.357 -17.740 -30.911  1.00 24.51           C  
ATOM    475  OH  TYR A  32     -19.233 -17.512 -30.173  1.00 27.52           O  
ATOM    476  H   TYR A  32     -26.183 -19.881 -34.573  1.00 26.64           H  
ATOM    477  HA  TYR A  32     -23.541 -20.510 -33.513  1.00 23.40           H  
ATOM    478  HB3 TYR A  32     -24.670 -17.689 -33.083  1.00 21.65           H  
ATOM    479  HB2 TYR A  32     -23.567 -18.033 -34.367  1.00 21.65           H  
ATOM    480  HD1 TYR A  32     -21.276 -18.933 -33.975  1.00 21.77           H  
ATOM    481  HD2 TYR A  32     -23.755 -17.390 -30.796  1.00 23.20           H  
ATOM    482  HE1 TYR A  32     -19.259 -18.554 -32.586  1.00 23.02           H  
ATOM    483  HE2 TYR A  32     -21.733 -16.983 -29.421  1.00 22.87           H  
ATOM    484  HH  TYR A  32     -19.388 -17.026 -29.356  1.00 27.52           H  
ATOM    485  N   ASP A  33     -24.612 -20.845 -31.253  1.00 21.72           N  
ATOM    486  CA  ASP A  33     -25.196 -21.316 -29.987  1.00 22.56           C  
ATOM    487  C   ASP A  33     -25.928 -20.166 -29.249  1.00 20.97           C  
ATOM    488  O   ASP A  33     -25.254 -19.201 -28.898  1.00 18.65           O  
ATOM    489  CB  ASP A  33     -24.061 -21.910 -29.104  1.00 23.48           C  
ATOM    490  CG  ASP A  33     -24.416 -22.376 -27.676  1.00 28.07           C  
ATOM    491  OD1 ASP A  33     -23.461 -22.500 -26.880  1.00 30.05           O  
ATOM    492  OD2 ASP A  33     -25.592 -22.718 -27.416  1.00 34.07           O1-
ATOM    493  H   ASP A  33     -23.619 -21.007 -31.346  1.00 21.72           H  
ATOM    494  HA  ASP A  33     -25.872 -22.127 -30.249  1.00 22.56           H  
ATOM    495  HB3 ASP A  33     -23.241 -21.191 -29.046  1.00 23.48           H  
ATOM    496  HB2 ASP A  33     -23.638 -22.771 -29.624  1.00 23.48           H  
ATOM    497  N   PRO A  34     -27.263 -20.262 -29.032  1.00 20.45           N  
ATOM    498  CA  PRO A  34     -28.035 -19.175 -28.398  1.00 18.96           C  
ATOM    499  C   PRO A  34     -27.842 -19.001 -26.874  1.00 19.32           C  
ATOM    500  O   PRO A  34     -28.398 -18.048 -26.331  1.00 18.35           O  
ATOM    501  CB  PRO A  34     -29.490 -19.527 -28.750  1.00 21.14           C  
ATOM    502  CG  PRO A  34     -29.497 -21.045 -28.820  1.00 21.35           C  
ATOM    503  CD  PRO A  34     -28.140 -21.364 -29.437  1.00 22.42           C  
ATOM    504  HA  PRO A  34     -27.782 -18.222 -28.863  1.00 18.96           H  
ATOM    505  HB3 PRO A  34     -29.734 -19.112 -29.729  1.00 21.14           H  
ATOM    506  HB2 PRO A  34     -30.226 -19.141 -28.043  1.00 21.14           H  
ATOM    507  HG3 PRO A  34     -30.336 -21.452 -29.386  1.00 21.35           H  
ATOM    508  HG2 PRO A  34     -29.542 -21.454 -27.809  1.00 21.35           H  
ATOM    509  HD2 PRO A  34     -27.786 -22.339 -29.102  1.00 22.42           H  
ATOM    510  HD3 PRO A  34     -28.210 -21.377 -30.526  1.00 22.42           H  
ATOM    511  N   THR A  35     -27.094 -19.896 -26.204  1.00 16.06           N  
ATOM    512  CA  THR A  35     -26.908 -19.859 -24.749  1.00 16.80           C  
ATOM    513  C   THR A  35     -25.704 -19.000 -24.303  1.00 16.40           C  
ATOM    514  O   THR A  35     -25.814 -18.329 -23.277  1.00 16.09           O  
ATOM    515  CB  THR A  35     -26.763 -21.284 -24.138  1.00 16.97           C  
ATOM    516  OG1 THR A  35     -25.495 -21.883 -24.344  1.00 18.47           O  
ATOM    517  CG2 THR A  35     -27.864 -22.261 -24.581  1.00 17.69           C  
ATOM    518  H   THR A  35     -26.667 -20.671 -26.693  1.00 16.06           H  
ATOM    519  HA  THR A  35     -27.798 -19.417 -24.295  1.00 16.80           H  
ATOM    520  HB  THR A  35     -26.858 -21.180 -23.056  1.00 16.97           H  
ATOM    521  HG1 THR A  35     -25.426 -22.175 -25.260  1.00 18.47           H  
ATOM    522 HG21 THR A  35     -28.853 -21.864 -24.352  1.00 17.69           H  
ATOM    523 HG22 THR A  35     -27.828 -22.458 -25.653  1.00 17.69           H  
ATOM    524 HG23 THR A  35     -27.766 -23.219 -24.069  1.00 17.69           H  
ATOM    525  N   ILE A  36     -24.587 -19.038 -25.053  1.00 16.63           N  
ATOM    526  CA  ILE A  36     -23.308 -18.446 -24.647  1.00 17.55           C  
ATOM    527  C   ILE A  36     -23.267 -16.912 -24.812  1.00 16.75           C  
ATOM    528  O   ILE A  36     -23.611 -16.399 -25.874  1.00 16.51           O  
ATOM    529  CB  ILE A  36     -22.116 -19.103 -25.415  1.00 16.29           C  
ATOM    530  CG1 ILE A  36     -20.716 -18.633 -24.946  1.00 16.66           C  
ATOM    531  CG2 ILE A  36     -22.209 -18.976 -26.950  1.00 17.22           C  
ATOM    532  CD1 ILE A  36     -20.440 -18.861 -23.452  1.00 16.60           C  
ATOM    533  H   ILE A  36     -24.567 -19.606 -25.887  1.00 16.63           H  
ATOM    534  HA  ILE A  36     -23.181 -18.675 -23.587  1.00 17.55           H  
ATOM    535  HB  ILE A  36     -22.168 -20.171 -25.198  1.00 16.29           H  
ATOM    536 HG13 ILE A  36     -20.564 -17.580 -25.187  1.00 16.66           H  
ATOM    537 HG12 ILE A  36     -19.954 -19.169 -25.513  1.00 16.66           H  
ATOM    538 HG21 ILE A  36     -23.167 -19.335 -27.323  1.00 17.22           H  
ATOM    539 HG22 ILE A  36     -22.082 -17.947 -27.285  1.00 17.22           H  
ATOM    540 HG23 ILE A  36     -21.437 -19.570 -27.439  1.00 17.22           H  
ATOM    541 HD11 ILE A  36     -19.367 -18.908 -23.261  1.00 16.60           H  
ATOM    542 HD12 ILE A  36     -20.843 -18.051 -22.845  1.00 16.60           H  
ATOM    543 HD13 ILE A  36     -20.878 -19.796 -23.102  1.00 16.60           H  
ATOM    544  N   GLU A  37     -22.809 -16.216 -23.761  1.00 16.40           N  
ATOM    545  CA  GLU A  37     -22.538 -14.778 -23.765  1.00 17.72           C  
ATOM    546  C   GLU A  37     -21.126 -14.527 -23.224  1.00 18.95           C  
ATOM    547  O   GLU A  37     -20.684 -15.234 -22.316  1.00 18.76           O  
ATOM    548  CB  GLU A  37     -23.624 -14.015 -22.974  1.00 19.82           C  
ATOM    549  CG  GLU A  37     -23.890 -14.502 -21.527  1.00 19.66           C  
ATOM    550  CD  GLU A  37     -24.978 -13.724 -20.765  1.00 21.03           C  
ATOM    551  OE1 GLU A  37     -25.537 -12.749 -21.317  1.00 18.49           O  
ATOM    552  OE2 GLU A  37     -25.254 -14.125 -19.614  1.00 23.93           O1-
ATOM    553  H   GLU A  37     -22.539 -16.703 -22.918  1.00 16.40           H  
ATOM    554  HA  GLU A  37     -22.549 -14.410 -24.792  1.00 17.72           H  
ATOM    555  HB3 GLU A  37     -24.547 -14.055 -23.548  1.00 19.82           H  
ATOM    556  HB2 GLU A  37     -23.345 -12.961 -22.944  1.00 19.82           H  
ATOM    557  HG3 GLU A  37     -22.970 -14.446 -20.945  1.00 19.66           H  
ATOM    558  HG2 GLU A  37     -24.183 -15.552 -21.543  1.00 19.66           H  
ATOM    559  N   ASP A  38     -20.441 -13.534 -23.812  1.00 19.11           N  
ATOM    560  CA  ASP A  38     -19.033 -13.240 -23.545  1.00 18.59           C  
ATOM    561  C   ASP A  38     -18.712 -11.805 -24.011  1.00 18.52           C  
ATOM    562  O   ASP A  38     -19.378 -11.281 -24.906  1.00 16.93           O  
ATOM    563  CB  ASP A  38     -18.112 -14.295 -24.229  1.00 19.41           C  
ATOM    564  CG  ASP A  38     -16.623 -14.309 -23.839  1.00 19.95           C  
ATOM    565  OD1 ASP A  38     -15.844 -14.876 -24.637  1.00 18.43           O  
ATOM    566  OD2 ASP A  38     -16.291 -13.882 -22.710  1.00 20.88           O1-
ATOM    567  H   ASP A  38     -20.874 -12.978 -24.536  1.00 19.11           H  
ATOM    568  HA  ASP A  38     -18.893 -13.271 -22.462  1.00 18.59           H  
ATOM    569  HB3 ASP A  38     -18.195 -14.186 -25.310  1.00 19.41           H  
ATOM    570  HB2 ASP A  38     -18.495 -15.296 -24.028  1.00 19.41           H  
ATOM    571  N   SER A  39     -17.677 -11.212 -23.394  1.00 18.14           N  
ATOM    572  CA  SER A  39     -17.105  -9.906 -23.715  1.00 19.84           C  
ATOM    573  C   SER A  39     -15.948 -10.051 -24.726  1.00 17.47           C  
ATOM    574  O   SER A  39     -14.778 -10.064 -24.338  1.00 16.79           O  
ATOM    575  CB  SER A  39     -16.718  -9.203 -22.393  1.00 19.93           C  
ATOM    576  OG  SER A  39     -15.737  -9.910 -21.658  1.00 23.97           O  
ATOM    577  H   SER A  39     -17.172 -11.738 -22.692  1.00 18.14           H  
ATOM    578  HA  SER A  39     -17.869  -9.286 -24.183  1.00 19.84           H  
ATOM    579  HB3 SER A  39     -17.599  -9.074 -21.764  1.00 19.93           H  
ATOM    580  HB2 SER A  39     -16.337  -8.202 -22.601  1.00 19.93           H  
ATOM    581  HG  SER A  39     -14.947  -9.978 -22.202  1.00 23.97           H  
ATOM    582  N   TYR A  40     -16.307 -10.163 -26.017  1.00 18.24           N  
ATOM    583  CA  TYR A  40     -15.380 -10.282 -27.149  1.00 20.04           C  
ATOM    584  C   TYR A  40     -14.613  -8.968 -27.387  1.00 19.70           C  
ATOM    585  O   TYR A  40     -15.244  -7.916 -27.459  1.00 17.10           O  
ATOM    586  CB  TYR A  40     -16.169 -10.672 -28.416  1.00 20.24           C  
ATOM    587  CG  TYR A  40     -16.935 -11.980 -28.319  1.00 20.72           C  
ATOM    588  CD1 TYR A  40     -18.290 -11.980 -27.926  1.00 21.90           C  
ATOM    589  CD2 TYR A  40     -16.296 -13.202 -28.616  1.00 22.03           C  
ATOM    590  CE1 TYR A  40     -18.994 -13.194 -27.821  1.00 23.72           C  
ATOM    591  CE2 TYR A  40     -17.005 -14.417 -28.513  1.00 23.11           C  
ATOM    592  CZ  TYR A  40     -18.354 -14.412 -28.110  1.00 24.49           C  
ATOM    593  OH  TYR A  40     -19.047 -15.581 -27.978  1.00 27.10           O  
ATOM    594  H   TYR A  40     -17.290 -10.144 -26.253  1.00 18.24           H  
ATOM    595  HA  TYR A  40     -14.667 -11.077 -26.923  1.00 20.04           H  
ATOM    596  HB3 TYR A  40     -15.481 -10.748 -29.259  1.00 20.24           H  
ATOM    597  HB2 TYR A  40     -16.874  -9.881 -28.678  1.00 20.24           H  
ATOM    598  HD1 TYR A  40     -18.792 -11.052 -27.694  1.00 21.90           H  
ATOM    599  HD2 TYR A  40     -15.259 -13.213 -28.917  1.00 22.03           H  
ATOM    600  HE1 TYR A  40     -20.024 -13.202 -27.506  1.00 23.72           H  
ATOM    601  HE2 TYR A  40     -16.509 -15.351 -28.733  1.00 23.11           H  
ATOM    602  HH  TYR A  40     -19.932 -15.442 -27.632  1.00 27.10           H  
ATOM    603  N   ARG A  41     -13.279  -9.053 -27.514  1.00 19.84           N  
ATOM    604  CA  ARG A  41     -12.396  -7.890 -27.653  1.00 22.11           C  
ATOM    605  C   ARG A  41     -11.944  -7.682 -29.107  1.00 24.35           C  
ATOM    606  O   ARG A  41     -11.678  -8.656 -29.812  1.00 26.23           O  
ATOM    607  CB  ARG A  41     -11.153  -8.072 -26.759  1.00 22.99           C  
ATOM    608  CG  ARG A  41     -11.468  -8.191 -25.254  1.00 24.31           C  
ATOM    609  CD  ARG A  41     -10.235  -8.359 -24.344  1.00 25.05           C  
ATOM    610  NE  ARG A  41      -9.250  -7.266 -24.477  1.00 25.23           N  
ATOM    611  CZ  ARG A  41      -8.118  -7.258 -25.209  1.00 27.33           C  
ATOM    612  NH1 ARG A  41      -7.723  -8.315 -25.937  1.00 26.23           N  
ATOM    613  NH2 ARG A  41      -7.357  -6.157 -25.212  1.00 28.77           N1+
ATOM    614  H   ARG A  41     -12.827  -9.954 -27.475  1.00 19.84           H  
ATOM    615  HA  ARG A  41     -12.911  -6.991 -27.313  1.00 22.11           H  
ATOM    616  HB3 ARG A  41     -10.498  -7.214 -26.916  1.00 22.99           H  
ATOM    617  HB2 ARG A  41     -10.589  -8.949 -27.079  1.00 22.99           H  
ATOM    618  HG3 ARG A  41     -12.049  -9.107 -25.143  1.00 24.31           H  
ATOM    619  HG2 ARG A  41     -12.121  -7.396 -24.895  1.00 24.31           H  
ATOM    620  HD3 ARG A  41      -9.806  -9.359 -24.401  1.00 25.05           H  
ATOM    621  HD2 ARG A  41     -10.584  -8.255 -23.316  1.00 25.05           H  
ATOM    622  HE  ARG A  41      -9.499  -6.418 -23.986  1.00 25.23           H  
ATOM    623 HH12 ARG A  41      -6.869  -8.283 -26.475  1.00 26.23           H  
ATOM    624 HH11 ARG A  41      -8.283  -9.155 -25.944  1.00 26.23           H  
ATOM    625 HH22 ARG A  41      -6.503  -6.124 -25.750  1.00 28.77           H  
ATOM    626 HH21 ARG A  41      -7.629  -5.347 -24.674  1.00 28.77           H  
ATOM    627  N   LYS A  42     -11.792  -6.403 -29.489  1.00 25.40           N  
ATOM    628  CA  LYS A  42     -11.150  -5.963 -30.726  1.00 29.18           C  
ATOM    629  C   LYS A  42     -10.532  -4.573 -30.520  1.00 29.20           C  
ATOM    630  O   LYS A  42     -11.235  -3.648 -30.115  1.00 23.71           O  
ATOM    631  CB  LYS A  42     -12.133  -6.021 -31.926  1.00 29.85           C  
ATOM    632  CG  LYS A  42     -11.630  -5.304 -33.199  1.00 31.17           C  
ATOM    633  CD  LYS A  42     -12.442  -5.606 -34.467  1.00 32.67           C  
ATOM    634  CE  LYS A  42     -12.043  -4.665 -35.619  1.00 32.23           C  
ATOM    635  NZ  LYS A  42     -12.656  -5.041 -36.902  1.00 34.19           N1+
ATOM    636  H   LYS A  42     -12.072  -5.663 -28.859  1.00 25.40           H  
ATOM    637  HA  LYS A  42     -10.333  -6.656 -30.938  1.00 29.18           H  
ATOM    638  HB3 LYS A  42     -13.084  -5.569 -31.639  1.00 29.85           H  
ATOM    639  HB2 LYS A  42     -12.344  -7.065 -32.158  1.00 29.85           H  
ATOM    640  HG3 LYS A  42     -10.588  -5.572 -33.379  1.00 31.17           H  
ATOM    641  HG2 LYS A  42     -11.644  -4.226 -33.031  1.00 31.17           H  
ATOM    642  HD3 LYS A  42     -13.507  -5.510 -34.255  1.00 32.67           H  
ATOM    643  HD2 LYS A  42     -12.275  -6.645 -34.756  1.00 32.67           H  
ATOM    644  HE3 LYS A  42     -10.960  -4.657 -35.746  1.00 32.23           H  
ATOM    645  HE2 LYS A  42     -12.352  -3.647 -35.385  1.00 32.23           H  
ATOM    646  HZ1 LYS A  42     -13.662  -5.055 -36.806  1.00 34.19           H  
ATOM    647  HZ2 LYS A  42     -12.393  -4.379 -37.617  1.00 34.19           H  
ATOM    648  HZ3 LYS A  42     -12.347  -5.965 -37.174  1.00 34.19           H  
ATOM    649  N   GLN A  43      -9.245  -4.449 -30.882  1.00 35.70           N  
ATOM    650  CA  GLN A  43      -8.551  -3.172 -31.038  1.00 35.30           C  
ATOM    651  C   GLN A  43      -8.757  -2.674 -32.478  1.00 34.36           C  
ATOM    652  O   GLN A  43      -8.606  -3.458 -33.417  1.00 33.35           O  
ATOM    653  CB  GLN A  43      -7.059  -3.374 -30.705  1.00 38.70           C  
ATOM    654  CG  GLN A  43      -6.242  -2.065 -30.691  1.00 41.53           C  
ATOM    655  CD  GLN A  43      -4.810  -2.276 -30.195  1.00 42.78           C  
ATOM    656  OE1 GLN A  43      -4.587  -2.928 -29.178  1.00 48.39           O  
ATOM    657  NE2 GLN A  43      -3.831  -1.701 -30.896  1.00 41.63           N  
ATOM    658  H   GLN A  43      -8.745  -5.259 -31.217  1.00 35.70           H  
ATOM    659  HA  GLN A  43      -8.965  -2.447 -30.336  1.00 35.30           H  
ATOM    660  HB3 GLN A  43      -6.611  -4.072 -31.414  1.00 38.70           H  
ATOM    661  HB2 GLN A  43      -6.986  -3.858 -29.730  1.00 38.70           H  
ATOM    662  HG3 GLN A  43      -6.720  -1.338 -30.033  1.00 41.53           H  
ATOM    663  HG2 GLN A  43      -6.224  -1.619 -31.687  1.00 41.53           H  
ATOM    664 HE22 GLN A  43      -2.872  -1.805 -30.599  1.00 41.63           H  
ATOM    665 HE21 GLN A  43      -4.038  -1.160 -31.723  1.00 41.63           H  
ATOM    666  N   VAL A  44      -9.096  -1.385 -32.625  1.00 33.22           N  
ATOM    667  CA  VAL A  44      -9.414  -0.764 -33.909  1.00 35.43           C  
ATOM    668  C   VAL A  44      -9.278   0.764 -33.819  1.00 35.38           C  
ATOM    669  O   VAL A  44      -9.760   1.368 -32.862  1.00 39.18           O  
ATOM    670  CB  VAL A  44     -10.839  -1.161 -34.403  1.00 34.10           C  
ATOM    671  CG1 VAL A  44     -11.977  -0.834 -33.412  1.00 33.83           C  
ATOM    672  CG2 VAL A  44     -11.182  -0.605 -35.797  1.00 35.19           C  
ATOM    673  H   VAL A  44      -9.217  -0.798 -31.808  1.00 33.22           H  
ATOM    674  HA  VAL A  44      -8.683  -1.117 -34.640  1.00 35.43           H  
ATOM    675  HB  VAL A  44     -10.825  -2.244 -34.509  1.00 34.10           H  
ATOM    676 HG11 VAL A  44     -12.934  -1.202 -33.782  1.00 33.83           H  
ATOM    677 HG12 VAL A  44     -11.808  -1.304 -32.442  1.00 33.83           H  
ATOM    678 HG13 VAL A  44     -12.084   0.237 -33.248  1.00 33.83           H  
ATOM    679 HG21 VAL A  44     -12.113  -1.036 -36.165  1.00 35.19           H  
ATOM    680 HG22 VAL A  44     -11.309   0.478 -35.788  1.00 35.19           H  
ATOM    681 HG23 VAL A  44     -10.404  -0.846 -36.521  1.00 35.19           H  
ATOM    682  N   VAL A  45      -8.629   1.363 -34.830  1.00 37.89           N  
ATOM    683  CA  VAL A  45      -8.457   2.811 -34.935  1.00 36.86           C  
ATOM    684  C   VAL A  45      -9.732   3.447 -35.518  1.00 32.96           C  
ATOM    685  O   VAL A  45     -10.130   3.101 -36.631  1.00 31.08           O  
ATOM    686  CB  VAL A  45      -7.232   3.189 -35.816  1.00 36.93           C  
ATOM    687  CG1 VAL A  45      -7.057   4.710 -36.010  1.00 38.31           C  
ATOM    688  CG2 VAL A  45      -5.932   2.603 -35.234  1.00 35.14           C  
ATOM    689  H   VAL A  45      -8.264   0.813 -35.593  1.00 37.89           H  
ATOM    690  HA  VAL A  45      -8.282   3.214 -33.939  1.00 36.86           H  
ATOM    691  HB  VAL A  45      -7.367   2.748 -36.806  1.00 36.93           H  
ATOM    692 HG11 VAL A  45      -6.996   5.217 -35.047  1.00 38.31           H  
ATOM    693 HG12 VAL A  45      -6.143   4.935 -36.560  1.00 38.31           H  
ATOM    694 HG13 VAL A  45      -7.878   5.157 -36.572  1.00 38.31           H  
ATOM    695 HG21 VAL A  45      -5.750   2.978 -34.227  1.00 35.14           H  
ATOM    696 HG22 VAL A  45      -5.964   1.515 -35.183  1.00 35.14           H  
ATOM    697 HG23 VAL A  45      -5.070   2.869 -35.847  1.00 35.14           H  
ATOM    698  N   ILE A  46     -10.342   4.352 -34.738  1.00 32.70           N  
ATOM    699  CA  ILE A  46     -11.552   5.092 -35.089  1.00 33.12           C  
ATOM    700  C   ILE A  46     -11.244   6.583 -34.877  1.00 34.08           C  
ATOM    701  O   ILE A  46     -11.063   7.013 -33.737  1.00 34.44           O  
ATOM    702  CB  ILE A  46     -12.772   4.682 -34.202  1.00 30.35           C  
ATOM    703  CG1 ILE A  46     -13.136   3.189 -34.387  1.00 29.22           C  
ATOM    704  CG2 ILE A  46     -14.027   5.563 -34.424  1.00 30.63           C  
ATOM    705  CD1 ILE A  46     -14.023   2.622 -33.270  1.00 27.05           C  
ATOM    706  H   ILE A  46      -9.937   4.584 -33.839  1.00 32.70           H  
ATOM    707  HA  ILE A  46     -11.814   4.932 -36.137  1.00 33.12           H  
ATOM    708  HB  ILE A  46     -12.476   4.809 -33.161  1.00 30.35           H  
ATOM    709 HG13 ILE A  46     -12.237   2.574 -34.417  1.00 29.22           H  
ATOM    710 HG12 ILE A  46     -13.620   3.047 -35.354  1.00 29.22           H  
ATOM    711 HG21 ILE A  46     -14.859   5.246 -33.797  1.00 30.63           H  
ATOM    712 HG22 ILE A  46     -13.853   6.610 -34.180  1.00 30.63           H  
ATOM    713 HG23 ILE A  46     -14.362   5.515 -35.461  1.00 30.63           H  
ATOM    714 HD11 ILE A  46     -15.028   3.042 -33.292  1.00 27.05           H  
ATOM    715 HD12 ILE A  46     -14.123   1.541 -33.369  1.00 27.05           H  
ATOM    716 HD13 ILE A  46     -13.594   2.820 -32.290  1.00 27.05           H  
ATOM    717  N   ASP A  47     -11.189   7.335 -35.990  1.00 37.14           N  
ATOM    718  CA  ASP A  47     -10.962   8.789 -36.036  1.00 37.91           C  
ATOM    719  C   ASP A  47      -9.554   9.194 -35.539  1.00 38.27           C  
ATOM    720  O   ASP A  47      -9.394  10.252 -34.930  1.00 40.00           O  
ATOM    721  CB  ASP A  47     -12.097   9.624 -35.369  1.00 40.24           C  
ATOM    722  CG  ASP A  47     -13.538   9.260 -35.782  1.00 41.34           C  
ATOM    723  OD1 ASP A  47     -14.451   9.582 -34.990  1.00 37.63           O  
ATOM    724  OD2 ASP A  47     -13.740   8.777 -36.919  1.00 40.97           O1-
ATOM    725  H   ASP A  47     -11.363   6.897 -36.884  1.00 37.14           H  
ATOM    726  HA  ASP A  47     -10.961   9.043 -37.097  1.00 37.91           H  
ATOM    727  HB3 ASP A  47     -11.963  10.678 -35.616  1.00 40.24           H  
ATOM    728  HB2 ASP A  47     -12.021   9.540 -34.283  1.00 40.24           H  
ATOM    729  N   GLY A  48      -8.560   8.329 -35.808  1.00 42.81           N  
ATOM    730  CA  GLY A  48      -7.158   8.499 -35.425  1.00 43.95           C  
ATOM    731  C   GLY A  48      -6.859   7.961 -34.014  1.00 47.18           C  
ATOM    732  O   GLY A  48      -5.696   7.683 -33.722  1.00 43.91           O  
ATOM    733  H   GLY A  48      -8.787   7.481 -36.305  1.00 42.81           H  
ATOM    734  HA3 GLY A  48      -6.866   9.549 -35.479  1.00 43.95           H  
ATOM    735  HA2 GLY A  48      -6.539   7.962 -36.145  1.00 43.95           H  
ATOM    736  N   GLU A  49      -7.881   7.786 -33.156  1.00 49.11           N  
ATOM    737  CA  GLU A  49      -7.755   7.234 -31.809  1.00 45.77           C  
ATOM    738  C   GLU A  49      -7.833   5.702 -31.856  1.00 45.98           C  
ATOM    739  O   GLU A  49      -8.815   5.169 -32.373  1.00 44.07           O  
ATOM    740  CB  GLU A  49      -8.858   7.843 -30.915  1.00 45.66           C  
ATOM    741  CG  GLU A  49      -8.874   7.323 -29.460  1.00 46.31           C  
ATOM    742  CD  GLU A  49      -9.948   8.021 -28.620  1.00 47.29           C  
ATOM    743  OE1 GLU A  49     -11.054   7.448 -28.509  1.00 46.09           O  
ATOM    744  OE2 GLU A  49      -9.654   9.120 -28.103  1.00 43.40           O1-
ATOM    745  H   GLU A  49      -8.819   8.017 -33.452  1.00 49.11           H  
ATOM    746  HA  GLU A  49      -6.791   7.527 -31.388  1.00 45.77           H  
ATOM    747  HB3 GLU A  49      -9.834   7.664 -31.368  1.00 45.66           H  
ATOM    748  HB2 GLU A  49      -8.735   8.927 -30.903  1.00 45.66           H  
ATOM    749  HG3 GLU A  49      -7.898   7.480 -28.998  1.00 46.31           H  
ATOM    750  HG2 GLU A  49      -9.049   6.246 -29.431  1.00 46.31           H  
ATOM    751  N   THR A  50      -6.827   5.031 -31.271  1.00 43.77           N  
ATOM    752  CA  THR A  50      -6.826   3.581 -31.068  1.00 43.95           C  
ATOM    753  C   THR A  50      -7.821   3.221 -29.949  1.00 38.70           C  
ATOM    754  O   THR A  50      -7.551   3.495 -28.780  1.00 41.25           O  
ATOM    755  CB  THR A  50      -5.417   3.050 -30.693  1.00 43.66           C  
ATOM    756  OG1 THR A  50      -4.523   3.342 -31.749  1.00 44.08           O  
ATOM    757  CG2 THR A  50      -5.348   1.530 -30.448  1.00 42.15           C  
ATOM    758  H   THR A  50      -6.068   5.542 -30.847  1.00 43.77           H  
ATOM    759  HA  THR A  50      -7.136   3.091 -31.993  1.00 43.95           H  
ATOM    760  HB  THR A  50      -5.049   3.567 -29.806  1.00 43.66           H  
ATOM    761  HG1 THR A  50      -4.477   4.294 -31.861  1.00 44.08           H  
ATOM    762 HG21 THR A  50      -5.941   1.222 -29.588  1.00 42.15           H  
ATOM    763 HG22 THR A  50      -5.711   0.976 -31.314  1.00 42.15           H  
ATOM    764 HG23 THR A  50      -4.323   1.213 -30.257  1.00 42.15           H  
ATOM    765  N   CYS A  51      -8.967   2.658 -30.354  1.00 33.55           N  
ATOM    766  CA  CYS A  51     -10.088   2.312 -29.484  1.00 31.24           C  
ATOM    767  C   CYS A  51     -10.057   0.801 -29.217  1.00 28.61           C  
ATOM    768  O   CYS A  51      -9.810   0.025 -30.140  1.00 27.14           O  
ATOM    769  CB  CYS A  51     -11.429   2.691 -30.141  1.00  0.00           C  
ATOM    770  SG  CYS A  51     -11.538   4.481 -30.407  1.00  0.00           S  
ATOM    771  H   CYS A  51      -9.105   2.454 -31.335  1.00 33.55           H  
ATOM    772  HA  CYS A  51     -10.007   2.847 -28.536  1.00 31.24           H  
ATOM    773  HB3 CYS A  51     -12.260   2.408 -29.497  1.00  0.00           H  
ATOM    774  HB2 CYS A  51     -11.568   2.178 -31.093  1.00  0.00           H  
ATOM    775  HG  CYS A  51     -10.526   4.560 -31.278  1.00  0.00           H  
ATOM    776  N   LEU A  52     -10.339   0.414 -27.965  1.00 27.20           N  
ATOM    777  CA  LEU A  52     -10.396  -0.971 -27.509  1.00 26.95           C  
ATOM    778  C   LEU A  52     -11.859  -1.278 -27.161  1.00 23.34           C  
ATOM    779  O   LEU A  52     -12.341  -0.859 -26.109  1.00 23.07           O  
ATOM    780  CB  LEU A  52      -9.417  -1.140 -26.318  1.00 30.14           C  
ATOM    781  CG  LEU A  52      -8.942  -2.585 -26.037  1.00 34.21           C  
ATOM    782  CD1 LEU A  52     -10.059  -3.521 -25.536  1.00 34.92           C  
ATOM    783  CD2 LEU A  52      -8.139  -3.177 -27.212  1.00 31.42           C  
ATOM    784  H   LEU A  52     -10.526   1.115 -27.258  1.00 27.20           H  
ATOM    785  HA  LEU A  52     -10.090  -1.643 -28.312  1.00 26.95           H  
ATOM    786  HB3 LEU A  52      -9.829  -0.701 -25.410  1.00 30.14           H  
ATOM    787  HB2 LEU A  52      -8.523  -0.551 -26.525  1.00 30.14           H  
ATOM    788  HG  LEU A  52      -8.240  -2.489 -25.207  1.00 34.21           H  
ATOM    789 HD11 LEU A  52     -10.456  -4.158 -26.326  1.00 34.92           H  
ATOM    790 HD12 LEU A  52      -9.693  -4.170 -24.741  1.00 34.92           H  
ATOM    791 HD13 LEU A  52     -10.896  -2.965 -25.114  1.00 34.92           H  
ATOM    792 HD21 LEU A  52      -7.911  -2.424 -27.966  1.00 31.42           H  
ATOM    793 HD22 LEU A  52      -7.183  -3.573 -26.870  1.00 31.42           H  
ATOM    794 HD23 LEU A  52      -8.670  -3.987 -27.713  1.00 31.42           H  
ATOM    795  N   LEU A  53     -12.538  -1.979 -28.080  1.00 21.83           N  
ATOM    796  CA  LEU A  53     -13.955  -2.319 -28.000  1.00 19.89           C  
ATOM    797  C   LEU A  53     -14.114  -3.697 -27.345  1.00 19.66           C  
ATOM    798  O   LEU A  53     -13.843  -4.704 -27.999  1.00 20.11           O  
ATOM    799  CB  LEU A  53     -14.571  -2.336 -29.425  1.00 19.80           C  
ATOM    800  CG  LEU A  53     -14.960  -0.955 -29.997  1.00 19.99           C  
ATOM    801  CD1 LEU A  53     -13.755  -0.015 -30.179  1.00 20.43           C  
ATOM    802  CD2 LEU A  53     -15.774  -1.107 -31.302  1.00 20.13           C  
ATOM    803  H   LEU A  53     -12.057  -2.311 -28.906  1.00 21.83           H  
ATOM    804  HA  LEU A  53     -14.491  -1.579 -27.403  1.00 19.89           H  
ATOM    805  HB3 LEU A  53     -15.486  -2.930 -29.392  1.00 19.80           H  
ATOM    806  HB2 LEU A  53     -13.912  -2.859 -30.120  1.00 19.80           H  
ATOM    807  HG  LEU A  53     -15.625  -0.487 -29.271  1.00 19.99           H  
ATOM    808 HD11 LEU A  53     -13.861   0.644 -31.039  1.00 20.43           H  
ATOM    809 HD12 LEU A  53     -13.643   0.620 -29.300  1.00 20.43           H  
ATOM    810 HD13 LEU A  53     -12.822  -0.562 -30.314  1.00 20.43           H  
ATOM    811 HD21 LEU A  53     -15.266  -0.678 -32.166  1.00 20.13           H  
ATOM    812 HD22 LEU A  53     -15.972  -2.152 -31.544  1.00 20.13           H  
ATOM    813 HD23 LEU A  53     -16.741  -0.611 -31.217  1.00 20.13           H  
ATOM    814  N   ASP A  54     -14.622  -3.714 -26.101  1.00 18.35           N  
ATOM    815  CA  ASP A  54     -15.258  -4.897 -25.511  1.00 17.94           C  
ATOM    816  C   ASP A  54     -16.721  -4.910 -25.976  1.00 16.45           C  
ATOM    817  O   ASP A  54     -17.390  -3.885 -25.866  1.00 15.95           O  
ATOM    818  CB  ASP A  54     -15.216  -4.962 -23.962  1.00 18.36           C  
ATOM    819  CG  ASP A  54     -13.838  -5.087 -23.285  1.00 19.88           C  
ATOM    820  OD1 ASP A  54     -13.855  -5.340 -22.060  1.00 20.60           O  
ATOM    821  OD2 ASP A  54     -12.795  -4.867 -23.939  1.00 20.75           O1-
ATOM    822  H   ASP A  54     -14.795  -2.839 -25.624  1.00 18.35           H  
ATOM    823  HA  ASP A  54     -14.762  -5.795 -25.885  1.00 17.94           H  
ATOM    824  HB3 ASP A  54     -15.841  -5.787 -23.615  1.00 18.36           H  
ATOM    825  HB2 ASP A  54     -15.663  -4.050 -23.564  1.00 18.36           H  
ATOM    826  N   ILE A  55     -17.176  -6.060 -26.491  1.00 16.19           N  
ATOM    827  CA  ILE A  55     -18.515  -6.265 -27.033  1.00 16.74           C  
ATOM    828  C   ILE A  55     -19.176  -7.391 -26.218  1.00 15.67           C  
ATOM    829  O   ILE A  55     -18.938  -8.569 -26.494  1.00 15.50           O  
ATOM    830  CB  ILE A  55     -18.461  -6.669 -28.543  1.00 16.18           C  
ATOM    831  CG1 ILE A  55     -17.689  -5.650 -29.415  1.00 17.55           C  
ATOM    832  CG2 ILE A  55     -19.850  -6.956 -29.159  1.00 15.34           C  
ATOM    833  CD1 ILE A  55     -18.236  -4.213 -29.405  1.00 17.61           C  
ATOM    834  H   ILE A  55     -16.544  -6.846 -26.577  1.00 16.19           H  
ATOM    835  HA  ILE A  55     -19.126  -5.365 -26.933  1.00 16.74           H  
ATOM    836  HB  ILE A  55     -17.894  -7.598 -28.624  1.00 16.18           H  
ATOM    837 HG13 ILE A  55     -17.655  -6.016 -30.441  1.00 17.55           H  
ATOM    838 HG12 ILE A  55     -16.646  -5.621 -29.095  1.00 17.55           H  
ATOM    839 HG21 ILE A  55     -19.770  -7.180 -30.223  1.00 15.34           H  
ATOM    840 HG22 ILE A  55     -20.344  -7.811 -28.697  1.00 15.34           H  
ATOM    841 HG23 ILE A  55     -20.513  -6.098 -29.057  1.00 15.34           H  
ATOM    842 HD11 ILE A  55     -19.292  -4.167 -29.146  1.00 17.61           H  
ATOM    843 HD12 ILE A  55     -17.691  -3.599 -28.688  1.00 17.61           H  
ATOM    844 HD13 ILE A  55     -18.119  -3.745 -30.382  1.00 17.61           H  
ATOM    845  N   LEU A  56     -19.972  -7.001 -25.208  1.00 15.49           N  
ATOM    846  CA  LEU A  56     -20.752  -7.908 -24.364  1.00 14.76           C  
ATOM    847  C   LEU A  56     -22.008  -8.375 -25.117  1.00 14.44           C  
ATOM    848  O   LEU A  56     -23.046  -7.716 -25.075  1.00 13.14           O  
ATOM    849  CB  LEU A  56     -21.048  -7.227 -23.006  1.00 16.20           C  
ATOM    850  CG  LEU A  56     -21.900  -8.052 -22.011  1.00 17.97           C  
ATOM    851  CD1 LEU A  56     -21.294  -9.435 -21.692  1.00 19.54           C  
ATOM    852  CD2 LEU A  56     -22.173  -7.242 -20.732  1.00 19.24           C  
ATOM    853  H   LEU A  56     -20.091  -6.012 -25.024  1.00 15.49           H  
ATOM    854  HA  LEU A  56     -20.141  -8.786 -24.158  1.00 14.76           H  
ATOM    855  HB3 LEU A  56     -21.542  -6.275 -23.187  1.00 16.20           H  
ATOM    856  HB2 LEU A  56     -20.099  -6.976 -22.529  1.00 16.20           H  
ATOM    857  HG  LEU A  56     -22.876  -8.225 -22.465  1.00 17.97           H  
ATOM    858 HD11 LEU A  56     -21.362  -9.679 -20.632  1.00 19.54           H  
ATOM    859 HD12 LEU A  56     -21.819 -10.222 -22.236  1.00 19.54           H  
ATOM    860 HD13 LEU A  56     -20.240  -9.496 -21.966  1.00 19.54           H  
ATOM    861 HD21 LEU A  56     -23.150  -7.485 -20.312  1.00 19.24           H  
ATOM    862 HD22 LEU A  56     -21.418  -7.442 -19.973  1.00 19.24           H  
ATOM    863 HD23 LEU A  56     -22.159  -6.168 -20.914  1.00 19.24           H  
ATOM    864  N   ASP A  57     -21.856  -9.504 -25.818  1.00 13.17           N  
ATOM    865  CA  ASP A  57     -22.859 -10.134 -26.667  1.00 13.98           C  
ATOM    866  C   ASP A  57     -23.826 -10.954 -25.790  1.00 14.71           C  
ATOM    867  O   ASP A  57     -23.571 -12.137 -25.563  1.00 16.51           O  
ATOM    868  CB  ASP A  57     -22.114 -10.984 -27.726  1.00 13.98           C  
ATOM    869  CG  ASP A  57     -22.956 -11.736 -28.766  1.00 13.80           C  
ATOM    870  OD1 ASP A  57     -24.067 -11.266 -29.095  1.00 13.22           O  
ATOM    871  OD2 ASP A  57     -22.412 -12.720 -29.314  1.00 13.93           O1-
ATOM    872  H   ASP A  57     -20.960  -9.972 -25.789  1.00 13.17           H  
ATOM    873  HA  ASP A  57     -23.425  -9.357 -27.179  1.00 13.98           H  
ATOM    874  HB3 ASP A  57     -21.472 -11.687 -27.201  1.00 13.98           H  
ATOM    875  HB2 ASP A  57     -21.428 -10.335 -28.272  1.00 13.98           H  
ATOM    876  N   THR A  58     -24.888 -10.305 -25.275  1.00 14.39           N  
ATOM    877  CA  THR A  58     -25.834 -10.913 -24.331  1.00 14.48           C  
ATOM    878  C   THR A  58     -26.717 -11.995 -24.988  1.00 14.05           C  
ATOM    879  O   THR A  58     -27.101 -11.856 -26.149  1.00 12.65           O  
ATOM    880  CB  THR A  58     -26.749  -9.869 -23.628  1.00 14.30           C  
ATOM    881  OG1 THR A  58     -27.814  -9.401 -24.435  1.00 14.60           O  
ATOM    882  CG2 THR A  58     -25.981  -8.676 -23.041  1.00 15.19           C  
ATOM    883  H   THR A  58     -25.040  -9.332 -25.500  1.00 14.39           H  
ATOM    884  HA  THR A  58     -25.229 -11.389 -23.560  1.00 14.48           H  
ATOM    885  HB  THR A  58     -27.224 -10.377 -22.787  1.00 14.30           H  
ATOM    886  HG1 THR A  58     -27.438  -8.864 -25.141  1.00 14.60           H  
ATOM    887 HG21 THR A  58     -25.198  -9.016 -22.363  1.00 15.19           H  
ATOM    888 HG22 THR A  58     -25.506  -8.080 -23.818  1.00 15.19           H  
ATOM    889 HG23 THR A  58     -26.644  -8.018 -22.480  1.00 15.19           H  
ATOM    890  N   ALA A  59     -26.993 -13.062 -24.225  1.00 15.42           N  
ATOM    891  CA  ALA A  59     -27.650 -14.278 -24.699  1.00 17.14           C  
ATOM    892  C   ALA A  59     -28.431 -14.908 -23.534  1.00 18.97           C  
ATOM    893  O   ALA A  59     -29.181 -14.194 -22.869  1.00 18.93           O  
ATOM    894  CB  ALA A  59     -26.583 -15.202 -25.319  1.00 16.48           C  
ATOM    895  H   ALA A  59     -26.649 -13.089 -23.273  1.00 15.42           H  
ATOM    896  HA  ALA A  59     -28.380 -14.019 -25.467  1.00 17.14           H  
ATOM    897  HB1 ALA A  59     -27.037 -16.001 -25.899  1.00 16.48           H  
ATOM    898  HB2 ALA A  59     -25.921 -14.659 -25.992  1.00 16.48           H  
ATOM    899  HB3 ALA A  59     -25.951 -15.658 -24.558  1.00 16.48           H  
ATOM    900  N   GLY A  60     -28.241 -16.217 -23.293  1.00 21.54           N  
ATOM    901  CA  GLY A  60     -28.774 -16.934 -22.135  1.00 23.01           C  
ATOM    902  C   GLY A  60     -30.299 -17.078 -22.205  1.00 21.65           C  
ATOM    903  O   GLY A  60     -30.863 -17.313 -23.273  1.00 20.30           O  
ATOM    904  H   GLY A  60     -27.625 -16.741 -23.899  1.00 21.54           H  
ATOM    905  HA3 GLY A  60     -28.475 -16.420 -21.220  1.00 23.01           H  
ATOM    906  HA2 GLY A  60     -28.330 -17.929 -22.103  1.00 23.01           H  
ATOM    907  N   GLN A  61     -30.943 -16.972 -21.034  1.00 22.74           N  
ATOM    908  CA  GLN A  61     -32.391 -17.081 -20.838  1.00 23.94           C  
ATOM    909  C   GLN A  61     -33.054 -15.689 -20.777  1.00 22.21           C  
ATOM    910  O   GLN A  61     -32.382 -14.674 -20.967  1.00 21.72           O  
ATOM    911  CB  GLN A  61     -32.638 -17.910 -19.556  1.00 26.53           C  
ATOM    912  CG  GLN A  61     -32.141 -19.368 -19.678  1.00 30.36           C  
ATOM    913  CD  GLN A  61     -32.360 -20.201 -18.412  1.00 34.98           C  
ATOM    914  OE1 GLN A  61     -33.151 -19.847 -17.541  1.00 38.31           O  
ATOM    915  NE2 GLN A  61     -31.666 -21.337 -18.316  1.00 32.51           N  
ATOM    916  H   GLN A  61     -30.407 -16.781 -20.200  1.00 22.74           H  
ATOM    917  HA  GLN A  61     -32.843 -17.610 -21.680  1.00 23.94           H  
ATOM    918  HB3 GLN A  61     -33.703 -17.927 -19.321  1.00 26.53           H  
ATOM    919  HB2 GLN A  61     -32.149 -17.426 -18.708  1.00 26.53           H  
ATOM    920  HG3 GLN A  61     -31.077 -19.384 -19.914  1.00 30.36           H  
ATOM    921  HG2 GLN A  61     -32.652 -19.862 -20.505  1.00 30.36           H  
ATOM    922 HE22 GLN A  61     -31.779 -21.926 -17.504  1.00 32.51           H  
ATOM    923 HE21 GLN A  61     -31.028 -21.614 -19.047  1.00 32.51           H  
ATOM    924  N   GLU A  62     -34.372 -15.662 -20.517  1.00 20.59           N  
ATOM    925  CA  GLU A  62     -35.183 -14.444 -20.383  1.00 20.53           C  
ATOM    926  C   GLU A  62     -35.031 -13.699 -19.040  1.00 21.72           C  
ATOM    927  O   GLU A  62     -35.700 -12.683 -18.851  1.00 22.49           O  
ATOM    928  CB  GLU A  62     -36.660 -14.772 -20.687  1.00 20.62           C  
ATOM    929  CG  GLU A  62     -36.887 -15.251 -22.140  1.00 19.77           C  
ATOM    930  CD  GLU A  62     -38.356 -15.435 -22.559  1.00 20.04           C  
ATOM    931  OE1 GLU A  62     -39.262 -15.263 -21.712  1.00 23.25           O  
ATOM    932  OE2 GLU A  62     -38.552 -15.741 -23.755  1.00 19.73           O1-
ATOM    933  H   GLU A  62     -34.868 -16.532 -20.386  1.00 20.59           H  
ATOM    934  HA  GLU A  62     -34.848 -13.733 -21.136  1.00 20.53           H  
ATOM    935  HB3 GLU A  62     -37.279 -13.895 -20.492  1.00 20.62           H  
ATOM    936  HB2 GLU A  62     -37.007 -15.543 -19.997  1.00 20.62           H  
ATOM    937  HG3 GLU A  62     -36.370 -16.198 -22.302  1.00 19.77           H  
ATOM    938  HG2 GLU A  62     -36.433 -14.536 -22.827  1.00 19.77           H  
ATOM    939  N   GLU A  63     -34.157 -14.199 -18.149  1.00 20.97           N  
ATOM    940  CA  GLU A  63     -33.836 -13.661 -16.824  1.00 23.37           C  
ATOM    941  C   GLU A  63     -33.410 -12.180 -16.819  1.00 23.00           C  
ATOM    942  O   GLU A  63     -32.817 -11.697 -17.783  1.00 21.05           O  
ATOM    943  CB  GLU A  63     -32.715 -14.533 -16.205  1.00 25.49           C  
ATOM    944  CG  GLU A  63     -33.112 -16.003 -15.929  1.00 26.74           C  
ATOM    945  CD  GLU A  63     -34.118 -16.222 -14.785  1.00 27.01           C  
ATOM    946  OE1 GLU A  63     -34.249 -15.330 -13.915  1.00 30.47           O  
ATOM    947  OE2 GLU A  63     -34.742 -17.305 -14.794  1.00 29.35           O1-
ATOM    948  H   GLU A  63     -33.660 -15.042 -18.397  1.00 20.97           H  
ATOM    949  HA  GLU A  63     -34.741 -13.745 -16.219  1.00 23.37           H  
ATOM    950  HB3 GLU A  63     -32.329 -14.072 -15.293  1.00 25.49           H  
ATOM    951  HB2 GLU A  63     -31.865 -14.546 -16.887  1.00 25.49           H  
ATOM    952  HG3 GLU A  63     -32.212 -16.565 -15.675  1.00 26.74           H  
ATOM    953  HG2 GLU A  63     -33.498 -16.462 -16.840  1.00 26.74           H  
ATOM    954  N   TYR A  64     -33.686 -11.508 -15.695  1.00 23.39           N  
ATOM    955  CA  TYR A  64     -33.232 -10.146 -15.407  1.00 24.01           C  
ATOM    956  C   TYR A  64     -32.893 -10.005 -13.913  1.00 24.27           C  
ATOM    957  O   TYR A  64     -33.213  -8.997 -13.284  1.00 24.97           O  
ATOM    958  CB  TYR A  64     -34.185  -9.080 -16.006  1.00 23.90           C  
ATOM    959  CG  TYR A  64     -35.671  -9.216 -15.705  1.00 23.47           C  
ATOM    960  CD1 TYR A  64     -36.484 -10.029 -16.524  1.00 24.71           C  
ATOM    961  CD2 TYR A  64     -36.256  -8.501 -14.639  1.00 21.74           C  
ATOM    962  CE1 TYR A  64     -37.866 -10.133 -16.278  1.00 21.60           C  
ATOM    963  CE2 TYR A  64     -37.640  -8.599 -14.395  1.00 21.79           C  
ATOM    964  CZ  TYR A  64     -38.446  -9.414 -15.215  1.00 22.34           C  
ATOM    965  OH  TYR A  64     -39.788  -9.508 -14.985  1.00 20.72           O  
ATOM    966  H   TYR A  64     -34.188 -11.972 -14.951  1.00 23.39           H  
ATOM    967  HA  TYR A  64     -32.272 -10.014 -15.907  1.00 24.01           H  
ATOM    968  HB3 TYR A  64     -34.080  -9.106 -17.091  1.00 23.90           H  
ATOM    969  HB2 TYR A  64     -33.851  -8.082 -15.721  1.00 23.90           H  
ATOM    970  HD1 TYR A  64     -36.048 -10.570 -17.350  1.00 24.71           H  
ATOM    971  HD2 TYR A  64     -35.644  -7.869 -14.012  1.00 21.74           H  
ATOM    972  HE1 TYR A  64     -38.479 -10.758 -16.910  1.00 21.60           H  
ATOM    973  HE2 TYR A  64     -38.078  -8.045 -13.577  1.00 21.79           H  
ATOM    974  HH  TYR A  64     -40.078  -8.994 -14.228  1.00 20.72           H  
ATOM    975  N   SER A  65     -32.223 -11.047 -13.395  1.00 25.54           N  
ATOM    976  CA  SER A  65     -31.729 -11.196 -12.029  1.00 27.83           C  
ATOM    977  C   SER A  65     -30.437 -10.396 -11.759  1.00 30.03           C  
ATOM    978  O   SER A  65     -29.745  -9.995 -12.697  1.00 31.10           O  
ATOM    979  CB  SER A  65     -31.568 -12.711 -11.777  1.00 28.14           C  
ATOM    980  OG  SER A  65     -30.623 -13.297 -12.652  1.00 29.06           O  
ATOM    981  H   SER A  65     -31.999 -11.823 -14.001  1.00 25.54           H  
ATOM    982  HA  SER A  65     -32.498 -10.820 -11.352  1.00 27.83           H  
ATOM    983  HB3 SER A  65     -32.523 -13.221 -11.906  1.00 28.14           H  
ATOM    984  HB2 SER A  65     -31.253 -12.897 -10.749  1.00 28.14           H  
ATOM    985  HG  SER A  65     -30.614 -14.246 -12.499  1.00 29.06           H  
ATOM    986  N   ALA A  66     -30.151 -10.186 -10.460  1.00 28.88           N  
ATOM    987  CA  ALA A  66     -29.059  -9.361  -9.925  1.00 29.19           C  
ATOM    988  C   ALA A  66     -27.634  -9.765 -10.342  1.00 29.03           C  
ATOM    989  O   ALA A  66     -26.769  -8.892 -10.427  1.00 31.61           O  
ATOM    990  CB  ALA A  66     -29.174  -9.319  -8.394  1.00 31.55           C  
ATOM    991  H   ALA A  66     -30.777 -10.563  -9.764  1.00 28.88           H  
ATOM    992  HA  ALA A  66     -29.223  -8.351 -10.292  1.00 29.19           H  
ATOM    993  HB1 ALA A  66     -30.139  -8.916  -8.085  1.00 31.55           H  
ATOM    994  HB2 ALA A  66     -29.073 -10.314  -7.959  1.00 31.55           H  
ATOM    995  HB3 ALA A  66     -28.403  -8.684  -7.956  1.00 31.55           H  
ATOM    996  N   MET A  67     -27.424 -11.063 -10.624  1.00 29.54           N  
ATOM    997  CA  MET A  67     -26.174 -11.627 -11.146  1.00 32.79           C  
ATOM    998  C   MET A  67     -25.824 -11.136 -12.567  1.00 30.57           C  
ATOM    999  O   MET A  67     -24.660 -11.230 -12.950  1.00 27.50           O  
ATOM   1000  CB  MET A  67     -26.264 -13.168 -11.079  1.00 37.54           C  
ATOM   1001  CG  MET A  67     -27.228 -13.801 -12.101  1.00 42.25           C  
ATOM   1002  SD  MET A  67     -27.735 -15.503 -11.743  1.00 50.91           S  
ATOM   1003  CE  MET A  67     -26.182 -16.378 -12.067  1.00 49.84           C  
ATOM   1004  H   MET A  67     -28.191 -11.712 -10.526  1.00 29.54           H  
ATOM   1005  HA  MET A  67     -25.370 -11.305 -10.481  1.00 32.79           H  
ATOM   1006  HB3 MET A  67     -26.543 -13.476 -10.071  1.00 37.54           H  
ATOM   1007  HB2 MET A  67     -25.267 -13.580 -11.243  1.00 37.54           H  
ATOM   1008  HG3 MET A  67     -26.793 -13.778 -13.101  1.00 42.25           H  
ATOM   1009  HG2 MET A  67     -28.133 -13.201 -12.153  1.00 42.25           H  
ATOM   1010  HE1 MET A  67     -25.401 -16.040 -11.387  1.00 49.84           H  
ATOM   1011  HE2 MET A  67     -26.320 -17.450 -11.927  1.00 49.84           H  
ATOM   1012  HE3 MET A  67     -25.853 -16.204 -13.092  1.00 49.84           H  
ATOM   1013  N   ARG A  68     -26.823 -10.627 -13.309  1.00 26.28           N  
ATOM   1014  CA  ARG A  68     -26.652 -10.047 -14.637  1.00 25.80           C  
ATOM   1015  C   ARG A  68     -26.400  -8.531 -14.571  1.00 24.28           C  
ATOM   1016  O   ARG A  68     -25.584  -8.057 -15.358  1.00 21.87           O  
ATOM   1017  CB  ARG A  68     -27.859 -10.377 -15.542  1.00 26.39           C  
ATOM   1018  CG  ARG A  68     -28.302 -11.854 -15.504  1.00 29.17           C  
ATOM   1019  CD  ARG A  68     -29.300 -12.244 -16.610  1.00 32.88           C  
ATOM   1020  NE  ARG A  68     -28.651 -12.422 -17.924  1.00 32.52           N  
ATOM   1021  CZ  ARG A  68     -29.228 -12.850 -19.062  1.00 31.25           C  
ATOM   1022  NH1 ARG A  68     -28.474 -13.043 -20.146  1.00 35.33           N  
ATOM   1023  NH2 ARG A  68     -30.539 -13.100 -19.155  1.00 31.58           N1+
ATOM   1024  H   ARG A  68     -27.759 -10.587 -12.927  1.00 26.28           H  
ATOM   1025  HA  ARG A  68     -25.781 -10.508 -15.105  1.00 25.80           H  
ATOM   1026  HB3 ARG A  68     -27.628 -10.076 -16.565  1.00 26.39           H  
ATOM   1027  HB2 ARG A  68     -28.711  -9.773 -15.238  1.00 26.39           H  
ATOM   1028  HG3 ARG A  68     -28.698 -12.140 -14.529  1.00 29.17           H  
ATOM   1029  HG2 ARG A  68     -27.396 -12.449 -15.633  1.00 29.17           H  
ATOM   1030  HD3 ARG A  68     -29.988 -11.410 -16.757  1.00 32.88           H  
ATOM   1031  HD2 ARG A  68     -29.910 -13.097 -16.315  1.00 32.88           H  
ATOM   1032  HE  ARG A  68     -27.655 -12.251 -17.945  1.00 32.52           H  
ATOM   1033 HH12 ARG A  68     -27.469 -12.903 -20.115  1.00 35.33           H  
ATOM   1034 HH11 ARG A  68     -28.885 -13.369 -21.011  1.00 35.33           H  
ATOM   1035 HH22 ARG A  68     -30.942 -13.463 -20.010  1.00 31.58           H  
ATOM   1036 HH21 ARG A  68     -31.153 -12.880 -18.381  1.00 31.58           H  
ATOM   1037  N   ASP A  69     -27.064  -7.816 -13.632  1.00 24.28           N  
ATOM   1038  CA  ASP A  69     -27.011  -6.349 -13.449  1.00 26.94           C  
ATOM   1039  C   ASP A  69     -25.596  -5.757 -13.394  1.00 27.61           C  
ATOM   1040  O   ASP A  69     -25.376  -4.693 -13.965  1.00 28.38           O  
ATOM   1041  CB  ASP A  69     -27.734  -5.804 -12.185  1.00 26.88           C  
ATOM   1042  CG  ASP A  69     -29.216  -6.120 -11.966  1.00 27.89           C  
ATOM   1043  OD1 ASP A  69     -29.857  -6.704 -12.860  1.00 29.92           O  
ATOM   1044  OD2 ASP A  69     -29.717  -5.701 -10.898  1.00 28.54           O1-
ATOM   1045  H   ASP A  69     -27.713  -8.298 -13.025  1.00 24.28           H  
ATOM   1046  HA  ASP A  69     -27.500  -5.920 -14.326  1.00 26.94           H  
ATOM   1047  HB3 ASP A  69     -27.658  -4.716 -12.185  1.00 26.88           H  
ATOM   1048  HB2 ASP A  69     -27.211  -6.162 -11.296  1.00 26.88           H  
ATOM   1049  N   GLN A  70     -24.681  -6.450 -12.698  1.00 29.97           N  
ATOM   1050  CA  GLN A  70     -23.286  -6.058 -12.494  1.00 32.65           C  
ATOM   1051  C   GLN A  70     -22.487  -5.839 -13.792  1.00 30.70           C  
ATOM   1052  O   GLN A  70     -21.674  -4.918 -13.839  1.00 29.51           O  
ATOM   1053  CB  GLN A  70     -22.619  -7.070 -11.538  1.00 33.40           C  
ATOM   1054  CG  GLN A  70     -22.613  -8.537 -12.033  1.00 39.23           C  
ATOM   1055  CD  GLN A  70     -22.189  -9.545 -10.960  1.00 42.09           C  
ATOM   1056  OE1 GLN A  70     -22.060  -9.215  -9.783  1.00 41.38           O  
ATOM   1057  NE2 GLN A  70     -21.986 -10.800 -11.363  1.00 43.41           N  
ATOM   1058  H   GLN A  70     -24.962  -7.317 -12.261  1.00 29.97           H  
ATOM   1059  HA  GLN A  70     -23.308  -5.095 -11.982  1.00 32.65           H  
ATOM   1060  HB3 GLN A  70     -23.136  -7.007 -10.580  1.00 33.40           H  
ATOM   1061  HB2 GLN A  70     -21.592  -6.759 -11.338  1.00 33.40           H  
ATOM   1062  HG3 GLN A  70     -21.952  -8.640 -12.894  1.00 39.23           H  
ATOM   1063  HG2 GLN A  70     -23.608  -8.827 -12.369  1.00 39.23           H  
ATOM   1064 HE22 GLN A  70     -21.709 -11.506 -10.698  1.00 43.41           H  
ATOM   1065 HE21 GLN A  70     -22.119 -11.057 -12.332  1.00 43.41           H  
ATOM   1066  N   TYR A  71     -22.776  -6.644 -14.828  1.00 31.97           N  
ATOM   1067  CA  TYR A  71     -22.175  -6.538 -16.158  1.00 34.81           C  
ATOM   1068  C   TYR A  71     -22.805  -5.420 -17.012  1.00 31.36           C  
ATOM   1069  O   TYR A  71     -22.126  -4.887 -17.888  1.00 27.12           O  
ATOM   1070  CB  TYR A  71     -22.296  -7.898 -16.872  1.00 40.91           C  
ATOM   1071  CG  TYR A  71     -21.723  -9.080 -16.107  1.00 46.58           C  
ATOM   1072  CD1 TYR A  71     -20.341  -9.143 -15.834  1.00 51.40           C  
ATOM   1073  CD2 TYR A  71     -22.570 -10.117 -15.664  1.00 51.96           C  
ATOM   1074  CE1 TYR A  71     -19.810 -10.231 -15.114  1.00 55.72           C  
ATOM   1075  CE2 TYR A  71     -22.038 -11.208 -14.950  1.00 56.04           C  
ATOM   1076  CZ  TYR A  71     -20.659 -11.264 -14.670  1.00 56.79           C  
ATOM   1077  OH  TYR A  71     -20.151 -12.316 -13.966  1.00 64.80           O  
ATOM   1078  H   TYR A  71     -23.477  -7.364 -14.716  1.00 31.97           H  
ATOM   1079  HA  TYR A  71     -21.114  -6.303 -16.044  1.00 34.81           H  
ATOM   1080  HB3 TYR A  71     -21.787  -7.855 -17.832  1.00 40.91           H  
ATOM   1081  HB2 TYR A  71     -23.344  -8.102 -17.097  1.00 40.91           H  
ATOM   1082  HD1 TYR A  71     -19.684  -8.355 -16.171  1.00 51.40           H  
ATOM   1083  HD2 TYR A  71     -23.628 -10.082 -15.871  1.00 51.96           H  
ATOM   1084  HE1 TYR A  71     -18.751 -10.268 -14.904  1.00 55.72           H  
ATOM   1085  HE2 TYR A  71     -22.691 -12.002 -14.617  1.00 56.04           H  
ATOM   1086  HH  TYR A  71     -19.200 -12.269 -13.851  1.00 64.80           H  
ATOM   1087  N   MET A  72     -24.077  -5.081 -16.737  1.00 26.89           N  
ATOM   1088  CA  MET A  72     -24.843  -4.047 -17.441  1.00 25.01           C  
ATOM   1089  C   MET A  72     -24.580  -2.634 -16.889  1.00 25.09           C  
ATOM   1090  O   MET A  72     -24.680  -1.675 -17.654  1.00 22.58           O  
ATOM   1091  CB  MET A  72     -26.347  -4.390 -17.404  1.00 23.68           C  
ATOM   1092  CG  MET A  72     -26.685  -5.828 -17.829  1.00 22.47           C  
ATOM   1093  SD  MET A  72     -26.123  -6.357 -19.470  1.00 23.34           S  
ATOM   1094  CE  MET A  72     -26.082  -8.144 -19.172  1.00 22.16           C  
ATOM   1095  H   MET A  72     -24.563  -5.560 -15.992  1.00 26.89           H  
ATOM   1096  HA  MET A  72     -24.530  -4.044 -18.487  1.00 25.01           H  
ATOM   1097  HB3 MET A  72     -26.896  -3.692 -18.034  1.00 23.68           H  
ATOM   1098  HB2 MET A  72     -26.729  -4.240 -16.394  1.00 23.68           H  
ATOM   1099  HG3 MET A  72     -27.759  -5.981 -17.790  1.00 22.47           H  
ATOM   1100  HG2 MET A  72     -26.275  -6.516 -17.099  1.00 22.47           H  
ATOM   1101  HE1 MET A  72     -27.038  -8.485 -18.777  1.00 22.16           H  
ATOM   1102  HE2 MET A  72     -25.871  -8.683 -20.094  1.00 22.16           H  
ATOM   1103  HE3 MET A  72     -25.307  -8.390 -18.447  1.00 22.16           H  
ATOM   1104  N   ARG A  73     -24.207  -2.527 -15.601  1.00 25.57           N  
ATOM   1105  CA  ARG A  73     -23.706  -1.296 -14.981  1.00 25.57           C  
ATOM   1106  C   ARG A  73     -22.294  -0.938 -15.477  1.00 25.25           C  
ATOM   1107  O   ARG A  73     -22.015   0.247 -15.657  1.00 24.90           O  
ATOM   1108  CB  ARG A  73     -23.730  -1.418 -13.443  1.00 26.05           C  
ATOM   1109  CG  ARG A  73     -25.155  -1.393 -12.859  1.00 28.67           C  
ATOM   1110  CD  ARG A  73     -25.220  -1.359 -11.321  1.00 28.94           C  
ATOM   1111  NE  ARG A  73     -24.879  -2.653 -10.696  1.00 28.70           N  
ATOM   1112  CZ  ARG A  73     -25.704  -3.490 -10.035  1.00 32.61           C  
ATOM   1113  NH1 ARG A  73     -27.007  -3.222  -9.854  1.00 34.60           N  
ATOM   1114  NH2 ARG A  73     -25.207  -4.629  -9.537  1.00 33.99           N1+
ATOM   1115  H   ARG A  73     -24.190  -3.356 -15.022  1.00 25.57           H  
ATOM   1116  HA  ARG A  73     -24.362  -0.472 -15.270  1.00 25.57           H  
ATOM   1117  HB3 ARG A  73     -23.186  -0.574 -13.015  1.00 26.05           H  
ATOM   1118  HB2 ARG A  73     -23.197  -2.316 -13.125  1.00 26.05           H  
ATOM   1119  HG3 ARG A  73     -25.655  -2.296 -13.204  1.00 28.67           H  
ATOM   1120  HG2 ARG A  73     -25.734  -0.570 -13.270  1.00 28.67           H  
ATOM   1121  HD3 ARG A  73     -26.146  -0.908 -10.965  1.00 28.94           H  
ATOM   1122  HD2 ARG A  73     -24.430  -0.695 -10.969  1.00 28.94           H  
ATOM   1123  HE  ARG A  73     -23.912  -2.927 -10.793  1.00 28.70           H  
ATOM   1124 HH12 ARG A  73     -27.611  -3.880  -9.382  1.00 34.60           H  
ATOM   1125 HH11 ARG A  73     -27.399  -2.365 -10.214  1.00 34.60           H  
ATOM   1126 HH22 ARG A  73     -25.807  -5.275  -9.043  1.00 33.99           H  
ATOM   1127 HH21 ARG A  73     -24.229  -4.852  -9.644  1.00 33.99           H  
ATOM   1128  N   THR A  74     -21.452  -1.957 -15.730  1.00 25.39           N  
ATOM   1129  CA  THR A  74     -20.137  -1.815 -16.364  1.00 24.49           C  
ATOM   1130  C   THR A  74     -20.234  -1.464 -17.869  1.00 21.53           C  
ATOM   1131  O   THR A  74     -19.308  -0.850 -18.398  1.00 19.11           O  
ATOM   1132  CB  THR A  74     -19.305  -3.119 -16.202  1.00 25.66           C  
ATOM   1133  OG1 THR A  74     -19.140  -3.382 -14.823  1.00 27.43           O  
ATOM   1134  CG2 THR A  74     -17.900  -3.111 -16.836  1.00 25.08           C  
ATOM   1135  H   THR A  74     -21.738  -2.904 -15.524  1.00 25.39           H  
ATOM   1136  HA  THR A  74     -19.606  -0.999 -15.870  1.00 24.49           H  
ATOM   1137  HB  THR A  74     -19.864  -3.958 -16.618  1.00 25.66           H  
ATOM   1138  HG1 THR A  74     -18.545  -2.726 -14.453  1.00 27.43           H  
ATOM   1139 HG21 THR A  74     -17.325  -2.242 -16.517  1.00 25.08           H  
ATOM   1140 HG22 THR A  74     -17.340  -4.003 -16.554  1.00 25.08           H  
ATOM   1141 HG23 THR A  74     -17.945  -3.102 -17.926  1.00 25.08           H  
ATOM   1142  N   GLY A  75     -21.366  -1.811 -18.510  1.00 20.21           N  
ATOM   1143  CA  GLY A  75     -21.684  -1.467 -19.892  1.00 20.82           C  
ATOM   1144  C   GLY A  75     -21.955   0.039 -20.006  1.00 20.58           C  
ATOM   1145  O   GLY A  75     -22.847   0.564 -19.342  1.00 21.39           O  
ATOM   1146  H   GLY A  75     -22.080  -2.308 -17.998  1.00 20.21           H  
ATOM   1147  HA3 GLY A  75     -22.587  -2.004 -20.176  1.00 20.82           H  
ATOM   1148  HA2 GLY A  75     -20.883  -1.786 -20.562  1.00 20.82           H  
ATOM   1149  N   GLU A  76     -21.179   0.710 -20.867  1.00 21.22           N  
ATOM   1150  CA  GLU A  76     -21.193   2.154 -21.103  1.00 20.50           C  
ATOM   1151  C   GLU A  76     -22.164   2.578 -22.218  1.00 18.85           C  
ATOM   1152  O   GLU A  76     -22.556   3.744 -22.238  1.00 17.56           O  
ATOM   1153  CB  GLU A  76     -19.760   2.600 -21.453  1.00 22.77           C  
ATOM   1154  CG  GLU A  76     -18.762   2.454 -20.279  1.00 25.44           C  
ATOM   1155  CD  GLU A  76     -17.283   2.659 -20.643  1.00 27.32           C  
ATOM   1156  OE1 GLU A  76     -16.957   2.759 -21.847  1.00 32.02           O  
ATOM   1157  OE2 GLU A  76     -16.474   2.720 -19.691  1.00 32.06           O1-
ATOM   1158  H   GLU A  76     -20.491   0.195 -21.403  1.00 21.22           H  
ATOM   1159  HA  GLU A  76     -21.500   2.667 -20.190  1.00 20.50           H  
ATOM   1160  HB3 GLU A  76     -19.762   3.639 -21.788  1.00 22.77           H  
ATOM   1161  HB2 GLU A  76     -19.419   2.013 -22.307  1.00 22.77           H  
ATOM   1162  HG3 GLU A  76     -18.853   1.468 -19.825  1.00 25.44           H  
ATOM   1163  HG2 GLU A  76     -19.031   3.166 -19.498  1.00 25.44           H  
ATOM   1164  N   GLY A  77     -22.527   1.649 -23.116  1.00 15.95           N  
ATOM   1165  CA  GLY A  77     -23.476   1.884 -24.199  1.00 16.06           C  
ATOM   1166  C   GLY A  77     -24.106   0.546 -24.592  1.00 16.09           C  
ATOM   1167  O   GLY A  77     -23.527  -0.517 -24.363  1.00 17.01           O  
ATOM   1168  H   GLY A  77     -22.160   0.710 -23.036  1.00 15.95           H  
ATOM   1169  HA3 GLY A  77     -22.967   2.315 -25.059  1.00 16.06           H  
ATOM   1170  HA2 GLY A  77     -24.259   2.580 -23.889  1.00 16.06           H  
ATOM   1171  N   PHE A  78     -25.303   0.619 -25.194  1.00 15.26           N  
ATOM   1172  CA  PHE A  78     -26.137  -0.526 -25.556  1.00 14.85           C  
ATOM   1173  C   PHE A  78     -26.550  -0.447 -27.030  1.00 14.42           C  
ATOM   1174  O   PHE A  78     -27.132   0.552 -27.448  1.00 13.52           O  
ATOM   1175  CB  PHE A  78     -27.381  -0.563 -24.642  1.00 15.55           C  
ATOM   1176  CG  PHE A  78     -27.115  -1.029 -23.220  1.00 16.00           C  
ATOM   1177  CD1 PHE A  78     -26.595  -0.138 -22.256  1.00 16.26           C  
ATOM   1178  CD2 PHE A  78     -27.247  -2.393 -22.889  1.00 15.97           C  
ATOM   1179  CE1 PHE A  78     -26.265  -0.599 -20.989  1.00 16.48           C  
ATOM   1180  CE2 PHE A  78     -26.929  -2.832 -21.610  1.00 15.78           C  
ATOM   1181  CZ  PHE A  78     -26.438  -1.938 -20.668  1.00 16.06           C  
ATOM   1182  H   PHE A  78     -25.703   1.526 -25.396  1.00 15.26           H  
ATOM   1183  HA  PHE A  78     -25.592  -1.459 -25.413  1.00 14.85           H  
ATOM   1184  HB3 PHE A  78     -28.141  -1.219 -25.072  1.00 15.55           H  
ATOM   1185  HB2 PHE A  78     -27.836   0.428 -24.601  1.00 15.55           H  
ATOM   1186  HD1 PHE A  78     -26.447   0.902 -22.505  1.00 16.26           H  
ATOM   1187  HD2 PHE A  78     -27.603  -3.097 -23.626  1.00 15.97           H  
ATOM   1188  HE1 PHE A  78     -25.869   0.085 -20.252  1.00 16.48           H  
ATOM   1189  HE2 PHE A  78     -27.052  -3.873 -21.351  1.00 15.78           H  
ATOM   1190  HZ  PHE A  78     -26.181  -2.289 -19.682  1.00 16.06           H  
ATOM   1191  N   LEU A  79     -26.267  -1.521 -27.783  1.00 13.93           N  
ATOM   1192  CA  LEU A  79     -26.701  -1.702 -29.163  1.00 15.22           C  
ATOM   1193  C   LEU A  79     -28.041  -2.451 -29.126  1.00 14.27           C  
ATOM   1194  O   LEU A  79     -28.068  -3.635 -28.792  1.00 13.65           O  
ATOM   1195  CB  LEU A  79     -25.613  -2.469 -29.956  1.00 16.80           C  
ATOM   1196  CG  LEU A  79     -25.687  -2.231 -31.480  1.00 17.67           C  
ATOM   1197  CD1 LEU A  79     -25.265  -0.789 -31.846  1.00 18.55           C  
ATOM   1198  CD2 LEU A  79     -24.891  -3.296 -32.267  1.00 16.83           C  
ATOM   1199  H   LEU A  79     -25.752  -2.293 -27.376  1.00 13.93           H  
ATOM   1200  HA  LEU A  79     -26.844  -0.724 -29.625  1.00 15.22           H  
ATOM   1201  HB3 LEU A  79     -25.687  -3.536 -29.744  1.00 16.80           H  
ATOM   1202  HB2 LEU A  79     -24.619  -2.184 -29.610  1.00 16.80           H  
ATOM   1203  HG  LEU A  79     -26.731  -2.354 -31.777  1.00 17.67           H  
ATOM   1204 HD11 LEU A  79     -26.130  -0.196 -32.138  1.00 18.55           H  
ATOM   1205 HD12 LEU A  79     -24.801  -0.271 -31.007  1.00 18.55           H  
ATOM   1206 HD13 LEU A  79     -24.556  -0.750 -32.672  1.00 18.55           H  
ATOM   1207 HD21 LEU A  79     -24.498  -4.079 -31.619  1.00 16.83           H  
ATOM   1208 HD22 LEU A  79     -25.526  -3.786 -33.006  1.00 16.83           H  
ATOM   1209 HD23 LEU A  79     -24.038  -2.878 -32.802  1.00 16.83           H  
ATOM   1210  N   CYS A  80     -29.129  -1.726 -29.420  1.00 14.65           N  
ATOM   1211  CA  CYS A  80     -30.507  -2.210 -29.345  1.00 14.96           C  
ATOM   1212  C   CYS A  80     -30.893  -2.824 -30.700  1.00 14.28           C  
ATOM   1213  O   CYS A  80     -31.457  -2.138 -31.551  1.00 13.51           O  
ATOM   1214  CB  CYS A  80     -31.463  -1.075 -28.922  1.00  0.00           C  
ATOM   1215  SG  CYS A  80     -31.117  -0.594 -27.204  1.00  0.00           S  
ATOM   1216  H   CYS A  80     -29.016  -0.762 -29.710  1.00 14.65           H  
ATOM   1217  HA  CYS A  80     -30.581  -2.999 -28.594  1.00 14.96           H  
ATOM   1218  HB3 CYS A  80     -32.503  -1.397 -28.983  1.00  0.00           H  
ATOM   1219  HB2 CYS A  80     -31.355  -0.200 -29.563  1.00  0.00           H  
ATOM   1220  HG  CYS A  80     -29.903  -0.090 -27.444  1.00  0.00           H  
ATOM   1221  N   VAL A  81     -30.534  -4.104 -30.882  1.00 13.71           N  
ATOM   1222  CA  VAL A  81     -30.706  -4.847 -32.128  1.00 13.75           C  
ATOM   1223  C   VAL A  81     -32.121  -5.455 -32.221  1.00 13.69           C  
ATOM   1224  O   VAL A  81     -32.643  -5.966 -31.229  1.00 13.65           O  
ATOM   1225  CB  VAL A  81     -29.664  -6.001 -32.247  1.00 13.60           C  
ATOM   1226  CG1 VAL A  81     -29.763  -6.810 -33.559  1.00 14.78           C  
ATOM   1227  CG2 VAL A  81     -28.222  -5.477 -32.114  1.00 12.78           C  
ATOM   1228  H   VAL A  81     -30.091  -4.610 -30.125  1.00 13.71           H  
ATOM   1229  HA  VAL A  81     -30.548  -4.167 -32.963  1.00 13.75           H  
ATOM   1230  HB  VAL A  81     -29.831  -6.698 -31.424  1.00 13.60           H  
ATOM   1231 HG11 VAL A  81     -29.603  -6.172 -34.428  1.00 14.78           H  
ATOM   1232 HG12 VAL A  81     -29.013  -7.600 -33.586  1.00 14.78           H  
ATOM   1233 HG13 VAL A  81     -30.729  -7.294 -33.688  1.00 14.78           H  
ATOM   1234 HG21 VAL A  81     -27.996  -4.737 -32.882  1.00 12.78           H  
ATOM   1235 HG22 VAL A  81     -28.047  -5.012 -31.144  1.00 12.78           H  
ATOM   1236 HG23 VAL A  81     -27.501  -6.287 -32.215  1.00 12.78           H  
ATOM   1237  N   PHE A  82     -32.683  -5.424 -33.436  1.00 13.50           N  
ATOM   1238  CA  PHE A  82     -33.907  -6.119 -33.829  1.00 14.44           C  
ATOM   1239  C   PHE A  82     -33.758  -6.536 -35.304  1.00 14.56           C  
ATOM   1240  O   PHE A  82     -32.939  -5.961 -36.021  1.00 15.86           O  
ATOM   1241  CB  PHE A  82     -35.132  -5.206 -33.563  1.00 14.01           C  
ATOM   1242  CG  PHE A  82     -35.399  -4.089 -34.560  1.00 13.58           C  
ATOM   1243  CD1 PHE A  82     -34.722  -2.859 -34.449  1.00 13.40           C  
ATOM   1244  CD2 PHE A  82     -36.206  -4.323 -35.692  1.00 13.59           C  
ATOM   1245  CE1 PHE A  82     -34.912  -1.875 -35.410  1.00 14.56           C  
ATOM   1246  CE2 PHE A  82     -36.372  -3.333 -36.649  1.00 14.43           C  
ATOM   1247  CZ  PHE A  82     -35.735  -2.109 -36.504  1.00 13.84           C  
ATOM   1248  H   PHE A  82     -32.200  -4.953 -34.191  1.00 13.50           H  
ATOM   1249  HA  PHE A  82     -34.004  -7.024 -33.228  1.00 14.44           H  
ATOM   1250  HB3 PHE A  82     -35.058  -4.770 -32.565  1.00 14.01           H  
ATOM   1251  HB2 PHE A  82     -36.026  -5.827 -33.532  1.00 14.01           H  
ATOM   1252  HD1 PHE A  82     -34.054  -2.686 -33.620  1.00 13.40           H  
ATOM   1253  HD2 PHE A  82     -36.707  -5.271 -35.810  1.00 13.59           H  
ATOM   1254  HE1 PHE A  82     -34.405  -0.929 -35.317  1.00 14.56           H  
ATOM   1255  HE2 PHE A  82     -37.002  -3.515 -37.506  1.00 14.43           H  
ATOM   1256  HZ  PHE A  82     -35.876  -1.340 -37.249  1.00 13.84           H  
ATOM   1257  N   ALA A  83     -34.568  -7.514 -35.740  1.00 15.40           N  
ATOM   1258  CA  ALA A  83     -34.650  -7.934 -37.141  1.00 16.66           C  
ATOM   1259  C   ALA A  83     -35.877  -7.296 -37.808  1.00 17.40           C  
ATOM   1260  O   ALA A  83     -36.967  -7.362 -37.241  1.00 19.45           O  
ATOM   1261  CB  ALA A  83     -34.706  -9.465 -37.216  1.00 16.30           C  
ATOM   1262  H   ALA A  83     -35.239  -7.931 -35.108  1.00 15.40           H  
ATOM   1263  HA  ALA A  83     -33.757  -7.622 -37.679  1.00 16.66           H  
ATOM   1264  HB1 ALA A  83     -34.912  -9.803 -38.231  1.00 16.30           H  
ATOM   1265  HB2 ALA A  83     -33.747  -9.892 -36.929  1.00 16.30           H  
ATOM   1266  HB3 ALA A  83     -35.471  -9.881 -36.560  1.00 16.30           H  
ATOM   1267  N   ILE A  84     -35.683  -6.696 -38.998  1.00 19.34           N  
ATOM   1268  CA  ILE A  84     -36.724  -5.967 -39.741  1.00 20.89           C  
ATOM   1269  C   ILE A  84     -37.911  -6.814 -40.255  1.00 21.63           C  
ATOM   1270  O   ILE A  84     -38.949  -6.243 -40.588  1.00 21.57           O  
ATOM   1271  CB  ILE A  84     -36.143  -5.122 -40.919  1.00 23.38           C  
ATOM   1272  CG1 ILE A  84     -35.239  -5.873 -41.932  1.00 25.90           C  
ATOM   1273  CG2 ILE A  84     -35.383  -3.900 -40.370  1.00 23.66           C  
ATOM   1274  CD1 ILE A  84     -35.865  -7.041 -42.704  1.00 26.25           C  
ATOM   1275  H   ILE A  84     -34.757  -6.685 -39.404  1.00 19.34           H  
ATOM   1276  HA  ILE A  84     -37.167  -5.270 -39.029  1.00 20.89           H  
ATOM   1277  HB  ILE A  84     -36.978  -4.718 -41.494  1.00 23.38           H  
ATOM   1278 HG13 ILE A  84     -34.346  -6.231 -41.429  1.00 25.90           H  
ATOM   1279 HG12 ILE A  84     -34.880  -5.152 -42.667  1.00 25.90           H  
ATOM   1280 HG21 ILE A  84     -34.515  -4.200 -39.781  1.00 23.66           H  
ATOM   1281 HG22 ILE A  84     -35.026  -3.260 -41.177  1.00 23.66           H  
ATOM   1282 HG23 ILE A  84     -36.022  -3.288 -39.734  1.00 23.66           H  
ATOM   1283 HD11 ILE A  84     -36.939  -6.925 -42.833  1.00 26.25           H  
ATOM   1284 HD12 ILE A  84     -35.429  -7.117 -43.699  1.00 26.25           H  
ATOM   1285 HD13 ILE A  84     -35.681  -7.989 -42.199  1.00 26.25           H  
ATOM   1286  N   ASN A  85     -37.749  -8.145 -40.289  1.00 21.43           N  
ATOM   1287  CA  ASN A  85     -38.776  -9.125 -40.656  1.00 22.53           C  
ATOM   1288  C   ASN A  85     -39.411  -9.801 -39.419  1.00 22.02           C  
ATOM   1289  O   ASN A  85     -40.095 -10.812 -39.575  1.00 22.16           O  
ATOM   1290  CB  ASN A  85     -38.191 -10.133 -41.682  1.00 22.93           C  
ATOM   1291  CG  ASN A  85     -37.067 -11.055 -41.178  1.00 23.98           C  
ATOM   1292  OD1 ASN A  85     -36.379 -10.764 -40.202  1.00 21.60           O  
ATOM   1293  ND2 ASN A  85     -36.867 -12.177 -41.870  1.00 21.11           N  
ATOM   1294  H   ASN A  85     -36.863  -8.537 -40.002  1.00 21.43           H  
ATOM   1295  HA  ASN A  85     -39.606  -8.624 -41.154  1.00 22.53           H  
ATOM   1296  HB3 ASN A  85     -37.809  -9.585 -42.544  1.00 22.93           H  
ATOM   1297  HB2 ASN A  85     -38.999 -10.757 -42.067  1.00 22.93           H  
ATOM   1298 HD22 ASN A  85     -36.140 -12.820 -41.593  1.00 21.11           H  
ATOM   1299 HD21 ASN A  85     -37.438 -12.389 -42.675  1.00 21.11           H  
ATOM   1300  N   ASN A  86     -39.183  -9.231 -38.223  1.00 20.97           N  
ATOM   1301  CA  ASN A  86     -39.665  -9.730 -36.940  1.00 23.11           C  
ATOM   1302  C   ASN A  86     -40.115  -8.521 -36.099  1.00 23.47           C  
ATOM   1303  O   ASN A  86     -39.305  -7.937 -35.378  1.00 20.08           O  
ATOM   1304  CB  ASN A  86     -38.537 -10.562 -36.273  1.00 25.02           C  
ATOM   1305  CG  ASN A  86     -39.001 -11.423 -35.092  1.00 26.45           C  
ATOM   1306  OD1 ASN A  86     -39.651 -10.933 -34.172  1.00 24.14           O  
ATOM   1307  ND2 ASN A  86     -38.641 -12.708 -35.094  1.00 33.51           N  
ATOM   1308  H   ASN A  86     -38.610  -8.399 -38.176  1.00 20.97           H  
ATOM   1309  HA  ASN A  86     -40.548 -10.361 -37.058  1.00 23.11           H  
ATOM   1310  HB3 ASN A  86     -37.715  -9.923 -35.951  1.00 25.02           H  
ATOM   1311  HB2 ASN A  86     -38.111 -11.233 -37.021  1.00 25.02           H  
ATOM   1312 HD22 ASN A  86     -38.908 -13.307 -34.327  1.00 33.51           H  
ATOM   1313 HD21 ASN A  86     -38.096 -13.088 -35.854  1.00 33.51           H  
ATOM   1314  N   THR A  87     -41.405  -8.164 -36.210  1.00 21.30           N  
ATOM   1315  CA  THR A  87     -42.018  -7.037 -35.494  1.00 24.38           C  
ATOM   1316  C   THR A  87     -42.099  -7.224 -33.963  1.00 22.06           C  
ATOM   1317  O   THR A  87     -42.071  -6.223 -33.249  1.00 19.90           O  
ATOM   1318  CB  THR A  87     -43.433  -6.724 -36.055  1.00 25.88           C  
ATOM   1319  OG1 THR A  87     -43.310  -6.366 -37.416  1.00 29.74           O  
ATOM   1320  CG2 THR A  87     -44.201  -5.582 -35.366  1.00 28.99           C  
ATOM   1321  H   THR A  87     -42.009  -8.665 -36.846  1.00 21.30           H  
ATOM   1322  HA  THR A  87     -41.383  -6.169 -35.655  1.00 24.38           H  
ATOM   1323  HB  THR A  87     -44.045  -7.626 -36.014  1.00 25.88           H  
ATOM   1324  HG1 THR A  87     -43.060  -5.439 -37.465  1.00 29.74           H  
ATOM   1325 HG21 THR A  87     -44.512  -5.861 -34.360  1.00 28.99           H  
ATOM   1326 HG22 THR A  87     -43.594  -4.678 -35.292  1.00 28.99           H  
ATOM   1327 HG23 THR A  87     -45.109  -5.329 -35.915  1.00 28.99           H  
ATOM   1328  N   LYS A  88     -42.130  -8.478 -33.478  1.00 22.72           N  
ATOM   1329  CA  LYS A  88     -42.076  -8.809 -32.050  1.00 23.36           C  
ATOM   1330  C   LYS A  88     -40.760  -8.358 -31.385  1.00 21.16           C  
ATOM   1331  O   LYS A  88     -40.813  -7.779 -30.302  1.00 20.76           O  
ATOM   1332  CB  LYS A  88     -42.370 -10.317 -31.871  1.00 25.94           C  
ATOM   1333  CG  LYS A  88     -42.266 -10.879 -30.438  1.00 31.16           C  
ATOM   1334  CD  LYS A  88     -43.189 -10.191 -29.419  1.00 35.72           C  
ATOM   1335  CE  LYS A  88     -43.193 -10.915 -28.064  1.00 37.75           C  
ATOM   1336  NZ  LYS A  88     -43.947 -10.163 -27.046  1.00 38.58           N1+
ATOM   1337  H   LYS A  88     -42.129  -9.260 -34.117  1.00 22.72           H  
ATOM   1338  HA  LYS A  88     -42.887  -8.255 -31.572  1.00 23.36           H  
ATOM   1339  HB3 LYS A  88     -41.690 -10.891 -32.500  1.00 25.94           H  
ATOM   1340  HB2 LYS A  88     -43.370 -10.525 -32.255  1.00 25.94           H  
ATOM   1341  HG3 LYS A  88     -41.234 -10.826 -30.089  1.00 31.16           H  
ATOM   1342  HG2 LYS A  88     -42.507 -11.943 -30.473  1.00 31.16           H  
ATOM   1343  HD3 LYS A  88     -44.203 -10.144 -29.820  1.00 35.72           H  
ATOM   1344  HD2 LYS A  88     -42.868  -9.159 -29.280  1.00 35.72           H  
ATOM   1345  HE3 LYS A  88     -42.174 -11.051 -27.702  1.00 37.75           H  
ATOM   1346  HE2 LYS A  88     -43.630 -11.909 -28.168  1.00 37.75           H  
ATOM   1347  HZ1 LYS A  88     -43.487  -9.271 -26.907  1.00 38.58           H  
ATOM   1348  HZ2 LYS A  88     -44.895 -10.014 -27.358  1.00 38.58           H  
ATOM   1349  HZ3 LYS A  88     -43.946 -10.674 -26.176  1.00 38.58           H  
ATOM   1350  N   SER A  89     -39.620  -8.572 -32.066  1.00 20.16           N  
ATOM   1351  CA  SER A  89     -38.296  -8.129 -31.615  1.00 17.89           C  
ATOM   1352  C   SER A  89     -38.118  -6.596 -31.583  1.00 16.75           C  
ATOM   1353  O   SER A  89     -37.324  -6.110 -30.779  1.00 15.37           O  
ATOM   1354  CB  SER A  89     -37.205  -8.839 -32.444  1.00 17.00           C  
ATOM   1355  OG  SER A  89     -36.999  -8.284 -33.730  1.00 17.49           O  
ATOM   1356  H   SER A  89     -39.654  -9.058 -32.952  1.00 20.16           H  
ATOM   1357  HA  SER A  89     -38.191  -8.480 -30.586  1.00 17.89           H  
ATOM   1358  HB3 SER A  89     -37.413  -9.906 -32.537  1.00 17.00           H  
ATOM   1359  HB2 SER A  89     -36.263  -8.753 -31.907  1.00 17.00           H  
ATOM   1360  HG  SER A  89     -37.815  -8.354 -34.239  1.00 17.49           H  
ATOM   1361  N   PHE A  90     -38.870  -5.876 -32.434  1.00 16.03           N  
ATOM   1362  CA  PHE A  90     -38.927  -4.415 -32.499  1.00 17.42           C  
ATOM   1363  C   PHE A  90     -39.764  -3.794 -31.364  1.00 17.10           C  
ATOM   1364  O   PHE A  90     -39.397  -2.733 -30.860  1.00 14.88           O  
ATOM   1365  CB  PHE A  90     -39.418  -4.018 -33.909  1.00 17.19           C  
ATOM   1366  CG  PHE A  90     -39.682  -2.548 -34.188  1.00 17.09           C  
ATOM   1367  CD1 PHE A  90     -38.610  -1.638 -34.298  1.00 16.71           C  
ATOM   1368  CD2 PHE A  90     -41.005  -2.066 -34.276  1.00 17.03           C  
ATOM   1369  CE1 PHE A  90     -38.862  -0.298 -34.563  1.00 16.39           C  
ATOM   1370  CE2 PHE A  90     -41.236  -0.723 -34.540  1.00 17.08           C  
ATOM   1371  CZ  PHE A  90     -40.170   0.154 -34.695  1.00 16.55           C  
ATOM   1372  H   PHE A  90     -39.494  -6.365 -33.061  1.00 16.03           H  
ATOM   1373  HA  PHE A  90     -37.911  -4.031 -32.388  1.00 17.42           H  
ATOM   1374  HB3 PHE A  90     -40.321  -4.573 -34.156  1.00 17.19           H  
ATOM   1375  HB2 PHE A  90     -38.679  -4.351 -34.634  1.00 17.19           H  
ATOM   1376  HD1 PHE A  90     -37.593  -1.983 -34.193  1.00 16.71           H  
ATOM   1377  HD2 PHE A  90     -41.841  -2.741 -34.159  1.00 17.03           H  
ATOM   1378  HE1 PHE A  90     -38.039   0.394 -34.668  1.00 16.39           H  
ATOM   1379  HE2 PHE A  90     -42.249  -0.359 -34.628  1.00 17.08           H  
ATOM   1380  HZ  PHE A  90     -40.362   1.195 -34.907  1.00 16.55           H  
ATOM   1381  N   GLU A  91     -40.854  -4.475 -30.970  1.00 17.67           N  
ATOM   1382  CA  GLU A  91     -41.760  -4.063 -29.894  1.00 18.84           C  
ATOM   1383  C   GLU A  91     -41.230  -4.372 -28.482  1.00 19.09           C  
ATOM   1384  O   GLU A  91     -41.551  -3.626 -27.558  1.00 17.60           O  
ATOM   1385  CB  GLU A  91     -43.146  -4.697 -30.119  1.00 19.68           C  
ATOM   1386  CG  GLU A  91     -43.896  -4.088 -31.326  1.00 23.29           C  
ATOM   1387  CD  GLU A  91     -45.269  -4.707 -31.639  1.00 24.00           C  
ATOM   1388  OE1 GLU A  91     -45.915  -4.174 -32.568  1.00 23.86           O  
ATOM   1389  OE2 GLU A  91     -45.665  -5.690 -30.971  1.00 32.48           O1-
ATOM   1390  H   GLU A  91     -41.099  -5.333 -31.445  1.00 17.67           H  
ATOM   1391  HA  GLU A  91     -41.880  -2.978 -29.946  1.00 18.84           H  
ATOM   1392  HB3 GLU A  91     -43.756  -4.589 -29.220  1.00 19.68           H  
ATOM   1393  HB2 GLU A  91     -43.021  -5.771 -30.272  1.00 19.68           H  
ATOM   1394  HG3 GLU A  91     -43.282  -4.161 -32.224  1.00 23.29           H  
ATOM   1395  HG2 GLU A  91     -44.039  -3.021 -31.149  1.00 23.29           H  
ATOM   1396  N   ASP A  92     -40.412  -5.430 -28.331  1.00 16.78           N  
ATOM   1397  CA  ASP A  92     -39.764  -5.795 -27.061  1.00 18.71           C  
ATOM   1398  C   ASP A  92     -38.670  -4.814 -26.606  1.00 16.16           C  
ATOM   1399  O   ASP A  92     -38.313  -4.864 -25.430  1.00 15.31           O  
ATOM   1400  CB  ASP A  92     -39.215  -7.247 -27.043  1.00 18.55           C  
ATOM   1401  CG  ASP A  92     -40.257  -8.374 -27.148  1.00 22.29           C  
ATOM   1402  OD1 ASP A  92     -41.446  -8.135 -26.837  1.00 21.71           O  
ATOM   1403  OD2 ASP A  92     -39.816  -9.514 -27.410  1.00 20.46           O1-
ATOM   1404  H   ASP A  92     -40.217  -6.028 -29.123  1.00 16.78           H  
ATOM   1405  HA  ASP A  92     -40.531  -5.725 -26.286  1.00 18.71           H  
ATOM   1406  HB3 ASP A  92     -38.649  -7.425 -26.127  1.00 18.55           H  
ATOM   1407  HB2 ASP A  92     -38.512  -7.366 -27.870  1.00 18.55           H  
ATOM   1408  N   ILE A  93     -38.188  -3.923 -27.496  1.00 16.85           N  
ATOM   1409  CA  ILE A  93     -37.192  -2.877 -27.212  1.00 16.44           C  
ATOM   1410  C   ILE A  93     -37.584  -1.940 -26.044  1.00 15.71           C  
ATOM   1411  O   ILE A  93     -36.692  -1.483 -25.333  1.00 15.32           O  
ATOM   1412  CB  ILE A  93     -36.876  -2.024 -28.485  1.00 15.91           C  
ATOM   1413  CG1 ILE A  93     -36.296  -2.882 -29.638  1.00 14.84           C  
ATOM   1414  CG2 ILE A  93     -35.988  -0.776 -28.262  1.00 17.44           C  
ATOM   1415  CD1 ILE A  93     -34.875  -3.432 -29.418  1.00 15.49           C  
ATOM   1416  H   ILE A  93     -38.545  -3.941 -28.441  1.00 16.85           H  
ATOM   1417  HA  ILE A  93     -36.278  -3.387 -26.908  1.00 16.44           H  
ATOM   1418  HB  ILE A  93     -37.832  -1.648 -28.851  1.00 15.91           H  
ATOM   1419 HG13 ILE A  93     -36.300  -2.288 -30.553  1.00 14.84           H  
ATOM   1420 HG12 ILE A  93     -36.966  -3.714 -29.846  1.00 14.84           H  
ATOM   1421 HG21 ILE A  93     -36.486  -0.019 -27.657  1.00 17.44           H  
ATOM   1422 HG22 ILE A  93     -35.049  -1.032 -27.771  1.00 17.44           H  
ATOM   1423 HG23 ILE A  93     -35.742  -0.298 -29.211  1.00 17.44           H  
ATOM   1424 HD11 ILE A  93     -34.838  -4.502 -29.630  1.00 15.49           H  
ATOM   1425 HD12 ILE A  93     -34.164  -2.946 -30.087  1.00 15.49           H  
ATOM   1426 HD13 ILE A  93     -34.517  -3.290 -28.399  1.00 15.49           H  
ATOM   1427  N   HIS A  94     -38.896  -1.733 -25.821  1.00 16.57           N  
ATOM   1428  CA  HIS A  94     -39.453  -0.976 -24.694  1.00 16.75           C  
ATOM   1429  C   HIS A  94     -39.095  -1.561 -23.313  1.00 17.86           C  
ATOM   1430  O   HIS A  94     -38.800  -0.787 -22.404  1.00 16.08           O  
ATOM   1431  CB  HIS A  94     -40.985  -0.852 -24.845  1.00 16.33           C  
ATOM   1432  CG  HIS A  94     -41.476  -0.296 -26.162  1.00 15.90           C  
ATOM   1433  ND1 HIS A  94     -40.893   0.789 -26.796  1.00 15.84           N  
ATOM   1434  CD2 HIS A  94     -42.502  -0.694 -26.991  1.00 16.33           C  
ATOM   1435  CE1 HIS A  94     -41.559   0.987 -27.936  1.00 17.52           C  
ATOM   1436  NE2 HIS A  94     -42.550   0.124 -28.121  1.00 15.84           N  
ATOM   1437  H   HIS A  94     -39.571  -2.154 -26.445  1.00 16.57           H  
ATOM   1438  HA  HIS A  94     -39.025   0.028 -24.743  1.00 16.75           H  
ATOM   1439  HB3 HIS A  94     -41.383  -0.220 -24.051  1.00 16.33           H  
ATOM   1440  HB2 HIS A  94     -41.447  -1.832 -24.712  1.00 16.33           H  
ATOM   1441  HD2 HIS A  94     -43.201  -1.509 -26.867  1.00 16.33           H  
ATOM   1442  HE1 HIS A  94     -41.314   1.770 -28.638  1.00 17.52           H  
ATOM   1443  HD1 HIS A  94     -40.110   1.336 -26.467  1.00 15.84           H  
ATOM   1444  N   HIS A  95     -39.082  -2.903 -23.192  1.00 19.46           N  
ATOM   1445  CA  HIS A  95     -38.633  -3.622 -21.995  1.00 19.21           C  
ATOM   1446  C   HIS A  95     -37.119  -3.466 -21.760  1.00 17.95           C  
ATOM   1447  O   HIS A  95     -36.727  -3.214 -20.622  1.00 19.91           O  
ATOM   1448  CB  HIS A  95     -39.074  -5.105 -22.058  1.00 19.48           C  
ATOM   1449  CG  HIS A  95     -38.386  -6.044 -21.091  1.00 20.29           C  
ATOM   1450  ND1 HIS A  95     -38.709  -6.103 -19.730  1.00 19.18           N  
ATOM   1451  CD2 HIS A  95     -37.367  -6.940 -21.344  1.00 21.08           C  
ATOM   1452  CE1 HIS A  95     -37.889  -7.014 -19.223  1.00 21.58           C  
ATOM   1453  NE2 HIS A  95     -37.071  -7.540 -20.134  1.00 21.15           N  
ATOM   1454  H   HIS A  95     -39.315  -3.477 -23.991  1.00 19.46           H  
ATOM   1455  HA  HIS A  95     -39.126  -3.176 -21.129  1.00 19.21           H  
ATOM   1456  HB3 HIS A  95     -38.910  -5.506 -23.056  1.00 19.48           H  
ATOM   1457  HB2 HIS A  95     -40.149  -5.171 -21.886  1.00 19.48           H  
ATOM   1458  HD2 HIS A  95     -36.839  -7.183 -22.255  1.00 21.08           H  
ATOM   1459  HE1 HIS A  95     -37.881  -7.298 -18.181  1.00 21.58           H  
ATOM   1460  HE2 HIS A  95     -36.362  -8.243 -19.972  1.00 21.15           H  
ATOM   1461  N   TYR A  96     -36.307  -3.590 -22.827  1.00 16.83           N  
ATOM   1462  CA  TYR A  96     -34.853  -3.403 -22.768  1.00 17.56           C  
ATOM   1463  C   TYR A  96     -34.451  -1.975 -22.360  1.00 18.60           C  
ATOM   1464  O   TYR A  96     -33.541  -1.846 -21.545  1.00 18.67           O  
ATOM   1465  CB  TYR A  96     -34.181  -3.825 -24.092  1.00 17.15           C  
ATOM   1466  CG  TYR A  96     -34.215  -5.321 -24.363  1.00 16.13           C  
ATOM   1467  CD1 TYR A  96     -33.246  -6.169 -23.790  1.00 16.64           C  
ATOM   1468  CD2 TYR A  96     -35.212  -5.874 -25.188  1.00 17.37           C  
ATOM   1469  CE1 TYR A  96     -33.292  -7.559 -24.016  1.00 16.04           C  
ATOM   1470  CE2 TYR A  96     -35.271  -7.262 -25.410  1.00 17.48           C  
ATOM   1471  CZ  TYR A  96     -34.312  -8.107 -24.819  1.00 17.01           C  
ATOM   1472  OH  TYR A  96     -34.365  -9.452 -25.034  1.00 17.68           O  
ATOM   1473  H   TYR A  96     -36.702  -3.798 -23.733  1.00 16.83           H  
ATOM   1474  HA  TYR A  96     -34.483  -4.071 -21.988  1.00 17.56           H  
ATOM   1475  HB3 TYR A  96     -33.130  -3.529 -24.078  1.00 17.15           H  
ATOM   1476  HB2 TYR A  96     -34.625  -3.289 -24.933  1.00 17.15           H  
ATOM   1477  HD1 TYR A  96     -32.464  -5.751 -23.177  1.00 16.64           H  
ATOM   1478  HD2 TYR A  96     -35.932  -5.229 -25.659  1.00 17.37           H  
ATOM   1479  HE1 TYR A  96     -32.547  -8.202 -23.572  1.00 16.04           H  
ATOM   1480  HE2 TYR A  96     -36.046  -7.672 -26.040  1.00 17.48           H  
ATOM   1481  HH  TYR A  96     -35.090  -9.717 -25.604  1.00 17.68           H  
ATOM   1482  N   ARG A  97     -35.169  -0.948 -22.855  1.00 20.44           N  
ATOM   1483  CA  ARG A  97     -34.999   0.450 -22.442  1.00 21.17           C  
ATOM   1484  C   ARG A  97     -35.295   0.677 -20.950  1.00 19.30           C  
ATOM   1485  O   ARG A  97     -34.519   1.387 -20.317  1.00 17.44           O  
ATOM   1486  CB  ARG A  97     -35.861   1.400 -23.300  1.00 25.01           C  
ATOM   1487  CG  ARG A  97     -35.364   1.575 -24.749  1.00 31.45           C  
ATOM   1488  CD  ARG A  97     -36.172   2.608 -25.562  1.00 34.15           C  
ATOM   1489  NE  ARG A  97     -35.960   3.997 -25.100  1.00 38.88           N  
ATOM   1490  CZ  ARG A  97     -35.041   4.881 -25.535  1.00 41.91           C  
ATOM   1491  NH1 ARG A  97     -34.170   4.586 -26.513  1.00 41.84           N  
ATOM   1492  NH2 ARG A  97     -34.991   6.094 -24.969  1.00 41.37           N1+
ATOM   1493  H   ARG A  97     -35.903  -1.131 -23.527  1.00 20.44           H  
ATOM   1494  HA  ARG A  97     -33.950   0.712 -22.597  1.00 21.17           H  
ATOM   1495  HB3 ARG A  97     -35.865   2.383 -22.827  1.00 25.01           H  
ATOM   1496  HB2 ARG A  97     -36.899   1.065 -23.298  1.00 25.01           H  
ATOM   1497  HG3 ARG A  97     -35.281   0.635 -25.292  1.00 31.45           H  
ATOM   1498  HG2 ARG A  97     -34.341   1.941 -24.670  1.00 31.45           H  
ATOM   1499  HD3 ARG A  97     -37.230   2.433 -25.364  1.00 34.15           H  
ATOM   1500  HD2 ARG A  97     -36.054   2.477 -26.637  1.00 34.15           H  
ATOM   1501  HE  ARG A  97     -36.559   4.288 -24.340  1.00 38.88           H  
ATOM   1502 HH12 ARG A  97     -33.488   5.265 -26.818  1.00 41.84           H  
ATOM   1503 HH11 ARG A  97     -34.191   3.674 -26.946  1.00 41.84           H  
ATOM   1504 HH22 ARG A  97     -34.314   6.778 -25.273  1.00 41.37           H  
ATOM   1505 HH21 ARG A  97     -35.625   6.344 -24.221  1.00 41.37           H  
ATOM   1506  N   GLU A  98     -36.365   0.064 -20.408  1.00 19.29           N  
ATOM   1507  CA  GLU A  98     -36.722   0.148 -18.986  1.00 21.63           C  
ATOM   1508  C   GLU A  98     -35.720  -0.556 -18.052  1.00 19.06           C  
ATOM   1509  O   GLU A  98     -35.451  -0.036 -16.970  1.00 18.23           O  
ATOM   1510  CB  GLU A  98     -38.153  -0.386 -18.755  1.00 23.32           C  
ATOM   1511  CG  GLU A  98     -39.287   0.503 -19.320  1.00 27.14           C  
ATOM   1512  CD  GLU A  98     -39.661   1.751 -18.495  1.00 33.10           C  
ATOM   1513  OE1 GLU A  98     -40.713   2.338 -18.830  1.00 32.12           O  
ATOM   1514  OE2 GLU A  98     -38.920   2.117 -17.555  1.00 40.61           O1-
ATOM   1515  H   GLU A  98     -36.969  -0.501 -20.989  1.00 19.29           H  
ATOM   1516  HA  GLU A  98     -36.700   1.204 -18.715  1.00 21.63           H  
ATOM   1517  HB3 GLU A  98     -38.327  -0.571 -17.694  1.00 23.32           H  
ATOM   1518  HB2 GLU A  98     -38.236  -1.367 -19.226  1.00 23.32           H  
ATOM   1519  HG3 GLU A  98     -40.184  -0.111 -19.418  1.00 27.14           H  
ATOM   1520  HG2 GLU A  98     -39.038   0.830 -20.330  1.00 27.14           H  
ATOM   1521  N   GLN A  99     -35.168  -1.700 -18.492  1.00 19.26           N  
ATOM   1522  CA  GLN A  99     -34.126  -2.447 -17.783  1.00 18.21           C  
ATOM   1523  C   GLN A  99     -32.770  -1.720 -17.773  1.00 17.10           C  
ATOM   1524  O   GLN A  99     -32.095  -1.731 -16.744  1.00 17.05           O  
ATOM   1525  CB  GLN A  99     -33.998  -3.863 -18.387  1.00 18.59           C  
ATOM   1526  CG  GLN A  99     -35.199  -4.793 -18.110  1.00 19.36           C  
ATOM   1527  CD  GLN A  99     -35.359  -5.187 -16.641  1.00 21.41           C  
ATOM   1528  OE1 GLN A  99     -34.377  -5.395 -15.933  1.00 23.45           O  
ATOM   1529  NE2 GLN A  99     -36.605  -5.317 -16.182  1.00 22.86           N  
ATOM   1530  H   GLN A  99     -35.459  -2.077 -19.385  1.00 19.26           H  
ATOM   1531  HA  GLN A  99     -34.436  -2.538 -16.740  1.00 18.21           H  
ATOM   1532  HB3 GLN A  99     -33.089  -4.345 -18.024  1.00 18.59           H  
ATOM   1533  HB2 GLN A  99     -33.868  -3.778 -19.466  1.00 18.59           H  
ATOM   1534  HG3 GLN A  99     -35.088  -5.707 -18.690  1.00 19.36           H  
ATOM   1535  HG2 GLN A  99     -36.123  -4.328 -18.452  1.00 19.36           H  
ATOM   1536 HE22 GLN A  99     -36.768  -5.597 -15.226  1.00 22.86           H  
ATOM   1537 HE21 GLN A  99     -37.393  -5.143 -16.789  1.00 22.86           H  
ATOM   1538  N   ILE A 100     -32.411  -1.081 -18.901  1.00 17.16           N  
ATOM   1539  CA  ILE A 100     -31.213  -0.249 -19.045  1.00 17.72           C  
ATOM   1540  C   ILE A 100     -31.311   1.038 -18.202  1.00 19.63           C  
ATOM   1541  O   ILE A 100     -30.360   1.362 -17.500  1.00 21.12           O  
ATOM   1542  CB  ILE A 100     -30.927   0.101 -20.538  1.00 18.21           C  
ATOM   1543  CG1 ILE A 100     -30.489  -1.156 -21.323  1.00 17.91           C  
ATOM   1544  CG2 ILE A 100     -29.894   1.228 -20.761  1.00 18.50           C  
ATOM   1545  CD1 ILE A 100     -30.710  -1.042 -22.839  1.00 17.43           C  
ATOM   1546  H   ILE A 100     -33.007  -1.142 -19.717  1.00 17.16           H  
ATOM   1547  HA  ILE A 100     -30.364  -0.825 -18.674  1.00 17.72           H  
ATOM   1548  HB  ILE A 100     -31.868   0.444 -20.971  1.00 18.21           H  
ATOM   1549 HG13 ILE A 100     -31.024  -2.038 -20.972  1.00 17.91           H  
ATOM   1550 HG12 ILE A 100     -29.439  -1.363 -21.119  1.00 17.91           H  
ATOM   1551 HG21 ILE A 100     -28.960   1.017 -20.241  1.00 18.50           H  
ATOM   1552 HG22 ILE A 100     -29.656   1.353 -21.817  1.00 18.50           H  
ATOM   1553 HG23 ILE A 100     -30.270   2.191 -20.416  1.00 18.50           H  
ATOM   1554 HD11 ILE A 100     -31.649  -0.542 -23.078  1.00 17.43           H  
ATOM   1555 HD12 ILE A 100     -29.910  -0.480 -23.316  1.00 17.43           H  
ATOM   1556 HD13 ILE A 100     -30.741  -2.030 -23.297  1.00 17.43           H  
ATOM   1557  N   LYS A 101     -32.477   1.703 -18.241  1.00 21.75           N  
ATOM   1558  CA  LYS A 101     -32.823   2.893 -17.457  1.00 25.79           C  
ATOM   1559  C   LYS A 101     -32.855   2.645 -15.934  1.00 24.53           C  
ATOM   1560  O   LYS A 101     -32.636   3.589 -15.178  1.00 22.84           O  
ATOM   1561  CB  LYS A 101     -34.170   3.409 -18.002  1.00 32.25           C  
ATOM   1562  CG  LYS A 101     -34.757   4.684 -17.378  1.00 42.23           C  
ATOM   1563  CD  LYS A 101     -36.093   5.022 -18.056  1.00 50.76           C  
ATOM   1564  CE  LYS A 101     -36.709   6.348 -17.591  1.00 57.91           C  
ATOM   1565  NZ  LYS A 101     -37.959   6.634 -18.317  1.00 61.36           N1+
ATOM   1566  H   LYS A 101     -33.206   1.370 -18.858  1.00 21.75           H  
ATOM   1567  HA  LYS A 101     -32.060   3.649 -17.650  1.00 25.79           H  
ATOM   1568  HB3 LYS A 101     -34.910   2.613 -17.914  1.00 32.25           H  
ATOM   1569  HB2 LYS A 101     -34.048   3.597 -19.070  1.00 32.25           H  
ATOM   1570  HG3 LYS A 101     -34.053   5.508 -17.496  1.00 42.23           H  
ATOM   1571  HG2 LYS A 101     -34.920   4.555 -16.308  1.00 42.23           H  
ATOM   1572  HD3 LYS A 101     -36.798   4.210 -17.865  1.00 50.76           H  
ATOM   1573  HD2 LYS A 101     -35.946   5.038 -19.136  1.00 50.76           H  
ATOM   1574  HE3 LYS A 101     -36.011   7.169 -17.762  1.00 57.91           H  
ATOM   1575  HE2 LYS A 101     -36.916   6.316 -16.521  1.00 57.91           H  
ATOM   1576  HZ1 LYS A 101     -37.759   6.686 -19.309  1.00 61.36           H  
ATOM   1577  HZ2 LYS A 101     -38.623   5.890 -18.151  1.00 61.36           H  
ATOM   1578  HZ3 LYS A 101     -38.346   7.512 -18.004  1.00 61.36           H  
ATOM   1579  N   ARG A 102     -33.093   1.390 -15.514  1.00 22.76           N  
ATOM   1580  CA  ARG A 102     -33.050   0.957 -14.118  1.00 23.60           C  
ATOM   1581  C   ARG A 102     -31.610   0.855 -13.579  1.00 25.29           C  
ATOM   1582  O   ARG A 102     -31.365   1.330 -12.472  1.00 25.34           O  
ATOM   1583  CB  ARG A 102     -33.840  -0.364 -13.973  1.00 24.30           C  
ATOM   1584  CG  ARG A 102     -33.859  -0.970 -12.553  1.00 25.02           C  
ATOM   1585  CD  ARG A 102     -34.672  -2.275 -12.437  1.00 25.95           C  
ATOM   1586  NE  ARG A 102     -34.041  -3.416 -13.129  1.00 25.54           N  
ATOM   1587  CZ  ARG A 102     -33.030  -4.188 -12.686  1.00 26.40           C  
ATOM   1588  NH1 ARG A 102     -32.448  -3.999 -11.492  1.00 28.56           N  
ATOM   1589  NH2 ARG A 102     -32.589  -5.179 -13.466  1.00 27.63           N1+
ATOM   1590  H   ARG A 102     -33.293   0.673 -16.197  1.00 22.76           H  
ATOM   1591  HA  ARG A 102     -33.566   1.710 -13.518  1.00 23.60           H  
ATOM   1592  HB3 ARG A 102     -33.430  -1.102 -14.660  1.00 24.30           H  
ATOM   1593  HB2 ARG A 102     -34.867  -0.195 -14.297  1.00 24.30           H  
ATOM   1594  HG3 ARG A 102     -34.186  -0.249 -11.803  1.00 25.02           H  
ATOM   1595  HG2 ARG A 102     -32.826  -1.206 -12.295  1.00 25.02           H  
ATOM   1596  HD3 ARG A 102     -35.613  -2.134 -12.969  1.00 25.95           H  
ATOM   1597  HD2 ARG A 102     -34.949  -2.498 -11.406  1.00 25.95           H  
ATOM   1598  HE  ARG A 102     -34.393  -3.605 -14.058  1.00 25.54           H  
ATOM   1599 HH12 ARG A 102     -31.676  -4.589 -11.202  1.00 28.56           H  
ATOM   1600 HH11 ARG A 102     -32.766  -3.260 -10.883  1.00 28.56           H  
ATOM   1601 HH22 ARG A 102     -31.816  -5.764 -13.167  1.00 27.63           H  
ATOM   1602 HH21 ARG A 102     -33.026  -5.361 -14.362  1.00 27.63           H  
ATOM   1603  N   VAL A 103     -30.698   0.233 -14.350  1.00 24.78           N  
ATOM   1604  CA  VAL A 103     -29.314  -0.009 -13.922  1.00 26.84           C  
ATOM   1605  C   VAL A 103     -28.362   1.174 -14.223  1.00 27.73           C  
ATOM   1606  O   VAL A 103     -27.372   1.324 -13.508  1.00 26.77           O  
ATOM   1607  CB  VAL A 103     -28.728  -1.316 -14.536  1.00 26.95           C  
ATOM   1608  CG1 VAL A 103     -29.556  -2.556 -14.149  1.00 27.88           C  
ATOM   1609  CG2 VAL A 103     -28.464  -1.277 -16.052  1.00 26.10           C  
ATOM   1610  H   VAL A 103     -30.964  -0.135 -15.253  1.00 24.78           H  
ATOM   1611  HA  VAL A 103     -29.307  -0.142 -12.838  1.00 26.84           H  
ATOM   1612  HB  VAL A 103     -27.756  -1.475 -14.071  1.00 26.95           H  
ATOM   1613 HG11 VAL A 103     -29.668  -2.633 -13.067  1.00 27.88           H  
ATOM   1614 HG12 VAL A 103     -30.555  -2.528 -14.584  1.00 27.88           H  
ATOM   1615 HG13 VAL A 103     -29.075  -3.474 -14.490  1.00 27.88           H  
ATOM   1616 HG21 VAL A 103     -29.359  -0.994 -16.601  1.00 26.10           H  
ATOM   1617 HG22 VAL A 103     -27.668  -0.578 -16.304  1.00 26.10           H  
ATOM   1618 HG23 VAL A 103     -28.148  -2.253 -16.418  1.00 26.10           H  
ATOM   1619  N   LYS A 104     -28.679   2.000 -15.236  1.00 28.32           N  
ATOM   1620  CA  LYS A 104     -27.924   3.203 -15.610  1.00 30.72           C  
ATOM   1621  C   LYS A 104     -28.527   4.494 -15.023  1.00 33.43           C  
ATOM   1622  O   LYS A 104     -27.903   5.545 -15.162  1.00 33.04           O  
ATOM   1623  CB  LYS A 104     -27.835   3.305 -17.151  1.00 30.85           C  
ATOM   1624  CG  LYS A 104     -27.130   2.117 -17.843  1.00 30.11           C  
ATOM   1625  CD  LYS A 104     -25.680   1.851 -17.402  1.00 28.90           C  
ATOM   1626  CE  LYS A 104     -24.739   3.049 -17.624  1.00 27.31           C  
ATOM   1627  NZ  LYS A 104     -23.352   2.733 -17.242  1.00 26.13           N1+
ATOM   1628  H   LYS A 104     -29.496   1.801 -15.800  1.00 28.32           H  
ATOM   1629  HA  LYS A 104     -26.910   3.141 -15.213  1.00 30.72           H  
ATOM   1630  HB3 LYS A 104     -27.320   4.224 -17.430  1.00 30.85           H  
ATOM   1631  HB2 LYS A 104     -28.837   3.414 -17.567  1.00 30.85           H  
ATOM   1632  HG3 LYS A 104     -27.143   2.282 -18.917  1.00 30.11           H  
ATOM   1633  HG2 LYS A 104     -27.715   1.211 -17.698  1.00 30.11           H  
ATOM   1634  HD3 LYS A 104     -25.309   0.992 -17.962  1.00 28.90           H  
ATOM   1635  HD2 LYS A 104     -25.665   1.544 -16.355  1.00 28.90           H  
ATOM   1636  HE3 LYS A 104     -25.062   3.909 -17.037  1.00 27.31           H  
ATOM   1637  HE2 LYS A 104     -24.750   3.349 -18.672  1.00 27.31           H  
ATOM   1638  HZ1 LYS A 104     -22.762   3.538 -17.396  1.00 26.13           H  
ATOM   1639  HZ2 LYS A 104     -23.314   2.467 -16.268  1.00 26.13           H  
ATOM   1640  HZ3 LYS A 104     -23.021   1.961 -17.808  1.00 26.13           H  
ATOM   1641  N   ASP A 105     -29.711   4.399 -14.387  1.00 34.29           N  
ATOM   1642  CA  ASP A 105     -30.448   5.471 -13.692  1.00 39.94           C  
ATOM   1643  C   ASP A 105     -31.124   6.509 -14.615  1.00 38.65           C  
ATOM   1644  O   ASP A 105     -31.961   7.269 -14.128  1.00 40.28           O  
ATOM   1645  CB  ASP A 105     -29.643   6.201 -12.574  1.00 42.02           C  
ATOM   1646  CG  ASP A 105     -28.915   5.323 -11.538  1.00 45.31           C  
ATOM   1647  OD1 ASP A 105     -29.312   4.151 -11.345  1.00 50.12           O  
ATOM   1648  OD2 ASP A 105     -28.035   5.889 -10.852  1.00 47.25           O1-
ATOM   1649  H   ASP A 105     -30.139   3.488 -14.317  1.00 34.29           H  
ATOM   1650  HA  ASP A 105     -31.274   4.955 -13.200  1.00 39.94           H  
ATOM   1651  HB3 ASP A 105     -30.322   6.838 -12.005  1.00 42.02           H  
ATOM   1652  HB2 ASP A 105     -28.906   6.863 -13.032  1.00 42.02           H  
ATOM   1653  N   SER A 106     -30.776   6.533 -15.912  1.00 36.57           N  
ATOM   1654  CA  SER A 106     -31.252   7.512 -16.889  1.00 36.77           C  
ATOM   1655  C   SER A 106     -31.166   6.953 -18.319  1.00 38.42           C  
ATOM   1656  O   SER A 106     -30.540   5.916 -18.547  1.00 36.24           O  
ATOM   1657  CB  SER A 106     -30.472   8.841 -16.716  1.00 37.51           C  
ATOM   1658  OG  SER A 106     -29.140   8.758 -17.188  1.00 40.33           O  
ATOM   1659  H   SER A 106     -30.086   5.879 -16.252  1.00 36.57           H  
ATOM   1660  HA  SER A 106     -32.309   7.700 -16.688  1.00 36.77           H  
ATOM   1661  HB3 SER A 106     -30.462   9.160 -15.674  1.00 37.51           H  
ATOM   1662  HB2 SER A 106     -30.968   9.638 -17.272  1.00 37.51           H  
ATOM   1663  HG  SER A 106     -28.736   9.628 -17.114  1.00 40.33           H  
ATOM   1664  N   GLU A 107     -31.788   7.688 -19.256  1.00 39.02           N  
ATOM   1665  CA  GLU A 107     -31.747   7.422 -20.697  1.00 37.66           C  
ATOM   1666  C   GLU A 107     -30.553   8.088 -21.415  1.00 32.22           C  
ATOM   1667  O   GLU A 107     -30.449   7.944 -22.633  1.00 28.49           O  
ATOM   1668  CB  GLU A 107     -33.084   7.846 -21.343  1.00 43.06           C  
ATOM   1669  CG  GLU A 107     -34.314   7.077 -20.805  1.00 45.80           C  
ATOM   1670  CD  GLU A 107     -35.630   7.339 -21.560  1.00 51.67           C  
ATOM   1671  OE1 GLU A 107     -36.572   6.549 -21.332  1.00 57.81           O  
ATOM   1672  OE2 GLU A 107     -35.697   8.299 -22.360  1.00 54.23           O1-
ATOM   1673  H   GLU A 107     -32.281   8.526 -18.983  1.00 39.02           H  
ATOM   1674  HA  GLU A 107     -31.634   6.348 -20.847  1.00 37.66           H  
ATOM   1675  HB3 GLU A 107     -33.025   7.701 -22.423  1.00 43.06           H  
ATOM   1676  HB2 GLU A 107     -33.233   8.917 -21.191  1.00 43.06           H  
ATOM   1677  HG3 GLU A 107     -34.473   7.326 -19.755  1.00 45.80           H  
ATOM   1678  HG2 GLU A 107     -34.107   6.006 -20.834  1.00 45.80           H  
ATOM   1679  N   ASP A 108     -29.672   8.787 -20.671  1.00 31.39           N  
ATOM   1680  CA  ASP A 108     -28.468   9.469 -21.178  1.00 32.37           C  
ATOM   1681  C   ASP A 108     -27.424   8.509 -21.782  1.00 28.97           C  
ATOM   1682  O   ASP A 108     -26.670   8.923 -22.662  1.00 28.89           O  
ATOM   1683  CB  ASP A 108     -27.781  10.363 -20.113  1.00 36.51           C  
ATOM   1684  CG  ASP A 108     -28.670  11.390 -19.388  1.00 42.41           C  
ATOM   1685  OD1 ASP A 108     -29.716  11.793 -19.945  1.00 42.09           O  
ATOM   1686  OD2 ASP A 108     -28.217  11.850 -18.317  1.00 48.27           O1-
ATOM   1687  H   ASP A 108     -29.830   8.867 -19.676  1.00 31.39           H  
ATOM   1688  HA  ASP A 108     -28.796  10.116 -21.994  1.00 32.37           H  
ATOM   1689  HB3 ASP A 108     -26.971  10.925 -20.582  1.00 36.51           H  
ATOM   1690  HB2 ASP A 108     -27.326   9.724 -19.354  1.00 36.51           H  
ATOM   1691  N   VAL A 109     -27.428   7.246 -21.323  1.00 22.81           N  
ATOM   1692  CA  VAL A 109     -26.696   6.122 -21.904  1.00 20.86           C  
ATOM   1693  C   VAL A 109     -27.160   5.862 -23.365  1.00 18.58           C  
ATOM   1694  O   VAL A 109     -28.368   5.775 -23.594  1.00 20.05           O  
ATOM   1695  CB  VAL A 109     -26.932   4.844 -21.043  1.00 21.52           C  
ATOM   1696  CG1 VAL A 109     -28.407   4.412 -20.908  1.00 20.70           C  
ATOM   1697  CG2 VAL A 109     -26.077   3.652 -21.515  1.00 22.96           C  
ATOM   1698  H   VAL A 109     -28.084   7.004 -20.594  1.00 22.81           H  
ATOM   1699  HA  VAL A 109     -25.642   6.391 -21.842  1.00 20.86           H  
ATOM   1700  HB  VAL A 109     -26.593   5.089 -20.035  1.00 21.52           H  
ATOM   1701 HG11 VAL A 109     -29.062   5.252 -20.682  1.00 20.70           H  
ATOM   1702 HG12 VAL A 109     -28.780   3.935 -21.813  1.00 20.70           H  
ATOM   1703 HG13 VAL A 109     -28.523   3.697 -20.097  1.00 20.70           H  
ATOM   1704 HG21 VAL A 109     -26.211   2.783 -20.873  1.00 22.96           H  
ATOM   1705 HG22 VAL A 109     -26.325   3.341 -22.530  1.00 22.96           H  
ATOM   1706 HG23 VAL A 109     -25.019   3.905 -21.490  1.00 22.96           H  
ATOM   1707  N   PRO A 110     -26.218   5.804 -24.336  1.00 17.58           N  
ATOM   1708  CA  PRO A 110     -26.567   5.650 -25.759  1.00 16.81           C  
ATOM   1709  C   PRO A 110     -27.175   4.274 -26.088  1.00 16.63           C  
ATOM   1710  O   PRO A 110     -26.460   3.272 -26.109  1.00 15.94           O  
ATOM   1711  CB  PRO A 110     -25.242   5.924 -26.486  1.00 17.11           C  
ATOM   1712  CG  PRO A 110     -24.161   5.545 -25.490  1.00 17.59           C  
ATOM   1713  CD  PRO A 110     -24.771   5.946 -24.156  1.00 17.26           C  
ATOM   1714  HA  PRO A 110     -27.282   6.424 -26.046  1.00 16.81           H  
ATOM   1715  HB3 PRO A 110     -25.182   6.993 -26.687  1.00 17.11           H  
ATOM   1716  HB2 PRO A 110     -25.137   5.403 -27.439  1.00 17.11           H  
ATOM   1717  HG3 PRO A 110     -23.203   6.024 -25.685  1.00 17.59           H  
ATOM   1718  HG2 PRO A 110     -24.010   4.467 -25.510  1.00 17.59           H  
ATOM   1719  HD2 PRO A 110     -24.377   5.324 -23.354  1.00 17.26           H  
ATOM   1720  HD3 PRO A 110     -24.544   6.989 -23.931  1.00 17.26           H  
ATOM   1721  N   MET A 111     -28.495   4.278 -26.328  1.00 16.38           N  
ATOM   1722  CA  MET A 111     -29.298   3.127 -26.738  1.00 15.69           C  
ATOM   1723  C   MET A 111     -29.535   3.202 -28.257  1.00 15.13           C  
ATOM   1724  O   MET A 111     -30.668   3.403 -28.698  1.00 15.36           O  
ATOM   1725  CB  MET A 111     -30.605   3.105 -25.916  1.00 16.89           C  
ATOM   1726  CG  MET A 111     -30.377   2.745 -24.438  1.00 18.98           C  
ATOM   1727  SD  MET A 111     -31.849   2.864 -23.387  1.00 20.31           S  
ATOM   1728  CE  MET A 111     -31.957   4.662 -23.203  1.00 23.19           C  
ATOM   1729  H   MET A 111     -28.997   5.151 -26.255  1.00 16.38           H  
ATOM   1730  HA  MET A 111     -28.769   2.198 -26.531  1.00 15.69           H  
ATOM   1731  HB3 MET A 111     -31.294   2.372 -26.336  1.00 16.89           H  
ATOM   1732  HB2 MET A 111     -31.109   4.069 -25.995  1.00 16.89           H  
ATOM   1733  HG3 MET A 111     -29.599   3.371 -24.004  1.00 18.98           H  
ATOM   1734  HG2 MET A 111     -30.011   1.721 -24.377  1.00 18.98           H  
ATOM   1735  HE1 MET A 111     -32.100   5.147 -24.168  1.00 23.19           H  
ATOM   1736  HE2 MET A 111     -32.800   4.919 -22.563  1.00 23.19           H  
ATOM   1737  HE3 MET A 111     -31.044   5.050 -22.753  1.00 23.19           H  
ATOM   1738  N   VAL A 112     -28.435   3.074 -29.022  1.00 13.51           N  
ATOM   1739  CA  VAL A 112     -28.399   3.136 -30.486  1.00 13.96           C  
ATOM   1740  C   VAL A 112     -29.167   1.951 -31.102  1.00 14.04           C  
ATOM   1741  O   VAL A 112     -28.812   0.800 -30.849  1.00 15.19           O  
ATOM   1742  CB  VAL A 112     -26.931   3.136 -31.012  1.00 13.62           C  
ATOM   1743  CG1 VAL A 112     -26.782   2.967 -32.542  1.00 14.64           C  
ATOM   1744  CG2 VAL A 112     -26.192   4.414 -30.571  1.00 13.79           C  
ATOM   1745  H   VAL A 112     -27.548   2.901 -28.570  1.00 13.51           H  
ATOM   1746  HA  VAL A 112     -28.878   4.069 -30.793  1.00 13.96           H  
ATOM   1747  HB  VAL A 112     -26.408   2.296 -30.548  1.00 13.62           H  
ATOM   1748 HG11 VAL A 112     -27.109   1.986 -32.887  1.00 14.64           H  
ATOM   1749 HG12 VAL A 112     -27.359   3.718 -33.081  1.00 14.64           H  
ATOM   1750 HG13 VAL A 112     -25.740   3.070 -32.848  1.00 14.64           H  
ATOM   1751 HG21 VAL A 112     -25.147   4.391 -30.880  1.00 13.79           H  
ATOM   1752 HG22 VAL A 112     -26.647   5.304 -31.007  1.00 13.79           H  
ATOM   1753 HG23 VAL A 112     -26.204   4.534 -29.488  1.00 13.79           H  
ATOM   1754  N   LEU A 113     -30.213   2.270 -31.880  1.00 13.73           N  
ATOM   1755  CA  LEU A 113     -31.098   1.294 -32.510  1.00 14.45           C  
ATOM   1756  C   LEU A 113     -30.465   0.750 -33.800  1.00 13.90           C  
ATOM   1757  O   LEU A 113     -29.982   1.533 -34.617  1.00 14.41           O  
ATOM   1758  CB  LEU A 113     -32.463   1.969 -32.762  1.00 13.98           C  
ATOM   1759  CG  LEU A 113     -33.609   1.033 -33.203  1.00 15.13           C  
ATOM   1760  CD1 LEU A 113     -34.022   0.061 -32.075  1.00 15.69           C  
ATOM   1761  CD2 LEU A 113     -34.810   1.836 -33.750  1.00 15.01           C  
ATOM   1762  H   LEU A 113     -30.421   3.241 -32.064  1.00 13.73           H  
ATOM   1763  HA  LEU A 113     -31.246   0.472 -31.811  1.00 14.45           H  
ATOM   1764  HB3 LEU A 113     -32.327   2.758 -33.503  1.00 13.98           H  
ATOM   1765  HB2 LEU A 113     -32.781   2.464 -31.844  1.00 13.98           H  
ATOM   1766  HG  LEU A 113     -33.237   0.435 -34.034  1.00 15.13           H  
ATOM   1767 HD11 LEU A 113     -35.102   0.005 -31.937  1.00 15.69           H  
ATOM   1768 HD12 LEU A 113     -33.682  -0.948 -32.295  1.00 15.69           H  
ATOM   1769 HD13 LEU A 113     -33.591   0.339 -31.113  1.00 15.69           H  
ATOM   1770 HD21 LEU A 113     -35.681   1.792 -33.096  1.00 15.01           H  
ATOM   1771 HD22 LEU A 113     -34.575   2.893 -33.883  1.00 15.01           H  
ATOM   1772 HD23 LEU A 113     -35.121   1.456 -34.723  1.00 15.01           H  
ATOM   1773  N   VAL A 114     -30.500  -0.582 -33.950  1.00 13.21           N  
ATOM   1774  CA  VAL A 114     -29.984  -1.307 -35.107  1.00 13.31           C  
ATOM   1775  C   VAL A 114     -31.092  -2.207 -35.670  1.00 14.12           C  
ATOM   1776  O   VAL A 114     -31.603  -3.066 -34.953  1.00 15.57           O  
ATOM   1777  CB  VAL A 114     -28.734  -2.160 -34.728  1.00 12.59           C  
ATOM   1778  CG1 VAL A 114     -28.398  -3.329 -35.680  1.00 12.72           C  
ATOM   1779  CG2 VAL A 114     -27.500  -1.256 -34.592  1.00 12.48           C  
ATOM   1780  H   VAL A 114     -30.919  -1.154 -33.227  1.00 13.21           H  
ATOM   1781  HA  VAL A 114     -29.687  -0.605 -35.885  1.00 13.31           H  
ATOM   1782  HB  VAL A 114     -28.908  -2.595 -33.742  1.00 12.59           H  
ATOM   1783 HG11 VAL A 114     -27.430  -3.768 -35.438  1.00 12.72           H  
ATOM   1784 HG12 VAL A 114     -29.130  -4.134 -35.621  1.00 12.72           H  
ATOM   1785 HG13 VAL A 114     -28.359  -2.990 -36.714  1.00 12.72           H  
ATOM   1786 HG21 VAL A 114     -26.634  -1.824 -34.255  1.00 12.48           H  
ATOM   1787 HG22 VAL A 114     -27.240  -0.800 -35.547  1.00 12.48           H  
ATOM   1788 HG23 VAL A 114     -27.671  -0.454 -33.875  1.00 12.48           H  
ATOM   1789  N   GLY A 115     -31.406  -2.012 -36.958  1.00 14.11           N  
ATOM   1790  CA  GLY A 115     -32.258  -2.905 -37.730  1.00 14.20           C  
ATOM   1791  C   GLY A 115     -31.314  -3.800 -38.527  1.00 14.14           C  
ATOM   1792  O   GLY A 115     -30.657  -3.324 -39.450  1.00 12.88           O  
ATOM   1793  H   GLY A 115     -30.945  -1.270 -37.471  1.00 14.11           H  
ATOM   1794  HA3 GLY A 115     -32.867  -2.324 -38.423  1.00 14.20           H  
ATOM   1795  HA2 GLY A 115     -32.941  -3.486 -37.109  1.00 14.20           H  
ATOM   1796  N   ASN A 116     -31.268  -5.090 -38.173  1.00 14.07           N  
ATOM   1797  CA  ASN A 116     -30.492  -6.118 -38.862  1.00 14.10           C  
ATOM   1798  C   ASN A 116     -31.396  -6.908 -39.826  1.00 16.31           C  
ATOM   1799  O   ASN A 116     -32.620  -6.805 -39.747  1.00 13.75           O  
ATOM   1800  CB  ASN A 116     -29.827  -7.036 -37.809  1.00 13.21           C  
ATOM   1801  CG  ASN A 116     -28.649  -7.860 -38.350  1.00 12.68           C  
ATOM   1802  OD1 ASN A 116     -27.855  -7.388 -39.161  1.00 12.32           O  
ATOM   1803  ND2 ASN A 116     -28.543  -9.108 -37.904  1.00 12.19           N  
ATOM   1804  H   ASN A 116     -31.842  -5.413 -37.403  1.00 14.07           H  
ATOM   1805  HA  ASN A 116     -29.723  -5.672 -39.490  1.00 14.10           H  
ATOM   1806  HB3 ASN A 116     -30.571  -7.677 -37.332  1.00 13.21           H  
ATOM   1807  HB2 ASN A 116     -29.408  -6.418 -37.014  1.00 13.21           H  
ATOM   1808 HD22 ASN A 116     -27.806  -9.712 -38.240  1.00 12.19           H  
ATOM   1809 HD21 ASN A 116     -29.218  -9.472 -37.243  1.00 12.19           H  
ATOM   1810  N   LYS A 117     -30.762  -7.683 -40.721  1.00 17.48           N  
ATOM   1811  CA  LYS A 117     -31.379  -8.506 -41.766  1.00 18.81           C  
ATOM   1812  C   LYS A 117     -32.005  -7.671 -42.902  1.00 19.40           C  
ATOM   1813  O   LYS A 117     -32.962  -8.128 -43.525  1.00 18.70           O  
ATOM   1814  CB  LYS A 117     -32.373  -9.553 -41.193  1.00 18.97           C  
ATOM   1815  CG  LYS A 117     -31.814 -10.415 -40.049  1.00 19.59           C  
ATOM   1816  CD  LYS A 117     -32.610 -11.712 -39.860  1.00 20.98           C  
ATOM   1817  CE  LYS A 117     -32.121 -12.532 -38.659  1.00 20.22           C  
ATOM   1818  NZ  LYS A 117     -32.807 -13.832 -38.578  1.00 19.61           N1+
ATOM   1819  H   LYS A 117     -29.752  -7.711 -40.698  1.00 17.48           H  
ATOM   1820  HA  LYS A 117     -30.560  -9.054 -42.229  1.00 18.81           H  
ATOM   1821  HB3 LYS A 117     -32.667 -10.212 -42.009  1.00 18.97           H  
ATOM   1822  HB2 LYS A 117     -33.294  -9.076 -40.856  1.00 18.97           H  
ATOM   1823  HG3 LYS A 117     -31.824  -9.841 -39.121  1.00 19.59           H  
ATOM   1824  HG2 LYS A 117     -30.773 -10.659 -40.241  1.00 19.59           H  
ATOM   1825  HD3 LYS A 117     -32.527 -12.309 -40.771  1.00 20.98           H  
ATOM   1826  HD2 LYS A 117     -33.668 -11.474 -39.743  1.00 20.98           H  
ATOM   1827  HE3 LYS A 117     -32.299 -11.984 -37.734  1.00 20.22           H  
ATOM   1828  HE2 LYS A 117     -31.048 -12.709 -38.726  1.00 20.22           H  
ATOM   1829  HZ1 LYS A 117     -32.481 -14.323 -37.756  1.00 19.61           H  
ATOM   1830  HZ2 LYS A 117     -33.804 -13.687 -38.503  1.00 19.61           H  
ATOM   1831  HZ3 LYS A 117     -32.600 -14.380 -39.401  1.00 19.61           H  
ATOM   1832  N   CYS A 118     -31.448  -6.475 -43.173  1.00 19.91           N  
ATOM   1833  CA  CYS A 118     -31.922  -5.537 -44.203  1.00 22.02           C  
ATOM   1834  C   CYS A 118     -31.795  -6.056 -45.653  1.00 22.41           C  
ATOM   1835  O   CYS A 118     -32.436  -5.489 -46.538  1.00 22.53           O  
ATOM   1836  CB  CYS A 118     -31.243  -4.158 -44.074  1.00  0.00           C  
ATOM   1837  SG  CYS A 118     -31.803  -3.328 -42.560  1.00  0.00           S  
ATOM   1838  H   CYS A 118     -30.664  -6.160 -42.618  1.00 19.91           H  
ATOM   1839  HA  CYS A 118     -32.991  -5.397 -44.039  1.00 22.02           H  
ATOM   1840  HB3 CYS A 118     -31.498  -3.512 -44.915  1.00  0.00           H  
ATOM   1841  HB2 CYS A 118     -30.157  -4.252 -44.061  1.00  0.00           H  
ATOM   1842  HG  CYS A 118     -31.106  -4.089 -41.710  1.00  0.00           H  
ATOM   1843  N   ASP A 119     -31.016  -7.131 -45.867  1.00 22.21           N  
ATOM   1844  CA  ASP A 119     -30.883  -7.862 -47.134  1.00 24.06           C  
ATOM   1845  C   ASP A 119     -32.183  -8.583 -47.553  1.00 25.03           C  
ATOM   1846  O   ASP A 119     -32.410  -8.740 -48.752  1.00 25.93           O  
ATOM   1847  CB  ASP A 119     -29.696  -8.864 -47.125  1.00 25.00           C  
ATOM   1848  CG  ASP A 119     -29.716  -9.939 -46.020  1.00 24.40           C  
ATOM   1849  OD1 ASP A 119     -29.911 -11.122 -46.372  1.00 23.35           O  
ATOM   1850  OD2 ASP A 119     -29.610  -9.565 -44.831  1.00 21.05           O1-
ATOM   1851  H   ASP A 119     -30.535  -7.551 -45.083  1.00 22.21           H  
ATOM   1852  HA  ASP A 119     -30.672  -7.118 -47.904  1.00 24.06           H  
ATOM   1853  HB3 ASP A 119     -28.777  -8.293 -46.990  1.00 25.00           H  
ATOM   1854  HB2 ASP A 119     -29.593  -9.331 -48.107  1.00 25.00           H  
ATOM   1855  N   LEU A 120     -33.003  -9.001 -46.571  1.00 23.98           N  
ATOM   1856  CA  LEU A 120     -34.278  -9.685 -46.778  1.00 26.74           C  
ATOM   1857  C   LEU A 120     -35.368  -8.638 -47.106  1.00 30.37           C  
ATOM   1858  O   LEU A 120     -35.630  -7.780 -46.261  1.00 28.68           O  
ATOM   1859  CB  LEU A 120     -34.629 -10.460 -45.485  1.00 25.40           C  
ATOM   1860  CG  LEU A 120     -33.675 -11.641 -45.176  1.00 26.91           C  
ATOM   1861  CD1 LEU A 120     -33.893 -12.186 -43.750  1.00 27.47           C  
ATOM   1862  CD2 LEU A 120     -33.751 -12.757 -46.241  1.00 26.60           C  
ATOM   1863  H   LEU A 120     -32.753  -8.817 -45.609  1.00 23.98           H  
ATOM   1864  HA  LEU A 120     -34.145 -10.404 -47.582  1.00 26.74           H  
ATOM   1865  HB3 LEU A 120     -35.648 -10.845 -45.552  1.00 25.40           H  
ATOM   1866  HB2 LEU A 120     -34.637  -9.766 -44.644  1.00 25.40           H  
ATOM   1867  HG  LEU A 120     -32.657 -11.250 -45.188  1.00 26.91           H  
ATOM   1868 HD11 LEU A 120     -32.937 -12.345 -43.251  1.00 27.47           H  
ATOM   1869 HD12 LEU A 120     -34.463 -11.492 -43.133  1.00 27.47           H  
ATOM   1870 HD13 LEU A 120     -34.429 -13.135 -43.742  1.00 27.47           H  
ATOM   1871 HD21 LEU A 120     -33.824 -13.752 -45.801  1.00 26.60           H  
ATOM   1872 HD22 LEU A 120     -34.609 -12.636 -46.902  1.00 26.60           H  
ATOM   1873 HD23 LEU A 120     -32.855 -12.750 -46.863  1.00 26.60           H  
ATOM   1874  N   PRO A 121     -35.970  -8.692 -48.320  1.00 35.05           N  
ATOM   1875  CA  PRO A 121     -36.950  -7.677 -48.760  1.00 37.92           C  
ATOM   1876  C   PRO A 121     -38.339  -7.779 -48.095  1.00 35.94           C  
ATOM   1877  O   PRO A 121     -39.112  -6.827 -48.193  1.00 38.87           O  
ATOM   1878  CB  PRO A 121     -37.032  -7.908 -50.277  1.00 37.52           C  
ATOM   1879  CG  PRO A 121     -36.790  -9.400 -50.440  1.00 37.95           C  
ATOM   1880  CD  PRO A 121     -35.752  -9.698 -49.364  1.00 36.93           C  
ATOM   1881  HA  PRO A 121     -36.565  -6.674 -48.569  1.00 37.92           H  
ATOM   1882  HB3 PRO A 121     -36.234  -7.350 -50.771  1.00 37.52           H  
ATOM   1883  HB2 PRO A 121     -37.975  -7.588 -50.723  1.00 37.52           H  
ATOM   1884  HG3 PRO A 121     -36.467  -9.681 -51.443  1.00 37.95           H  
ATOM   1885  HG2 PRO A 121     -37.711  -9.942 -50.221  1.00 37.95           H  
ATOM   1886  HD2 PRO A 121     -35.859 -10.719 -48.996  1.00 36.93           H  
ATOM   1887  HD3 PRO A 121     -34.747  -9.578 -49.770  1.00 36.93           H  
ATOM   1888  N   SER A 122     -38.623  -8.915 -47.435  1.00 37.01           N  
ATOM   1889  CA  SER A 122     -39.869  -9.236 -46.740  1.00 34.48           C  
ATOM   1890  C   SER A 122     -39.945  -8.608 -45.330  1.00 30.75           C  
ATOM   1891  O   SER A 122     -40.134  -9.319 -44.343  1.00 28.99           O  
ATOM   1892  CB  SER A 122     -40.039 -10.773 -46.767  1.00 36.83           C  
ATOM   1893  OG  SER A 122     -38.996 -11.447 -46.085  1.00 36.81           O  
ATOM   1894  H   SER A 122     -37.922  -9.641 -47.393  1.00 37.01           H  
ATOM   1895  HA  SER A 122     -40.697  -8.812 -47.311  1.00 34.48           H  
ATOM   1896  HB3 SER A 122     -40.068 -11.130 -47.797  1.00 36.83           H  
ATOM   1897  HB2 SER A 122     -40.991 -11.057 -46.315  1.00 36.83           H  
ATOM   1898  HG  SER A 122     -39.191 -12.388 -46.083  1.00 36.81           H  
ATOM   1899  N   ARG A 123     -39.806  -7.272 -45.267  1.00 30.52           N  
ATOM   1900  CA  ARG A 123     -39.872  -6.496 -44.031  1.00 29.40           C  
ATOM   1901  C   ARG A 123     -41.312  -6.397 -43.503  1.00 28.78           C  
ATOM   1902  O   ARG A 123     -42.196  -5.957 -44.239  1.00 24.96           O  
ATOM   1903  CB  ARG A 123     -39.282  -5.083 -44.224  1.00 29.11           C  
ATOM   1904  CG  ARG A 123     -37.960  -5.007 -45.014  1.00 28.66           C  
ATOM   1905  CD  ARG A 123     -37.220  -3.666 -44.837  1.00 28.47           C  
ATOM   1906  NE  ARG A 123     -37.950  -2.528 -45.427  1.00 27.04           N  
ATOM   1907  CZ  ARG A 123     -37.765  -1.959 -46.634  1.00 27.77           C  
ATOM   1908  NH1 ARG A 123     -36.824  -2.387 -47.490  1.00 26.71           N  
ATOM   1909  NH2 ARG A 123     -38.548  -0.932 -46.989  1.00 26.96           N1+
ATOM   1910  H   ARG A 123     -39.665  -6.750 -46.121  1.00 30.52           H  
ATOM   1911  HA  ARG A 123     -39.255  -7.014 -43.294  1.00 29.40           H  
ATOM   1912  HB3 ARG A 123     -39.139  -4.645 -43.236  1.00 29.11           H  
ATOM   1913  HB2 ARG A 123     -40.010  -4.445 -44.730  1.00 29.11           H  
ATOM   1914  HG3 ARG A 123     -38.227  -5.112 -46.067  1.00 28.66           H  
ATOM   1915  HG2 ARG A 123     -37.290  -5.840 -44.811  1.00 28.66           H  
ATOM   1916  HD3 ARG A 123     -36.174  -3.731 -45.137  1.00 28.47           H  
ATOM   1917  HD2 ARG A 123     -37.195  -3.433 -43.771  1.00 28.47           H  
ATOM   1918  HE  ARG A 123     -38.701  -2.170 -44.853  1.00 27.04           H  
ATOM   1919 HH12 ARG A 123     -36.702  -1.943 -48.389  1.00 26.71           H  
ATOM   1920 HH11 ARG A 123     -36.225  -3.158 -47.233  1.00 26.71           H  
ATOM   1921 HH22 ARG A 123     -38.433  -0.487 -47.888  1.00 26.96           H  
ATOM   1922 HH21 ARG A 123     -39.262  -0.591 -46.361  1.00 26.96           H  
ATOM   1923  N   THR A 124     -41.500  -6.774 -42.232  1.00 27.34           N  
ATOM   1924  CA  THR A 124     -42.757  -6.619 -41.499  1.00 28.28           C  
ATOM   1925  C   THR A 124     -42.736  -5.343 -40.626  1.00 27.16           C  
ATOM   1926  O   THR A 124     -43.805  -4.804 -40.341  1.00 27.39           O  
ATOM   1927  CB  THR A 124     -43.033  -7.856 -40.602  1.00 31.78           C  
ATOM   1928  OG1 THR A 124     -42.144  -7.955 -39.506  1.00 28.41           O  
ATOM   1929  CG2 THR A 124     -43.017  -9.184 -41.375  1.00 30.98           C  
ATOM   1930  H   THR A 124     -40.720  -7.126 -41.695  1.00 27.34           H  
ATOM   1931  HA  THR A 124     -43.589  -6.523 -42.200  1.00 28.28           H  
ATOM   1932  HB  THR A 124     -44.031  -7.742 -40.175  1.00 31.78           H  
ATOM   1933  HG1 THR A 124     -42.390  -7.286 -38.857  1.00 28.41           H  
ATOM   1934 HG21 THR A 124     -42.030  -9.403 -41.784  1.00 30.98           H  
ATOM   1935 HG22 THR A 124     -43.293 -10.016 -40.727  1.00 30.98           H  
ATOM   1936 HG23 THR A 124     -43.724  -9.163 -42.204  1.00 30.98           H  
ATOM   1937  N   VAL A 125     -41.532  -4.860 -40.267  1.00 25.07           N  
ATOM   1938  CA  VAL A 125     -41.297  -3.556 -39.650  1.00 26.56           C  
ATOM   1939  C   VAL A 125     -40.984  -2.548 -40.769  1.00 25.25           C  
ATOM   1940  O   VAL A 125     -40.120  -2.816 -41.607  1.00 26.39           O  
ATOM   1941  CB  VAL A 125     -40.070  -3.583 -38.688  1.00 25.16           C  
ATOM   1942  CG1 VAL A 125     -39.736  -2.207 -38.068  1.00 24.42           C  
ATOM   1943  CG2 VAL A 125     -40.255  -4.609 -37.563  1.00 25.76           C  
ATOM   1944  H   VAL A 125     -40.698  -5.366 -40.535  1.00 25.07           H  
ATOM   1945  HA  VAL A 125     -42.180  -3.234 -39.094  1.00 26.56           H  
ATOM   1946  HB  VAL A 125     -39.192  -3.898 -39.252  1.00 25.16           H  
ATOM   1947 HG11 VAL A 125     -38.993  -2.296 -37.277  1.00 24.42           H  
ATOM   1948 HG12 VAL A 125     -39.324  -1.516 -38.803  1.00 24.42           H  
ATOM   1949 HG13 VAL A 125     -40.620  -1.745 -37.629  1.00 24.42           H  
ATOM   1950 HG21 VAL A 125     -41.105  -4.337 -36.937  1.00 25.76           H  
ATOM   1951 HG22 VAL A 125     -40.422  -5.615 -37.950  1.00 25.76           H  
ATOM   1952 HG23 VAL A 125     -39.372  -4.659 -36.926  1.00 25.76           H  
ATOM   1953  N   ASP A 126     -41.670  -1.396 -40.736  1.00 25.86           N  
ATOM   1954  CA  ASP A 126     -41.416  -0.266 -41.626  1.00 28.59           C  
ATOM   1955  C   ASP A 126     -40.214   0.544 -41.095  1.00 25.65           C  
ATOM   1956  O   ASP A 126     -40.147   0.830 -39.899  1.00 23.14           O  
ATOM   1957  CB  ASP A 126     -42.707   0.577 -41.798  1.00 34.49           C  
ATOM   1958  CG  ASP A 126     -42.632   1.842 -42.673  1.00 38.75           C  
ATOM   1959  OD1 ASP A 126     -41.803   1.881 -43.610  1.00 40.69           O  
ATOM   1960  OD2 ASP A 126     -43.515   2.703 -42.473  1.00 38.57           O1-
ATOM   1961  H   ASP A 126     -42.361  -1.244 -40.014  1.00 25.86           H  
ATOM   1962  HA  ASP A 126     -41.154  -0.662 -42.610  1.00 28.59           H  
ATOM   1963  HB3 ASP A 126     -43.106   0.832 -40.817  1.00 34.49           H  
ATOM   1964  HB2 ASP A 126     -43.472  -0.065 -42.238  1.00 34.49           H  
ATOM   1965  N   THR A 127     -39.293   0.907 -42.001  1.00 24.42           N  
ATOM   1966  CA  THR A 127     -38.123   1.737 -41.707  1.00 25.33           C  
ATOM   1967  C   THR A 127     -38.485   3.214 -41.436  1.00 25.15           C  
ATOM   1968  O   THR A 127     -37.772   3.852 -40.664  1.00 19.82           O  
ATOM   1969  CB  THR A 127     -37.090   1.690 -42.864  1.00 26.30           C  
ATOM   1970  OG1 THR A 127     -37.598   2.249 -44.064  1.00 26.97           O  
ATOM   1971  CG2 THR A 127     -36.568   0.274 -43.153  1.00 26.51           C  
ATOM   1972  H   THR A 127     -39.429   0.669 -42.973  1.00 24.42           H  
ATOM   1973  HA  THR A 127     -37.645   1.339 -40.809  1.00 25.33           H  
ATOM   1974  HB  THR A 127     -36.230   2.301 -42.585  1.00 26.30           H  
ATOM   1975  HG1 THR A 127     -36.920   2.180 -44.740  1.00 26.97           H  
ATOM   1976 HG21 THR A 127     -36.110  -0.160 -42.264  1.00 26.51           H  
ATOM   1977 HG22 THR A 127     -37.368  -0.392 -43.472  1.00 26.51           H  
ATOM   1978 HG23 THR A 127     -35.810   0.285 -43.937  1.00 26.51           H  
ATOM   1979  N   LYS A 128     -39.591   3.716 -42.017  1.00 24.14           N  
ATOM   1980  CA  LYS A 128     -40.114   5.063 -41.765  1.00 22.20           C  
ATOM   1981  C   LYS A 128     -40.868   5.166 -40.425  1.00 20.55           C  
ATOM   1982  O   LYS A 128     -40.793   6.216 -39.789  1.00 20.37           O  
ATOM   1983  CB  LYS A 128     -40.993   5.517 -42.948  1.00 21.24           C  
ATOM   1984  CG  LYS A 128     -40.246   5.651 -44.292  1.00 20.72           C  
ATOM   1985  CD  LYS A 128     -39.076   6.655 -44.312  1.00 18.42           C  
ATOM   1986  CE  LYS A 128     -39.486   8.091 -43.935  1.00 18.83           C  
ATOM   1987  NZ  LYS A 128     -38.365   9.037 -44.069  1.00 17.80           N1+
ATOM   1988  H   LYS A 128     -40.135   3.135 -42.642  1.00 24.14           H  
ATOM   1989  HA  LYS A 128     -39.267   5.745 -41.693  1.00 22.20           H  
ATOM   1990  HB3 LYS A 128     -41.464   6.471 -42.707  1.00 21.24           H  
ATOM   1991  HB2 LYS A 128     -41.818   4.817 -43.077  1.00 21.24           H  
ATOM   1992  HG3 LYS A 128     -40.966   5.935 -45.061  1.00 20.72           H  
ATOM   1993  HG2 LYS A 128     -39.875   4.671 -44.595  1.00 20.72           H  
ATOM   1994  HD3 LYS A 128     -38.647   6.652 -45.315  1.00 18.42           H  
ATOM   1995  HD2 LYS A 128     -38.278   6.305 -43.657  1.00 18.42           H  
ATOM   1996  HE3 LYS A 128     -39.842   8.132 -42.905  1.00 18.83           H  
ATOM   1997  HE2 LYS A 128     -40.303   8.429 -44.573  1.00 18.83           H  
ATOM   1998  HZ1 LYS A 128     -38.675   9.965 -43.822  1.00 17.80           H  
ATOM   1999  HZ2 LYS A 128     -37.619   8.757 -43.445  1.00 17.80           H  
ATOM   2000  HZ3 LYS A 128     -38.028   9.034 -45.021  1.00 17.80           H  
ATOM   2001  N   GLN A 129     -41.519   4.070 -39.993  1.00 22.00           N  
ATOM   2002  CA  GLN A 129     -42.091   3.901 -38.651  1.00 21.31           C  
ATOM   2003  C   GLN A 129     -40.998   3.901 -37.568  1.00 18.36           C  
ATOM   2004  O   GLN A 129     -41.156   4.576 -36.550  1.00 15.41           O  
ATOM   2005  CB  GLN A 129     -42.917   2.595 -38.623  1.00 24.55           C  
ATOM   2006  CG  GLN A 129     -43.537   2.202 -37.262  1.00 30.03           C  
ATOM   2007  CD  GLN A 129     -44.137   0.791 -37.256  1.00 35.00           C  
ATOM   2008  OE1 GLN A 129     -44.070   0.056 -38.240  1.00 42.43           O  
ATOM   2009  NE2 GLN A 129     -44.720   0.398 -36.122  1.00 35.77           N  
ATOM   2010  H   GLN A 129     -41.558   3.257 -40.592  1.00 22.00           H  
ATOM   2011  HA  GLN A 129     -42.762   4.741 -38.460  1.00 21.31           H  
ATOM   2012  HB3 GLN A 129     -42.267   1.784 -38.945  1.00 24.55           H  
ATOM   2013  HB2 GLN A 129     -43.711   2.663 -39.367  1.00 24.55           H  
ATOM   2014  HG3 GLN A 129     -44.306   2.924 -36.985  1.00 30.03           H  
ATOM   2015  HG2 GLN A 129     -42.789   2.222 -36.470  1.00 30.03           H  
ATOM   2016 HE22 GLN A 129     -45.128  -0.524 -36.059  1.00 35.77           H  
ATOM   2017 HE21 GLN A 129     -44.762   1.015 -35.324  1.00 35.77           H  
ATOM   2018  N   ALA A 130     -39.905   3.162 -37.831  1.00 16.91           N  
ATOM   2019  CA  ALA A 130     -38.714   3.099 -36.988  1.00 17.76           C  
ATOM   2020  C   ALA A 130     -37.958   4.436 -36.896  1.00 17.37           C  
ATOM   2021  O   ALA A 130     -37.350   4.684 -35.858  1.00 16.48           O  
ATOM   2022  CB  ALA A 130     -37.794   1.976 -37.490  1.00 18.74           C  
ATOM   2023  H   ALA A 130     -39.873   2.618 -38.683  1.00 16.91           H  
ATOM   2024  HA  ALA A 130     -39.038   2.841 -35.979  1.00 17.76           H  
ATOM   2025  HB1 ALA A 130     -36.913   1.871 -36.855  1.00 18.74           H  
ATOM   2026  HB2 ALA A 130     -38.311   1.016 -37.490  1.00 18.74           H  
ATOM   2027  HB3 ALA A 130     -37.447   2.165 -38.505  1.00 18.74           H  
ATOM   2028  N   GLN A 131     -38.043   5.282 -37.940  1.00 16.97           N  
ATOM   2029  CA  GLN A 131     -37.519   6.649 -37.941  1.00 17.04           C  
ATOM   2030  C   GLN A 131     -38.349   7.630 -37.099  1.00 17.10           C  
ATOM   2031  O   GLN A 131     -37.749   8.475 -36.441  1.00 16.06           O  
ATOM   2032  CB  GLN A 131     -37.311   7.163 -39.379  1.00 19.51           C  
ATOM   2033  CG  GLN A 131     -36.027   6.602 -40.019  1.00 22.31           C  
ATOM   2034  CD  GLN A 131     -35.853   6.991 -41.489  1.00 25.48           C  
ATOM   2035  OE1 GLN A 131     -36.378   8.005 -41.945  1.00 28.89           O  
ATOM   2036  NE2 GLN A 131     -35.083   6.195 -42.234  1.00 26.56           N  
ATOM   2037  H   GLN A 131     -38.545   4.996 -38.769  1.00 16.97           H  
ATOM   2038  HA  GLN A 131     -36.532   6.612 -37.479  1.00 17.04           H  
ATOM   2039  HB3 GLN A 131     -37.249   8.253 -39.378  1.00 19.51           H  
ATOM   2040  HB2 GLN A 131     -38.179   6.913 -39.988  1.00 19.51           H  
ATOM   2041  HG3 GLN A 131     -36.024   5.517 -39.944  1.00 22.31           H  
ATOM   2042  HG2 GLN A 131     -35.154   6.950 -39.466  1.00 22.31           H  
ATOM   2043 HE22 GLN A 131     -34.918   6.409 -43.206  1.00 26.56           H  
ATOM   2044 HE21 GLN A 131     -34.655   5.370 -41.836  1.00 26.56           H  
ATOM   2045  N   ASP A 132     -39.687   7.492 -37.087  1.00 14.99           N  
ATOM   2046  CA  ASP A 132     -40.577   8.285 -36.224  1.00 15.16           C  
ATOM   2047  C   ASP A 132     -40.408   7.942 -34.732  1.00 15.07           C  
ATOM   2048  O   ASP A 132     -40.437   8.856 -33.908  1.00 11.88           O  
ATOM   2049  CB  ASP A 132     -42.071   8.211 -36.632  1.00 14.42           C  
ATOM   2050  CG  ASP A 132     -42.427   8.718 -38.043  1.00 15.36           C  
ATOM   2051  OD1 ASP A 132     -43.577   8.446 -38.451  1.00 14.65           O  
ATOM   2052  OD2 ASP A 132     -41.623   9.469 -38.642  1.00 15.36           O1-
ATOM   2053  H   ASP A 132     -40.129   6.797 -37.673  1.00 14.99           H  
ATOM   2054  HA  ASP A 132     -40.268   9.328 -36.322  1.00 15.16           H  
ATOM   2055  HB3 ASP A 132     -42.673   8.780 -35.922  1.00 14.42           H  
ATOM   2056  HB2 ASP A 132     -42.404   7.173 -36.565  1.00 14.42           H  
ATOM   2057  N   LEU A 133     -40.187   6.653 -34.418  1.00 15.77           N  
ATOM   2058  CA  LEU A 133     -39.870   6.175 -33.070  1.00 15.12           C  
ATOM   2059  C   LEU A 133     -38.459   6.599 -32.616  1.00 14.21           C  
ATOM   2060  O   LEU A 133     -38.291   6.981 -31.458  1.00 14.33           O  
ATOM   2061  CB  LEU A 133     -40.064   4.640 -33.014  1.00 15.32           C  
ATOM   2062  CG  LEU A 133     -39.930   4.011 -31.605  1.00 16.46           C  
ATOM   2063  CD1 LEU A 133     -40.971   4.570 -30.612  1.00 16.72           C  
ATOM   2064  CD2 LEU A 133     -39.964   2.471 -31.670  1.00 16.41           C  
ATOM   2065  H   LEU A 133     -40.203   5.955 -35.150  1.00 15.77           H  
ATOM   2066  HA  LEU A 133     -40.586   6.639 -32.389  1.00 15.12           H  
ATOM   2067  HB3 LEU A 133     -39.344   4.173 -33.688  1.00 15.32           H  
ATOM   2068  HB2 LEU A 133     -41.047   4.388 -33.416  1.00 15.32           H  
ATOM   2069  HG  LEU A 133     -38.943   4.265 -31.220  1.00 16.46           H  
ATOM   2070 HD11 LEU A 133     -40.519   5.321 -29.963  1.00 16.72           H  
ATOM   2071 HD12 LEU A 133     -41.808   5.046 -31.124  1.00 16.72           H  
ATOM   2072 HD13 LEU A 133     -41.388   3.800 -29.964  1.00 16.72           H  
ATOM   2073 HD21 LEU A 133     -40.892   2.055 -31.279  1.00 16.41           H  
ATOM   2074 HD22 LEU A 133     -39.860   2.107 -32.691  1.00 16.41           H  
ATOM   2075 HD23 LEU A 133     -39.145   2.039 -31.094  1.00 16.41           H  
ATOM   2076  N   ALA A 134     -37.482   6.546 -33.538  1.00 14.64           N  
ATOM   2077  CA  ALA A 134     -36.095   6.950 -33.309  1.00 14.44           C  
ATOM   2078  C   ALA A 134     -35.935   8.456 -33.062  1.00 15.50           C  
ATOM   2079  O   ALA A 134     -35.198   8.825 -32.155  1.00 13.89           O  
ATOM   2080  CB  ALA A 134     -35.228   6.497 -34.490  1.00 14.80           C  
ATOM   2081  H   ALA A 134     -37.692   6.197 -34.463  1.00 14.64           H  
ATOM   2082  HA  ALA A 134     -35.742   6.430 -32.417  1.00 14.44           H  
ATOM   2083  HB1 ALA A 134     -35.612   6.875 -35.436  1.00 14.80           H  
ATOM   2084  HB2 ALA A 134     -34.202   6.845 -34.400  1.00 14.80           H  
ATOM   2085  HB3 ALA A 134     -35.196   5.410 -34.542  1.00 14.80           H  
ATOM   2086  N   ARG A 135     -36.654   9.291 -33.832  1.00 15.97           N  
ATOM   2087  CA  ARG A 135     -36.685  10.748 -33.674  1.00 16.67           C  
ATOM   2088  C   ARG A 135     -37.464  11.205 -32.426  1.00 15.98           C  
ATOM   2089  O   ARG A 135     -37.161  12.284 -31.918  1.00 15.59           O  
ATOM   2090  CB  ARG A 135     -37.255  11.396 -34.951  1.00 18.14           C  
ATOM   2091  CG  ARG A 135     -36.324  11.244 -36.172  1.00 18.40           C  
ATOM   2092  CD  ARG A 135     -36.947  11.710 -37.501  1.00 19.12           C  
ATOM   2093  NE  ARG A 135     -37.104  13.175 -37.570  1.00 18.61           N  
ATOM   2094  CZ  ARG A 135     -37.543  13.901 -38.616  1.00 17.83           C  
ATOM   2095  NH1 ARG A 135     -37.907  13.333 -39.777  1.00 17.77           N  
ATOM   2096  NH2 ARG A 135     -37.620  15.232 -38.493  1.00 17.70           N1+
ATOM   2097  H   ARG A 135     -37.229   8.912 -34.573  1.00 15.97           H  
ATOM   2098  HA  ARG A 135     -35.659  11.099 -33.546  1.00 16.67           H  
ATOM   2099  HB3 ARG A 135     -37.422  12.460 -34.776  1.00 18.14           H  
ATOM   2100  HB2 ARG A 135     -38.236  10.969 -35.167  1.00 18.14           H  
ATOM   2101  HG3 ARG A 135     -35.916  10.239 -36.281  1.00 18.40           H  
ATOM   2102  HG2 ARG A 135     -35.454  11.869 -35.962  1.00 18.40           H  
ATOM   2103  HD3 ARG A 135     -37.966  11.322 -37.551  1.00 19.12           H  
ATOM   2104  HD2 ARG A 135     -36.419  11.292 -38.359  1.00 19.12           H  
ATOM   2105  HE  ARG A 135     -36.859  13.670 -36.724  1.00 18.61           H  
ATOM   2106 HH12 ARG A 135     -38.236  13.896 -40.547  1.00 17.77           H  
ATOM   2107 HH11 ARG A 135     -37.868  12.329 -39.876  1.00 17.77           H  
ATOM   2108 HH22 ARG A 135     -37.948  15.799 -39.261  1.00 17.70           H  
ATOM   2109 HH21 ARG A 135     -37.356  15.682 -37.629  1.00 17.70           H  
ATOM   2110  N   SER A 136     -38.406  10.381 -31.929  1.00 16.45           N  
ATOM   2111  CA  SER A 136     -39.094  10.598 -30.654  1.00 16.03           C  
ATOM   2112  C   SER A 136     -38.158  10.372 -29.447  1.00 17.12           C  
ATOM   2113  O   SER A 136     -38.201  11.162 -28.505  1.00 16.66           O  
ATOM   2114  CB  SER A 136     -40.364   9.721 -30.599  1.00 16.28           C  
ATOM   2115  OG  SER A 136     -41.104   9.926 -29.411  1.00 16.48           O  
ATOM   2116  H   SER A 136     -38.620   9.520 -32.412  1.00 16.45           H  
ATOM   2117  HA  SER A 136     -39.416  11.641 -30.626  1.00 16.03           H  
ATOM   2118  HB3 SER A 136     -40.111   8.663 -30.664  1.00 16.28           H  
ATOM   2119  HB2 SER A 136     -41.013   9.944 -31.446  1.00 16.28           H  
ATOM   2120  HG  SER A 136     -41.476  10.811 -29.430  1.00 16.48           H  
ATOM   2121  N   TYR A 137     -37.302   9.336 -29.523  1.00 16.00           N  
ATOM   2122  CA  TYR A 137     -36.260   9.042 -28.532  1.00 18.27           C  
ATOM   2123  C   TYR A 137     -34.975   9.879 -28.709  1.00 16.83           C  
ATOM   2124  O   TYR A 137     -34.151   9.885 -27.794  1.00 16.55           O  
ATOM   2125  CB  TYR A 137     -35.927   7.533 -28.574  1.00 20.49           C  
ATOM   2126  CG  TYR A 137     -37.024   6.560 -28.157  1.00 23.22           C  
ATOM   2127  CD1 TYR A 137     -37.146   5.323 -28.827  1.00 23.34           C  
ATOM   2128  CD2 TYR A 137     -37.883   6.843 -27.071  1.00 24.04           C  
ATOM   2129  CE1 TYR A 137     -38.109   4.381 -28.415  1.00 23.90           C  
ATOM   2130  CE2 TYR A 137     -38.853   5.906 -26.667  1.00 24.83           C  
ATOM   2131  CZ  TYR A 137     -38.963   4.673 -27.335  1.00 25.18           C  
ATOM   2132  OH  TYR A 137     -39.892   3.759 -26.932  1.00 28.60           O  
ATOM   2133  H   TYR A 137     -37.340   8.719 -30.322  1.00 16.00           H  
ATOM   2134  HA  TYR A 137     -36.639   9.295 -27.541  1.00 18.27           H  
ATOM   2135  HB3 TYR A 137     -35.079   7.328 -27.920  1.00 20.49           H  
ATOM   2136  HB2 TYR A 137     -35.596   7.273 -29.580  1.00 20.49           H  
ATOM   2137  HD1 TYR A 137     -36.493   5.087 -29.655  1.00 23.34           H  
ATOM   2138  HD2 TYR A 137     -37.802   7.771 -26.526  1.00 24.04           H  
ATOM   2139  HE1 TYR A 137     -38.190   3.435 -28.930  1.00 23.90           H  
ATOM   2140  HE2 TYR A 137     -39.501   6.136 -25.834  1.00 24.83           H  
ATOM   2141  HH  TYR A 137     -40.450   4.084 -26.221  1.00 28.60           H  
ATOM   2142  N   GLY A 138     -34.815  10.560 -29.858  1.00 16.16           N  
ATOM   2143  CA  GLY A 138     -33.657  11.396 -30.189  1.00 16.34           C  
ATOM   2144  C   GLY A 138     -32.404  10.592 -30.593  1.00 15.25           C  
ATOM   2145  O   GLY A 138     -31.326  11.179 -30.670  1.00 15.01           O  
ATOM   2146  H   GLY A 138     -35.535  10.492 -30.562  1.00 16.16           H  
ATOM   2147  HA3 GLY A 138     -33.415  12.047 -29.348  1.00 16.34           H  
ATOM   2148  HA2 GLY A 138     -33.934  12.045 -31.020  1.00 16.34           H  
ATOM   2149  N   ILE A 139     -32.531   9.276 -30.834  1.00 14.25           N  
ATOM   2150  CA  ILE A 139     -31.440   8.354 -31.170  1.00 14.49           C  
ATOM   2151  C   ILE A 139     -31.346   8.112 -32.699  1.00 13.90           C  
ATOM   2152  O   ILE A 139     -32.351   8.272 -33.393  1.00 13.05           O  
ATOM   2153  CB  ILE A 139     -31.646   6.980 -30.456  1.00 14.17           C  
ATOM   2154  CG1 ILE A 139     -32.965   6.239 -30.803  1.00 13.54           C  
ATOM   2155  CG2 ILE A 139     -31.516   7.153 -28.931  1.00 14.53           C  
ATOM   2156  CD1 ILE A 139     -32.855   5.244 -31.964  1.00 14.31           C  
ATOM   2157  H   ILE A 139     -33.454   8.867 -30.802  1.00 14.25           H  
ATOM   2158  HA  ILE A 139     -30.507   8.790 -30.813  1.00 14.49           H  
ATOM   2159  HB  ILE A 139     -30.822   6.323 -30.738  1.00 14.17           H  
ATOM   2160 HG13 ILE A 139     -33.765   6.947 -31.004  1.00 13.54           H  
ATOM   2161 HG12 ILE A 139     -33.303   5.672 -29.935  1.00 13.54           H  
ATOM   2162 HG21 ILE A 139     -31.528   6.188 -28.422  1.00 14.53           H  
ATOM   2163 HG22 ILE A 139     -30.579   7.645 -28.668  1.00 14.53           H  
ATOM   2164 HG23 ILE A 139     -32.332   7.751 -28.523  1.00 14.53           H  
ATOM   2165 HD11 ILE A 139     -32.838   5.736 -32.932  1.00 14.31           H  
ATOM   2166 HD12 ILE A 139     -31.947   4.648 -31.882  1.00 14.31           H  
ATOM   2167 HD13 ILE A 139     -33.710   4.570 -31.965  1.00 14.31           H  
ATOM   2168  N   PRO A 140     -30.155   7.707 -33.203  1.00 13.79           N  
ATOM   2169  CA  PRO A 140     -29.994   7.287 -34.607  1.00 14.55           C  
ATOM   2170  C   PRO A 140     -30.457   5.834 -34.848  1.00 15.11           C  
ATOM   2171  O   PRO A 140     -29.985   4.925 -34.163  1.00 14.44           O  
ATOM   2172  CB  PRO A 140     -28.483   7.454 -34.843  1.00 14.27           C  
ATOM   2173  CG  PRO A 140     -27.843   7.183 -33.489  1.00 14.19           C  
ATOM   2174  CD  PRO A 140     -28.866   7.733 -32.501  1.00 14.48           C  
ATOM   2175  HA  PRO A 140     -30.536   7.954 -35.280  1.00 14.55           H  
ATOM   2176  HB3 PRO A 140     -28.279   8.483 -35.142  1.00 14.27           H  
ATOM   2177  HB2 PRO A 140     -28.088   6.805 -35.626  1.00 14.27           H  
ATOM   2178  HG3 PRO A 140     -26.853   7.628 -33.379  1.00 14.19           H  
ATOM   2179  HG2 PRO A 140     -27.737   6.107 -33.343  1.00 14.19           H  
ATOM   2180  HD2 PRO A 140     -28.866   7.155 -31.577  1.00 14.48           H  
ATOM   2181  HD3 PRO A 140     -28.624   8.769 -32.256  1.00 14.48           H  
ATOM   2182  N   PHE A 141     -31.346   5.644 -35.839  1.00 15.20           N  
ATOM   2183  CA  PHE A 141     -31.674   4.327 -36.391  1.00 15.87           C  
ATOM   2184  C   PHE A 141     -30.666   3.953 -37.490  1.00 16.24           C  
ATOM   2185  O   PHE A 141     -30.621   4.626 -38.520  1.00 13.51           O  
ATOM   2186  CB  PHE A 141     -33.138   4.291 -36.887  1.00 16.72           C  
ATOM   2187  CG  PHE A 141     -33.550   3.039 -37.652  1.00 17.67           C  
ATOM   2188  CD1 PHE A 141     -33.328   1.758 -37.103  1.00 18.00           C  
ATOM   2189  CD2 PHE A 141     -34.209   3.143 -38.896  1.00 18.71           C  
ATOM   2190  CE1 PHE A 141     -33.722   0.627 -37.803  1.00 18.64           C  
ATOM   2191  CE2 PHE A 141     -34.604   1.997 -39.573  1.00 18.83           C  
ATOM   2192  CZ  PHE A 141     -34.358   0.743 -39.031  1.00 18.90           C  
ATOM   2193  H   PHE A 141     -31.699   6.438 -36.353  1.00 15.20           H  
ATOM   2194  HA  PHE A 141     -31.596   3.584 -35.596  1.00 15.87           H  
ATOM   2195  HB3 PHE A 141     -33.333   5.165 -37.511  1.00 16.72           H  
ATOM   2196  HB2 PHE A 141     -33.807   4.377 -36.033  1.00 16.72           H  
ATOM   2197  HD1 PHE A 141     -32.838   1.648 -36.147  1.00 18.00           H  
ATOM   2198  HD2 PHE A 141     -34.395   4.111 -39.332  1.00 18.71           H  
ATOM   2199  HE1 PHE A 141     -33.533  -0.348 -37.387  1.00 18.64           H  
ATOM   2200  HE2 PHE A 141     -35.098   2.084 -40.529  1.00 18.83           H  
ATOM   2201  HZ  PHE A 141     -34.661  -0.144 -39.567  1.00 18.90           H  
ATOM   2202  N   ILE A 142     -29.888   2.891 -37.238  1.00 15.85           N  
ATOM   2203  CA  ILE A 142     -28.876   2.364 -38.152  1.00 16.30           C  
ATOM   2204  C   ILE A 142     -29.435   1.102 -38.841  1.00 15.94           C  
ATOM   2205  O   ILE A 142     -30.128   0.312 -38.201  1.00 13.25           O  
ATOM   2206  CB  ILE A 142     -27.572   1.982 -37.385  1.00 16.90           C  
ATOM   2207  CG1 ILE A 142     -27.050   3.121 -36.473  1.00 18.18           C  
ATOM   2208  CG2 ILE A 142     -26.445   1.495 -38.322  1.00 16.94           C  
ATOM   2209  CD1 ILE A 142     -26.739   4.442 -37.193  1.00 20.61           C  
ATOM   2210  H   ILE A 142     -29.988   2.395 -36.361  1.00 15.85           H  
ATOM   2211  HA  ILE A 142     -28.632   3.103 -38.919  1.00 16.30           H  
ATOM   2212  HB  ILE A 142     -27.808   1.151 -36.719  1.00 16.90           H  
ATOM   2213 HG13 ILE A 142     -26.155   2.784 -35.947  1.00 18.18           H  
ATOM   2214 HG12 ILE A 142     -27.776   3.321 -35.685  1.00 18.18           H  
ATOM   2215 HG21 ILE A 142     -26.232   2.223 -39.105  1.00 16.94           H  
ATOM   2216 HG22 ILE A 142     -25.520   1.329 -37.774  1.00 16.94           H  
ATOM   2217 HG23 ILE A 142     -26.697   0.557 -38.813  1.00 16.94           H  
ATOM   2218 HD11 ILE A 142     -26.264   5.147 -36.513  1.00 20.61           H  
ATOM   2219 HD12 ILE A 142     -26.062   4.298 -38.034  1.00 20.61           H  
ATOM   2220 HD13 ILE A 142     -27.647   4.915 -37.567  1.00 20.61           H  
ATOM   2221  N   GLU A 143     -29.126   0.948 -40.136  1.00 16.38           N  
ATOM   2222  CA  GLU A 143     -29.610  -0.137 -40.990  1.00 17.51           C  
ATOM   2223  C   GLU A 143     -28.410  -1.011 -41.388  1.00 16.58           C  
ATOM   2224  O   GLU A 143     -27.505  -0.523 -42.066  1.00 15.60           O  
ATOM   2225  CB  GLU A 143     -30.325   0.477 -42.214  1.00 19.37           C  
ATOM   2226  CG  GLU A 143     -31.550   1.350 -41.830  1.00 21.92           C  
ATOM   2227  CD  GLU A 143     -32.262   2.067 -42.992  1.00 23.00           C  
ATOM   2228  OE1 GLU A 143     -33.198   2.837 -42.679  1.00 24.11           O  
ATOM   2229  OE2 GLU A 143     -31.881   1.854 -44.165  1.00 23.67           O1-
ATOM   2230  H   GLU A 143     -28.540   1.633 -40.593  1.00 16.38           H  
ATOM   2231  HA  GLU A 143     -30.333  -0.758 -40.458  1.00 17.51           H  
ATOM   2232  HB3 GLU A 143     -30.649  -0.327 -42.877  1.00 19.37           H  
ATOM   2233  HB2 GLU A 143     -29.616   1.077 -42.787  1.00 19.37           H  
ATOM   2234  HG3 GLU A 143     -31.253   2.119 -41.116  1.00 21.92           H  
ATOM   2235  HG2 GLU A 143     -32.282   0.727 -41.315  1.00 21.92           H  
ATOM   2236  N   THR A 144     -28.412  -2.270 -40.919  1.00 15.31           N  
ATOM   2237  CA  THR A 144     -27.290  -3.204 -41.026  1.00 14.48           C  
ATOM   2238  C   THR A 144     -27.707  -4.534 -41.685  1.00 13.78           C  
ATOM   2239  O   THR A 144     -28.889  -4.876 -41.743  1.00 13.04           O  
ATOM   2240  CB  THR A 144     -26.683  -3.524 -39.623  1.00 13.92           C  
ATOM   2241  OG1 THR A 144     -27.451  -4.425 -38.846  1.00 14.41           O  
ATOM   2242  CG2 THR A 144     -26.388  -2.284 -38.769  1.00 13.30           C  
ATOM   2243  H   THR A 144     -29.204  -2.603 -40.382  1.00 15.31           H  
ATOM   2244  HA  THR A 144     -26.508  -2.766 -41.646  1.00 14.48           H  
ATOM   2245  HB  THR A 144     -25.723  -4.017 -39.788  1.00 13.92           H  
ATOM   2246  HG1 THR A 144     -27.460  -5.286 -39.275  1.00 14.41           H  
ATOM   2247 HG21 THR A 144     -27.304  -1.779 -38.461  1.00 13.30           H  
ATOM   2248 HG22 THR A 144     -25.839  -2.552 -37.866  1.00 13.30           H  
ATOM   2249 HG23 THR A 144     -25.788  -1.567 -39.325  1.00 13.30           H  
ATOM   2250  N   SER A 145     -26.687  -5.276 -42.131  1.00 15.17           N  
ATOM   2251  CA  SER A 145     -26.778  -6.645 -42.613  1.00 16.09           C  
ATOM   2252  C   SER A 145     -25.421  -7.312 -42.356  1.00 16.00           C  
ATOM   2253  O   SER A 145     -24.438  -6.967 -43.012  1.00 16.91           O  
ATOM   2254  CB  SER A 145     -27.196  -6.669 -44.099  1.00 16.22           C  
ATOM   2255  OG  SER A 145     -27.124  -7.976 -44.638  1.00 14.26           O  
ATOM   2256  H   SER A 145     -25.748  -4.899 -42.080  1.00 15.17           H  
ATOM   2257  HA  SER A 145     -27.538  -7.172 -42.033  1.00 16.09           H  
ATOM   2258  HB3 SER A 145     -26.560  -6.013 -44.693  1.00 16.22           H  
ATOM   2259  HB2 SER A 145     -28.218  -6.304 -44.213  1.00 16.22           H  
ATOM   2260  HG  SER A 145     -27.947  -8.440 -44.440  1.00 14.26           H  
ATOM   2261  N   ALA A 146     -25.405  -8.267 -41.413  1.00 17.08           N  
ATOM   2262  CA  ALA A 146     -24.250  -9.108 -41.108  1.00 17.91           C  
ATOM   2263  C   ALA A 146     -23.897 -10.096 -42.233  1.00 18.21           C  
ATOM   2264  O   ALA A 146     -22.722 -10.429 -42.376  1.00 18.45           O  
ATOM   2265  CB  ALA A 146     -24.497  -9.856 -39.792  1.00 19.29           C  
ATOM   2266  H   ALA A 146     -26.262  -8.495 -40.925  1.00 17.08           H  
ATOM   2267  HA  ALA A 146     -23.393  -8.452 -40.966  1.00 17.91           H  
ATOM   2268  HB1 ALA A 146     -25.367 -10.508 -39.860  1.00 19.29           H  
ATOM   2269  HB2 ALA A 146     -23.639 -10.476 -39.530  1.00 19.29           H  
ATOM   2270  HB3 ALA A 146     -24.661  -9.165 -38.966  1.00 19.29           H  
ATOM   2271  N   LYS A 147     -24.901 -10.532 -43.015  1.00 18.42           N  
ATOM   2272  CA  LYS A 147     -24.724 -11.451 -44.141  1.00 19.39           C  
ATOM   2273  C   LYS A 147     -24.067 -10.784 -45.365  1.00 21.12           C  
ATOM   2274  O   LYS A 147     -23.287 -11.444 -46.051  1.00 21.68           O  
ATOM   2275  CB  LYS A 147     -26.079 -12.110 -44.474  1.00 20.31           C  
ATOM   2276  CG  LYS A 147     -25.995 -13.219 -45.538  1.00 21.90           C  
ATOM   2277  CD  LYS A 147     -27.304 -14.015 -45.668  1.00 24.93           C  
ATOM   2278  CE  LYS A 147     -27.250 -15.150 -46.707  1.00 26.80           C  
ATOM   2279  NZ  LYS A 147     -26.360 -16.254 -46.298  1.00 31.89           N1+
ATOM   2280  H   LYS A 147     -25.843 -10.213 -42.836  1.00 18.42           H  
ATOM   2281  HA  LYS A 147     -24.050 -12.245 -43.815  1.00 19.39           H  
ATOM   2282  HB3 LYS A 147     -26.805 -11.354 -44.781  1.00 20.31           H  
ATOM   2283  HB2 LYS A 147     -26.473 -12.551 -43.557  1.00 20.31           H  
ATOM   2284  HG3 LYS A 147     -25.173 -13.889 -45.284  1.00 21.90           H  
ATOM   2285  HG2 LYS A 147     -25.749 -12.783 -46.507  1.00 21.90           H  
ATOM   2286  HD3 LYS A 147     -28.102 -13.328 -45.949  1.00 24.93           H  
ATOM   2287  HD2 LYS A 147     -27.590 -14.416 -44.694  1.00 24.93           H  
ATOM   2288  HE3 LYS A 147     -26.926 -14.764 -47.674  1.00 26.80           H  
ATOM   2289  HE2 LYS A 147     -28.250 -15.561 -46.849  1.00 26.80           H  
ATOM   2290  HZ1 LYS A 147     -25.418 -15.906 -46.184  1.00 31.89           H  
ATOM   2291  HZ2 LYS A 147     -26.679 -16.643 -45.422  1.00 31.89           H  
ATOM   2292  HZ3 LYS A 147     -26.365 -16.976 -47.005  1.00 31.89           H  
ATOM   2293  N   THR A 148     -24.369  -9.496 -45.599  1.00 20.68           N  
ATOM   2294  CA  THR A 148     -23.794  -8.697 -46.687  1.00 21.35           C  
ATOM   2295  C   THR A 148     -22.417  -8.094 -46.326  1.00 20.58           C  
ATOM   2296  O   THR A 148     -21.643  -7.800 -47.236  1.00 20.27           O  
ATOM   2297  CB  THR A 148     -24.744  -7.524 -47.066  1.00 20.56           C  
ATOM   2298  OG1 THR A 148     -26.007  -8.046 -47.426  1.00 19.21           O  
ATOM   2299  CG2 THR A 148     -24.289  -6.617 -48.227  1.00 21.14           C  
ATOM   2300  H   THR A 148     -25.023  -9.019 -44.993  1.00 20.68           H  
ATOM   2301  HA  THR A 148     -23.662  -9.332 -47.566  1.00 21.35           H  
ATOM   2302  HB  THR A 148     -24.898  -6.896 -46.188  1.00 20.56           H  
ATOM   2303  HG1 THR A 148     -26.428  -8.391 -46.633  1.00 19.21           H  
ATOM   2304 HG21 THR A 148     -23.406  -6.031 -47.972  1.00 21.14           H  
ATOM   2305 HG22 THR A 148     -24.058  -7.202 -49.117  1.00 21.14           H  
ATOM   2306 HG23 THR A 148     -25.070  -5.904 -48.492  1.00 21.14           H  
ATOM   2307  N   ARG A 149     -22.152  -7.909 -45.017  1.00 20.38           N  
ATOM   2308  CA  ARG A 149     -21.085  -7.079 -44.444  1.00 21.54           C  
ATOM   2309  C   ARG A 149     -21.347  -5.598 -44.777  1.00 19.73           C  
ATOM   2310  O   ARG A 149     -20.629  -5.003 -45.581  1.00 16.95           O  
ATOM   2311  CB  ARG A 149     -19.667  -7.577 -44.830  1.00 22.84           C  
ATOM   2312  CG  ARG A 149     -18.533  -6.845 -44.083  1.00 25.04           C  
ATOM   2313  CD  ARG A 149     -17.140  -7.415 -44.393  1.00 26.08           C  
ATOM   2314  NE  ARG A 149     -16.080  -6.604 -43.766  1.00 27.27           N  
ATOM   2315  CZ  ARG A 149     -14.749  -6.764 -43.889  1.00 26.26           C  
ATOM   2316  NH1 ARG A 149     -13.938  -5.903 -43.261  1.00 26.32           N  
ATOM   2317  NH2 ARG A 149     -14.212  -7.753 -44.620  1.00 29.61           N1+
ATOM   2318  H   ARG A 149     -22.840  -8.229 -44.350  1.00 20.38           H  
ATOM   2319  HA  ARG A 149     -21.184  -7.185 -43.362  1.00 21.54           H  
ATOM   2320  HB3 ARG A 149     -19.500  -7.464 -45.902  1.00 22.84           H  
ATOM   2321  HB2 ARG A 149     -19.595  -8.645 -44.631  1.00 22.84           H  
ATOM   2322  HG3 ARG A 149     -18.726  -6.975 -43.019  1.00 25.04           H  
ATOM   2323  HG2 ARG A 149     -18.548  -5.768 -44.249  1.00 25.04           H  
ATOM   2324  HD3 ARG A 149     -16.989  -7.544 -45.465  1.00 26.08           H  
ATOM   2325  HD2 ARG A 149     -17.056  -8.403 -43.943  1.00 26.08           H  
ATOM   2326  HE  ARG A 149     -16.411  -5.844 -43.187  1.00 27.27           H  
ATOM   2327 HH12 ARG A 149     -12.936  -5.996 -43.332  1.00 26.32           H  
ATOM   2328 HH11 ARG A 149     -14.324  -5.153 -42.704  1.00 26.32           H  
ATOM   2329 HH22 ARG A 149     -13.210  -7.854 -44.698  1.00 29.61           H  
ATOM   2330 HH21 ARG A 149     -14.815  -8.415 -45.087  1.00 29.61           H  
ATOM   2331  N   GLN A 150     -22.426  -5.064 -44.188  1.00 19.16           N  
ATOM   2332  CA  GLN A 150     -22.943  -3.728 -44.455  1.00 20.62           C  
ATOM   2333  C   GLN A 150     -23.438  -3.106 -43.147  1.00 17.43           C  
ATOM   2334  O   GLN A 150     -24.244  -3.724 -42.453  1.00 16.71           O  
ATOM   2335  CB  GLN A 150     -24.053  -3.832 -45.531  1.00 23.43           C  
ATOM   2336  CG  GLN A 150     -24.857  -2.548 -45.838  1.00 27.28           C  
ATOM   2337  CD  GLN A 150     -24.002  -1.357 -46.282  1.00 29.43           C  
ATOM   2338  OE1 GLN A 150     -22.928  -1.523 -46.856  1.00 34.22           O  
ATOM   2339  NE2 GLN A 150     -24.492  -0.140 -46.037  1.00 32.02           N  
ATOM   2340  H   GLN A 150     -22.985  -5.631 -43.563  1.00 19.16           H  
ATOM   2341  HA  GLN A 150     -22.135  -3.101 -44.837  1.00 20.62           H  
ATOM   2342  HB3 GLN A 150     -24.762  -4.606 -45.235  1.00 23.43           H  
ATOM   2343  HB2 GLN A 150     -23.604  -4.190 -46.457  1.00 23.43           H  
ATOM   2344  HG3 GLN A 150     -25.447  -2.263 -44.966  1.00 27.28           H  
ATOM   2345  HG2 GLN A 150     -25.576  -2.759 -46.631  1.00 27.28           H  
ATOM   2346 HE22 GLN A 150     -23.970   0.678 -46.316  1.00 32.02           H  
ATOM   2347 HE21 GLN A 150     -25.381  -0.027 -45.572  1.00 32.02           H  
ATOM   2348  N   GLY A 151     -22.953  -1.889 -42.852  1.00 17.06           N  
ATOM   2349  CA  GLY A 151     -23.366  -1.056 -41.719  1.00 17.14           C  
ATOM   2350  C   GLY A 151     -22.970  -1.600 -40.334  1.00 16.31           C  
ATOM   2351  O   GLY A 151     -23.257  -0.929 -39.345  1.00 14.52           O  
ATOM   2352  H   GLY A 151     -22.287  -1.470 -43.486  1.00 17.06           H  
ATOM   2353  HA3 GLY A 151     -24.448  -0.919 -41.749  1.00 17.14           H  
ATOM   2354  HA2 GLY A 151     -22.922  -0.068 -41.843  1.00 17.14           H  
ATOM   2355  N   VAL A 152     -22.340  -2.787 -40.243  1.00 16.60           N  
ATOM   2356  CA  VAL A 152     -21.975  -3.457 -38.992  1.00 15.70           C  
ATOM   2357  C   VAL A 152     -20.909  -2.666 -38.220  1.00 16.44           C  
ATOM   2358  O   VAL A 152     -21.150  -2.307 -37.069  1.00 15.27           O  
ATOM   2359  CB  VAL A 152     -21.449  -4.901 -39.233  1.00 15.55           C  
ATOM   2360  CG1 VAL A 152     -20.978  -5.616 -37.947  1.00 15.83           C  
ATOM   2361  CG2 VAL A 152     -22.492  -5.757 -39.972  1.00 14.97           C  
ATOM   2362  H   VAL A 152     -22.138  -3.296 -41.091  1.00 16.60           H  
ATOM   2363  HA  VAL A 152     -22.872  -3.514 -38.372  1.00 15.70           H  
ATOM   2364  HB  VAL A 152     -20.578  -4.854 -39.890  1.00 15.55           H  
ATOM   2365 HG11 VAL A 152     -21.744  -5.591 -37.173  1.00 15.83           H  
ATOM   2366 HG12 VAL A 152     -20.741  -6.660 -38.141  1.00 15.83           H  
ATOM   2367 HG13 VAL A 152     -20.072  -5.171 -37.534  1.00 15.83           H  
ATOM   2368 HG21 VAL A 152     -22.200  -6.804 -39.986  1.00 14.97           H  
ATOM   2369 HG22 VAL A 152     -23.473  -5.691 -39.505  1.00 14.97           H  
ATOM   2370 HG23 VAL A 152     -22.603  -5.441 -41.009  1.00 14.97           H  
ATOM   2371  N   ASP A 153     -19.785  -2.367 -38.896  1.00 17.33           N  
ATOM   2372  CA  ASP A 153     -18.693  -1.534 -38.386  1.00 18.79           C  
ATOM   2373  C   ASP A 153     -19.183  -0.129 -38.002  1.00 18.59           C  
ATOM   2374  O   ASP A 153     -18.837   0.339 -36.922  1.00 18.50           O  
ATOM   2375  CB  ASP A 153     -17.479  -1.436 -39.350  1.00 22.27           C  
ATOM   2376  CG  ASP A 153     -16.874  -2.761 -39.859  1.00 26.72           C  
ATOM   2377  OD1 ASP A 153     -17.070  -3.813 -39.207  1.00 25.25           O  
ATOM   2378  OD2 ASP A 153     -16.108  -2.684 -40.844  1.00 33.17           O1-
ATOM   2379  H   ASP A 153     -19.667  -2.714 -39.837  1.00 17.33           H  
ATOM   2380  HA  ASP A 153     -18.345  -2.006 -37.465  1.00 18.79           H  
ATOM   2381  HB3 ASP A 153     -16.675  -0.895 -38.852  1.00 22.27           H  
ATOM   2382  HB2 ASP A 153     -17.762  -0.846 -40.225  1.00 22.27           H  
ATOM   2383  N   ASP A 154     -20.033   0.473 -38.853  1.00 18.48           N  
ATOM   2384  CA  ASP A 154     -20.657   1.785 -38.650  1.00 20.06           C  
ATOM   2385  C   ASP A 154     -21.582   1.854 -37.422  1.00 17.98           C  
ATOM   2386  O   ASP A 154     -21.605   2.899 -36.777  1.00 18.80           O  
ATOM   2387  CB  ASP A 154     -21.417   2.302 -39.899  1.00 23.89           C  
ATOM   2388  CG  ASP A 154     -20.626   2.337 -41.220  1.00 30.16           C  
ATOM   2389  OD1 ASP A 154     -21.303   2.425 -42.267  1.00 30.33           O  
ATOM   2390  OD2 ASP A 154     -19.376   2.406 -41.179  1.00 34.04           O1-
ATOM   2391  H   ASP A 154     -20.269   0.007 -39.717  1.00 18.48           H  
ATOM   2392  HA  ASP A 154     -19.840   2.482 -38.455  1.00 20.06           H  
ATOM   2393  HB3 ASP A 154     -21.769   3.318 -39.714  1.00 23.89           H  
ATOM   2394  HB2 ASP A 154     -22.304   1.685 -40.058  1.00 23.89           H  
ATOM   2395  N   ALA A 155     -22.300   0.762 -37.103  1.00 16.53           N  
ATOM   2396  CA  ALA A 155     -23.168   0.653 -35.926  1.00 14.62           C  
ATOM   2397  C   ALA A 155     -22.381   0.647 -34.607  1.00 14.05           C  
ATOM   2398  O   ALA A 155     -22.776   1.340 -33.669  1.00 11.82           O  
ATOM   2399  CB  ALA A 155     -24.037  -0.610 -36.033  1.00 15.36           C  
ATOM   2400  H   ALA A 155     -22.247  -0.057 -37.695  1.00 16.53           H  
ATOM   2401  HA  ALA A 155     -23.832   1.520 -35.918  1.00 14.62           H  
ATOM   2402  HB1 ALA A 155     -23.439  -1.520 -36.027  1.00 15.36           H  
ATOM   2403  HB2 ALA A 155     -24.734  -0.671 -35.198  1.00 15.36           H  
ATOM   2404  HB3 ALA A 155     -24.626  -0.612 -36.949  1.00 15.36           H  
ATOM   2405  N   PHE A 156     -21.270  -0.110 -34.576  1.00 14.40           N  
ATOM   2406  CA  PHE A 156     -20.346  -0.159 -33.444  1.00 14.51           C  
ATOM   2407  C   PHE A 156     -19.489   1.111 -33.299  1.00 14.68           C  
ATOM   2408  O   PHE A 156     -19.225   1.509 -32.167  1.00 15.92           O  
ATOM   2409  CB  PHE A 156     -19.482  -1.433 -33.512  1.00 16.43           C  
ATOM   2410  CG  PHE A 156     -20.224  -2.723 -33.194  1.00 16.56           C  
ATOM   2411  CD1 PHE A 156     -20.689  -2.970 -31.886  1.00 17.43           C  
ATOM   2412  CD2 PHE A 156     -20.504  -3.669 -34.202  1.00 17.21           C  
ATOM   2413  CE1 PHE A 156     -21.384  -4.136 -31.597  1.00 16.99           C  
ATOM   2414  CE2 PHE A 156     -21.211  -4.825 -33.897  1.00 18.68           C  
ATOM   2415  CZ  PHE A 156     -21.646  -5.060 -32.599  1.00 17.64           C  
ATOM   2416  H   PHE A 156     -21.019  -0.659 -35.387  1.00 14.40           H  
ATOM   2417  HA  PHE A 156     -20.944  -0.219 -32.532  1.00 14.51           H  
ATOM   2418  HB3 PHE A 156     -18.653  -1.355 -32.806  1.00 16.43           H  
ATOM   2419  HB2 PHE A 156     -19.025  -1.516 -34.500  1.00 16.43           H  
ATOM   2420  HD1 PHE A 156     -20.494  -2.258 -31.102  1.00 17.43           H  
ATOM   2421  HD2 PHE A 156     -20.144  -3.517 -35.206  1.00 17.21           H  
ATOM   2422  HE1 PHE A 156     -21.721  -4.321 -30.588  1.00 16.99           H  
ATOM   2423  HE2 PHE A 156     -21.414  -5.549 -34.672  1.00 18.68           H  
ATOM   2424  HZ  PHE A 156     -22.188  -5.966 -32.369  1.00 17.64           H  
ATOM   2425  N   TYR A 157     -19.109   1.749 -34.423  1.00 15.19           N  
ATOM   2426  CA  TYR A 157     -18.399   3.033 -34.443  1.00 16.72           C  
ATOM   2427  C   TYR A 157     -19.298   4.198 -34.006  1.00 14.47           C  
ATOM   2428  O   TYR A 157     -18.801   5.088 -33.323  1.00 13.80           O  
ATOM   2429  CB  TYR A 157     -17.805   3.338 -35.836  1.00 18.94           C  
ATOM   2430  CG  TYR A 157     -16.722   2.425 -36.394  1.00 24.14           C  
ATOM   2431  CD1 TYR A 157     -16.115   1.404 -35.627  1.00 25.80           C  
ATOM   2432  CD2 TYR A 157     -16.324   2.607 -37.736  1.00 24.70           C  
ATOM   2433  CE1 TYR A 157     -15.128   0.577 -36.199  1.00 28.09           C  
ATOM   2434  CE2 TYR A 157     -15.337   1.782 -38.307  1.00 28.27           C  
ATOM   2435  CZ  TYR A 157     -14.739   0.765 -37.539  1.00 28.13           C  
ATOM   2436  OH  TYR A 157     -13.792  -0.044 -38.094  1.00 40.45           O  
ATOM   2437  H   TYR A 157     -19.324   1.344 -35.326  1.00 15.19           H  
ATOM   2438  HA  TYR A 157     -17.576   2.978 -33.728  1.00 16.72           H  
ATOM   2439  HB3 TYR A 157     -17.364   4.335 -35.816  1.00 18.94           H  
ATOM   2440  HB2 TYR A 157     -18.614   3.382 -36.567  1.00 18.94           H  
ATOM   2441  HD1 TYR A 157     -16.397   1.234 -34.600  1.00 25.80           H  
ATOM   2442  HD2 TYR A 157     -16.783   3.378 -38.336  1.00 24.70           H  
ATOM   2443  HE1 TYR A 157     -14.673  -0.203 -35.607  1.00 28.09           H  
ATOM   2444  HE2 TYR A 157     -15.049   1.928 -39.338  1.00 28.27           H  
ATOM   2445  HH  TYR A 157     -13.628   0.151 -39.020  1.00 40.45           H  
ATOM   2446  N   THR A 158     -20.598   4.161 -34.360  1.00 13.18           N  
ATOM   2447  CA  THR A 158     -21.607   5.104 -33.867  1.00 14.36           C  
ATOM   2448  C   THR A 158     -21.771   4.980 -32.344  1.00 14.29           C  
ATOM   2449  O   THR A 158     -21.764   6.005 -31.673  1.00 15.66           O  
ATOM   2450  CB  THR A 158     -23.002   4.910 -34.531  1.00 14.60           C  
ATOM   2451  OG1 THR A 158     -22.905   5.241 -35.901  1.00 13.78           O  
ATOM   2452  CG2 THR A 158     -24.158   5.749 -33.945  1.00 14.66           C  
ATOM   2453  H   THR A 158     -20.937   3.410 -34.946  1.00 13.18           H  
ATOM   2454  HA  THR A 158     -21.256   6.114 -34.088  1.00 14.36           H  
ATOM   2455  HB  THR A 158     -23.285   3.858 -34.479  1.00 14.60           H  
ATOM   2456  HG1 THR A 158     -22.384   4.560 -36.339  1.00 13.78           H  
ATOM   2457 HG21 THR A 158     -24.403   5.459 -32.924  1.00 14.66           H  
ATOM   2458 HG22 THR A 158     -23.912   6.812 -33.939  1.00 14.66           H  
ATOM   2459 HG23 THR A 158     -25.069   5.624 -34.529  1.00 14.66           H  
ATOM   2460  N   LEU A 159     -21.846   3.744 -31.821  1.00 14.83           N  
ATOM   2461  CA  LEU A 159     -21.942   3.483 -30.386  1.00 15.14           C  
ATOM   2462  C   LEU A 159     -20.682   3.906 -29.598  1.00 14.84           C  
ATOM   2463  O   LEU A 159     -20.840   4.451 -28.510  1.00 13.93           O  
ATOM   2464  CB  LEU A 159     -22.365   2.015 -30.161  1.00 15.49           C  
ATOM   2465  CG  LEU A 159     -22.676   1.631 -28.695  1.00 15.18           C  
ATOM   2466  CD1 LEU A 159     -23.773   2.515 -28.069  1.00 15.44           C  
ATOM   2467  CD2 LEU A 159     -23.021   0.135 -28.576  1.00 16.48           C  
ATOM   2468  H   LEU A 159     -21.840   2.935 -32.428  1.00 14.83           H  
ATOM   2469  HA  LEU A 159     -22.753   4.119 -30.026  1.00 15.14           H  
ATOM   2470  HB3 LEU A 159     -21.589   1.359 -30.556  1.00 15.49           H  
ATOM   2471  HB2 LEU A 159     -23.252   1.811 -30.763  1.00 15.49           H  
ATOM   2472  HG  LEU A 159     -21.765   1.778 -28.116  1.00 15.18           H  
ATOM   2473 HD11 LEU A 159     -24.470   1.944 -27.460  1.00 15.44           H  
ATOM   2474 HD12 LEU A 159     -23.329   3.273 -27.424  1.00 15.44           H  
ATOM   2475 HD13 LEU A 159     -24.365   3.031 -28.822  1.00 15.44           H  
ATOM   2476 HD21 LEU A 159     -22.529  -0.313 -27.714  1.00 16.48           H  
ATOM   2477 HD22 LEU A 159     -24.090  -0.023 -28.458  1.00 16.48           H  
ATOM   2478 HD23 LEU A 159     -22.721  -0.428 -29.459  1.00 16.48           H  
ATOM   2479  N   VAL A 160     -19.475   3.729 -30.172  1.00 15.76           N  
ATOM   2480  CA  VAL A 160     -18.209   4.244 -29.624  1.00 16.63           C  
ATOM   2481  C   VAL A 160     -18.165   5.785 -29.574  1.00 16.48           C  
ATOM   2482  O   VAL A 160     -17.762   6.332 -28.548  1.00 17.38           O  
ATOM   2483  CB  VAL A 160     -16.970   3.715 -30.415  1.00 17.61           C  
ATOM   2484  CG1 VAL A 160     -15.651   4.505 -30.233  1.00 19.19           C  
ATOM   2485  CG2 VAL A 160     -16.702   2.242 -30.081  1.00 19.40           C  
ATOM   2486  H   VAL A 160     -19.414   3.253 -31.062  1.00 15.76           H  
ATOM   2487  HA  VAL A 160     -18.133   3.885 -28.595  1.00 16.63           H  
ATOM   2488  HB  VAL A 160     -17.215   3.756 -31.477  1.00 17.61           H  
ATOM   2489 HG11 VAL A 160     -15.401   4.619 -29.179  1.00 19.19           H  
ATOM   2490 HG12 VAL A 160     -14.816   3.992 -30.707  1.00 19.19           H  
ATOM   2491 HG13 VAL A 160     -15.696   5.498 -30.681  1.00 19.19           H  
ATOM   2492 HG21 VAL A 160     -16.329   2.133 -29.062  1.00 19.40           H  
ATOM   2493 HG22 VAL A 160     -17.597   1.632 -30.173  1.00 19.40           H  
ATOM   2494 HG23 VAL A 160     -15.954   1.826 -30.755  1.00 19.40           H  
ATOM   2495  N   ARG A 161     -18.602   6.447 -30.661  1.00 18.62           N  
ATOM   2496  CA  ARG A 161     -18.694   7.906 -30.766  1.00 19.40           C  
ATOM   2497  C   ARG A 161     -19.728   8.505 -29.799  1.00 18.32           C  
ATOM   2498  O   ARG A 161     -19.443   9.554 -29.229  1.00 20.33           O  
ATOM   2499  CB  ARG A 161     -19.017   8.321 -32.215  1.00 20.15           C  
ATOM   2500  CG  ARG A 161     -17.866   8.096 -33.213  1.00 20.79           C  
ATOM   2501  CD  ARG A 161     -18.315   8.352 -34.662  1.00 22.95           C  
ATOM   2502  NE  ARG A 161     -17.286   7.978 -35.649  1.00 22.47           N  
ATOM   2503  CZ  ARG A 161     -17.437   7.251 -36.774  1.00 21.83           C  
ATOM   2504  NH1 ARG A 161     -18.615   6.722 -37.143  1.00 24.70           N  
ATOM   2505  NH2 ARG A 161     -16.372   7.051 -37.559  1.00 25.02           N1+
ATOM   2506  H   ARG A 161     -18.906   5.923 -31.471  1.00 18.62           H  
ATOM   2507  HA  ARG A 161     -17.721   8.325 -30.500  1.00 19.40           H  
ATOM   2508  HB3 ARG A 161     -19.273   9.382 -32.243  1.00 20.15           H  
ATOM   2509  HB2 ARG A 161     -19.910   7.793 -32.550  1.00 20.15           H  
ATOM   2510  HG3 ARG A 161     -17.362   7.137 -33.098  1.00 20.79           H  
ATOM   2511  HG2 ARG A 161     -17.114   8.846 -32.958  1.00 20.79           H  
ATOM   2512  HD3 ARG A 161     -18.401   9.431 -34.792  1.00 22.95           H  
ATOM   2513  HD2 ARG A 161     -19.310   7.951 -34.858  1.00 22.95           H  
ATOM   2514  HE  ARG A 161     -16.365   8.364 -35.467  1.00 22.47           H  
ATOM   2515 HH12 ARG A 161     -18.698   6.192 -37.998  1.00 24.70           H  
ATOM   2516 HH11 ARG A 161     -19.431   6.864 -36.565  1.00 24.70           H  
ATOM   2517 HH22 ARG A 161     -16.447   6.510 -38.407  1.00 25.02           H  
ATOM   2518 HH21 ARG A 161     -15.483   7.484 -37.327  1.00 25.02           H  
ATOM   2519  N   GLU A 162     -20.881   7.843 -29.602  1.00 17.41           N  
ATOM   2520  CA  GLU A 162     -21.917   8.288 -28.667  1.00 17.08           C  
ATOM   2521  C   GLU A 162     -21.563   8.033 -27.189  1.00 18.27           C  
ATOM   2522  O   GLU A 162     -22.012   8.809 -26.346  1.00 17.07           O  
ATOM   2523  CB  GLU A 162     -23.293   7.701 -29.051  1.00 16.62           C  
ATOM   2524  CG  GLU A 162     -23.849   8.150 -30.428  1.00 17.28           C  
ATOM   2525  CD  GLU A 162     -24.223   9.634 -30.583  1.00 18.38           C  
ATOM   2526  OE1 GLU A 162     -24.375  10.045 -31.755  1.00 16.33           O  
ATOM   2527  OE2 GLU A 162     -24.348  10.352 -29.565  1.00 19.34           O1-
ATOM   2528  H   GLU A 162     -21.075   6.999 -30.125  1.00 17.41           H  
ATOM   2529  HA  GLU A 162     -21.990   9.370 -28.763  1.00 17.08           H  
ATOM   2530  HB3 GLU A 162     -24.021   7.953 -28.282  1.00 16.62           H  
ATOM   2531  HB2 GLU A 162     -23.228   6.611 -29.046  1.00 16.62           H  
ATOM   2532  HG3 GLU A 162     -24.737   7.560 -30.657  1.00 17.28           H  
ATOM   2533  HG2 GLU A 162     -23.131   7.924 -31.211  1.00 17.28           H  
ATOM   2534  N   ILE A 163     -20.727   7.016 -26.895  1.00 18.14           N  
ATOM   2535  CA  ILE A 163     -20.112   6.819 -25.574  1.00 18.70           C  
ATOM   2536  C   ILE A 163     -19.049   7.900 -25.285  1.00 20.01           C  
ATOM   2537  O   ILE A 163     -19.017   8.416 -24.169  1.00 20.00           O  
ATOM   2538  CB  ILE A 163     -19.474   5.403 -25.399  1.00 18.71           C  
ATOM   2539  CG1 ILE A 163     -20.560   4.305 -25.341  1.00 18.14           C  
ATOM   2540  CG2 ILE A 163     -18.551   5.252 -24.163  1.00 19.16           C  
ATOM   2541  CD1 ILE A 163     -20.028   2.889 -25.614  1.00 19.43           C  
ATOM   2542  H   ILE A 163     -20.419   6.393 -27.629  1.00 18.14           H  
ATOM   2543  HA  ILE A 163     -20.897   6.924 -24.822  1.00 18.70           H  
ATOM   2544  HB  ILE A 163     -18.865   5.211 -26.283  1.00 18.71           H  
ATOM   2545 HG13 ILE A 163     -21.358   4.515 -26.051  1.00 18.14           H  
ATOM   2546 HG12 ILE A 163     -21.041   4.330 -24.365  1.00 18.14           H  
ATOM   2547 HG21 ILE A 163     -19.072   5.535 -23.249  1.00 19.16           H  
ATOM   2548 HG22 ILE A 163     -18.212   4.224 -24.036  1.00 19.16           H  
ATOM   2549 HG23 ILE A 163     -17.649   5.860 -24.236  1.00 19.16           H  
ATOM   2550 HD11 ILE A 163     -19.245   2.889 -26.374  1.00 19.43           H  
ATOM   2551 HD12 ILE A 163     -19.620   2.435 -24.711  1.00 19.43           H  
ATOM   2552 HD13 ILE A 163     -20.826   2.239 -25.970  1.00 19.43           H  
ATOM   2553  N   ARG A 164     -18.232   8.245 -26.297  1.00 21.31           N  
ATOM   2554  CA  ARG A 164     -17.234   9.316 -26.242  1.00 23.49           C  
ATOM   2555  C   ARG A 164     -17.880  10.692 -25.992  1.00 23.25           C  
ATOM   2556  O   ARG A 164     -17.438  11.400 -25.092  1.00 21.75           O  
ATOM   2557  CB  ARG A 164     -16.385   9.297 -27.534  1.00 24.00           C  
ATOM   2558  CG  ARG A 164     -15.204  10.292 -27.546  1.00 27.71           C  
ATOM   2559  CD  ARG A 164     -14.629  10.559 -28.949  1.00 31.23           C  
ATOM   2560  NE  ARG A 164     -13.921   9.397 -29.524  1.00 35.61           N  
ATOM   2561  CZ  ARG A 164     -13.720   9.123 -30.828  1.00 38.51           C  
ATOM   2562  NH1 ARG A 164     -14.202   9.905 -31.806  1.00 42.66           N  
ATOM   2563  NH2 ARG A 164     -13.011   8.036 -31.161  1.00 39.43           N1+
ATOM   2564  H   ARG A 164     -18.306   7.756 -27.180  1.00 21.31           H  
ATOM   2565  HA  ARG A 164     -16.572   9.096 -25.402  1.00 23.49           H  
ATOM   2566  HB3 ARG A 164     -17.031   9.509 -28.384  1.00 24.00           H  
ATOM   2567  HB2 ARG A 164     -16.000   8.291 -27.702  1.00 24.00           H  
ATOM   2568  HG3 ARG A 164     -14.424   9.862 -26.916  1.00 27.71           H  
ATOM   2569  HG2 ARG A 164     -15.449  11.244 -27.081  1.00 27.71           H  
ATOM   2570  HD3 ARG A 164     -14.014  11.459 -28.963  1.00 31.23           H  
ATOM   2571  HD2 ARG A 164     -15.476  10.765 -29.604  1.00 31.23           H  
ATOM   2572  HE  ARG A 164     -13.503   8.774 -28.846  1.00 35.61           H  
ATOM   2573 HH12 ARG A 164     -14.060   9.677 -32.783  1.00 42.66           H  
ATOM   2574 HH11 ARG A 164     -14.714  10.742 -31.568  1.00 42.66           H  
ATOM   2575 HH22 ARG A 164     -12.817   7.819 -32.129  1.00 39.43           H  
ATOM   2576 HH21 ARG A 164     -12.589   7.468 -30.437  1.00 39.43           H  
ATOM   2577  N   LYS A 165     -18.940  11.014 -26.754  1.00 23.52           N  
ATOM   2578  CA  LYS A 165     -19.742  12.234 -26.624  1.00 27.96           C  
ATOM   2579  C   LYS A 165     -20.463  12.360 -25.269  1.00 26.36           C  
ATOM   2580  O   LYS A 165     -20.597  13.481 -24.781  1.00 25.20           O  
ATOM   2581  CB  LYS A 165     -20.753  12.315 -27.786  1.00 30.39           C  
ATOM   2582  CG  LYS A 165     -20.113  12.664 -29.143  1.00 36.00           C  
ATOM   2583  CD  LYS A 165     -21.036  12.398 -30.346  1.00 40.73           C  
ATOM   2584  CE  LYS A 165     -22.300  13.276 -30.362  1.00 44.12           C  
ATOM   2585  NZ  LYS A 165     -23.128  13.024 -31.554  1.00 47.45           N1+
ATOM   2586  H   LYS A 165     -19.230  10.375 -27.485  1.00 23.52           H  
ATOM   2587  HA  LYS A 165     -19.057  13.079 -26.707  1.00 27.96           H  
ATOM   2588  HB3 LYS A 165     -21.502  13.077 -27.568  1.00 30.39           H  
ATOM   2589  HB2 LYS A 165     -21.298  11.373 -27.852  1.00 30.39           H  
ATOM   2590  HG3 LYS A 165     -19.187  12.106 -29.276  1.00 36.00           H  
ATOM   2591  HG2 LYS A 165     -19.815  13.714 -29.138  1.00 36.00           H  
ATOM   2592  HD3 LYS A 165     -21.321  11.345 -30.348  1.00 40.73           H  
ATOM   2593  HD2 LYS A 165     -20.463  12.553 -31.262  1.00 40.73           H  
ATOM   2594  HE3 LYS A 165     -22.024  14.331 -30.347  1.00 44.12           H  
ATOM   2595  HE2 LYS A 165     -22.911  13.087 -29.479  1.00 44.12           H  
ATOM   2596  HZ1 LYS A 165     -23.441  12.059 -31.547  1.00 47.45           H  
ATOM   2597  HZ2 LYS A 165     -23.938  13.627 -31.539  1.00 47.45           H  
ATOM   2598  HZ3 LYS A 165     -22.591  13.197 -32.391  1.00 47.45           H  
ATOM   2599  N   HIS A 166     -20.889  11.228 -24.680  1.00 24.52           N  
ATOM   2600  CA  HIS A 166     -21.476  11.167 -23.340  1.00 25.63           C  
ATOM   2601  C   HIS A 166     -20.441  11.448 -22.232  1.00 23.73           C  
ATOM   2602  O   HIS A 166     -20.752  12.200 -21.309  1.00 22.56           O  
ATOM   2603  CB  HIS A 166     -22.193   9.813 -23.151  1.00 26.60           C  
ATOM   2604  CG  HIS A 166     -22.818   9.608 -21.792  1.00 28.87           C  
ATOM   2605  ND1 HIS A 166     -22.231   8.808 -20.805  1.00 30.18           N  
ATOM   2606  CD2 HIS A 166     -23.987  10.143 -21.294  1.00 30.37           C  
ATOM   2607  CE1 HIS A 166     -23.053   8.892 -19.767  1.00 33.52           C  
ATOM   2608  NE2 HIS A 166     -24.112   9.669 -20.000  1.00 32.68           N  
ATOM   2609  H   HIS A 166     -20.768  10.343 -25.153  1.00 24.52           H  
ATOM   2610  HA  HIS A 166     -22.236  11.949 -23.274  1.00 25.63           H  
ATOM   2611  HB3 HIS A 166     -21.503   8.990 -23.337  1.00 26.60           H  
ATOM   2612  HB2 HIS A 166     -22.986   9.714 -23.893  1.00 26.60           H  
ATOM   2613  HD2 HIS A 166     -24.716  10.802 -21.742  1.00 30.37           H  
ATOM   2614  HE1 HIS A 166     -22.884   8.381 -18.831  1.00 33.52           H  
ATOM   2615  HE2 HIS A 166     -24.861   9.874 -19.354  1.00 32.68           H  
ATOM   2616  N   LYS A 167     -19.233  10.871 -22.360  1.00 24.06           N  
ATOM   2617  CA  LYS A 167     -18.100  11.094 -21.455  1.00 26.36           C  
ATOM   2618  C   LYS A 167     -17.552  12.534 -21.496  1.00 26.78           C  
ATOM   2619  O   LYS A 167     -17.165  13.049 -20.448  1.00 27.61           O  
ATOM   2620  CB  LYS A 167     -16.978  10.078 -21.757  1.00 29.61           C  
ATOM   2621  CG  LYS A 167     -17.268   8.648 -21.268  1.00 32.35           C  
ATOM   2622  CD  LYS A 167     -16.102   7.698 -21.587  1.00 37.69           C  
ATOM   2623  CE  LYS A 167     -16.312   6.274 -21.051  1.00 38.78           C  
ATOM   2624  NZ  LYS A 167     -15.135   5.421 -21.304  1.00 37.22           N1+
ATOM   2625  H   LYS A 167     -19.061  10.250 -23.141  1.00 24.06           H  
ATOM   2626  HA  LYS A 167     -18.457  10.915 -20.439  1.00 26.36           H  
ATOM   2627  HB3 LYS A 167     -16.062  10.406 -21.263  1.00 29.61           H  
ATOM   2628  HB2 LYS A 167     -16.754  10.074 -22.824  1.00 29.61           H  
ATOM   2629  HG3 LYS A 167     -18.187   8.272 -21.715  1.00 32.35           H  
ATOM   2630  HG2 LYS A 167     -17.439   8.664 -20.191  1.00 32.35           H  
ATOM   2631  HD3 LYS A 167     -15.182   8.115 -21.173  1.00 37.69           H  
ATOM   2632  HD2 LYS A 167     -15.961   7.664 -22.669  1.00 37.69           H  
ATOM   2633  HE3 LYS A 167     -17.185   5.819 -21.520  1.00 38.78           H  
ATOM   2634  HE2 LYS A 167     -16.499   6.294 -19.977  1.00 38.78           H  
ATOM   2635  HZ1 LYS A 167     -14.327   5.794 -20.829  1.00 37.22           H  
ATOM   2636  HZ2 LYS A 167     -15.328   4.488 -20.959  1.00 37.22           H  
ATOM   2637  HZ3 LYS A 167     -14.954   5.369 -22.296  1.00 37.22           H  
ATOM   2638  N   GLU A 168     -17.553  13.160 -22.687  1.00 27.86           N  
ATOM   2639  CA  GLU A 168     -17.129  14.545 -22.924  1.00 30.32           C  
ATOM   2640  C   GLU A 168     -18.026  15.613 -22.269  1.00 31.37           C  
ATOM   2641  O   GLU A 168     -17.540  16.718 -22.028  1.00 30.21           O  
ATOM   2642  CB  GLU A 168     -16.997  14.789 -24.442  1.00 29.21           C  
ATOM   2643  CG  GLU A 168     -15.709  14.181 -25.047  1.00 29.39           C  
ATOM   2644  CD  GLU A 168     -15.597  14.247 -26.581  1.00 31.11           C  
ATOM   2645  OE1 GLU A 168     -16.570  14.662 -27.252  1.00 31.75           O  
ATOM   2646  OE2 GLU A 168     -14.514  13.861 -27.073  1.00 29.67           O1-
ATOM   2647  H   GLU A 168     -17.857  12.650 -23.507  1.00 27.86           H  
ATOM   2648  HA  GLU A 168     -16.141  14.667 -22.476  1.00 30.32           H  
ATOM   2649  HB3 GLU A 168     -17.023  15.858 -24.664  1.00 29.21           H  
ATOM   2650  HB2 GLU A 168     -17.871  14.363 -24.937  1.00 29.21           H  
ATOM   2651  HG3 GLU A 168     -15.607  13.140 -24.744  1.00 29.39           H  
ATOM   2652  HG2 GLU A 168     -14.848  14.698 -24.623  1.00 29.39           H  
ATOM   2653  N   LYS A 169     -19.291  15.272 -21.964  1.00 36.33           N  
ATOM   2654  CA  LYS A 169     -20.224  16.126 -21.219  1.00 39.61           C  
ATOM   2655  C   LYS A 169     -19.954  16.163 -19.699  1.00 40.31           C  
ATOM   2656  O   LYS A 169     -20.510  17.031 -19.026  1.00 40.92           O  
ATOM   2657  CB  LYS A 169     -21.670  15.678 -21.514  1.00 39.64           C  
ATOM   2658  CG  LYS A 169     -22.126  16.001 -22.946  1.00 43.47           C  
ATOM   2659  CD  LYS A 169     -23.517  15.423 -23.261  1.00 47.16           C  
ATOM   2660  CE  LYS A 169     -24.029  15.750 -24.675  1.00 48.89           C  
ATOM   2661  NZ  LYS A 169     -23.278  15.040 -25.727  1.00 50.96           N1+
ATOM   2662  H   LYS A 169     -19.621  14.345 -22.192  1.00 36.33           H  
ATOM   2663  HA  LYS A 169     -20.110  17.150 -21.580  1.00 39.61           H  
ATOM   2664  HB3 LYS A 169     -22.359  16.177 -20.830  1.00 39.64           H  
ATOM   2665  HB2 LYS A 169     -21.775  14.612 -21.315  1.00 39.64           H  
ATOM   2666  HG3 LYS A 169     -21.392  15.630 -23.659  1.00 43.47           H  
ATOM   2667  HG2 LYS A 169     -22.147  17.084 -23.077  1.00 43.47           H  
ATOM   2668  HD3 LYS A 169     -24.231  15.813 -22.535  1.00 47.16           H  
ATOM   2669  HD2 LYS A 169     -23.506  14.342 -23.109  1.00 47.16           H  
ATOM   2670  HE3 LYS A 169     -23.982  16.824 -24.859  1.00 48.89           H  
ATOM   2671  HE2 LYS A 169     -25.077  15.460 -24.759  1.00 48.89           H  
ATOM   2672  HZ1 LYS A 169     -23.365  14.043 -25.586  1.00 50.96           H  
ATOM   2673  HZ2 LYS A 169     -23.647  15.287 -26.634  1.00 50.96           H  
ATOM   2674  HZ3 LYS A 169     -22.302  15.296 -25.674  1.00 50.96           H  
ATOM   2675  N   NMA A 169A    -19.112  15.250 -19.187  1.00  0.00           N  
ATOM   2676  CA  NMA A 169A    -18.752  15.194 -17.779  1.00  0.00           C  
ATOM   2677  H   NMA A 169A    -18.681  14.571 -19.799  1.00  0.00           H  
ATOM   2678  HA1 NMA A 169A    -18.377  16.158 -17.430  1.00  0.00           H  
ATOM   2679  HA2 NMA A 169A    -19.612  14.913 -17.171  1.00  0.00           H  
ATOM   2680  HA3 NMA A 169A    -17.969  14.450 -17.628  1.00  0.00           H  
TER    2681      NMA A 169A
HETATM 2682  PB  GDP A 201     -28.922 -14.209 -31.905  1.00 15.19           P  
HETATM 2683  O1B GDP A 201     -27.508 -13.899 -31.394  1.00 15.01           O  
HETATM 2684  O2B GDP A 201     -29.649 -12.955 -32.407  1.00 16.54           O1-
HETATM 2685  O3B GDP A 201     -29.755 -14.985 -30.871  1.00 17.14           O1-
HETATM 2686  O3A GDP A 201     -28.687 -15.296 -33.248  1.00 15.57           O  
HETATM 2687  PA  GDP A 201     -27.599 -15.476 -34.559  1.00 16.79           P  
HETATM 2688  O1A GDP A 201     -26.562 -14.378 -34.486  1.00 15.76           O  
HETATM 2689  O2A GDP A 201     -27.238 -16.942 -34.655  1.00 17.44           O1-
HETATM 2690  O5' GDP A 201     -28.673 -15.089 -35.854  1.00 17.10           O  
HETATM 2691  C5' GDP A 201     -29.817 -15.908 -36.034  1.00 18.09           C  
HETATM 2692  C4' GDP A 201     -29.930 -16.456 -37.469  1.00 19.47           C  
HETATM 2693  O4' GDP A 201     -30.049 -15.365 -38.377  1.00 19.52           O  
HETATM 2694  C3' GDP A 201     -28.732 -17.259 -37.994  1.00 21.96           C  
HETATM 2695  O3' GDP A 201     -29.178 -18.289 -38.863  1.00 26.15           O  
HETATM 2696  C2' GDP A 201     -27.857 -16.204 -38.675  1.00 22.05           C  
HETATM 2697  O2' GDP A 201     -27.008 -16.646 -39.721  1.00 26.05           O  
HETATM 2698  C1' GDP A 201     -28.950 -15.294 -39.234  1.00 20.75           C  
HETATM 2699  N9  GDP A 201     -28.571 -13.855 -39.510  1.00 18.52           N  
HETATM 2700  C8  GDP A 201     -27.898 -13.007 -38.709  1.00 16.76           C  
HETATM 2701  N7  GDP A 201     -27.684 -11.830 -39.244  1.00 17.16           N  
HETATM 2702  C5  GDP A 201     -28.230 -11.927 -40.465  1.00 17.25           C  
HETATM 2703  C6  GDP A 201     -28.307 -10.926 -41.509  1.00 16.36           C  
HETATM 2704  O6  GDP A 201     -27.901  -9.767 -41.495  1.00 16.32           O  
HETATM 2705  N1  GDP A 201     -28.966 -11.454 -42.588  1.00 17.40           N  
HETATM 2706  C2  GDP A 201     -29.502 -12.722 -42.716  1.00 17.44           C  
HETATM 2707  N2  GDP A 201     -30.114 -12.986 -43.873  1.00 17.67           N  
HETATM 2708  N3  GDP A 201     -29.431 -13.610 -41.783  1.00 19.40           N  
HETATM 2709  C4  GDP A 201     -28.783 -13.162 -40.667  1.00 18.01           C  
HETATM 2710 H5'1 GDP A 201     -30.692 -15.301 -35.819  1.00 18.09           H  
HETATM 2711 H5'2 GDP A 201     -29.846 -16.736 -35.324  1.00 18.09           H  
HETATM 2712 HC4' GDP A 201     -30.848 -17.045 -37.518  1.00 19.47           H  
HETATM 2713 HC3' GDP A 201     -28.186 -17.728 -37.174  1.00 21.96           H  
HETATM 2714 HO3' GDP A 201     -28.417 -18.812 -39.142  1.00 26.15           H  
HETATM 2715 HC2' GDP A 201     -27.285 -15.650 -37.931  1.00 22.05           H  
HETATM 2716 HO2' GDP A 201     -26.194 -16.991 -39.341  1.00 26.05           H  
HETATM 2717 HC1' GDP A 201     -29.312 -15.704 -40.180  1.00 20.75           H  
HETATM 2718  HC8 GDP A 201     -27.596 -13.322 -37.721  1.00 16.76           H  
HETATM 2719  HN1 GDP A 201     -29.097 -10.818 -43.365  1.00 17.40           H  
HETATM 2720 H2_1 GDP A 201     -30.541 -13.887 -44.023  1.00 17.67           H  
HETATM 2721 H2_2 GDP A 201     -30.138 -12.298 -44.618  1.00 17.67           H  
HETATM 2722 MG    MG A 202     -26.254 -15.060 -29.868  1.00 15.41          Mg2+
HETATM 2723  N5  GDC A 203     -34.883 -11.431 -22.570  1.00 17.55           N  
HETATM 2724  C13 GDC A 203     -32.578 -14.577 -24.408  1.00 19.16           C  
HETATM 2725  C12 GDC A 203     -33.597 -13.468 -24.042  1.00 19.17           C  
HETATM 2726  C17 GDC A 203     -31.333 -14.825 -26.547  1.00 19.82           C  
HETATM 2727  C16 GDC A 203     -31.609 -12.015 -24.107  1.00 17.50           C  
HETATM 2728  C15 GDC A 203     -31.371 -12.629 -25.504  1.00 18.81           C  
HETATM 2729  N3  GDC A 203     -34.977  -9.631 -20.978  1.00 19.16           N  
HETATM 2730  C10 GDC A 203     -33.024  -8.652 -20.056  1.00 19.06           C  
HETATM 2731  C8  GDC A 203     -30.834  -9.492 -20.623  1.00 21.36           C  
HETATM 2732  C22 GDC A 203     -30.603  -7.325 -16.692  1.00 25.95           C  
HETATM 2733  C7  GDC A 203     -31.399 -10.425 -21.487  1.00 19.16           C  
HETATM 2734  C6  GDC A 203     -33.522 -11.400 -22.560  1.00 19.74           C  
HETATM 2735  C1  GDC A 203     -32.808 -10.499 -21.682  1.00 18.69           C  
HETATM 2736  C4  GDC A 203     -35.542 -10.542 -21.791  1.00 19.16           C  
HETATM 2737  C19 GDC A 203     -31.544 -16.353 -26.552  1.00 21.34           C  
HETATM 2738  C20 GDC A 203     -31.065  -7.618 -18.952  1.00 23.59           C  
HETATM 2739  N1  GDC A 203     -30.969  -8.135 -17.703  1.00 24.49           N  
HETATM 2740  C2  GDC A 203     -33.621  -9.604 -20.916  1.00 20.12           C  
HETATM 2741  C1  GDC A 203     -31.638  -8.599 -19.907  1.00 21.89           C  
HETATM 2742  N11 GDC A 203     -32.925 -12.267 -23.490  1.00 19.37           N  
HETATM 2743  N14 GDC A 203     -31.693 -14.071 -25.476  1.00 18.53           N  
HETATM 2744  O18 GDC A 203     -30.738 -14.346 -27.512  1.00 18.79           O  
HETATM 2745  C23 GDC A 203     -30.316  -5.977 -16.875  1.00 26.86           C  
HETATM 2746  C24 GDC A 203     -30.382  -5.441 -18.166  1.00 26.88           C  
HETATM 2747  C25 GDC A 203     -30.760  -6.269 -19.250  1.00 24.94           C  
HETATM 2748  O30 GDC A 203     -36.919 -10.490 -21.803  1.00 19.72           O  
HETATM 2749  C31 GDC A 203     -37.665 -11.357 -22.656  1.00 21.61           C  
HETATM 2750  C32 GDC A 203     -39.141 -10.926 -22.601  1.00 20.83           C  
HETATM 2751  N33 GDC A 203     -39.750 -10.726 -21.189  1.00 24.07           N1+
HETATM 2752  C34 GDC A 203     -40.586  -9.429 -21.237  1.00 22.81           C  
HETATM 2753  C35 GDC A 203     -40.737  -9.111 -22.721  1.00 20.94           C  
HETATM 2754  C36 GDC A 203     -39.433  -9.605 -23.326  1.00 21.38           C  
HETATM 2755  C37 GDC A 203     -40.528 -11.948 -20.670  1.00 27.47           C  
HETATM 2756  C39 GDC A 203     -32.579 -16.828 -27.592  1.00 20.12           C  
HETATM 2757  C2  GDC A 203     -34.598 -13.201 -25.192  1.00 19.17           C  
HETATM 2758  N2  GDC A 203     -30.534  -7.898 -15.431  1.00 25.95           N  
HETATM 2759  F1  GDC A 203     -33.807  -7.793 -19.355  1.00  0.00           F  
HETATM 2760 CL1  GDC A 203     -29.112  -9.470 -20.462  1.00  0.00          Cl  
HETATM 2761  C3  GDC A 203     -30.837  -5.714 -20.686  1.00  0.00           C  
HETATM 2762  C4  GDC A 203     -30.072  -3.960 -18.335  1.00  0.00           C  
HETATM 2763  F2  GDC A 203     -31.999  -5.079 -20.835  1.00  0.00           F  
HETATM 2764  F3  GDC A 203     -29.852  -4.854 -20.941  1.00  0.00           F  
HETATM 2765  F4  GDC A 203     -30.750  -6.657 -21.623  1.00  0.00           F  
HETATM 2766 H131 GDC A 203     -33.157 -15.450 -24.710  1.00 19.16           H  
HETATM 2767 H132 GDC A 203     -31.955 -14.823 -23.548  1.00 19.16           H  
HETATM 2768 HC12 GDC A 203     -34.175 -13.892 -23.223  1.00 19.17           H  
HETATM 2769 H161 GDC A 203     -31.388 -10.947 -24.136  1.00 17.50           H  
HETATM 2770 H162 GDC A 203     -30.893 -12.502 -23.449  1.00 17.50           H  
HETATM 2771 H151 GDC A 203     -30.317 -12.468 -25.735  1.00 18.81           H  
HETATM 2772 H152 GDC A 203     -32.007 -12.109 -26.218  1.00 18.81           H  
HETATM 2773  HC7 GDC A 203     -30.729 -11.103 -21.980  1.00 19.16           H  
HETATM 2774 H191 GDC A 203     -31.801 -16.745 -25.573  1.00 21.34           H  
HETATM 2775 H192 GDC A 203     -30.584 -16.813 -26.781  1.00 21.34           H  
HETATM 2776 HC23 GDC A 203     -30.036  -5.360 -16.033  1.00 26.86           H  
HETATM 2777 H311 GDC A 203     -37.562 -12.383 -22.306  1.00 21.61           H  
HETATM 2778 H312 GDC A 203     -37.304 -11.320 -23.685  1.00 21.61           H  
HETATM 2779 HC32 GDC A 203     -39.753 -11.697 -23.075  1.00 20.83           H  
HETATM 2780 HN33 GDC A 203     -38.974 -10.527 -20.572  1.00 24.07           H  
HETATM 2781 H341 GDC A 203     -39.953  -8.688 -20.748  1.00 22.81           H  
HETATM 2782 H342 GDC A 203     -41.523  -9.548 -20.691  1.00 22.81           H  
HETATM 2783 H351 GDC A 203     -40.887  -8.045 -22.898  1.00 20.94           H  
HETATM 2784 H352 GDC A 203     -41.591  -9.643 -23.144  1.00 20.94           H  
HETATM 2785 H361 GDC A 203     -39.460  -9.721 -24.410  1.00 21.38           H  
HETATM 2786 H362 GDC A 203     -38.644  -8.879 -23.122  1.00 21.38           H  
HETATM 2787 H371 GDC A 203     -40.878 -11.701 -19.668  1.00 27.47           H  
HETATM 2788 H372 GDC A 203     -41.357 -12.136 -21.355  1.00 27.47           H  
HETATM 2789 H373 GDC A 203     -39.823 -12.779 -20.644  1.00 27.47           H  
HETATM 2790 H391 GDC A 203     -32.134 -16.752 -28.585  1.00 20.12           H  
HETATM 2791 H392 GDC A 203     -32.772 -17.890 -27.439  1.00 20.12           H  
HETATM 2792  H1  GDC A 203     -35.292 -12.394 -24.961  1.00 19.17           H  
HETATM 2793  H2  GDC A 203     -34.100 -12.935 -26.123  1.00 19.17           H  
HETATM 2794  H3  GDC A 203     -35.200 -14.088 -25.390  1.00 19.17           H  
HETATM 2795  H4  GDC A 203     -30.255  -7.344 -14.627  1.00 25.95           H  
HETATM 2796  H5  GDC A 203     -30.725  -8.883 -15.327  1.00 25.95           H  
HETATM 2797  H6  GDC A 203     -30.808  -3.487 -18.982  1.00  0.00           H  
HETATM 2798  H7  GDC A 203     -30.101  -3.428 -17.384  1.00  0.00           H  
HETATM 2799  H8  GDC A 203     -29.091  -3.815 -18.785  1.00  0.00           H  
HETATM 2800  O   HOH A 311     -26.636 -17.042 -31.359  1.00 21.94           O  
HETATM 2801  H1  HOH A 311     -26.578 -18.043 -31.374  1.00 21.94           H  
HETATM 2802  H2  HOH A 311     -27.069 -16.744 -32.215  1.00 21.94           H  
HETATM 2803  O   HOH A 312     -25.942 -13.365 -28.277  1.00 15.21           O  
HETATM 2804  H1  HOH A 312     -26.382 -13.013 -27.446  1.00 15.21           H  
HETATM 2805  H2  HOH A 312     -25.257 -12.686 -28.572  1.00 15.21           H  
HETATM 2806  O   HOH A 327     -25.121 -16.595 -28.138  1.00 12.64           O  
HETATM 2807  H1  HOH A 327     -24.583 -16.445 -27.301  1.00 12.64           H  
HETATM 2808  H2  HOH A 327     -25.116 -17.579 -28.348  1.00 12.64           H  
HETATM 2809  O   HOH A 340     -28.347 -15.486 -28.560  1.00 14.19           O  
HETATM 2810  H1  HOH A 340     -28.907 -15.470 -27.730  1.00 14.19           H  
HETATM 2811  H2  HOH A 340     -28.961 -15.375 -29.356  1.00 14.19           H  
CONECT    1    4    5    6
CONECT 2676 2678 2679 2680
CONECT 2682 2683 2684 2685 2686
CONECT 2682 2683
CONECT 2683 2682 2722
CONECT 2683 2682
CONECT 2684 2682
CONECT 2685 2682
CONECT 2686 2682 2687
CONECT 2687 2686 2688 2689 2690
CONECT 2687 2688
CONECT 2688 2687
CONECT 2688 2687
CONECT 2689 2687
CONECT 2690 2687 2691
CONECT 2691 2690 2692 2710 2711
CONECT 2692 2691 2693 2694 2712
CONECT 2693 2692 2698
CONECT 2694 2692 2695 2696 2713
CONECT 2695 2694 2714
CONECT 2696 2694 2697 2698 2715
CONECT 2697 2696 2716
CONECT 2698 2693 2696 2699 2717
CONECT 2699 2698 2700 2709
CONECT 2700 2699 2701 2718
CONECT 2700 2701
CONECT 2701 2700 2702
CONECT 2701 2700
CONECT 2702 2701 2703 2709
CONECT 2702 2709
CONECT 2703 2702 2704 2705
CONECT 2703 2704
CONECT 2704 2703
CONECT 2704 2703
CONECT 2705 2703 2706 2719
CONECT 2706 2705 2707 2708
CONECT 2706 2708
CONECT 2707 2706 2720 2721
CONECT 2708 2706 2709
CONECT 2708 2706
CONECT 2709 2699 2702 2708
CONECT 2709 2702
CONECT 2722  230 2683 2800 2803
CONECT 2722 2806 2809
CONECT 2800 2722 2801 2802
CONECT 2803 2722 2804 2805
CONECT 2806 2722 2807 2808
CONECT 2809 2722 2810 2811
CONECT 2723 2734 2736
CONECT 2723 2736
CONECT 2724 2725 2743 2766 2767
CONECT 2725 2724 2742 2757 2768
CONECT 2726 2737 2743 2744
CONECT 2726 2744
CONECT 2727 2728 2742 2769 2770
CONECT 2728 2727 2743 2771 2772
CONECT 2729 2736 2740
CONECT 2729 2740
CONECT 2730 2740 2741 2759
CONECT 2730 2741
CONECT 2731 2733 2741 2760
CONECT 2731 2733
CONECT 2732 2739 2745 2758
CONECT 2732 2745
CONECT 2733 2731 2735 2773
CONECT 2733 2731
CONECT 2734 2723 2735 2742
CONECT 2734 2735
CONECT 2735 2733 2734 2740
CONECT 2735 2734
CONECT 2736 2723 2729 2748
CONECT 2736 2723
CONECT 2737 2726 2756 2774 2775
CONECT 2738 2739 2741 2747
CONECT 2738 2739
CONECT 2739 2732 2738
CONECT 2739 2738
CONECT 2740 2729 2730 2735
CONECT 2740 2729
CONECT 2741 2730 2731 2738
CONECT 2741 2730
CONECT 2742 2725 2727 2734
CONECT 2743 2724 2726 2728
CONECT 2744 2726
CONECT 2744 2726
CONECT 2745 2732 2746 2776
CONECT 2745 2732
CONECT 2746 2745 2747 2762
CONECT 2746 2747
CONECT 2747 2738 2746 2761
CONECT 2747 2746
CONECT 2748 2736 2749
CONECT 2749 2748 2750 2777 2778
CONECT 2750 2749 2751 2754 2779
CONECT 2751 2750 2752 2755 2780
CONECT 2752 2751 2753 2781 2782
CONECT 2753 2752 2754 2783 2784
CONECT 2754 2750 2753 2785 2786
CONECT 2755 2751 2787 2788 2789
CONECT 2756  168 2737 2790 2791
CONECT 2757 2725 2792 2793 2794
CONECT 2758 2732 2795 2796
CONECT 2759 2730
CONECT 2760 2731
CONECT 2761 2747 2763 2764 2765
CONECT 2762 2746 2797 2798 2799
CONECT 2763 2761
CONECT 2764 2761
CONECT 2765 2761
CONECT    4    1
CONECT    5    1
CONECT    6    1
CONECT 2678 2676
CONECT 2679 2676
CONECT 2680 2676
CONECT 2801 2800
CONECT 2802 2800
CONECT 2804 2803
CONECT 2805 2803
CONECT 2807 2806
CONECT 2808 2806
CONECT 2810 2809
CONECT 2811 2809
CONECT 2710 2691
CONECT 2711 2691
CONECT 2712 2692
CONECT 2713 2694
CONECT 2714 2695
CONECT 2715 2696
CONECT 2716 2697
CONECT 2717 2698
CONECT 2718 2700
CONECT 2719 2705
CONECT 2720 2707
CONECT 2721 2707
CONECT 2766 2724
CONECT 2767 2724
CONECT 2768 2725
CONECT 2769 2727
CONECT 2770 2727
CONECT 2771 2728
CONECT 2772 2728
CONECT 2773 2733
CONECT 2774 2737
CONECT 2775 2737
CONECT 2776 2745
CONECT 2777 2749
CONECT 2778 2749
CONECT 2779 2750
CONECT 2780 2751
CONECT 2781 2752
CONECT 2782 2752
CONECT 2783 2753
CONECT 2784 2753
CONECT 2785 2754
CONECT 2786 2754
CONECT 2787 2755
CONECT 2788 2755
CONECT 2789 2755
CONECT 2790 2756
CONECT 2791 2756
CONECT 2792 2757
CONECT 2793 2757
CONECT 2794 2757
CONECT 2795 2758
CONECT 2796 2758
CONECT 2797 2762
CONECT 2798 2762
CONECT 2799 2762
END   
