# Supplementary material for: Binding modes of the KRAS(G12C) inhibitors GDC-6036 and LY3537982 revealed by all atom molecular dynamics simulations
Source: Sci Rep. 2025 Jul 10;15:24843. doi: 10.1038/s41598-025-07532-2 (PMC12246139; doi:10.1038/s41598-025-07532-2)
Supplement: Supplementary file 3 — Supplementary Material 3 [file 41598_2025_7532_MOESM3_ESM.pdb]

HEADER    ONCOPROTEIN                             16-JUL-22   8AFB
TITLE     CRYSTAL STRUCTURE OF KRAS-G12C IN COMPLEX WITH COMPOUND 23
TITLE    2 (BI-0474)
EXPDTA    X-RAY DIFFRACTION
REMARK   2 RESOLUTION.    1.12 ANGSTROMS
REMARK   3  R VALUE : 0.202000
REMARK   3  FREE R VALUE : 0.222000
REMARK   4 8AFB COMPLIES WITH FORMAT V. 3.30,
REMARK 200  TEMPERATURE           (KELVIN) : 100.00
REMARK 200  PH                             : NULL
REMARK 350 BIOMOLECULE: 1
REMARK 350 APPLY THE FOLLOWING TO CHAINS: A
REMARK 350   BIOMT1  1   1.000000 0.000000 0.000000   0.000000
REMARK 350   BIOMT2  1   0.000000 1.000000 0.000000   0.000000
REMARK 350   BIOMT3  1   0.000000 0.000000 1.000000   0.000000
REMARK 888
REMARK 888 WRITTEN BY MAESTRO (A PRODUCT OF SCHRODINGER, LLC)
SEQRES   1 A  166  ACE THR GLU TYR LYS LEU VAL VAL VAL GLY ALA CYS GLY
SEQRES   2 A  166  VAL GLY LYS SER ALA LEU THR ILE GLN LEU ILE GLN ASN
SEQRES   3 A  166  HIS PHE VAL ASP GLU TYR ASP PRO THR ILE GLU ASP SER
SEQRES   4 A  166  TYR ARG LYS GLN VAL VAL ILE ASP GLY GLU THR CYS LEU
SEQRES   5 A  166  LEU ASP ILE LEU ASP THR ALA GLY GLN GLU GLU TYR SER
SEQRES   6 A  166  ALA MET ARG ASP GLN TYR MET ARG THR GLY GLU GLY PHE
SEQRES   7 A  166  LEU CYS VAL PHE ALA ILE ASN ASN THR LYS SER PHE GLU
SEQRES   8 A  166  ASP ILE HIS HIS TYR ARG GLU GLN ILE LYS ARG VAL LYS
SEQRES   9 A  166  ASP SER GLU ASP VAL PRO MET VAL LEU VAL GLY ASN LYS
SEQRES  10 A  166  CYS ASP LEU PRO SER ARG THR VAL ASP THR LYS GLN ALA
SEQRES  11 A  166  GLN ASP LEU ALA ARG SER TYR GLY ILE PRO PHE ILE GLU
SEQRES  12 A  166  THR SER ALA LYS THR ARG GLN GLY VAL ASP ASP ALA PHE
SEQRES  13 A  166  TYR THR LEU VAL ARG GLU ILE ARG LYS NMA
HELIX    1   1 LYS A   16  ILE A   24  1
HELIX    2   2 ALA A   66  ARG A   73  1
HELIX    3   3 THR A   87  GLU A   91  1
HELIX    4   4 ILE A   93  LYS A  104  1
HELIX    5   5 THR A  127  TYR A  137  1
HELIX    6   6 VAL A  152  LYS A  165  1
HELIX    7   7 LYS A   16  ILE A   24  1
HELIX    8   8 ALA A   66  ARG A   73  1
HELIX    9   9 THR A   87  GLU A   91  1
HELIX   10  10 ILE A   93  LYS A  104  1
HELIX   11  11 THR A  127  TYR A  137  1
HELIX   12  12 VAL A  152  LYS A  165  1
TURN     1   1 ACE A   1  THR A   2
TURN     2   2 ALA A  11  GLY A  15
TURN     3   3 GLN A  25  GLU A  37
TURN     4   4 ASP A  47  GLY A  48
TURN     5   5 THR A  58  SER A  65
TURN     6   6 THR A  74  GLU A  76
TURN     7   7 ILE A  84  ASN A  86
TURN     8   8 ASP A  92  ASP A  92
TURN     9   9 ASP A 105  MET A 111
TURN    10  10 LYS A 117  ASP A 126
TURN    11  11 GLY A 138  PHE A 141
TURN    12  12 THR A 144  GLY A 151
TURN    13  13 NMA A 165A NMA A 165A
TURN    14  14 CYS A 118  THR A   2
TURN    15  15 ALA A  11  GLY A  15
TURN    16  16 GLN A  25  GLU A  37
TURN    17  17 ASP A  47  GLY A  48
TURN    18  18 THR A  58  SER A  65
TURN    19  19 THR A  74  GLU A  76
TURN    20  20 ILE A  84  ASN A  86
TURN    21  21 ASP A  92  ASP A  92
TURN    22  22 ASP A 105  MET A 111
TURN    23  23 LYS A 117  ASP A 126
TURN    24  24 GLY A 138  PHE A 141
TURN    25  25 THR A 144  GLY A 151
TURN    26  26 NMA A 165A NMA A 165A
TURN    27  27 CYS A 118  HIS A  27
SHEET    1   1 1 GLU A   3  GLY A  10  0
SHEET    1   2 1 ASP A  38  ILE A  46  0
SHEET    1   3 1 GLU A  49  ASP A  57  0
SHEET    1   4 1 GLY A  77  ALA A  83  0
SHEET    1   5 1 VAL A 112  ASN A 116  0
SHEET    1   6 1 ILE A 142  GLU A 143  0
SHEET    1   7 1 GLU A   3  GLY A  10  0
SHEET    1   8 1 ASP A  38  ILE A  46  0
SHEET    1   9 1 GLU A  49  ASP A  57  0
SHEET    1  10 1 GLY A  77  ALA A  83  0
SHEET    1  11 1 VAL A 112  ASN A 116  0
SHEET    1  12 1 ILE A 142  GLU A 143  0
CRYST1   69.648   69.648   69.648  90.00  90.00  90.00 P 1           4
ATOM      1  C1  LYX     0      -4.131  22.173  10.208  1.00  0.00           C  
ATOM      2  C2  LYX     0      -4.090  20.875  11.042  1.00  0.00           C  
ATOM      3  C3  LYX     0      -4.143  21.113  12.568  1.00  0.00           C  
ATOM      4  O1  LYX     0      -3.083  21.438  13.109  1.00  0.00           O  
ATOM      5  N1  LYX     0      -5.302  20.946  13.267  1.00  0.00           N  
ATOM      6  C4  LYX     0      -6.558  20.526  12.607  1.00  0.00           C  
ATOM      7  C5  LYX     0      -7.774  21.150  13.346  1.00  0.00           C  
ATOM      8  N2  LYX     0      -7.694  20.904  14.793  1.00  0.00           N  
ATOM      9  C6  LYX     0      -6.509  21.597  15.352  1.00  0.00           C  
ATOM     10  C7  LYX     0      -5.235  20.941  14.749  1.00  0.00           C  
ATOM     11  C8  LYX     0      -6.435  21.754  16.885  1.00  0.00           C  
ATOM     12  C9  LYX     0      -7.664  22.493  17.447  1.00  0.00           C  
ATOM     13  O2  LYX     0      -8.907  21.915  17.048  1.00  0.00           O  
ATOM     14  C10 LYX     0      -9.096  20.608  17.436  1.00  0.00           C  
ATOM     15  C11 LYX     0      -9.753  20.377  18.654  1.00  0.00           C  
ATOM     16  C12 LYX     0      -9.971  19.074  19.123  1.00  0.00           C  
ATOM     17  C13 LYX     0      -9.511  18.001  18.356  1.00  0.00           C  
ATOM     18  C14 LYX     0      -8.885  18.226  17.134  1.00  0.00           C  
ATOM     19  C15 LYX     0      -8.682  19.521  16.632  1.00  0.00           C  
ATOM     20  C16 LYX     0      -8.068  19.669  15.243  1.00  0.00           C  
ATOM     21  O3  LYX     0      -7.956  18.660  14.539  1.00  0.00           O  
ATOM     22  F1  LYX     0      -9.690  16.728  18.781  1.00  0.00           F  
ATOM     23  C17 LYX     0     -10.691  18.825  20.401  1.00  0.00           C  
ATOM     24  C18 LYX     0     -10.029  18.759  21.661  1.00  0.00           C  
ATOM     25  C19 LYX     0      -8.638  18.909  22.024  1.00  0.00           C  
ATOM     26  C20 LYX     0      -8.442  18.734  23.387  1.00  0.00           C  
ATOM     27  S1  LYX     0      -9.888  18.412  24.288  1.00  0.00           S  
ATOM     28  C21 LYX     0     -10.841  18.527  22.821  1.00  0.00           C  
ATOM     29  C22 LYX     0     -12.237  18.416  22.743  1.00  0.00           C  
ATOM     30  C23 LYX     0     -12.839  18.487  21.496  1.00  0.00           C  
ATOM     31  C24 LYX     0     -12.081  18.678  20.352  1.00  0.00           C  
ATOM     32  F2  LYX     0     -12.989  18.230  23.851  1.00  0.00           F  
ATOM     33  N3  LYX     0      -7.268  18.792  24.085  1.00  0.00           N  
ATOM     34  C25 LYX     0      -7.552  19.228  21.105  1.00  0.00           C  
ATOM     35  N4  LYX     0      -6.692  19.488  20.378  1.00  0.00           N  
ATOM     36 CL1  LYX     0     -10.304  21.725  19.590  1.00  0.00          Cl  
ATOM     37  H1  LYX     0      -4.041  21.916   9.153  1.00  0.00           H  
ATOM     38  H2  LYX     0      -3.252  22.779  10.432  1.00  0.00           H  
ATOM     39  H3  LYX     0      -3.155  20.357  10.825  1.00  0.00           H  
ATOM     40  H4  LYX     0      -4.857  20.178  10.705  1.00  0.00           H  
ATOM     41  H5  LYX     0      -6.635  19.440  12.643  1.00  0.00           H  
ATOM     42  H6  LYX     0      -6.628  20.892  11.585  1.00  0.00           H  
ATOM     43  H7  LYX     0      -8.762  20.934  12.948  1.00  0.00           H  
ATOM     44  H8  LYX     0      -7.691  22.231  13.217  1.00  0.00           H  
ATOM     45  H9  LYX     0      -6.522  22.615  14.958  1.00  0.00           H  
ATOM     46  H10 LYX     0      -4.383  21.512  15.116  1.00  0.00           H  
ATOM     47  H11 LYX     0      -5.154  19.922  15.115  1.00  0.00           H  
ATOM     48  H12 LYX     0      -5.548  22.326  17.151  1.00  0.00           H  
ATOM     49  H13 LYX     0      -6.318  20.785  17.370  1.00  0.00           H  
ATOM     50  H14 LYX     0      -7.651  23.519  17.082  1.00  0.00           H  
ATOM     51  H15 LYX     0      -7.606  22.554  18.535  1.00  0.00           H  
ATOM     52  H16 LYX     0      -8.575  17.361  16.566  1.00  0.00           H  
ATOM     53  H17 LYX     0     -13.911  18.389  21.414  1.00  0.00           H  
ATOM     54  H18 LYX     0     -12.590  18.731  19.399  1.00  0.00           H  
ATOM     55  H19 LYX     0      -7.231  18.639  25.087  1.00  0.00           H  
ATOM     56  H20 LYX     0      -6.380  18.940  23.622  1.00  0.00           H  
ATOM     57  CH3 ACE A   1     -25.250  40.247  31.545  1.00  0.00           C  
ATOM     58  C   ACE A   1     -24.390  39.019  31.819  1.00  0.00           C  
ATOM     59  O   ACE A   1     -23.181  39.153  32.006  1.00  0.00           O  
ATOM     60 HH31 ACE A   1     -25.284  40.885  32.427  1.00  0.00           H  
ATOM     61 HH32 ACE A   1     -24.825  40.822  30.723  1.00  0.00           H  
ATOM     62 HH33 ACE A   1     -26.272  39.973  31.281  1.00  0.00           H  
ATOM     63  N   THR A   2     -25.019  37.831  31.846  1.00 15.63           N  
ANISOU   63  N   THR A   2     1523   2549   1867    -73     98     37
ATOM     64  CA  THR A   2     -24.351  36.545  32.074  1.00 13.74           C  
ANISOU   64  CA  THR A   2     1312   2279   1630    -86     60     23
ATOM     65  C   THR A   2     -23.459  36.161  30.877  1.00 13.26           C  
ANISOU   65  C   THR A   2     1325   2144   1569    -40     60     17
ATOM     66  O   THR A   2     -23.893  36.274  29.730  1.00 12.95           O  
ANISOU   66  O   THR A   2     1337   2046   1536    -50     78     13
ATOM     67  CB  THR A   2     -25.382  35.408  32.309  1.00 17.25           C  
ANISOU   67  CB  THR A   2     1771   2700   2084   -175     44     12
ATOM     68  OG1 THR A   2     -26.117  35.695  33.483  1.00 18.11           O  
ANISOU   68  OG1 THR A   2     1812   2875   2195   -229     46     21
ATOM     69  CG2 THR A   2     -24.790  33.993  32.479  1.00 16.65           C  
ANISOU   69  CG2 THR A   2     1723   2600   2005   -187      6     -7
ATOM     70  H   THR A   2     -26.010  37.792  31.660  1.00 15.63           H  
ATOM     71  HA  THR A   2     -23.727  36.641  32.966  1.00 13.74           H  
ATOM     72  HB  THR A   2     -26.092  35.388  31.481  1.00 17.25           H  
ATOM     73  HG1 THR A   2     -26.594  36.518  33.355  1.00 18.11           H  
ATOM     74 HG21 THR A   2     -24.317  33.632  31.565  1.00 16.65           H  
ATOM     75 HG22 THR A   2     -24.043  33.969  33.273  1.00 16.65           H  
ATOM     76 HG23 THR A   2     -25.569  33.274  32.734  1.00 16.65           H  
ATOM     77  N   GLU A   3     -22.229  35.724  31.189  1.00  9.67           N  
ANISOU   77  N   GLU A   3      875   1691   1107      7     39     18
ATOM     78  CA  GLU A   3     -21.203  35.367  30.215  1.00  9.28           C  
ANISOU   78  CA  GLU A   3      891   1575   1058     47     39     16
ATOM     79  C   GLU A   3     -21.255  33.862  29.916  1.00 11.22           C  
ANISOU   79  C   GLU A   3     1182   1775   1304     10     18      3
ATOM     80  O   GLU A   3     -21.073  33.050  30.824  1.00 12.08           O  
ANISOU   80  O   GLU A   3     1271   1914   1405    -17     -8     -3
ATOM     81  CB  GLU A   3     -19.819  35.803  30.733  1.00 11.38           C  
ANISOU   81  CB  GLU A   3     1150   1857   1318    122     30     30
ATOM     82  CG  GLU A   3     -19.738  37.322  31.025  1.00 17.76           C  
ANISOU   82  CG  GLU A   3     2027   2592   2128    159     33     31
ATOM     83  CD  GLU A   3     -18.365  37.843  31.476  1.00 29.41           C  
ANISOU   83  CD  GLU A   3     3509   4065   3600    229     20     47
ATOM     84  OE1 GLU A   3     -18.318  39.042  31.826  1.00 22.80           O  
ANISOU   84  OE1 GLU A   3     2620   3285   2757    266     14     58
ATOM     85  OE2 GLU A   3     -17.377  37.074  31.452  1.00 23.65           O1-
ANISOU   85  OE2 GLU A   3     2836   3275   2873    247     16     51
ATOM     86  H   GLU A   3     -21.954  35.656  32.158  1.00  9.67           H  
ATOM     87  HA  GLU A   3     -21.380  35.918  29.293  1.00  9.28           H  
ATOM     88  HB3 GLU A   3     -19.068  35.533  29.989  1.00 11.38           H  
ATOM     89  HB2 GLU A   3     -19.568  35.246  31.638  1.00 11.38           H  
ATOM     90  HG3 GLU A   3     -20.462  37.592  31.795  1.00 17.76           H  
ATOM     91  HG2 GLU A   3     -20.023  37.876  30.131  1.00 17.76           H  
ATOM     92  N   TYR A   4     -21.505  33.535  28.640  1.00  9.02           N  
ANISOU   92  N   TYR A   4      963   1430   1032     12     29     -3
ATOM     93  CA  TYR A   4     -21.628  32.177  28.115  1.00  8.51           C  
ANISOU   93  CA  TYR A   4      942   1325    967    -10     14    -15
ATOM     94  C   TYR A   4     -20.403  31.854  27.253  1.00  8.90           C  
ANISOU   94  C   TYR A   4     1034   1334   1015     35     17     -6
ATOM     95  O   TYR A   4     -20.006  32.682  26.434  1.00  9.53           O  
ANISOU   95  O   TYR A   4     1138   1381   1104     56     37     -3
ATOM     96  CB  TYR A   4     -22.921  32.082  27.280  1.00  9.14           C  
ANISOU   96  CB  TYR A   4     1051   1364   1059    -59     24    -31
ATOM     97  CG  TYR A   4     -24.188  32.352  28.072  1.00  9.99           C  
ANISOU   97  CG  TYR A   4     1125   1501   1170   -113     17    -39
ATOM     98  CD1 TYR A   4     -24.712  31.355  28.919  1.00 11.85           C  
ANISOU   98  CD1 TYR A   4     1359   1743   1401   -150     -9    -58
ATOM     99  CD2 TYR A   4     -24.830  33.605  27.988  1.00 10.12           C  
ANISOU   99  CD2 TYR A   4     1111   1541   1193   -132     36    -28
ATOM    100  CE1 TYR A   4     -25.870  31.606  29.679  1.00 13.03           C  
ANISOU  100  CE1 TYR A   4     1480   1915   1555   -207    -19    -67
ATOM    101  CE2 TYR A   4     -25.982  33.860  28.756  1.00 10.28           C  
ANISOU  101  CE2 TYR A   4     1101   1587   1220   -192     28    -32
ATOM    102  CZ  TYR A   4     -26.503  32.861  29.601  1.00 13.35           C  
ANISOU  102  CZ  TYR A   4     1491   1974   1606   -231     -1    -52
ATOM    103  OH  TYR A   4     -27.609  33.116  30.357  1.00 14.26           O  
ANISOU  103  OH  TYR A   4     1578   2111   1728   -295    -13    -58
ATOM    104  H   TYR A   4     -21.647  34.277  27.965  1.00  9.02           H  
ATOM    105  HA  TYR A   4     -21.687  31.455  28.933  1.00  8.51           H  
ATOM    106  HB3 TYR A   4     -23.007  31.084  26.849  1.00  9.14           H  
ATOM    107  HB2 TYR A   4     -22.880  32.771  26.434  1.00  9.14           H  
ATOM    108  HD1 TYR A   4     -24.216  30.400  28.999  1.00 11.85           H  
ATOM    109  HD2 TYR A   4     -24.433  34.381  27.351  1.00 10.12           H  
ATOM    110  HE1 TYR A   4     -26.260  30.836  30.329  1.00 13.03           H  
ATOM    111  HE2 TYR A   4     -26.451  34.830  28.710  1.00 10.28           H  
ATOM    112  HH  TYR A   4     -27.824  32.400  30.959  1.00 14.26           H  
ATOM    113  N   LYS A   5     -19.839  30.654  27.446  1.00  7.90           N  
ANISOU  113  N   LYS A   5      917   1209    876     46     -2     -1
ATOM    114  CA  LYS A   5     -18.627  30.192  26.771  1.00  7.78           C  
ANISOU  114  CA  LYS A   5      942   1155    859     81     -2     12
ATOM    115  C   LYS A   5     -19.019  29.308  25.576  1.00  8.63           C  
ANISOU  115  C   LYS A   5     1088   1224    967     51     -1     -1
ATOM    116  O   LYS A   5     -19.307  28.126  25.760  1.00  8.52           O  
ANISOU  116  O   LYS A   5     1071   1227    940     27    -14    -11
ATOM    117  CB  LYS A   5     -17.753  29.424  27.788  1.00 10.51           C  
ANISOU  117  CB  LYS A   5     1274   1531   1188    113    -23     34
ATOM    118  CG  LYS A   5     -17.318  30.230  29.029  1.00 14.52           C  
ANISOU  118  CG  LYS A   5     1741   2078   1697    154    -24     47
ATOM    119  CD  LYS A   5     -16.314  31.357  28.741  1.00 20.39           C  
ANISOU  119  CD  LYS A   5     2466   2859   2424    188    -49     71
ATOM    120  CE  LYS A   5     -15.906  32.094  30.028  1.00 24.97           C  
ANISOU  120  CE  LYS A   5     3091   3394   3002    227    -55     96
ATOM    121  NZ  LYS A   5     -14.818  33.058  29.793  1.00 27.60           N1+
ANISOU  121  NZ  LYS A   5     3451   3680   3356    266    -37     98
ATOM    122  H   LYS A   5     -20.233  30.020  28.126  1.00  7.90           H  
ATOM    123  HA  LYS A   5     -18.048  31.039  26.396  1.00  7.78           H  
ATOM    124  HB3 LYS A   5     -16.860  29.045  27.289  1.00 10.51           H  
ATOM    125  HB2 LYS A   5     -18.297  28.545  28.139  1.00 10.51           H  
ATOM    126  HG3 LYS A   5     -16.871  29.542  29.747  1.00 14.52           H  
ATOM    127  HG2 LYS A   5     -18.193  30.642  29.534  1.00 14.52           H  
ATOM    128  HD3 LYS A   5     -16.750  32.068  28.039  1.00 20.39           H  
ATOM    129  HD2 LYS A   5     -15.436  30.939  28.249  1.00 20.39           H  
ATOM    130  HE3 LYS A   5     -15.569  31.382  30.782  1.00 24.97           H  
ATOM    131  HE2 LYS A   5     -16.764  32.622  30.445  1.00 24.97           H  
ATOM    132  HZ1 LYS A   5     -15.092  33.712  29.069  1.00 27.60           H  
ATOM    133  HZ2 LYS A   5     -14.616  33.562  30.645  1.00 27.60           H  
ATOM    134  HZ3 LYS A   5     -13.991  32.567  29.487  1.00 27.60           H  
ATOM    135  N   LEU A   6     -19.036  29.906  24.375  1.00  8.13           N  
ANISOU  135  N   LEU A   6     1058   1114    918     53     15     -4
ATOM    136  CA  LEU A   6     -19.316  29.224  23.112  1.00  8.96           C  
ANISOU  136  CA  LEU A   6     1194   1185   1025     30     17    -16
ATOM    137  C   LEU A   6     -17.972  28.945  22.425  1.00 11.01           C  
ANISOU  137  C   LEU A   6     1484   1415   1285     50     17     -1
ATOM    138  O   LEU A   6     -17.309  29.893  22.021  1.00 10.93           O  
ANISOU  138  O   LEU A   6     1483   1390   1280     79     20     15
ATOM    139  CB  LEU A   6     -20.216  30.110  22.213  1.00  8.65           C  
ANISOU  139  CB  LEU A   6     1167   1118   1002     12     32    -30
ATOM    140  CG  LEU A   6     -21.701  30.186  22.643  1.00 11.71           C  
ANISOU  140  CG  LEU A   6     1527   1529   1394    -10     37    -37
ATOM    141  CD1 LEU A   6     -21.923  30.988  23.939  1.00 11.73           C  
ANISOU  141  CD1 LEU A   6     1549   1499   1409    -27     51    -43
ATOM    142  CD2 LEU A   6     -22.586  30.732  21.506  1.00 11.26           C  
ANISOU  142  CD2 LEU A   6     1450   1499   1330    -42     21    -51
ATOM    143  H   LEU A   6     -18.772  30.881  24.301  1.00  8.13           H  
ATOM    144  HA  LEU A   6     -19.832  28.281  23.288  1.00  8.96           H  
ATOM    145  HB3 LEU A   6     -20.184  29.684  21.208  1.00  8.65           H  
ATOM    146  HB2 LEU A   6     -19.800  31.115  22.117  1.00  8.65           H  
ATOM    147  HG  LEU A   6     -22.036  29.164  22.829  1.00 11.71           H  
ATOM    148 HD11 LEU A   6     -21.917  30.326  24.804  1.00 11.73           H  
ATOM    149 HD12 LEU A   6     -21.146  31.738  24.087  1.00 11.73           H  
ATOM    150 HD13 LEU A   6     -22.882  31.505  23.943  1.00 11.73           H  
ATOM    151 HD21 LEU A   6     -23.532  30.194  21.468  1.00 11.26           H  
ATOM    152 HD22 LEU A   6     -22.818  31.788  21.642  1.00 11.26           H  
ATOM    153 HD23 LEU A   6     -22.119  30.634  20.526  1.00 11.26           H  
ATOM    154  N   VAL A   7     -17.584  27.667  22.301  1.00  8.18           N  
ANISOU  154  N   VAL A   7     1140   1048    919     33     15     -5
ATOM    155  CA  VAL A   7     -16.339  27.254  21.654  1.00  7.56           C  
ANISOU  155  CA  VAL A   7     1087    945    840     41     15     13
ATOM    156  C   VAL A   7     -16.618  26.692  20.249  1.00  8.63           C  
ANISOU  156  C   VAL A   7     1239   1057    983     21     23     -2
ATOM    157  O   VAL A   7     -17.518  25.870  20.083  1.00  9.25           O  
ANISOU  157  O   VAL A   7     1309   1149   1056      4     23    -23
ATOM    158  CB  VAL A   7     -15.552  26.236  22.532  1.00  9.35           C  
ANISOU  158  CB  VAL A   7     1308   1200   1043     43      3     32
ATOM    159  CG1 VAL A   7     -16.246  24.877  22.757  1.00  9.17           C  
ANISOU  159  CG1 VAL A   7     1312   1152   1021     45      4     58
ATOM    160  CG2 VAL A   7     -14.114  26.011  22.035  1.00  9.55           C  
ANISOU  160  CG2 VAL A   7     1313   1258   1058     66     -9     47
ATOM    161  H   VAL A   7     -18.194  26.922  22.616  1.00  8.18           H  
ATOM    162  HA  VAL A   7     -15.700  28.123  21.515  1.00  7.56           H  
ATOM    163  HB  VAL A   7     -15.458  26.699  23.516  1.00  9.35           H  
ATOM    164 HG11 VAL A   7     -15.670  24.262  23.448  1.00  9.17           H  
ATOM    165 HG12 VAL A   7     -17.235  24.998  23.195  1.00  9.17           H  
ATOM    166 HG13 VAL A   7     -16.350  24.306  21.835  1.00  9.17           H  
ATOM    167 HG21 VAL A   7     -13.573  26.949  21.933  1.00  9.55           H  
ATOM    168 HG22 VAL A   7     -13.556  25.403  22.746  1.00  9.55           H  
ATOM    169 HG23 VAL A   7     -14.088  25.505  21.070  1.00  9.55           H  
ATOM    170  N   VAL A   8     -15.846  27.180  19.264  1.00  6.83           N  
ANISOU  170  N   VAL A   8     1033    794    767     24     26      6
ATOM    171  CA  VAL A   8     -15.979  26.831  17.852  1.00  5.93           C  
ANISOU  171  CA  VAL A   8      930    661    661      9     31     -6
ATOM    172  C   VAL A   8     -14.807  25.913  17.470  1.00  7.13           C  
ANISOU  172  C   VAL A   8     1089    814    806      0     29     12
ATOM    173  O   VAL A   8     -13.654  26.331  17.581  1.00  6.48           O  
ANISOU  173  O   VAL A   8     1023    711    727      6     24     34
ATOM    174  CB  VAL A   8     -15.932  28.094  16.939  1.00  7.41           C  
ANISOU  174  CB  VAL A   8     1136    815    865     14     35    -11
ATOM    175  CG1 VAL A   8     -16.132  27.767  15.445  1.00  7.55           C  
ANISOU  175  CG1 VAL A   8     1160    820    890     -1     36    -23
ATOM    176  CG2 VAL A   8     -16.961  29.155  17.365  1.00  7.90           C  
ANISOU  176  CG2 VAL A   8     1189    882    929     22     40    -21
ATOM    177  H   VAL A   8     -15.119  27.848  19.488  1.00  6.83           H  
ATOM    178  HA  VAL A   8     -16.917  26.307  17.675  1.00  5.93           H  
ATOM    179  HB  VAL A   8     -14.951  28.558  17.034  1.00  7.41           H  
ATOM    180 HG11 VAL A   8     -15.366  27.093  15.065  1.00  7.55           H  
ATOM    181 HG12 VAL A   8     -17.100  27.296  15.275  1.00  7.55           H  
ATOM    182 HG13 VAL A   8     -16.093  28.671  14.836  1.00  7.55           H  
ATOM    183 HG21 VAL A   8     -17.973  28.757  17.332  1.00  7.90           H  
ATOM    184 HG22 VAL A   8     -16.777  29.515  18.377  1.00  7.90           H  
ATOM    185 HG23 VAL A   8     -16.920  30.023  16.705  1.00  7.90           H  
ATOM    186  N   VAL A   9     -15.134  24.684  17.041  1.00  6.79           N  
ANISOU  186  N   VAL A   9     1033    796    751    -13     33      3
ATOM    187  CA  VAL A   9     -14.181  23.633  16.674  1.00  7.08           C  
ANISOU  187  CA  VAL A   9     1067    847    775    -25     35     22
ATOM    188  C   VAL A   9     -14.533  23.023  15.306  1.00  8.42           C  
ANISOU  188  C   VAL A   9     1230   1020    951    -37     42      8
ATOM    189  O   VAL A   9     -15.655  23.183  14.825  1.00  7.58           O  
ANISOU  189  O   VAL A   9     1121    906    854    -31     43    -19
ATOM    190  CB  VAL A   9     -14.155  22.488  17.726  1.00  9.74           C  
ANISOU  190  CB  VAL A   9     1390   1230   1083    -26     35     29
ATOM    191  CG1 VAL A   9     -13.603  22.980  19.069  1.00  9.85           C  
ANISOU  191  CG1 VAL A   9     1406   1247   1091    -10     24     44
ATOM    192  CG2 VAL A   9     -15.498  21.748  17.917  1.00  9.75           C  
ANISOU  192  CG2 VAL A   9     1375   1260   1071    -26     40     -6
ATOM    193  H   VAL A   9     -16.111  24.434  16.952  1.00  6.79           H  
ATOM    194  HA  VAL A   9     -13.178  24.054  16.585  1.00  7.08           H  
ATOM    195  HB  VAL A   9     -13.439  21.741  17.379  1.00  9.74           H  
ATOM    196 HG11 VAL A   9     -12.656  23.507  18.942  1.00  9.85           H  
ATOM    197 HG12 VAL A   9     -14.299  23.660  19.560  1.00  9.85           H  
ATOM    198 HG13 VAL A   9     -13.423  22.139  19.736  1.00  9.85           H  
ATOM    199 HG21 VAL A   9     -15.410  20.978  18.685  1.00  9.75           H  
ATOM    200 HG22 VAL A   9     -16.291  22.429  18.228  1.00  9.75           H  
ATOM    201 HG23 VAL A   9     -15.826  21.248  17.006  1.00  9.75           H  
ATOM    202  N   GLY A  10     -13.543  22.354  14.699  1.00  8.23           N  
ANISOU  202  N   GLY A  10     1200   1008    918    -53     45     28
ATOM    203  CA  GLY A  10     -13.624  21.850  13.333  1.00  8.80           C  
ANISOU  203  CA  GLY A  10     1256   1093    993    -63     52     19
ATOM    204  C   GLY A  10     -12.206  21.635  12.797  1.00 10.28           C  
ANISOU  204  C   GLY A  10     1449   1268   1190    -87     48     48
ATOM    205  O   GLY A  10     -11.228  22.124  13.369  1.00 10.33           O  
ANISOU  205  O   GLY A  10     1479   1243   1203    -94     38     71
ATOM    206  H   GLY A  10     -12.647  22.257  15.157  1.00  8.23           H  
ATOM    207  HA3 GLY A  10     -14.121  22.581  12.696  1.00  8.80           H  
ATOM    208  HA2 GLY A  10     -14.196  20.924  13.291  1.00  8.80           H  
ATOM    209  N   ALA A  11     -12.113  20.917  11.664  1.00  8.77           N  
ANISOU  209  N   ALA A  11     1235   1099    999   -100     53     45
ATOM    210  CA  ALA A  11     -10.870  20.643  10.933  1.00  8.25           C  
ANISOU  210  CA  ALA A  11     1169   1026    942   -134     48     73
ATOM    211  C   ALA A  11     -10.217  21.922  10.370  1.00  9.55           C  
ANISOU  211  C   ALA A  11     1364   1133   1131   -138     30     73
ATOM    212  O   ALA A  11     -10.866  22.965  10.313  1.00  9.15           O  
ANISOU  212  O   ALA A  11     1325   1060   1092   -117     24     48
ATOM    213  CB  ALA A  11     -11.169  19.642   9.809  1.00  9.77           C  
ANISOU  213  CB  ALA A  11     1322   1258   1132   -143     56     65
ATOM    214  H   ALA A  11     -12.955  20.546  11.249  1.00  8.77           H  
ATOM    215  HA  ALA A  11     -10.181  20.162  11.626  1.00  8.25           H  
ATOM    216  HB1 ALA A  11     -10.249  19.246   9.378  1.00  9.77           H  
ATOM    217  HB2 ALA A  11     -11.741  18.794  10.185  1.00  9.77           H  
ATOM    218  HB3 ALA A  11     -11.739  20.097   9.002  1.00  9.77           H  
ATOM    219  N   CYS A  12      -8.942  21.825   9.958  1.00  9.51           N  
ANISOU  219  N   CYS A  12     1377   1102   1133   -168     20    102
ATOM    220  CA  CYS A  12      -8.176  22.939   9.382  1.00  9.95           C  
ANISOU  220  CA  CYS A  12     1466   1105   1211   -171      1     94
ATOM    221  C   CYS A  12      -8.828  23.476   8.091  1.00 10.19           C  
ANISOU  221  C   CYS A  12     1476   1144   1250   -180     -5     74
ATOM    222  O   CYS A  12      -8.977  22.722   7.128  1.00 10.96           O  
ANISOU  222  O   CYS A  12     1536   1286   1343   -196      1     78
ATOM    223  CB  CYS A  12      -6.691  22.555   9.135  1.00 11.98           C  
ANISOU  223  CB  CYS A  12     1754   1321   1477   -201    -12    125
ATOM    224  SG  CYS A  12      -5.587  23.250  10.404  1.00 16.65           S  
ANISOU  224  SG  CYS A  12     2374   1894   2059   -179     -9    151
ATOM    225  H   CYS A  12      -8.465  20.937  10.014  1.00  9.51           H  
ATOM    226  HA  CYS A  12      -8.216  23.747  10.117  1.00  9.95           H  
ATOM    227  HB3 CYS A  12      -6.318  22.923   8.177  1.00 11.98           H  
ATOM    228  HB2 CYS A  12      -6.565  21.472   9.101  1.00 11.98           H  
ATOM    229  N   GLY A  13      -9.176  24.774   8.102  1.00  7.73           N  
ANISOU  229  N   GLY A  13     1188    800    948   -163    -17     51
ATOM    230  CA  GLY A  13      -9.659  25.502   6.934  1.00  7.74           C  
ANISOU  230  CA  GLY A  13     1177    808    956   -165    -28     32
ATOM    231  C   GLY A  13     -11.157  25.309   6.644  1.00  8.63           C  
ANISOU  231  C   GLY A  13     1273    941   1064   -131    -20      9
ATOM    232  O   GLY A  13     -11.567  25.610   5.524  1.00  9.30           O  
ANISOU  232  O   GLY A  13     1349   1030   1153   -127    -31     -4
ATOM    233  H   GLY A  13      -9.031  25.330   8.937  1.00  7.73           H  
ATOM    234  HA3 GLY A  13      -9.078  25.228   6.052  1.00  7.74           H  
ATOM    235  HA2 GLY A  13      -9.472  26.560   7.111  1.00  7.74           H  
ATOM    236  N   VAL A  14     -11.974  24.817   7.597  1.00  6.51           N  
ANISOU  236  N   VAL A  14     1001    684    788   -107     -3      4
ATOM    237  CA  VAL A  14     -13.421  24.625   7.401  1.00  6.51           C  
ANISOU  237  CA  VAL A  14      992    695    786    -78      3    -17
ATOM    238  C   VAL A  14     -14.250  25.930   7.390  1.00  7.83           C  
ANISOU  238  C   VAL A  14     1188    829    957    -60     -2    -29
ATOM    239  O   VAL A  14     -15.339  25.911   6.817  1.00  7.81           O  
ANISOU  239  O   VAL A  14     1183    828    956    -42     -2    -43
ATOM    240  CB  VAL A  14     -14.054  23.658   8.437  1.00  7.78           C  
ANISOU  240  CB  VAL A  14     1136    883    935    -64     20    -22
ATOM    241  CG1 VAL A  14     -13.512  22.229   8.284  1.00  8.43           C  
ANISOU  241  CG1 VAL A  14     1186   1010   1007    -79     29    -11
ATOM    242  CG2 VAL A  14     -13.982  24.147   9.893  1.00  7.41           C  
ANISOU  242  CG2 VAL A  14     1111    823    883    -60     25    -15
ATOM    243  H   VAL A  14     -11.606  24.600   8.513  1.00  6.51           H  
ATOM    244  HA  VAL A  14     -13.550  24.163   6.422  1.00  6.51           H  
ATOM    245  HB  VAL A  14     -15.118  23.577   8.208  1.00  7.78           H  
ATOM    246 HG11 VAL A  14     -12.426  22.208   8.355  1.00  8.43           H  
ATOM    247 HG12 VAL A  14     -13.913  21.568   9.053  1.00  8.43           H  
ATOM    248 HG13 VAL A  14     -13.781  21.808   7.316  1.00  8.43           H  
ATOM    249 HG21 VAL A  14     -14.417  23.416  10.573  1.00  7.41           H  
ATOM    250 HG22 VAL A  14     -12.958  24.332  10.208  1.00  7.41           H  
ATOM    251 HG23 VAL A  14     -14.532  25.076  10.027  1.00  7.41           H  
ATOM    252  N   GLY A  15     -13.725  27.023   7.970  1.00  6.27           N  
ANISOU  252  N   GLY A  15     1019    604    760    -63     -5    -24
ATOM    253  CA  GLY A  15     -14.342  28.350   7.944  1.00  6.75           C  
ANISOU  253  CA  GLY A  15     1104    642    820    -46     -5    -34
ATOM    254  C   GLY A  15     -14.802  28.809   9.336  1.00  7.05           C  
ANISOU  254  C   GLY A  15     1148    678    854    -31      7    -33
ATOM    255  O   GLY A  15     -15.794  29.534   9.422  1.00  6.71           O  
ANISOU  255  O   GLY A  15     1113    629    808    -17     12    -41
ATOM    256  H   GLY A  15     -12.838  26.944   8.457  1.00  6.27           H  
ATOM    257  HA3 GLY A  15     -15.176  28.405   7.247  1.00  6.75           H  
ATOM    258  HA2 GLY A  15     -13.603  29.056   7.575  1.00  6.75           H  
ATOM    259  N   LYS A  16     -14.107  28.404  10.416  1.00  5.54           N  
ANISOU  259  N   LYS A  16      951    494    660    -34     12    -20
ATOM    260  CA  LYS A  16     -14.388  28.808  11.803  1.00  5.65           C  
ANISOU  260  CA  LYS A  16      965    511    669    -18     20    -17
ATOM    261  C   LYS A  16     -14.209  30.319  12.033  1.00  7.40           C  
ANISOU  261  C   LYS A  16     1211    710    892     -1     19    -21
ATOM    262  O   LYS A  16     -15.098  30.952  12.607  1.00  6.46           O  
ANISOU  262  O   LYS A  16     1088    599    769     13     28    -28
ATOM    263  CB  LYS A  16     -13.485  28.029  12.781  1.00  6.99           C  
ANISOU  263  CB  LYS A  16     1131    692    834    -23     20      2
ATOM    264  CG  LYS A  16     -13.662  26.507  12.708  1.00  6.83           C  
ANISOU  264  CG  LYS A  16     1085    705    805    -36     24      5
ATOM    265  CD  LYS A  16     -12.798  25.724  13.710  1.00 12.32           C  
ANISOU  265  CD  LYS A  16     1777   1416   1490    -42     25     29
ATOM    266  CE  LYS A  16     -11.273  25.882  13.575  1.00 10.66           C  
ANISOU  266  CE  LYS A  16     1586   1179   1285    -58     16     54
ATOM    267  NZ  LYS A  16     -10.740  25.324  12.323  1.00  8.11           N1+
ANISOU  267  NZ  LYS A  16     1253    860    967    -85     14     55
ATOM    268  H   LYS A  16     -13.289  27.817  10.285  1.00  5.54           H  
ATOM    269  HA  LYS A  16     -15.429  28.554  12.019  1.00  5.65           H  
ATOM    270  HB3 LYS A  16     -13.688  28.358  13.801  1.00  6.99           H  
ATOM    271  HB2 LYS A  16     -12.444  28.283  12.589  1.00  6.99           H  
ATOM    272  HG3 LYS A  16     -13.438  26.161  11.704  1.00  6.83           H  
ATOM    273  HG2 LYS A  16     -14.710  26.258  12.876  1.00  6.83           H  
ATOM    274  HD3 LYS A  16     -13.044  24.673  13.599  1.00 12.32           H  
ATOM    275  HD2 LYS A  16     -13.094  25.995  14.724  1.00 12.32           H  
ATOM    276  HE3 LYS A  16     -10.788  25.355  14.397  1.00 10.66           H  
ATOM    277  HE2 LYS A  16     -10.980  26.927  13.647  1.00 10.66           H  
ATOM    278  HZ1 LYS A  16     -10.970  24.342  12.252  1.00  8.11           H  
ATOM    279  HZ2 LYS A  16     -11.143  25.818  11.531  1.00  8.11           H  
ATOM    280  HZ3 LYS A  16      -9.737  25.436  12.298  1.00  8.11           H  
ATOM    281  N   SER A  17     -13.077  30.866  11.553  1.00  6.02           N  
ANISOU  281  N   SER A  17     1061    506    721     -5      9    -19
ATOM    282  CA  SER A  17     -12.754  32.292  11.625  1.00  5.24           C  
ANISOU  282  CA  SER A  17      967    428    598     15      9    -21
ATOM    283  C   SER A  17     -13.640  33.157  10.715  1.00  7.18           C  
ANISOU  283  C   SER A  17     1237    635    857     22     14    -45
ATOM    284  O   SER A  17     -13.913  34.301  11.073  1.00  6.45           O  
ANISOU  284  O   SER A  17     1147    549    756     44     25    -52
ATOM    285  CB  SER A  17     -11.266  32.518  11.298  1.00  6.44           C  
ANISOU  285  CB  SER A  17     1172    497    777     10     -7    -27
ATOM    286  OG  SER A  17     -10.454  32.079  12.367  1.00  6.39           O  
ANISOU  286  OG  SER A  17     1168    483    778      7    -10     -5
ATOM    287  H   SER A  17     -12.385  30.271  11.110  1.00  6.02           H  
ATOM    288  HA  SER A  17     -12.939  32.629  12.646  1.00  5.24           H  
ATOM    289  HB3 SER A  17     -11.059  33.578  11.141  1.00  6.44           H  
ATOM    290  HB2 SER A  17     -10.976  31.999  10.386  1.00  6.44           H  
ATOM    291  HG  SER A  17     -10.771  32.503  13.176  1.00  6.39           H  
ATOM    292  N   ALA A  18     -14.093  32.594   9.582  1.00  5.93           N  
ANISOU  292  N   ALA A  18     1076    478    699      4      4    -49
ATOM    293  CA  ALA A  18     -14.991  33.241   8.629  1.00  5.82           C  
ANISOU  293  CA  ALA A  18     1068    468    674      9      6    -60
ATOM    294  C   ALA A  18     -16.390  33.509   9.206  1.00  6.40           C  
ANISOU  294  C   ALA A  18     1124    563    745     16     23    -57
ATOM    295  O   ALA A  18     -16.928  34.590   8.974  1.00  6.18           O  
ANISOU  295  O   ALA A  18     1104    540    704     26     32    -60
ATOM    296  CB  ALA A  18     -15.064  32.402   7.346  1.00  6.37           C  
ANISOU  296  CB  ALA A  18     1135    539    746     -9    -10    -61
ATOM    297  H   ALA A  18     -13.770  31.668   9.331  1.00  5.93           H  
ATOM    298  HA  ALA A  18     -14.540  34.202   8.379  1.00  5.82           H  
ATOM    299  HB1 ALA A  18     -15.466  31.406   7.532  1.00  6.37           H  
ATOM    300  HB2 ALA A  18     -15.695  32.876   6.597  1.00  6.37           H  
ATOM    301  HB3 ALA A  18     -14.076  32.284   6.899  1.00  6.37           H  
ATOM    302  N   LEU A  19     -16.921  32.552   9.990  1.00  6.43           N  
ANISOU  302  N   LEU A  19     1105    581    758      9     27    -51
ATOM    303  CA  LEU A  19     -18.154  32.697  10.772  1.00  5.63           C  
ANISOU  303  CA  LEU A  19      989    495    656     10     39    -50
ATOM    304  C   LEU A  19     -18.026  33.756  11.883  1.00  6.73           C  
ANISOU  304  C   LEU A  19     1123    646    788     23     52    -48
ATOM    305  O   LEU A  19     -19.001  34.459  12.144  1.00  7.49           O  
ANISOU  305  O   LEU A  19     1215    753    878     23     63    -47
ATOM    306  CB  LEU A  19     -18.562  31.328  11.382  1.00  6.16           C  
ANISOU  306  CB  LEU A  19     1036    574    731      1     37    -51
ATOM    307  CG  LEU A  19     -19.736  30.624  10.666  1.00  8.38           C  
ANISOU  307  CG  LEU A  19     1314    851   1018     -5     29    -56
ATOM    308  CD1 LEU A  19     -19.386  30.183   9.230  1.00  9.11           C  
ANISOU  308  CD1 LEU A  19     1388    961   1114     -9     29    -60
ATOM    309  CD2 LEU A  19     -20.302  29.465  11.516  1.00  7.54           C  
ANISOU  309  CD2 LEU A  19     1217    735    913     -5     29    -57
ATOM    310  H   LEU A  19     -16.417  31.684  10.116  1.00  6.43           H  
ATOM    311  HA  LEU A  19     -18.940  33.038  10.094  1.00  5.63           H  
ATOM    312  HB3 LEU A  19     -18.863  31.475  12.420  1.00  6.16           H  
ATOM    313  HB2 LEU A  19     -17.703  30.657  11.439  1.00  6.16           H  
ATOM    314  HG  LEU A  19     -20.538  31.360  10.591  1.00  8.38           H  
ATOM    315 HD11 LEU A  19     -18.356  30.419   8.967  1.00  9.11           H  
ATOM    316 HD12 LEU A  19     -19.509  29.112   9.074  1.00  9.11           H  
ATOM    317 HD13 LEU A  19     -20.032  30.684   8.508  1.00  9.11           H  
ATOM    318 HD21 LEU A  19     -21.389  29.522  11.574  1.00  7.54           H  
ATOM    319 HD22 LEU A  19     -20.049  28.487  11.108  1.00  7.54           H  
ATOM    320 HD23 LEU A  19     -19.927  29.478  12.540  1.00  7.54           H  
ATOM    321  N   THR A  20     -16.841  33.846  12.512  1.00  6.09           N  
ANISOU  321  N   THR A  20     1041    563    708     34     50    -45
ATOM    322  CA  THR A  20     -16.565  34.753  13.628  1.00  6.13           C  
ANISOU  322  CA  THR A  20     1037    584    709     55     61    -43
ATOM    323  C   THR A  20     -16.348  36.216  13.182  1.00  7.63           C  
ANISOU  323  C   THR A  20     1243    771    887     73     70    -51
ATOM    324  O   THR A  20     -16.815  37.121  13.872  1.00  7.28           O  
ANISOU  324  O   THR A  20     1181    752    833     82     86    -50
ATOM    325  CB  THR A  20     -15.335  34.281  14.445  1.00  7.65           C  
ANISOU  325  CB  THR A  20     1232    770    906     68     53    -34
ATOM    326  OG1 THR A  20     -15.567  32.968  14.924  1.00  9.06           O  
ANISOU  326  OG1 THR A  20     1394    960   1088     51     47    -26
ATOM    327  CG2 THR A  20     -14.985  35.159  15.658  1.00 10.13           C  
ANISOU  327  CG2 THR A  20     1532   1101   1214     99     62    -31
ATOM    328  H   THR A  20     -16.085  33.237  12.233  1.00  6.09           H  
ATOM    329  HA  THR A  20     -17.431  34.737  14.294  1.00  6.13           H  
ATOM    330  HB  THR A  20     -14.461  34.229  13.795  1.00  7.65           H  
ATOM    331  HG1 THR A  20     -15.541  32.356  14.181  1.00  9.06           H  
ATOM    332 HG21 THR A  20     -15.859  35.345  16.283  1.00 10.13           H  
ATOM    333 HG22 THR A  20     -14.238  34.667  16.276  1.00 10.13           H  
ATOM    334 HG23 THR A  20     -14.572  36.122  15.358  1.00 10.13           H  
ATOM    335  N   ILE A  21     -15.709  36.428  12.018  1.00  6.83           N  
ANISOU  335  N   ILE A  21     1172    642    782     76     61    -59
ATOM    336  CA  ILE A  21     -15.576  37.742  11.374  1.00  6.35           C  
ANISOU  336  CA  ILE A  21     1131    580    703     95     69    -72
ATOM    337  C   ILE A  21     -16.940  38.279  10.889  1.00  8.72           C  
ANISOU  337  C   ILE A  21     1423    901    988     83     81    -69
ATOM    338  O   ILE A  21     -17.205  39.469  11.057  1.00  8.85           O  
ANISOU  338  O   ILE A  21     1439    938    986     99     99    -72
ATOM    339  CB  ILE A  21     -14.554  37.705  10.194  1.00  8.64           C  
ANISOU  339  CB  ILE A  21     1457    834    990     97     52    -85
ATOM    340  CG1 ILE A  21     -13.117  37.501  10.731  1.00  9.14           C  
ANISOU  340  CG1 ILE A  21     1533    871   1068    110     42    -84
ATOM    341  CG2 ILE A  21     -14.583  38.932   9.249  1.00  9.66           C  
ANISOU  341  CG2 ILE A  21     1612    966   1095    116     58   -104
ATOM    342  CD1 ILE A  21     -12.121  36.993   9.676  1.00 11.93           C  
ANISOU  342  CD1 ILE A  21     1919   1185   1429     93     18    -90
ATOM    343  H   ILE A  21     -15.322  35.642  11.511  1.00  6.83           H  
ATOM    344  HA  ILE A  21     -15.201  38.441  12.124  1.00  6.35           H  
ATOM    345  HB  ILE A  21     -14.803  36.831   9.588  1.00  8.64           H  
ATOM    346 HG13 ILE A  21     -13.116  36.795  11.561  1.00  9.14           H  
ATOM    347 HG12 ILE A  21     -12.751  38.438  11.153  1.00  9.14           H  
ATOM    348 HG21 ILE A  21     -13.792  38.877   8.501  1.00  9.66           H  
ATOM    349 HG22 ILE A  21     -15.520  39.008   8.697  1.00  9.66           H  
ATOM    350 HG23 ILE A  21     -14.443  39.862   9.802  1.00  9.66           H  
ATOM    351 HD11 ILE A  21     -12.620  36.478   8.855  1.00 11.93           H  
ATOM    352 HD12 ILE A  21     -11.545  37.816   9.253  1.00 11.93           H  
ATOM    353 HD13 ILE A  21     -11.414  36.289  10.118  1.00 11.93           H  
ATOM    354  N   GLN A  22     -17.793  37.383  10.362  1.00  7.92           N  
ANISOU  354  N   GLN A  22     1318    796    895     57     72    -61
ATOM    355  CA  GLN A  22     -19.179  37.671   9.988  1.00  8.53           C  
ANISOU  355  CA  GLN A  22     1393    886    961     44     81    -52
ATOM    356  C   GLN A  22     -20.116  37.944  11.178  1.00  9.36           C  
ANISOU  356  C   GLN A  22     1470   1019   1066     40    101    -42
ATOM    357  O   GLN A  22     -21.059  38.715  11.016  1.00 10.20           O  
ANISOU  357  O   GLN A  22     1574   1147   1154     40    118    -36
ATOM    358  CB  GLN A  22     -19.727  36.531   9.099  1.00  9.86           C  
ANISOU  358  CB  GLN A  22     1563   1041   1143     23     65    -45
ATOM    359  CG  GLN A  22     -19.205  36.549   7.647  1.00 13.41           C  
ANISOU  359  CG  GLN A  22     2036   1476   1583     24     48    -49
ATOM    360  CD  GLN A  22     -19.701  37.740   6.822  1.00 10.66           C  
ANISOU  360  CD  GLN A  22     1704   1136   1208     25     54    -41
ATOM    361  OE1 GLN A  22     -20.587  38.481   7.240  1.00 10.33           O  
ANISOU  361  OE1 GLN A  22     1660   1115   1150     29     76    -35
ATOM    362  NE2 GLN A  22     -19.139  37.924   5.628  1.00 10.84           N  
ANISOU  362  NE2 GLN A  22     1743   1150   1225     22     36    -39
ATOM    363  H   GLN A  22     -17.497  36.423  10.251  1.00  7.92           H  
ATOM    364  HA  GLN A  22     -19.161  38.598   9.413  1.00  8.53           H  
ATOM    365  HB3 GLN A  22     -20.818  36.562   9.074  1.00  9.86           H  
ATOM    366  HB2 GLN A  22     -19.484  35.569   9.553  1.00  9.86           H  
ATOM    367  HG3 GLN A  22     -19.515  35.635   7.140  1.00 13.41           H  
ATOM    368  HG2 GLN A  22     -18.115  36.551   7.644  1.00 13.41           H  
ATOM    369 HE22 GLN A  22     -19.436  38.686   5.039  1.00 10.84           H  
ATOM    370 HE21 GLN A  22     -18.414  37.299   5.304  1.00 10.84           H  
ATOM    371  N   LEU A  23     -19.838  37.341  12.346  1.00  7.31           N  
ANISOU  371  N   LEU A  23     1187    766    823     35     99    -41
ATOM    372  CA  LEU A  23     -20.569  37.582  13.592  1.00  8.42           C  
ANISOU  372  CA  LEU A  23     1297    937    964     27    114    -33
ATOM    373  C   LEU A  23     -20.291  38.990  14.153  1.00 12.43           C  
ANISOU  373  C   LEU A  23     1792   1475   1455     54    133    -34
ATOM    374  O   LEU A  23     -21.229  39.662  14.582  1.00 11.77           O  
ANISOU  374  O   LEU A  23     1691   1423   1359     45    152    -25
ATOM    375  CB  LEU A  23     -20.216  36.468  14.609  1.00  8.80           C  
ANISOU  375  CB  LEU A  23     1324    991   1029     19    104    -34
ATOM    376  CG  LEU A  23     -20.921  36.560  15.983  1.00 13.78           C  
ANISOU  376  CG  LEU A  23     1918   1655   1660      3    113    -27
ATOM    377  CD1 LEU A  23     -22.445  36.354  15.852  1.00 14.39           C  
ANISOU  377  CD1 LEU A  23     1998   1725   1746    -36    112    -21
ATOM    378  CD2 LEU A  23     -20.279  35.600  17.004  1.00 16.09           C  
ANISOU  378  CD2 LEU A  23     2188   1963   1960      9    104    -30
ATOM    379  H   LEU A  23     -19.068  36.689  12.399  1.00  7.31           H  
ATOM    380  HA  LEU A  23     -21.636  37.515  13.370  1.00  8.42           H  
ATOM    381  HB3 LEU A  23     -19.140  36.485  14.779  1.00  8.80           H  
ATOM    382  HB2 LEU A  23     -20.429  35.493  14.169  1.00  8.80           H  
ATOM    383  HG  LEU A  23     -20.759  37.554  16.394  1.00 13.78           H  
ATOM    384 HD11 LEU A  23     -22.870  35.777  16.674  1.00 14.39           H  
ATOM    385 HD12 LEU A  23     -22.959  37.314  15.838  1.00 14.39           H  
ATOM    386 HD13 LEU A  23     -22.709  35.837  14.928  1.00 14.39           H  
ATOM    387 HD21 LEU A  23     -19.763  36.158  17.786  1.00 16.09           H  
ATOM    388 HD22 LEU A  23     -21.008  34.962  17.501  1.00 16.09           H  
ATOM    389 HD23 LEU A  23     -19.544  34.943  16.539  1.00 16.09           H  
ATOM    390  N   ILE A  24     -19.011  39.396  14.149  1.00  9.75           N  
ANISOU  390  N   ILE A  24     1463   1126   1115     86    128    -45
ATOM    391  CA  ILE A  24     -18.539  40.648  14.741  1.00 11.45           C  
ANISOU  391  CA  ILE A  24     1666   1369   1317    123    145    -51
ATOM    392  C   ILE A  24     -18.810  41.867  13.835  1.00 14.26           C  
ANISOU  392  C   ILE A  24     2041   1733   1646    139    162    -60
ATOM    393  O   ILE A  24     -19.352  42.857  14.327  1.00 14.73           O  
ANISOU  393  O   ILE A  24     2074   1835   1687    153    186    -58
ATOM    394  CB  ILE A  24     -17.020  40.571  15.095  1.00 15.59           C  
ANISOU  394  CB  ILE A  24     2200   1872   1851    157    133    -59
ATOM    395  CG1 ILE A  24     -16.761  39.494  16.178  1.00 17.91           C  
ANISOU  395  CG1 ILE A  24     2474   2165   2165    142    117    -47
ATOM    396  CG2 ILE A  24     -16.395  41.910  15.550  1.00 17.27           C  
ANISOU  396  CG2 ILE A  24     2402   2108   2051    208    149    -68
ATOM    397  CD1 ILE A  24     -15.294  39.052  16.290  1.00 27.18           C  
ANISOU  397  CD1 ILE A  24     3606   3381   3341    157    122    -39
ATOM    398  H   ILE A  24     -18.297  38.780  13.784  1.00  9.75           H  
ATOM    399  HA  ILE A  24     -19.085  40.806  15.674  1.00 11.45           H  
ATOM    400  HB  ILE A  24     -16.493  40.257  14.192  1.00 15.59           H  
ATOM    401 HG13 ILE A  24     -17.360  38.603  15.992  1.00 17.91           H  
ATOM    402 HG12 ILE A  24     -17.102  39.865  17.144  1.00 17.91           H  
ATOM    403 HG21 ILE A  24     -15.338  41.789  15.777  1.00 17.27           H  
ATOM    404 HG22 ILE A  24     -16.455  42.691  14.795  1.00 17.27           H  
ATOM    405 HG23 ILE A  24     -16.887  42.286  16.448  1.00 17.27           H  
ATOM    406 HD11 ILE A  24     -14.842  38.906  15.309  1.00 27.18           H  
ATOM    407 HD12 ILE A  24     -14.697  39.786  16.830  1.00 27.18           H  
ATOM    408 HD13 ILE A  24     -15.215  38.111  16.834  1.00 27.18           H  
ATOM    409  N   GLN A  25     -18.412  41.781  12.553  1.00 11.72           N  
ANISOU  409  N   GLN A  25     1759   1375   1317    138    148    -71
ATOM    410  CA  GLN A  25     -18.376  42.914  11.622  1.00 11.31           C  
ANISOU  410  CA  GLN A  25     1735   1329   1235    156    158    -85
ATOM    411  C   GLN A  25     -19.526  42.941  10.601  1.00 13.30           C  
ANISOU  411  C   GLN A  25     1999   1585   1468    127    159    -74
ATOM    412  O   GLN A  25     -19.727  43.990   9.987  1.00 13.88           O  
ANISOU  412  O   GLN A  25     2094   1670   1509    141    168    -84
ATOM    413  CB  GLN A  25     -17.008  42.921  10.895  1.00 12.55           C  
ANISOU  413  CB  GLN A  25     1933   1443   1394    179    138   -109
ATOM    414  CG  GLN A  25     -15.799  43.230  11.805  1.00 16.77           C  
ANISOU  414  CG  GLN A  25     2465   1965   1943    216    136   -119
ATOM    415  CD  GLN A  25     -15.774  44.662  12.353  1.00 34.15           C  
ANISOU  415  CD  GLN A  25     4650   4201   4123    264    163   -132
ATOM    416  OE1 GLN A  25     -16.409  45.564  11.810  1.00 29.70           O  
ANISOU  416  OE1 GLN A  25     4075   3638   3573    299    163   -134
ATOM    417  NE2 GLN A  25     -15.013  44.887  13.425  1.00 23.19           N  
ANISOU  417  NE2 GLN A  25     3261   2849   2702    271    185   -139
ATOM    418  H   GLN A  25     -17.992  40.923  12.218  1.00 11.72           H  
ATOM    419  HA  GLN A  25     -18.469  43.846  12.182  1.00 11.31           H  
ATOM    420  HB3 GLN A  25     -17.020  43.637  10.071  1.00 12.55           H  
ATOM    421  HB2 GLN A  25     -16.846  41.954  10.420  1.00 12.55           H  
ATOM    422  HG3 GLN A  25     -14.880  43.073  11.248  1.00 16.77           H  
ATOM    423  HG2 GLN A  25     -15.760  42.518  12.628  1.00 16.77           H  
ATOM    424 HE22 GLN A  25     -14.953  45.817  13.813  1.00 23.19           H  
ATOM    425 HE21 GLN A  25     -14.485  44.138  13.851  1.00 23.19           H  
ATOM    426  N   ASN A  26     -20.245  41.817  10.414  1.00 10.40           N  
ANISOU  426  N   ASN A  26     1625   1206   1121     91    147    -55
ATOM    427  CA  ASN A  26     -21.339  41.632   9.436  1.00  9.45           C  
ANISOU  427  CA  ASN A  26     1519   1084    988     65    144    -39
ATOM    428  C   ASN A  26     -20.882  41.730   7.961  1.00 13.29           C  
ANISOU  428  C   ASN A  26     2043   1547   1458     71    124    -50
ATOM    429  O   ASN A  26     -21.723  41.883   7.075  1.00 14.37           O  
ANISOU  429  O   ASN A  26     2196   1696   1569     63    126    -39
ATOM    430  CB  ASN A  26     -22.546  42.569   9.727  1.00 11.40           C  
ANISOU  430  CB  ASN A  26     1750   1374   1209     56    173    -20
ATOM    431  CG  ASN A  26     -23.120  42.427  11.141  1.00  9.27           C  
ANISOU  431  CG  ASN A  26     1483   1097    943     17    170     10
ATOM    432  OD1 ASN A  26     -23.226  41.323  11.671  1.00 12.31           O  
ANISOU  432  OD1 ASN A  26     1859   1461   1359     -6    157     18
ATOM    433  ND2 ASN A  26     -23.516  43.546  11.750  1.00 13.34           N  
ANISOU  433  ND2 ASN A  26     2015   1630   1425     11    180     26
ATOM    434  H   ASN A  26     -20.031  41.004  10.976  1.00 10.40           H  
ATOM    435  HA  ASN A  26     -21.689  40.607   9.536  1.00  9.45           H  
ATOM    436  HB3 ASN A  26     -23.363  42.348   9.039  1.00 11.40           H  
ATOM    437  HB2 ASN A  26     -22.275  43.609   9.544  1.00 11.40           H  
ATOM    438 HD22 ASN A  26     -23.911  43.501  12.678  1.00 13.34           H  
ATOM    439 HD21 ASN A  26     -23.421  44.441  11.293  1.00 13.34           H  
ATOM    440  N   HIS A  27     -19.566  41.620   7.724  1.00 10.06           N  
ANISOU  440  N   HIS A  27     1648   1110   1064     81    103    -70
ATOM    441  CA  HIS A  27     -18.903  41.792   6.436  1.00 10.81           C  
ANISOU  441  CA  HIS A  27     1774   1185   1149     78     78    -81
ATOM    442  C   HIS A  27     -17.452  41.305   6.571  1.00 11.15           C  
ANISOU  442  C   HIS A  27     1817   1197   1224     67     52    -86
ATOM    443  O   HIS A  27     -16.868  41.417   7.652  1.00 10.50           O  
ANISOU  443  O   HIS A  27     1718   1106   1166     69     55    -86
ATOM    444  CB  HIS A  27     -18.998  43.280   5.999  1.00 12.89           C  
ANISOU  444  CB  HIS A  27     2066   1454   1377    103     81   -106
ATOM    445  CG  HIS A  27     -18.065  43.738   4.901  1.00 15.65           C  
ANISOU  445  CG  HIS A  27     2423   1790   1735    130     85   -130
ATOM    446  ND1 HIS A  27     -16.979  44.585   5.144  1.00 19.34           N  
ANISOU  446  ND1 HIS A  27     2911   2267   2170    163     97   -156
ATOM    447  CD2 HIS A  27     -18.095  43.432   3.555  1.00 17.58           C  
ANISOU  447  CD2 HIS A  27     2657   2009   2012    132     77   -131
ATOM    448  CE1 HIS A  27     -16.399  44.748   3.963  1.00 18.97           C  
ANISOU  448  CE1 HIS A  27     2870   2195   2142    186     95   -173
ATOM    449  NE2 HIS A  27     -17.015  44.083   2.985  1.00 18.03           N  
ANISOU  449  NE2 HIS A  27     2733   2055   2062    167     82   -156
ATOM    450  H   HIS A  27     -18.942  41.475   8.505  1.00 10.06           H  
ATOM    451  HA  HIS A  27     -19.398  41.163   5.693  1.00 10.81           H  
ATOM    452  HB3 HIS A  27     -18.817  43.922   6.864  1.00 12.89           H  
ATOM    453  HB2 HIS A  27     -20.015  43.503   5.675  1.00 12.89           H  
ATOM    454  HD2 HIS A  27     -18.771  42.817   2.979  1.00 17.58           H  
ATOM    455  HE1 HIS A  27     -15.514  45.348   3.811  1.00 18.97           H  
ATOM    456  HE2 HIS A  27     -16.741  44.062   2.013  1.00 18.03           H  
ATOM    457  N   PHE A  28     -16.886  40.813   5.456  1.00  8.71           N  
ANISOU  457  N   PHE A  28     1522    874    911     55     27    -88
ATOM    458  CA  PHE A  28     -15.463  40.496   5.326  1.00  8.34           C  
ANISOU  458  CA  PHE A  28     1470    807    892     40      3    -91
ATOM    459  C   PHE A  28     -14.632  41.766   5.102  1.00  8.53           C  
ANISOU  459  C   PHE A  28     1518    810    915     44    -11   -114
ATOM    460  O   PHE A  28     -14.266  42.081   3.969  1.00  9.84           O  
ANISOU  460  O   PHE A  28     1712    973   1055     48    -22   -131
ATOM    461  CB  PHE A  28     -15.243  39.448   4.215  1.00  8.95           C  
ANISOU  461  CB  PHE A  28     1546    887    969     26    -19    -82
ATOM    462  CG  PHE A  28     -15.712  38.047   4.560  1.00  7.87           C  
ANISOU  462  CG  PHE A  28     1395    740    856      9    -42    -84
ATOM    463  CD1 PHE A  28     -15.255  37.407   5.732  1.00  7.43           C  
ANISOU  463  CD1 PHE A  28     1316    679    827      3    -35    -78
ATOM    464  CD2 PHE A  28     -16.546  37.338   3.671  1.00  9.07           C  
ANISOU  464  CD2 PHE A  28     1552    894   1002     -1    -70    -88
ATOM    465  CE1 PHE A  28     -15.667  36.117   6.024  1.00  8.68           C  
ANISOU  465  CE1 PHE A  28     1458    838   1005    -13    -51    -76
ATOM    466  CE2 PHE A  28     -16.934  36.043   3.981  1.00 10.50           C  
ANISOU  466  CE2 PHE A  28     1711   1074   1204    -19    -89    -87
ATOM    467  CZ  PHE A  28     -16.506  35.438   5.153  1.00  7.95           C  
ANISOU  467  CZ  PHE A  28     1366    749    907    -25    -77    -80
ATOM    468  H   PHE A  28     -17.429  40.753   4.607  1.00  8.71           H  
ATOM    469  HA  PHE A  28     -15.112  40.071   6.267  1.00  8.34           H  
ATOM    470  HB3 PHE A  28     -14.182  39.375   3.968  1.00  8.95           H  
ATOM    471  HB2 PHE A  28     -15.740  39.780   3.302  1.00  8.95           H  
ATOM    472  HD1 PHE A  28     -14.582  37.910   6.410  1.00  7.43           H  
ATOM    473  HD2 PHE A  28     -16.886  37.794   2.753  1.00  9.07           H  
ATOM    474  HE1 PHE A  28     -15.328  35.641   6.929  1.00  8.68           H  
ATOM    475  HE2 PHE A  28     -17.572  35.502   3.307  1.00 10.50           H  
ATOM    476  HZ  PHE A  28     -16.822  34.433   5.377  1.00  7.95           H  
ATOM    477  N   VAL A  29     -14.369  42.469   6.212  1.00  7.11           N  
ANISOU  477  N   VAL A  29     1330    612    760     39    -13   -113
ATOM    478  CA  VAL A  29     -13.499  43.636   6.298  1.00  7.51           C  
ANISOU  478  CA  VAL A  29     1404    630    817     35    -30   -128
ATOM    479  C   VAL A  29     -12.021  43.272   6.042  1.00  8.03           C  
ANISOU  479  C   VAL A  29     1453    690    906      2    -51   -116
ATOM    480  O   VAL A  29     -11.570  42.195   6.438  1.00  7.69           O  
ANISOU  480  O   VAL A  29     1385    654    884     -5    -43    -99
ATOM    481  CB  VAL A  29     -13.616  44.296   7.700  1.00  9.37           C  
ANISOU  481  CB  VAL A  29     1648    851   1061     60    -15   -132
ATOM    482  CG1 VAL A  29     -14.957  45.029   7.870  1.00  8.91           C  
ANISOU  482  CG1 VAL A  29     1615    750   1019     50    -36   -139
ATOM    483  CG2 VAL A  29     -13.404  43.320   8.871  1.00  9.59           C  
ANISOU  483  CG2 VAL A  29     1691    891   1061     96      5   -149
ATOM    484  H   VAL A  29     -14.753  42.151   7.090  1.00  7.11           H  
ATOM    485  HA  VAL A  29     -13.818  44.351   5.537  1.00  7.51           H  
ATOM    486  HB  VAL A  29     -12.836  45.056   7.776  1.00  9.37           H  
ATOM    487 HG11 VAL A  29     -15.091  45.792   7.103  1.00  8.91           H  
ATOM    488 HG12 VAL A  29     -15.800  44.340   7.806  1.00  8.91           H  
ATOM    489 HG13 VAL A  29     -15.014  45.526   8.840  1.00  8.91           H  
ATOM    490 HG21 VAL A  29     -13.332  43.866   9.811  1.00  9.59           H  
ATOM    491 HG22 VAL A  29     -14.230  42.613   8.959  1.00  9.59           H  
ATOM    492 HG23 VAL A  29     -12.493  42.738   8.765  1.00  9.59           H  
ATOM    493  N   ASP A  30     -11.307  44.185   5.367  1.00  8.03           N  
ANISOU  493  N   ASP A  30     1465    687    900    -19    -78   -126
ATOM    494  CA  ASP A  30      -9.904  44.019   4.979  1.00  7.48           C  
ANISOU  494  CA  ASP A  30     1371    621    849    -51    -98   -115
ATOM    495  C   ASP A  30      -8.975  44.357   6.156  1.00  8.42           C  
ANISOU  495  C   ASP A  30     1501    711    988    -75   -109   -113
ATOM    496  O   ASP A  30      -9.100  45.438   6.731  1.00  8.83           O  
ANISOU  496  O   ASP A  30     1529    771   1055   -107   -122   -101
ATOM    497  CB  ASP A  30      -9.524  44.870   3.738  1.00  8.71           C  
ANISOU  497  CB  ASP A  30     1527    793    990    -66   -125   -123
ATOM    498  CG  ASP A  30     -10.390  44.674   2.477  1.00 11.59           C  
ANISOU  498  CG  ASP A  30     1932   1136   1335    -74   -149   -149
ATOM    499  OD1 ASP A  30     -10.328  45.577   1.614  1.00 10.01           O  
ANISOU  499  OD1 ASP A  30     1763    900   1138    -72   -147   -164
ATOM    500  OD2 ASP A  30     -10.997  43.590   2.318  1.00 11.21           O1-
ANISOU  500  OD2 ASP A  30     1885   1106   1269    -82   -172   -157
ATOM    501  H   ASP A  30     -11.747  45.043   5.069  1.00  8.03           H  
ATOM    502  HA  ASP A  30      -9.748  42.971   4.714  1.00  7.48           H  
ATOM    503  HB3 ASP A  30      -8.491  44.658   3.456  1.00  8.71           H  
ATOM    504  HB2 ASP A  30      -9.567  45.929   4.003  1.00  8.71           H  
ATOM    505  N   GLU A  31      -8.051  43.425   6.459  1.00  7.71           N  
ANISOU  505  N   GLU A  31     1448    586    897    -61   -106   -126
ATOM    506  CA  GLU A  31      -6.974  43.534   7.454  1.00  7.47           C  
ANISOU  506  CA  GLU A  31     1438    516    885    -84   -120   -122
ATOM    507  C   GLU A  31      -7.457  43.898   8.874  1.00  8.70           C  
ANISOU  507  C   GLU A  31     1612    648   1047    -50   -101   -119
ATOM    508  O   GLU A  31      -6.987  44.877   9.456  1.00  8.88           O  
ANISOU  508  O   GLU A  31     1662    659   1054    -14    -93   -141
ATOM    509  CB  GLU A  31      -5.846  44.461   6.940  1.00  7.96           C  
ANISOU  509  CB  GLU A  31     1541    546    939   -103   -151   -150
ATOM    510  CG  GLU A  31      -5.161  43.931   5.659  1.00  7.85           C  
ANISOU  510  CG  GLU A  31     1548    486    948   -141   -172   -142
ATOM    511  CD  GLU A  31      -3.937  44.739   5.192  1.00  9.56           C  
ANISOU  511  CD  GLU A  31     1808    665   1159   -166   -207   -173
ATOM    512  OE1 GLU A  31      -3.811  45.926   5.570  1.00  8.31           O  
ANISOU  512  OE1 GLU A  31     1667    518    974   -151   -215   -204
ATOM    513  OE2 GLU A  31      -3.132  44.144   4.442  1.00 11.61           O1-
ANISOU  513  OE2 GLU A  31     2087    883   1440   -207   -227   -164
ATOM    514  H   GLU A  31      -8.043  42.573   5.918  1.00  7.71           H  
ATOM    515  HA  GLU A  31      -6.553  42.532   7.546  1.00  7.47           H  
ATOM    516  HB3 GLU A  31      -5.089  44.583   7.716  1.00  7.96           H  
ATOM    517  HB2 GLU A  31      -6.251  45.457   6.752  1.00  7.96           H  
ATOM    518  HG3 GLU A  31      -5.878  43.912   4.837  1.00  7.85           H  
ATOM    519  HG2 GLU A  31      -4.853  42.897   5.822  1.00  7.85           H  
ATOM    520  N   TYR A  32      -8.393  43.092   9.400  1.00  8.02           N  
ANISOU  520  N   TYR A  32     1507    560    979    -60    -94    -91
ATOM    521  CA  TYR A  32      -8.944  43.231  10.746  1.00  7.50           C  
ANISOU  521  CA  TYR A  32     1454    476    918    -27    -80    -83
ATOM    522  C   TYR A  32      -8.359  42.161  11.682  1.00  9.57           C  
ANISOU  522  C   TYR A  32     1717    720   1201    -57    -89    -52
ATOM    523  O   TYR A  32      -8.294  40.992  11.300  1.00  9.04           O  
ANISOU  523  O   TYR A  32     1610    686   1137    -86    -85    -30
ATOM    524  CB  TYR A  32     -10.479  43.135  10.658  1.00  7.64           C  
ANISOU  524  CB  TYR A  32     1434    540    928      2    -52    -74
ATOM    525  CG  TYR A  32     -11.212  43.154  11.989  1.00  7.45           C  
ANISOU  525  CG  TYR A  32     1421    508    902     48    -38    -75
ATOM    526  CD1 TYR A  32     -12.017  42.063  12.381  1.00  9.38           C  
ANISOU  526  CD1 TYR A  32     1690    742   1132     85    -32   -102
ATOM    527  CD2 TYR A  32     -11.061  44.258  12.853  1.00  7.90           C  
ANISOU  527  CD2 TYR A  32     1460    573    968     56    -30    -49
ATOM    528  CE1 TYR A  32     -12.646  42.067  13.641  1.00 10.35           C  
ANISOU  528  CE1 TYR A  32     1813    868   1252    132    -16   -104
ATOM    529  CE2 TYR A  32     -11.678  44.254  14.115  1.00  9.48           C  
ANISOU  529  CE2 TYR A  32     1663    774   1166    102    -19    -49
ATOM    530  CZ  TYR A  32     -12.461  43.155  14.515  1.00 10.00           C  
ANISOU  530  CZ  TYR A  32     1747    833   1220    140    -11    -77
ATOM    531  OH  TYR A  32     -13.048  43.153  15.745  1.00 12.17           O  
ANISOU  531  OH  TYR A  32     2019   1115   1492    190      1    -78
ATOM    532  H   TYR A  32      -8.729  42.306   8.863  1.00  8.02           H  
ATOM    533  HA  TYR A  32      -8.694  44.214  11.149  1.00  7.50           H  
ATOM    534  HB3 TYR A  32     -10.746  42.217  10.132  1.00  7.64           H  
ATOM    535  HB2 TYR A  32     -10.853  43.961  10.052  1.00  7.64           H  
ATOM    536  HD1 TYR A  32     -12.144  41.214  11.725  1.00  9.38           H  
ATOM    537  HD2 TYR A  32     -10.455  45.102  12.560  1.00  7.90           H  
ATOM    538  HE1 TYR A  32     -13.258  41.228  13.939  1.00 10.35           H  
ATOM    539  HE2 TYR A  32     -11.546  45.101  14.771  1.00  9.48           H  
ATOM    540  HH  TYR A  32     -12.799  43.922  16.276  1.00 12.17           H  
ATOM    541  N   ASP A  33      -7.989  42.593  12.898  1.00  8.80           N  
ANISOU  541  N   ASP A  33     1663    567   1114    -51   -102    -51
ATOM    542  CA  ASP A  33      -7.461  41.752  13.969  1.00  8.42           C  
ANISOU  542  CA  ASP A  33     1625    490   1084    -84   -114    -17
ATOM    543  C   ASP A  33      -8.418  41.867  15.179  1.00  9.26           C  
ANISOU  543  C   ASP A  33     1683    648   1189    -90    -95     18
ATOM    544  O   ASP A  33      -8.392  42.900  15.850  1.00  8.39           O  
ANISOU  544  O   ASP A  33     1557    559   1070    -49    -77     21
ATOM    545  CB  ASP A  33      -6.020  42.194  14.345  1.00  9.68           C  
ANISOU  545  CB  ASP A  33     1840    586   1254    -52   -123    -19
ATOM    546  CG  ASP A  33      -5.317  41.367  15.440  1.00  9.45           C  
ANISOU  546  CG  ASP A  33     1837    509   1244    -85   -140     18
ATOM    547  OD1 ASP A  33      -4.330  41.893  15.998  1.00 10.74           O  
ANISOU  547  OD1 ASP A  33     1966    706   1410   -125   -135     55
ATOM    548  OD2 ASP A  33      -5.689  40.187  15.635  1.00 10.97           O1-
ANISOU  548  OD2 ASP A  33     2086    634   1449    -65   -156     12
ATOM    549  H   ASP A  33      -8.101  43.569  13.132  1.00  8.80           H  
ATOM    550  HA  ASP A  33      -7.389  40.725  13.618  1.00  8.42           H  
ATOM    551  HB3 ASP A  33      -6.018  43.248  14.628  1.00  9.68           H  
ATOM    552  HB2 ASP A  33      -5.398  42.145  13.450  1.00  9.68           H  
ATOM    553  N   PRO A  34      -9.237  40.825  15.456  1.00  9.10           N  
ANISOU  553  N   PRO A  34     1635    649   1172   -140    -99     42
ATOM    554  CA  PRO A  34     -10.091  40.806  16.656  1.00  8.50           C  
ANISOU  554  CA  PRO A  34     1513    629   1089   -145    -79     68
ATOM    555  C   PRO A  34      -9.370  40.428  17.969  1.00 11.14           C  
ANISOU  555  C   PRO A  34     1857    952   1423   -132    -75    102
ATOM    556  O   PRO A  34      -9.974  40.609  19.024  1.00 10.70           O  
ANISOU  556  O   PRO A  34     1766    945   1355   -128    -59    119
ATOM    557  CB  PRO A  34     -11.171  39.775  16.294  1.00 10.89           C  
ANISOU  557  CB  PRO A  34     1787    956   1395   -202    -86     83
ATOM    558  CG  PRO A  34     -10.452  38.781  15.397  1.00 16.76           C  
ANISOU  558  CG  PRO A  34     2574   1640   2154   -237   -113     83
ATOM    559  CD  PRO A  34      -9.472  39.648  14.614  1.00 13.05           C  
ANISOU  559  CD  PRO A  34     2140   1137   1682   -196   -120     42
ATOM    560  HA  PRO A  34     -10.565  41.778  16.809  1.00  8.50           H  
ATOM    561  HB3 PRO A  34     -11.970  40.264  15.738  1.00 10.89           H  
ATOM    562  HB2 PRO A  34     -11.633  39.294  17.158  1.00 10.89           H  
ATOM    563  HG3 PRO A  34     -11.123  38.199  14.764  1.00 16.76           H  
ATOM    564  HG2 PRO A  34      -9.889  38.085  16.018  1.00 16.76           H  
ATOM    565  HD2 PRO A  34      -8.563  39.086  14.399  1.00 13.05           H  
ATOM    566  HD3 PRO A  34      -9.915  39.973  13.671  1.00 13.05           H  
ATOM    567  N   THR A  35      -8.134  39.895  17.905  1.00  8.89           N  
ANISOU  567  N   THR A  35     1623    603   1150   -122    -91    109
ATOM    568  CA  THR A  35      -7.401  39.372  19.069  1.00  9.60           C  
ANISOU  568  CA  THR A  35     1731    675   1242   -105    -92    145
ATOM    569  C   THR A  35      -6.825  40.458  19.999  1.00 12.18           C  
ANISOU  569  C   THR A  35     2065   1000   1563    -36    -84    130
ATOM    570  O   THR A  35      -6.687  40.198  21.194  1.00 14.06           O  
ANISOU  570  O   THR A  35     2311   1232   1800    -12    -86    159
ATOM    571  CB  THR A  35      -6.266  38.383  18.671  1.00 10.56           C  
ANISOU  571  CB  THR A  35     1907    724   1382   -136   -116    171
ATOM    572  OG1 THR A  35      -5.055  39.006  18.280  1.00 14.02           O  
ANISOU  572  OG1 THR A  35     2398   1097   1834   -105   -132    137
ATOM    573  CG2 THR A  35      -6.685  37.343  17.619  1.00 13.87           C  
ANISOU  573  CG2 THR A  35     2314   1149   1807   -212   -124    189
ATOM    574  H   THR A  35      -7.675  39.791  17.009  1.00  8.89           H  
ATOM    575  HA  THR A  35      -8.108  38.813  19.681  1.00  9.60           H  
ATOM    576  HB  THR A  35      -6.011  37.820  19.570  1.00 10.56           H  
ATOM    577  HG1 THR A  35      -5.184  39.427  17.420  1.00 14.02           H  
ATOM    578 HG21 THR A  35      -6.935  37.805  16.664  1.00 13.87           H  
ATOM    579 HG22 THR A  35      -5.884  36.627  17.437  1.00 13.87           H  
ATOM    580 HG23 THR A  35      -7.557  36.781  17.954  1.00 13.87           H  
ATOM    581  N   ILE A  36      -6.545  41.654  19.454  1.00  8.49           N  
ANISOU  581  N   ILE A  36     1593    542   1091     -5    -76     88
ATOM    582  CA  ILE A  36      -6.140  42.837  20.218  1.00  8.46           C  
ANISOU  582  CA  ILE A  36     1589    543   1081     59    -67     74
ATOM    583  C   ILE A  36      -7.349  43.583  20.844  1.00  9.76           C  
ANISOU  583  C   ILE A  36     1700    778   1231     71    -48     83
ATOM    584  O   ILE A  36      -7.142  44.465  21.677  1.00  8.99           O  
ANISOU  584  O   ILE A  36     1569    723   1125     54    -36     66
ATOM    585  CB  ILE A  36      -5.304  43.796  19.317  1.00 10.78           C  
ANISOU  585  CB  ILE A  36     1901    821   1373     88    -64     28
ATOM    586  CG1 ILE A  36      -4.536  44.873  20.119  1.00 10.88           C  
ANISOU  586  CG1 ILE A  36     1976    757   1400     84    -87     16
ATOM    587  CG2 ILE A  36      -6.108  44.435  18.165  1.00 10.88           C  
ANISOU  587  CG2 ILE A  36     1898    860   1377    152    -48     16
ATOM    588  CD1 ILE A  36      -3.322  45.449  19.375  1.00 13.93           C  
ANISOU  588  CD1 ILE A  36     2388   1127   1777    112    -86    -35
ATOM    589  H   ILE A  36      -6.666  41.786  18.460  1.00  8.49           H  
ATOM    590  HA  ILE A  36      -5.505  42.508  21.043  1.00  8.46           H  
ATOM    591  HB  ILE A  36      -4.548  43.164  18.846  1.00 10.78           H  
ATOM    592 HG13 ILE A  36      -4.182  44.448  21.059  1.00 10.88           H  
ATOM    593 HG12 ILE A  36      -5.204  45.690  20.392  1.00 10.88           H  
ATOM    594 HG21 ILE A  36      -6.832  45.164  18.528  1.00 10.88           H  
ATOM    595 HG22 ILE A  36      -5.451  44.949  17.463  1.00 10.88           H  
ATOM    596 HG23 ILE A  36      -6.648  43.680  17.597  1.00 10.88           H  
ATOM    597 HD11 ILE A  36      -3.629  46.071  18.534  1.00 13.93           H  
ATOM    598 HD12 ILE A  36      -2.722  46.069  20.040  1.00 13.93           H  
ATOM    599 HD13 ILE A  36      -2.678  44.657  18.991  1.00 13.93           H  
ATOM    600  N   GLU A  37      -8.579  43.199  20.456  1.00  9.56           N  
ANISOU  600  N   GLU A  37     1669    761   1202    101    -49    107
ATOM    601  CA  GLU A  37      -9.842  43.761  20.932  1.00  9.18           C  
ANISOU  601  CA  GLU A  37     1573    777   1137    114    -36    114
ATOM    602  C   GLU A  37     -10.597  42.761  21.826  1.00 12.81           C  
ANISOU  602  C   GLU A  37     2029   1241   1596    174    -33    104
ATOM    603  O   GLU A  37     -10.286  41.569  21.840  1.00 12.77           O  
ANISOU  603  O   GLU A  37     2056   1197   1599    208    -46    119
ATOM    604  CB  GLU A  37     -10.713  44.142  19.714  1.00 10.68           C  
ANISOU  604  CB  GLU A  37     1756    983   1318     95    -43    158
ATOM    605  CG  GLU A  37     -10.023  45.120  18.735  1.00 11.06           C  
ANISOU  605  CG  GLU A  37     1761   1096   1347    111    -36    164
ATOM    606  CD  GLU A  37     -10.913  45.678  17.612  1.00 13.97           C  
ANISOU  606  CD  GLU A  37     2119   1491   1697     85    -40    202
ATOM    607  OE1 GLU A  37     -12.105  45.303  17.530  1.00 10.94           O  
ANISOU  607  OE1 GLU A  37     1717   1134   1304     43    -31    199
ATOM    608  OE2 GLU A  37     -10.371  46.491  16.832  1.00 14.76           O1-
ANISOU  608  OE2 GLU A  37     2234   1583   1792    105    -53    237
ATOM    609  H   GLU A  37      -8.668  42.433  19.803  1.00  9.56           H  
ATOM    610  HA  GLU A  37      -9.657  44.662  21.520  1.00  9.18           H  
ATOM    611  HB3 GLU A  37     -11.640  44.592  20.075  1.00 10.68           H  
ATOM    612  HB2 GLU A  37     -11.006  43.240  19.173  1.00 10.68           H  
ATOM    613  HG3 GLU A  37      -9.177  44.621  18.261  1.00 11.06           H  
ATOM    614  HG2 GLU A  37      -9.613  45.961  19.296  1.00 11.06           H  
ATOM    615  N   ASP A  38     -11.619  43.279  22.528  1.00 10.79           N  
ANISOU  615  N   ASP A  38     1736   1032   1331    187    -17     80
ATOM    616  CA  ASP A  38     -12.576  42.510  23.339  1.00 10.87           C  
ANISOU  616  CA  ASP A  38     1731   1060   1338    242    -11     70
ATOM    617  C   ASP A  38     -13.718  41.893  22.497  1.00 12.09           C  
ANISOU  617  C   ASP A  38     1833   1280   1480    236      5     57
ATOM    618  O   ASP A  38     -14.613  41.280  23.075  1.00 10.95           O  
ANISOU  618  O   ASP A  38     1672   1158   1332    194     11     49
ATOM    619  CB  ASP A  38     -13.197  43.355  24.489  1.00 13.75           C  
ANISOU  619  CB  ASP A  38     2131   1384   1710    273     -7     40
ATOM    620  CG  ASP A  38     -12.232  44.133  25.403  1.00 18.03           C  
ANISOU  620  CG  ASP A  38     2676   1923   2253    342     -6     36
ATOM    621  OD1 ASP A  38     -12.741  45.047  26.089  1.00 17.86           O  
ANISOU  621  OD1 ASP A  38     2625   1934   2228    368    -10     58
ATOM    622  OD2 ASP A  38     -11.050  43.740  25.518  1.00 29.83           O1-
ANISOU  622  OD2 ASP A  38     4200   3385   3749    373     -2      8
ATOM    623  H   ASP A  38     -11.789  44.272  22.482  1.00 10.79           H  
ATOM    624  HA  ASP A  38     -12.043  41.673  23.796  1.00 10.87           H  
ATOM    625  HB3 ASP A  38     -13.776  42.703  25.145  1.00 13.75           H  
ATOM    626  HB2 ASP A  38     -13.897  44.076  24.061  1.00 13.75           H  
ATOM    627  N   SER A  39     -13.690  42.092  21.166  1.00 12.26           N  
ANISOU  627  N   SER A  39     1826   1334   1496    280     10     55
ATOM    628  CA  SER A  39     -14.757  41.828  20.194  1.00 12.01           C  
ANISOU  628  CA  SER A  39     1744   1366   1455    274     24     43
ATOM    629  C   SER A  39     -15.332  40.395  20.131  1.00 15.09           C  
ANISOU  629  C   SER A  39     2131   1758   1843    295     44     16
ATOM    630  O   SER A  39     -16.469  40.246  19.682  1.00 16.44           O  
ANISOU  630  O   SER A  39     2323   1906   2016    344     45      9
ATOM    631  CB  SER A  39     -14.279  42.327  18.818  1.00 16.14           C  
ANISOU  631  CB  SER A  39     2228   1934   1970    304     16     62
ATOM    632  OG  SER A  39     -13.241  41.523  18.295  1.00 25.25           O  
ANISOU  632  OG  SER A  39     3382   3094   3118    281     -1     87
ATOM    633  H   SER A  39     -12.883  42.562  20.780  1.00 12.26           H  
ATOM    634  HA  SER A  39     -15.588  42.468  20.495  1.00 12.01           H  
ATOM    635  HB3 SER A  39     -13.933  43.359  18.878  1.00 16.14           H  
ATOM    636  HB2 SER A  39     -15.107  42.319  18.111  1.00 16.14           H  
ATOM    637  HG  SER A  39     -12.980  41.883  17.442  1.00 25.25           H  
ATOM    638  N   TYR A  40     -14.587  39.389  20.623  1.00 10.40           N  
ANISOU  638  N   TYR A  40     1515   1191   1243    261     59      2
ATOM    639  CA  TYR A  40     -15.056  38.010  20.815  1.00 10.12           C  
ANISOU  639  CA  TYR A  40     1477   1169   1201    273     80    -19
ATOM    640  C   TYR A  40     -16.231  37.871  21.804  1.00 11.02           C  
ANISOU  640  C   TYR A  40     1535   1345   1306    259     94    -18
ATOM    641  O   TYR A  40     -16.992  36.913  21.689  1.00 10.20           O  
ANISOU  641  O   TYR A  40     1413   1259   1205    217     88    -11
ATOM    642  CB  TYR A  40     -13.874  37.140  21.283  1.00 11.01           C  
ANISOU  642  CB  TYR A  40     1623   1247   1313    238     82    -32
ATOM    643  CG  TYR A  40     -12.878  36.800  20.191  1.00 11.32           C  
ANISOU  643  CG  TYR A  40     1713   1227   1362    237     64    -32
ATOM    644  CD1 TYR A  40     -11.639  37.469  20.104  1.00 11.22           C  
ANISOU  644  CD1 TYR A  40     1707   1198   1358    203     48    -16
ATOM    645  CD2 TYR A  40     -13.193  35.790  19.260  1.00 13.32           C  
ANISOU  645  CD2 TYR A  40     2006   1442   1613    266     63    -50
ATOM    646  CE1 TYR A  40     -10.716  37.108  19.102  1.00 10.85           C  
ANISOU  646  CE1 TYR A  40     1702   1100   1321    193     32    -12
ATOM    647  CE2 TYR A  40     -12.266  35.431  18.265  1.00 14.68           C  
ANISOU  647  CE2 TYR A  40     2226   1556   1797    257     43    -50
ATOM    648  CZ  TYR A  40     -11.024  36.084  18.187  1.00 16.22           C  
ANISOU  648  CZ  TYR A  40     2423   1738   2003    217     28    -28
ATOM    649  OH  TYR A  40     -10.125  35.719  17.229  1.00 13.07           O  
ANISOU  649  OH  TYR A  40     2066   1286   1615    199      9    -25
ATOM    650  H   TYR A  40     -13.656  39.592  20.958  1.00 10.40           H  
ATOM    651  HA  TYR A  40     -15.403  37.643  19.846  1.00 10.12           H  
ATOM    652  HB3 TYR A  40     -14.245  36.189  21.666  1.00 11.01           H  
ATOM    653  HB2 TYR A  40     -13.362  37.609  22.125  1.00 11.01           H  
ATOM    654  HD1 TYR A  40     -11.388  38.253  20.805  1.00 11.22           H  
ATOM    655  HD2 TYR A  40     -14.143  35.281  19.315  1.00 13.32           H  
ATOM    656  HE1 TYR A  40      -9.767  37.612  19.035  1.00 10.85           H  
ATOM    657  HE2 TYR A  40     -12.506  34.652  17.562  1.00 14.68           H  
ATOM    658  HH  TYR A  40     -10.444  35.007  16.667  1.00 13.07           H  
ATOM    659  N   ARG A  41     -16.361  38.832  22.732  1.00 10.44           N  
ANISOU  659  N   ARG A  41     1437   1305   1222    291    114    -26
ATOM    660  CA  ARG A  41     -17.397  38.916  23.760  1.00 10.45           C  
ANISOU  660  CA  ARG A  41     1381   1373   1217    275    128    -22
ATOM    661  C   ARG A  41     -18.625  39.667  23.212  1.00 14.56           C  
ANISOU  661  C   ARG A  41     1898   1907   1726    248    151    -30
ATOM    662  O   ARG A  41     -18.929  40.772  23.661  1.00 16.18           O  
ANISOU  662  O   ARG A  41     2134   2093   1921    270    164    -44
ATOM    663  CB  ARG A  41     -16.771  39.571  25.011  1.00 11.48           C  
ANISOU  663  CB  ARG A  41     1469   1550   1342    330    133    -18
ATOM    664  CG  ARG A  41     -15.623  38.731  25.618  1.00 14.00           C  
ANISOU  664  CG  ARG A  41     1777   1872   1670    349    107      0
ATOM    665  CD  ARG A  41     -14.633  39.522  26.491  1.00 16.66           C  
ANISOU  665  CD  ARG A  41     2081   2246   2004    419    109      4
ATOM    666  NE  ARG A  41     -15.264  40.160  27.658  1.00 23.39           N  
ANISOU  666  NE  ARG A  41     2925   3100   2861    438     80     25
ATOM    667  CZ  ARG A  41     -15.693  39.572  28.790  1.00 36.94           C  
ANISOU  667  CZ  ARG A  41     4694   4757   4586    461     59     36
ATOM    668  NH1 ARG A  41     -15.592  38.250  29.000  1.00 28.12           N  
ANISOU  668  NH1 ARG A  41     3639   3571   3475    464     63     24
ATOM    669  NH2 ARG A  41     -16.248  40.339  29.735  1.00 27.70           N1+
ANISOU  669  NH2 ARG A  41     3514   3597   3416    476     34     61
ATOM    670  H   ARG A  41     -15.694  39.592  22.735  1.00 10.44           H  
ATOM    671  HA  ARG A  41     -17.730  37.918  24.039  1.00 10.45           H  
ATOM    672  HB3 ARG A  41     -17.537  39.715  25.774  1.00 11.48           H  
ATOM    673  HB2 ARG A  41     -16.412  40.569  24.762  1.00 11.48           H  
ATOM    674  HG3 ARG A  41     -15.037  38.246  24.838  1.00 14.00           H  
ATOM    675  HG2 ARG A  41     -16.056  37.907  26.184  1.00 14.00           H  
ATOM    676  HD3 ARG A  41     -14.165  40.303  25.892  1.00 16.66           H  
ATOM    677  HD2 ARG A  41     -13.820  38.873  26.819  1.00 16.66           H  
ATOM    678  HE  ARG A  41     -15.408  41.156  27.566  1.00 23.39           H  
ATOM    679 HH12 ARG A  41     -15.970  37.838  29.847  1.00 28.12           H  
ATOM    680 HH11 ARG A  41     -15.175  37.653  28.300  1.00 28.12           H  
ATOM    681 HH22 ARG A  41     -16.646  39.914  30.566  1.00 27.70           H  
ATOM    682 HH21 ARG A  41     -16.326  41.337  29.610  1.00 27.70           H  
ATOM    683  N   LYS A  42     -19.291  39.030  22.232  1.00 12.54           N  
ANISOU  683  N   LYS A  42     1610   1685   1471    199    156    -22
ATOM    684  CA  LYS A  42     -20.511  39.459  21.546  1.00 12.85           C  
ANISOU  684  CA  LYS A  42     1644   1740   1499    167    177    -21
ATOM    685  C   LYS A  42     -21.677  39.692  22.522  1.00 13.77           C  
ANISOU  685  C   LYS A  42     1701   1916   1613    133    187     -9
ATOM    686  O   LYS A  42     -22.263  38.728  23.011  1.00 12.06           O  
ANISOU  686  O   LYS A  42     1467   1705   1410     98    169     -3
ATOM    687  CB  LYS A  42     -20.836  38.419  20.436  1.00 16.48           C  
ANISOU  687  CB  LYS A  42     2147   2150   1966    124    167    -23
ATOM    688  CG  LYS A  42     -22.255  38.441  19.815  1.00 38.15           C  
ANISOU  688  CG  LYS A  42     4913   4891   4693    117    187    -25
ATOM    689  CD  LYS A  42     -22.672  39.762  19.147  1.00 49.45           C  
ANISOU  689  CD  LYS A  42     6352   6308   6128     62    184    -14
ATOM    690  CE  LYS A  42     -21.966  40.009  17.806  1.00 58.43           C  
ANISOU  690  CE  LYS A  42     7505   7455   7243     56    206     -8
ATOM    691  NZ  LYS A  42     -22.419  41.255  17.164  1.00 65.88           N1+
ANISOU  691  NZ  LYS A  42     8472   8369   8192     10    198      4
ATOM    692  H   LYS A  42     -18.952  38.117  21.957  1.00 12.54           H  
ATOM    693  HA  LYS A  42     -20.279  40.406  21.055  1.00 12.85           H  
ATOM    694  HB3 LYS A  42     -20.706  37.419  20.850  1.00 16.48           H  
ATOM    695  HB2 LYS A  42     -20.087  38.496  19.646  1.00 16.48           H  
ATOM    696  HG3 LYS A  42     -22.996  38.176  20.569  1.00 38.15           H  
ATOM    697  HG2 LYS A  42     -22.322  37.640  19.078  1.00 38.15           H  
ATOM    698  HD3 LYS A  42     -22.480  40.596  19.823  1.00 49.45           H  
ATOM    699  HD2 LYS A  42     -23.754  39.747  18.999  1.00 49.45           H  
ATOM    700  HE3 LYS A  42     -22.182  39.188  17.125  1.00 58.43           H  
ATOM    701  HE2 LYS A  42     -20.884  40.050  17.935  1.00 58.43           H  
ATOM    702  HZ1 LYS A  42     -23.417  41.214  17.020  1.00 65.88           H  
ATOM    703  HZ2 LYS A  42     -22.193  42.045  17.751  1.00 65.88           H  
ATOM    704  HZ3 LYS A  42     -21.957  41.352  16.270  1.00 65.88           H  
ATOM    705  N   GLN A  43     -22.006  40.971  22.759  1.00 12.06           N  
ANISOU  705  N   GLN A  43     1455   1747   1380    140    216     -5
ATOM    706  CA  GLN A  43     -23.188  41.375  23.515  1.00 13.26           C  
ANISOU  706  CA  GLN A  43     1550   1959   1530     97    228     10
ATOM    707  C   GLN A  43     -24.409  41.419  22.583  1.00 16.78           C  
ANISOU  707  C   GLN A  43     2022   2379   1976     35    233     21
ATOM    708  O   GLN A  43     -24.324  41.982  21.490  1.00 16.56           O  
ANISOU  708  O   GLN A  43     2030   2329   1932     43    248     19
ATOM    709  CB  GLN A  43     -22.940  42.733  24.194  1.00 16.03           C  
ANISOU  709  CB  GLN A  43     1849   2382   1860    135    259     13
ATOM    710  CG  GLN A  43     -21.831  42.668  25.263  1.00 31.29           C  
ANISOU  710  CG  GLN A  43     3705   4390   3794     96    266     30
ATOM    711  CD  GLN A  43     -21.681  43.989  26.016  1.00 47.49           C  
ANISOU  711  CD  GLN A  43     5695   6523   5825    143    296     32
ATOM    712  OE1 GLN A  43     -22.619  44.451  26.661  1.00 41.39           O  
ANISOU  712  OE1 GLN A  43     4927   5771   5028    165    330     30
ATOM    713  NE2 GLN A  43     -20.493  44.594  25.957  1.00 38.62           N  
ANISOU  713  NE2 GLN A  43     4510   5455   4709    161    285     35
ATOM    714  H   GLN A  43     -21.468  41.715  22.339  1.00 12.06           H  
ATOM    715  HA  GLN A  43     -23.375  40.644  24.303  1.00 13.26           H  
ATOM    716  HB3 GLN A  43     -23.868  43.069  24.661  1.00 16.03           H  
ATOM    717  HB2 GLN A  43     -22.687  43.486  23.446  1.00 16.03           H  
ATOM    718  HG3 GLN A  43     -20.879  42.393  24.807  1.00 31.29           H  
ATOM    719  HG2 GLN A  43     -22.060  41.889  25.991  1.00 31.29           H  
ATOM    720 HE22 GLN A  43     -20.347  45.465  26.446  1.00 38.62           H  
ATOM    721 HE21 GLN A  43     -19.736  44.189  25.426  1.00 38.62           H  
ATOM    722  N   VAL A  44     -25.512  40.812  23.040  1.00 13.25           N  
ANISOU  722  N   VAL A  44     1561   1928   1543    -24    217     30
ATOM    723  CA  VAL A  44     -26.753  40.659  22.287  1.00 14.05           C  
ANISOU  723  CA  VAL A  44     1693   1996   1650    -81    217     41
ATOM    724  C   VAL A  44     -27.912  40.390  23.263  1.00 17.04           C  
ANISOU  724  C   VAL A  44     2033   2402   2040   -145    211     54
ATOM    725  O   VAL A  44     -27.756  39.609  24.202  1.00 17.72           O  
ANISOU  725  O   VAL A  44     2079   2518   2134   -147    196     48
ATOM    726  CB  VAL A  44     -26.648  39.525  21.216  1.00 18.12           C  
ANISOU  726  CB  VAL A  44     2271   2435   2179    -79    193     28
ATOM    727  CG1 VAL A  44     -26.208  38.159  21.781  1.00 18.21           C  
ANISOU  727  CG1 VAL A  44     2278   2432   2210    -90    164     16
ATOM    728  CG2 VAL A  44     -27.927  39.354  20.374  1.00 18.05           C  
ANISOU  728  CG2 VAL A  44     2300   2386   2171   -120    195     40
ATOM    729  H   VAL A  44     -25.495  40.361  23.947  1.00 13.25           H  
ATOM    730  HA  VAL A  44     -26.957  41.604  21.778  1.00 14.05           H  
ATOM    731  HB  VAL A  44     -25.871  39.831  20.514  1.00 18.12           H  
ATOM    732 HG11 VAL A  44     -25.237  38.231  22.270  1.00 18.21           H  
ATOM    733 HG12 VAL A  44     -26.918  37.760  22.504  1.00 18.21           H  
ATOM    734 HG13 VAL A  44     -26.109  37.421  20.986  1.00 18.21           H  
ATOM    735 HG21 VAL A  44     -27.762  38.655  19.553  1.00 18.05           H  
ATOM    736 HG22 VAL A  44     -28.758  38.966  20.964  1.00 18.05           H  
ATOM    737 HG23 VAL A  44     -28.240  40.302  19.937  1.00 18.05           H  
ATOM    738  N   VAL A  45     -29.058  41.047  23.022  1.00 13.12           N  
ANISOU  738  N   VAL A  45     1549   1894   1544   -199    221     73
ATOM    739  CA  VAL A  45     -30.274  40.863  23.811  1.00 12.71           C  
ANISOU  739  CA  VAL A  45     1469   1854   1505   -271    212     86
ATOM    740  C   VAL A  45     -31.017  39.607  23.314  1.00 16.26           C  
ANISOU  740  C   VAL A  45     1974   2226   1979   -303    181     75
ATOM    741  O   VAL A  45     -31.385  39.538  22.141  1.00 16.41           O  
ANISOU  741  O   VAL A  45     2048   2190   1997   -296    181     78
ATOM    742  CB  VAL A  45     -31.217  42.097  23.721  1.00 16.08           C  
ANISOU  742  CB  VAL A  45     1871   2321   1917   -316    243    120
ATOM    743  CG1 VAL A  45     -32.551  41.914  24.477  1.00 16.92           C  
ANISOU  743  CG1 VAL A  45     1954   2433   2043   -401    230    135
ATOM    744  CG2 VAL A  45     -30.516  43.368  24.238  1.00 15.91           C  
ANISOU  744  CG2 VAL A  45     1790   2386   1869   -275    276    126
ATOM    745  H   VAL A  45     -29.126  41.673  22.232  1.00 13.12           H  
ATOM    746  HA  VAL A  45     -29.997  40.731  24.858  1.00 12.71           H  
ATOM    747  HB  VAL A  45     -31.461  42.271  22.672  1.00 16.08           H  
ATOM    748 HG11 VAL A  45     -33.169  41.126  24.047  1.00 16.92           H  
ATOM    749 HG12 VAL A  45     -32.374  41.666  25.524  1.00 16.92           H  
ATOM    750 HG13 VAL A  45     -33.145  42.827  24.452  1.00 16.92           H  
ATOM    751 HG21 VAL A  45     -31.175  44.234  24.179  1.00 15.91           H  
ATOM    752 HG22 VAL A  45     -30.209  43.254  25.279  1.00 15.91           H  
ATOM    753 HG23 VAL A  45     -29.626  43.604  23.654  1.00 15.91           H  
ATOM    754  N   ILE A  46     -31.198  38.643  24.227  1.00 13.58           N  
ANISOU  754  N   ILE A  46     1620   1884   1656   -330    154     59
ATOM    755  CA  ILE A  46     -31.846  37.356  23.990  1.00 13.14           C  
ANISOU  755  CA  ILE A  46     1613   1759   1620   -355    125     41
ATOM    756  C   ILE A  46     -32.975  37.221  25.026  1.00 18.42           C  
ANISOU  756  C   ILE A  46     2259   2436   2304   -428    109     43
ATOM    757  O   ILE A  46     -32.698  37.206  26.226  1.00 18.05           O  
ANISOU  757  O   ILE A  46     2160   2443   2255   -439     99     35
ATOM    758  CB  ILE A  46     -30.840  36.176  24.179  1.00 15.19           C  
ANISOU  758  CB  ILE A  46     1889   2000   1882   -308    103     11
ATOM    759  CG1 ILE A  46     -29.601  36.267  23.253  1.00 14.77           C  
ANISOU  759  CG1 ILE A  46     1858   1936   1816   -243    117     11
ATOM    760  CG2 ILE A  46     -31.474  34.770  24.098  1.00 16.17           C  
ANISOU  760  CG2 ILE A  46     2060   2061   2024   -332     77    -10
ATOM    761  CD1 ILE A  46     -29.884  36.084  21.754  1.00 13.16           C  
ANISOU  761  CD1 ILE A  46     1658   1731   1611   -200    101    -10
ATOM    762  H   ILE A  46     -30.888  38.801  25.178  1.00 13.58           H  
ATOM    763  HA  ILE A  46     -32.279  37.310  22.989  1.00 13.14           H  
ATOM    764  HB  ILE A  46     -30.448  36.260  25.191  1.00 15.19           H  
ATOM    765 HG13 ILE A  46     -28.871  35.518  23.563  1.00 14.77           H  
ATOM    766 HG12 ILE A  46     -29.099  37.223  23.400  1.00 14.77           H  
ATOM    767 HG21 ILE A  46     -31.989  34.619  23.151  1.00 16.17           H  
ATOM    768 HG22 ILE A  46     -30.716  33.992  24.190  1.00 16.17           H  
ATOM    769 HG23 ILE A  46     -32.195  34.597  24.897  1.00 16.17           H  
ATOM    770 HD11 ILE A  46     -28.980  36.261  21.171  1.00 13.16           H  
ATOM    771 HD12 ILE A  46     -30.221  35.071  21.532  1.00 13.16           H  
ATOM    772 HD13 ILE A  46     -30.642  36.780  21.397  1.00 13.16           H  
ATOM    773  N   ASP A  47     -34.227  37.135  24.541  1.00 16.56           N  
ANISOU  773  N   ASP A  47     2064   2145   2083   -478    104     55
ATOM    774  CA  ASP A  47     -35.451  36.983  25.351  1.00 18.00           C  
ANISOU  774  CA  ASP A  47     2237   2319   2283   -558     87     58
ATOM    775  C   ASP A  47     -35.786  38.225  26.206  1.00 24.27           C  
ANISOU  775  C   ASP A  47     2952   3201   3068   -598    102     80
ATOM    776  O   ASP A  47     -36.430  38.093  27.247  1.00 25.79           O  
ANISOU  776  O   ASP A  47     3110   3420   3269   -644     80     68
ATOM    777  CB  ASP A  47     -35.488  35.670  26.193  1.00 19.66           C  
ANISOU  777  CB  ASP A  47     2469   2491   2508   -568     48     17
ATOM    778  CG  ASP A  47     -35.181  34.381  25.414  1.00 23.19           C  
ANISOU  778  CG  ASP A  47     2984   2866   2962   -523     37     -7
ATOM    779  OD1 ASP A  47     -34.675  33.432  26.054  1.00 21.84           O  
ANISOU  779  OD1 ASP A  47     2862   2637   2800   -527     42     10
ATOM    780  OD2 ASP A  47     -35.582  34.306  24.231  1.00 27.69           O1-
ANISOU  780  OD2 ASP A  47     3555   3441   3527   -484     22    -38
ATOM    781  H   ASP A  47     -34.368  37.147  23.542  1.00 16.56           H  
ATOM    782  HA  ASP A  47     -36.265  36.927  24.628  1.00 18.00           H  
ATOM    783  HB3 ASP A  47     -36.482  35.537  26.624  1.00 19.66           H  
ATOM    784  HB2 ASP A  47     -34.792  35.752  27.030  1.00 19.66           H  
ATOM    785  N   GLY A  48     -35.342  39.412  25.755  1.00 21.41           N  
ANISOU  785  N   GLY A  48     2561   2889   2685   -575    139    110
ATOM    786  CA  GLY A  48     -35.502  40.682  26.469  1.00 21.55           C  
ANISOU  786  CA  GLY A  48     2498   3001   2689   -600    161    133
ATOM    787  C   GLY A  48     -34.465  40.863  27.595  1.00 25.28           C  
ANISOU  787  C   GLY A  48     2905   3550   3148   -546    161    115
ATOM    788  O   GLY A  48     -34.536  41.861  28.310  1.00 25.66           O  
ANISOU  788  O   GLY A  48     2882   3684   3183   -551    184    134
ATOM    789  H   GLY A  48     -34.825  39.440  24.889  1.00 21.41           H  
ATOM    790  HA3 GLY A  48     -36.507  40.762  26.885  1.00 21.55           H  
ATOM    791  HA2 GLY A  48     -35.389  41.498  25.755  1.00 21.55           H  
ATOM    792  N   GLU A  49     -33.519  39.920  27.749  1.00 19.80           N  
ANISOU  792  N   GLU A  49     2234   2830   2458   -493    137     82
ATOM    793  CA  GLU A  49     -32.468  39.910  28.765  1.00 18.50           C  
ANISOU  793  CA  GLU A  49     2019   2728   2282   -436    132     68
ATOM    794  C   GLU A  49     -31.098  40.032  28.085  1.00 19.03           C  
ANISOU  794  C   GLU A  49     2098   2802   2332   -352    160     71
ATOM    795  O   GLU A  49     -30.910  39.508  26.988  1.00 16.85           O  
ANISOU  795  O   GLU A  49     1886   2459   2056   -323    161     63
ATOM    796  CB  GLU A  49     -32.551  38.589  29.558  1.00 19.64           C  
ANISOU  796  CB  GLU A  49     2186   2841   2435   -426     92     35
ATOM    797  CG  GLU A  49     -33.896  38.390  30.297  1.00 22.99           C  
ANISOU  797  CG  GLU A  49     2559   3329   2846   -374     81     26
ATOM    798  CD  GLU A  49     -34.016  37.092  31.113  1.00 36.40           C  
ANISOU  798  CD  GLU A  49     4275   5009   4545   -367     42     -2
ATOM    799  OE1 GLU A  49     -33.124  36.219  31.009  1.00 21.87           O  
ANISOU  799  OE1 GLU A  49     2501   3099   2710   -356     33    -19
ATOM    800  OE2 GLU A  49     -35.029  36.988  31.839  1.00 30.82           O1-
ANISOU  800  OE2 GLU A  49     3513   4365   3831   -369     21     -6
ATOM    801  H   GLU A  49     -33.515  39.125  27.125  1.00 19.80           H  
ATOM    802  HA  GLU A  49     -32.590  40.745  29.458  1.00 18.50           H  
ATOM    803  HB3 GLU A  49     -31.737  38.559  30.285  1.00 19.64           H  
ATOM    804  HB2 GLU A  49     -32.380  37.751  28.880  1.00 19.64           H  
ATOM    805  HG3 GLU A  49     -34.717  38.396  29.579  1.00 22.99           H  
ATOM    806  HG2 GLU A  49     -34.066  39.237  30.963  1.00 22.99           H  
ATOM    807  N   THR A  50     -30.151  40.702  28.760  1.00 15.86           N  
ANISOU  807  N   THR A  50     1633   2478   1913   -309    179     78
ATOM    808  CA  THR A  50     -28.782  40.873  28.270  1.00 14.38           C  
ANISOU  808  CA  THR A  50     1460   2295   1710   -224    202     75
ATOM    809  C   THR A  50     -27.985  39.558  28.383  1.00 16.79           C  
ANISOU  809  C   THR A  50     1780   2581   2020   -170    174     54
ATOM    810  O   THR A  50     -27.965  38.950  29.455  1.00 17.36           O  
ANISOU  810  O   THR A  50     1800   2704   2091   -156    157     50
ATOM    811  CB  THR A  50     -28.022  41.967  29.066  1.00 19.92           C  
ANISOU  811  CB  THR A  50     2092   3084   2390   -197    237     91
ATOM    812  OG1 THR A  50     -28.729  43.188  28.961  1.00 21.33           O  
ANISOU  812  OG1 THR A  50     2260   3281   2563   -261    262    116
ATOM    813  CG2 THR A  50     -26.582  42.236  28.586  1.00 21.19           C  
ANISOU  813  CG2 THR A  50     2277   3241   2533   -109    260     81
ATOM    814  H   THR A  50     -30.355  41.079  29.674  1.00 15.86           H  
ATOM    815  HA  THR A  50     -28.825  41.176  27.221  1.00 14.38           H  
ATOM    816  HB  THR A  50     -27.994  41.700  30.124  1.00 19.92           H  
ATOM    817  HG1 THR A  50     -29.600  43.076  29.350  1.00 21.33           H  
ATOM    818 HG21 THR A  50     -25.934  41.369  28.712  1.00 21.19           H  
ATOM    819 HG22 THR A  50     -26.563  42.508  27.530  1.00 21.19           H  
ATOM    820 HG23 THR A  50     -26.130  43.055  29.146  1.00 21.19           H  
ATOM    821  N   CYS A  51     -27.341  39.164  27.275  1.00 12.09           N  
ANISOU  821  N   CYS A  51     1255   1912   1428   -144    167     42
ATOM    822  CA  CYS A  51     -26.465  37.998  27.192  1.00 12.15           C  
ANISOU  822  CA  CYS A  51     1290   1886   1439   -102    142     25
ATOM    823  C   CYS A  51     -25.139  38.435  26.561  1.00 14.07           C  
ANISOU  823  C   CYS A  51     1552   2122   1673    -25    155     22
ATOM    824  O   CYS A  51     -25.147  39.180  25.580  1.00 14.20           O  
ANISOU  824  O   CYS A  51     1593   2121   1681     -7    179     24
ATOM    825  CB  CYS A  51     -27.083  36.869  26.343  1.00 12.30           C  
ANISOU  825  CB  CYS A  51     1373   1830   1471   -131    124     13
ATOM    826  SG  CYS A  51     -28.504  36.141  27.195  1.00 16.20           S  
ANISOU  826  SG  CYS A  51     1861   2316   1979   -218    102      8
ATOM    827  H   CYS A  51     -27.415  39.710  26.427  1.00 12.09           H  
ATOM    828  HA  CYS A  51     -26.248  37.609  28.190  1.00 12.15           H  
ATOM    829  HB3 CYS A  51     -26.360  36.071  26.181  1.00 12.30           H  
ATOM    830  HB2 CYS A  51     -27.394  37.227  25.361  1.00 12.30           H  
ATOM    831  HG  CYS A  51     -29.280  37.227  27.130  1.00 16.20           H  
ATOM    832  N   LEU A  52     -24.032  37.921  27.114  1.00 10.74           N  
ANISOU  832  N   LEU A  52     1126   1702   1252     17    134     17
ATOM    833  CA  LEU A  52     -22.692  38.063  26.556  1.00 10.67           C  
ANISOU  833  CA  LEU A  52     1151   1664   1240     85    136     13
ATOM    834  C   LEU A  52     -22.244  36.670  26.103  1.00 13.13           C  
ANISOU  834  C   LEU A  52     1515   1915   1559     76    111      6
ATOM    835  O   LEU A  52     -22.170  35.752  26.916  1.00 13.68           O  
ANISOU  835  O   LEU A  52     1571   1998   1630     67     87      7
ATOM    836  CB  LEU A  52     -21.770  38.724  27.606  1.00 11.20           C  
ANISOU  836  CB  LEU A  52     1176   1780   1301    146    133     18
ATOM    837  CG  LEU A  52     -20.337  39.064  27.118  1.00 15.62           C  
ANISOU  837  CG  LEU A  52     1780   2296   1861    217    130     15
ATOM    838  CD1 LEU A  52     -19.731  40.238  27.919  1.00 15.95           C  
ANISOU  838  CD1 LEU A  52     1852   2315   1895    244    160      5
ATOM    839  CD2 LEU A  52     -19.388  37.842  27.100  1.00 19.37           C  
ANISOU  839  CD2 LEU A  52     2213   2814   2331    278    120     23
ATOM    840  H   LEU A  52     -24.106  37.318  27.923  1.00 10.74           H  
ATOM    841  HA  LEU A  52     -22.711  38.719  25.685  1.00 10.67           H  
ATOM    842  HB3 LEU A  52     -21.733  38.132  28.521  1.00 11.20           H  
ATOM    843  HB2 LEU A  52     -22.265  39.654  27.889  1.00 11.20           H  
ATOM    844  HG  LEU A  52     -20.426  39.420  26.090  1.00 15.62           H  
ATOM    845 HD11 LEU A  52     -19.336  40.999  27.246  1.00 15.95           H  
ATOM    846 HD12 LEU A  52     -20.462  40.729  28.563  1.00 15.95           H  
ATOM    847 HD13 LEU A  52     -18.916  39.923  28.569  1.00 15.95           H  
ATOM    848 HD21 LEU A  52     -19.192  37.526  26.076  1.00 19.37           H  
ATOM    849 HD22 LEU A  52     -18.420  38.049  27.554  1.00 19.37           H  
ATOM    850 HD23 LEU A  52     -19.805  36.987  27.631  1.00 19.37           H  
ATOM    851  N   LEU A  53     -21.977  36.542  24.800  1.00  9.74           N  
ANISOU  851  N   LEU A  53     1141   1427   1133     77    117      0
ATOM    852  CA  LEU A  53     -21.538  35.320  24.141  1.00  8.96           C  
ANISOU  852  CA  LEU A  53     1086   1277   1040     72     98     -5
ATOM    853  C   LEU A  53     -20.038  35.485  23.890  1.00 10.61           C  
ANISOU  853  C   LEU A  53     1319   1463   1248    127     93     -2
ATOM    854  O   LEU A  53     -19.660  36.198  22.964  1.00 11.54           O  
ANISOU  854  O   LEU A  53     1456   1567   1364    161    108     -5
ATOM    855  CB  LEU A  53     -22.308  35.145  22.806  1.00  9.20           C  
ANISOU  855  CB  LEU A  53     1161   1259   1077     41    103    -13
ATOM    856  CG  LEU A  53     -23.757  34.619  22.922  1.00 11.95           C  
ANISOU  856  CG  LEU A  53     1499   1613   1429    -13    109    -13
ATOM    857  CD1 LEU A  53     -24.685  35.529  23.748  1.00 11.75           C  
ANISOU  857  CD1 LEU A  53     1522   1532   1410    -33    107    -19
ATOM    858  CD2 LEU A  53     -24.345  34.353  21.520  1.00 12.09           C  
ANISOU  858  CD2 LEU A  53     1484   1658   1450    -49     90    -17
ATOM    859  H   LEU A  53     -22.072  37.349  24.194  1.00  9.74           H  
ATOM    860  HA  LEU A  53     -21.705  34.441  24.766  1.00  8.96           H  
ATOM    861  HB3 LEU A  53     -21.760  34.426  22.195  1.00  9.20           H  
ATOM    862  HB2 LEU A  53     -22.300  36.077  22.240  1.00  9.20           H  
ATOM    863  HG  LEU A  53     -23.712  33.658  23.434  1.00 11.95           H  
ATOM    864 HD11 LEU A  53     -25.726  35.464  23.429  1.00 11.75           H  
ATOM    865 HD12 LEU A  53     -24.656  35.244  24.800  1.00 11.75           H  
ATOM    866 HD13 LEU A  53     -24.393  36.577  23.683  1.00 11.75           H  
ATOM    867 HD21 LEU A  53     -24.727  33.336  21.437  1.00 12.09           H  
ATOM    868 HD22 LEU A  53     -25.169  35.028  21.293  1.00 12.09           H  
ATOM    869 HD23 LEU A  53     -23.607  34.483  20.728  1.00 12.09           H  
ATOM    870  N   ASP A  54     -19.211  34.842  24.726  1.00  8.83           N  
ANISOU  870  N   ASP A  54     1096   1236   1022    137     71      5
ATOM    871  CA  ASP A  54     -17.760  34.808  24.573  1.00  9.26           C  
ANISOU  871  CA  ASP A  54     1180   1261   1077    183     62     14
ATOM    872  C   ASP A  54     -17.411  33.662  23.612  1.00 10.82           C  
ANISOU  872  C   ASP A  54     1419   1414   1278    156     51     13
ATOM    873  O   ASP A  54     -17.534  32.496  23.990  1.00 10.58           O  
ANISOU  873  O   ASP A  54     1379   1399   1242    133     36     16
ATOM    874  CB  ASP A  54     -17.053  34.689  25.947  1.00 11.19           C  
ANISOU  874  CB  ASP A  54     1391   1546   1315    216     46     29
ATOM    875  CG  ASP A  54     -15.518  34.835  25.959  1.00 15.84           C  
ANISOU  875  CG  ASP A  54     2013   2101   1906    265     33     45
ATOM    876  OD1 ASP A  54     -14.953  34.588  27.046  1.00 17.32           O  
ANISOU  876  OD1 ASP A  54     2249   2232   2101    273     39     41
ATOM    877  OD2 ASP A  54     -14.930  35.276  24.946  1.00 19.13           O1-
ANISOU  877  OD2 ASP A  54     2407   2546   2317    294     16     62
ATOM    878  H   ASP A  54     -19.591  34.258  25.461  1.00  8.83           H  
ATOM    879  HA  ASP A  54     -17.435  35.744  24.121  1.00  9.26           H  
ATOM    880  HB3 ASP A  54     -17.329  33.746  26.419  1.00 11.19           H  
ATOM    881  HB2 ASP A  54     -17.458  35.457  26.608  1.00 11.19           H  
ATOM    882  N   ILE A  55     -17.016  34.029  22.382  1.00  8.98           N  
ANISOU  882  N   ILE A  55     1228   1132   1051    156     58      7
ATOM    883  CA  ILE A  55     -16.622  33.099  21.328  1.00  8.67           C  
ANISOU  883  CA  ILE A  55     1219   1059   1015    127     51      5
ATOM    884  C   ILE A  55     -15.144  32.703  21.500  1.00  8.66           C  
ANISOU  884  C   ILE A  55     1252   1022   1017    146     40     19
ATOM    885  O   ILE A  55     -14.268  33.565  21.425  1.00  8.50           O  
ANISOU  885  O   ILE A  55     1258    968   1002    172     43     17
ATOM    886  CB  ILE A  55     -16.898  33.657  19.891  1.00 10.66           C  
ANISOU  886  CB  ILE A  55     1490   1286   1272    106     63    -10
ATOM    887  CG1 ILE A  55     -18.397  33.538  19.518  1.00 11.05           C  
ANISOU  887  CG1 ILE A  55     1510   1367   1320     82     74    -17
ATOM    888  CG2 ILE A  55     -16.091  32.975  18.759  1.00  9.80           C  
ANISOU  888  CG2 ILE A  55     1407   1149   1168     79     55    -12
ATOM    889  CD1 ILE A  55     -19.370  34.366  20.362  1.00 14.95           C  
ANISOU  889  CD1 ILE A  55     2019   1846   1814     71     87    -24
ATOM    890  H   ILE A  55     -16.956  35.013  22.152  1.00  8.98           H  
ATOM    891  HA  ILE A  55     -17.239  32.211  21.430  1.00  8.67           H  
ATOM    892  HB  ILE A  55     -16.636  34.717  19.878  1.00 10.66           H  
ATOM    893 HG13 ILE A  55     -18.696  32.490  19.560  1.00 11.05           H  
ATOM    894 HG12 ILE A  55     -18.531  33.841  18.480  1.00 11.05           H  
ATOM    895 HG21 ILE A  55     -16.386  33.352  17.779  1.00  9.80           H  
ATOM    896 HG22 ILE A  55     -15.020  33.154  18.839  1.00  9.80           H  
ATOM    897 HG23 ILE A  55     -16.250  31.897  18.753  1.00  9.80           H  
ATOM    898 HD11 ILE A  55     -18.984  35.370  20.537  1.00 14.95           H  
ATOM    899 HD12 ILE A  55     -20.333  34.465  19.862  1.00 14.95           H  
ATOM    900 HD13 ILE A  55     -19.553  33.890  21.325  1.00 14.95           H  
ATOM    901  N   LEU A  56     -14.906  31.398  21.699  1.00  7.78           N  
ANISOU  901  N   LEU A  56     1141    915    900    132     27     32
ATOM    902  CA  LEU A  56     -13.585  30.779  21.740  1.00  8.07           C  
ANISOU  902  CA  LEU A  56     1210    918    939    139     17     51
ATOM    903  C   LEU A  56     -13.328  30.142  20.363  1.00  9.27           C  
ANISOU  903  C   LEU A  56     1384   1043   1096    104     19     44
ATOM    904  O   LEU A  56     -13.534  28.941  20.181  1.00  8.57           O  
ANISOU  904  O   LEU A  56     1282    975   1001     76     20     38
ATOM    905  CB  LEU A  56     -13.500  29.756  22.903  1.00  9.34           C  
ANISOU  905  CB  LEU A  56     1359   1106   1086    142      2     75
ATOM    906  CG  LEU A  56     -13.418  30.357  24.326  1.00 12.25           C  
ANISOU  906  CG  LEU A  56     1758   1444   1451    137     -8    104
ATOM    907  CD1 LEU A  56     -14.771  30.922  24.812  1.00 12.89           C  
ANISOU  907  CD1 LEU A  56     1879   1470   1550    165    -13    114
ATOM    908  CD2 LEU A  56     -12.834  29.331  25.327  1.00 14.43           C  
ANISOU  908  CD2 LEU A  56     2019   1758   1707    142    -22    130
ATOM    909  H   LEU A  56     -15.694  30.766  21.774  1.00  7.78           H  
ATOM    910  HA  LEU A  56     -12.811  31.532  21.904  1.00  8.07           H  
ATOM    911  HB3 LEU A  56     -12.594  29.172  22.745  1.00  9.34           H  
ATOM    912  HB2 LEU A  56     -14.318  29.042  22.867  1.00  9.34           H  
ATOM    913  HG  LEU A  56     -12.711  31.187  24.290  1.00 12.25           H  
ATOM    914 HD11 LEU A  56     -14.984  30.685  25.853  1.00 12.89           H  
ATOM    915 HD12 LEU A  56     -14.784  32.009  24.728  1.00 12.89           H  
ATOM    916 HD13 LEU A  56     -15.606  30.540  24.226  1.00 12.89           H  
ATOM    917 HD21 LEU A  56     -13.526  29.077  26.130  1.00 14.43           H  
ATOM    918 HD22 LEU A  56     -12.564  28.389  24.848  1.00 14.43           H  
ATOM    919 HD23 LEU A  56     -11.929  29.719  25.794  1.00 14.43           H  
ATOM    920  N   ASP A  57     -12.901  30.986  19.408  1.00  6.90           N  
ANISOU  920  N   ASP A  57     1117    699    807    109     19     41
ATOM    921  CA  ASP A  57     -12.506  30.620  18.046  1.00  6.89           C  
ANISOU  921  CA  ASP A  57     1133    673    812     78     19     35
ATOM    922  C   ASP A  57     -11.178  29.837  18.094  1.00  9.43           C  
ANISOU  922  C   ASP A  57     1473    975   1133     67      7     63
ATOM    923  O   ASP A  57     -10.128  30.444  18.309  1.00  9.17           O  
ANISOU  923  O   ASP A  57     1471    905   1109     83     -2     75
ATOM    924  CB  ASP A  57     -12.411  31.896  17.172  1.00  8.90           C  
ANISOU  924  CB  ASP A  57     1412    895   1074     87     22     17
ATOM    925  CG  ASP A  57     -12.069  31.724  15.683  1.00  8.08           C  
ANISOU  925  CG  ASP A  57     1328    766    977     58     15     13
ATOM    926  OD1 ASP A  57     -11.635  32.739  15.093  1.00  9.41           O  
ANISOU  926  OD1 ASP A  57     1481    952   1144     31     15     18
ATOM    927  OD2 ASP A  57     -12.343  30.641  15.120  1.00  8.93           O1-
ANISOU  927  OD2 ASP A  57     1465    838   1089     64     10      3
ATOM    928  H   ASP A  57     -12.785  31.961  19.644  1.00  6.90           H  
ATOM    929  HA  ASP A  57     -13.284  29.976  17.634  1.00  6.89           H  
ATOM    930  HB3 ASP A  57     -11.685  32.573  17.627  1.00  8.90           H  
ATOM    931  HB2 ASP A  57     -13.365  32.422  17.223  1.00  8.90           H  
ATOM    932  N   THR A  58     -11.260  28.504  17.959  1.00  8.30           N  
ANISOU  932  N   THR A  58     1315    860    981     40      8     73
ATOM    933  CA  THR A  58     -10.140  27.602  18.233  1.00  7.74           C  
ANISOU  933  CA  THR A  58     1255    782    904     25      0    105
ATOM    934  C   THR A  58      -9.226  27.396  17.014  1.00  8.42           C  
ANISOU  934  C   THR A  58     1365    832   1003     -4     -5    113
ATOM    935  O   THR A  58      -9.721  27.219  15.903  1.00  8.92           O  
ANISOU  935  O   THR A  58     1423    895   1073    -22     -1     92
ATOM    936  CB  THR A  58     -10.633  26.207  18.698  1.00  9.13           C  
ANISOU  936  CB  THR A  58     1402   1009   1057      9      4    115
ATOM    937  OG1 THR A  58     -11.555  26.358  19.760  1.00  9.51           O  
ANISOU  937  OG1 THR A  58     1432   1077   1104    -13     14     92
ATOM    938  CG2 THR A  58      -9.511  25.274  19.182  1.00  9.53           C  
ANISOU  938  CG2 THR A  58     1430   1096   1093     33      3    110
ATOM    939  H   THR A  58     -12.151  28.069  17.761  1.00  8.30           H  
ATOM    940  HA  THR A  58      -9.538  28.029  19.038  1.00  7.74           H  
ATOM    941  HB  THR A  58     -11.161  25.707  17.885  1.00  9.13           H  
ATOM    942  HG1 THR A  58     -12.367  26.734  19.405  1.00  9.51           H  
ATOM    943 HG21 THR A  58      -9.920  24.412  19.705  1.00  9.53           H  
ATOM    944 HG22 THR A  58      -8.920  24.901  18.349  1.00  9.53           H  
ATOM    945 HG23 THR A  58      -8.834  25.783  19.867  1.00  9.53           H  
ATOM    946  N   ALA A  59      -7.910  27.385  17.264  1.00  9.34           N  
ANISOU  946  N   ALA A  59     1506    920   1122    -12    -16    145
ATOM    947  CA  ALA A  59      -6.864  27.076  16.291  1.00 10.64           C  
ANISOU  947  CA  ALA A  59     1692   1053   1297    -50    -24    161
ATOM    948  C   ALA A  59      -5.727  26.318  17.001  1.00 16.77           C  
ANISOU  948  C   ALA A  59     2476   1833   2062    -64    -29    210
ATOM    949  O   ALA A  59      -5.987  25.645  17.999  1.00 17.02           O  
ANISOU  949  O   ALA A  59     2476   1919   2071    -77    -18    222
ATOM    950  CB  ALA A  59      -6.415  28.372  15.588  1.00 12.29           C  
ANISOU  950  CB  ALA A  59     1944   1199   1529    -41    -37    147
ATOM    951  H   ALA A  59      -7.589  27.532  18.210  1.00  9.34           H  
ATOM    952  HA  ALA A  59      -7.264  26.392  15.540  1.00 10.64           H  
ATOM    953  HB1 ALA A  59      -5.939  29.061  16.286  1.00 12.29           H  
ATOM    954  HB2 ALA A  59      -5.710  28.168  14.780  1.00 12.29           H  
ATOM    955  HB3 ALA A  59      -7.264  28.890  15.143  1.00 12.29           H  
ATOM    956  N   GLY A  60      -4.493  26.423  16.479  1.00 15.73           N  
ANISOU  956  N   GLY A  60     2388   1647   1943    -56    -45    235
ATOM    957  CA  GLY A  60      -3.301  25.791  17.048  1.00 15.80           C  
ANISOU  957  CA  GLY A  60     2410   1652   1940    -66    -53    288
ATOM    958  C   GLY A  60      -3.195  24.315  16.635  1.00 20.00           C  
ANISOU  958  C   GLY A  60     2930   2206   2462   -126    -47    320
ATOM    959  O   GLY A  60      -3.864  23.867  15.705  1.00 19.05           O  
ANISOU  959  O   GLY A  60     2805   2080   2354   -165    -45    308
ATOM    960  H   GLY A  60      -4.358  26.973  15.644  1.00 15.73           H  
ATOM    961  HA3 GLY A  60      -3.304  25.879  18.136  1.00 15.80           H  
ATOM    962  HA2 GLY A  60      -2.420  26.323  16.688  1.00 15.80           H  
ATOM    963  N   GLN A  61      -2.310  23.582  17.330  1.00 18.60           N  
ANISOU  963  N   GLN A  61     2749   2059   2260   -133    -46    366
ATOM    964  CA  GLN A  61      -2.010  22.165  17.105  1.00 18.77           C  
ANISOU  964  CA  GLN A  61     2754   2115   2261   -187    -36    405
ATOM    965  C   GLN A  61      -2.939  21.263  17.936  1.00 19.20           C  
ANISOU  965  C   GLN A  61     2761   2258   2275   -178    -17    401
ATOM    966  O   GLN A  61      -3.347  21.654  19.031  1.00 16.86           O  
ANISOU  966  O   GLN A  61     2456   1983   1967   -133    -19    382
ATOM    967  CB  GLN A  61      -0.525  21.942  17.488  1.00 21.22           C  
ANISOU  967  CB  GLN A  61     3109   2382   2573   -205    -52    470
ATOM    968  CG  GLN A  61       0.062  20.530  17.263  1.00 40.92           C  
ANISOU  968  CG  GLN A  61     5657   4784   5108   -228    -73    477
ATOM    969  CD  GLN A  61      -0.024  20.062  15.809  1.00 67.54           C  
ANISOU  969  CD  GLN A  61     9055   8128   8479   -288    -81    542
ATOM    970  OE1 GLN A  61      -1.048  19.537  15.377  1.00 65.14           O  
ANISOU  970  OE1 GLN A  61     8757   7843   8149   -290    -81    597
ATOM    971  NE2 GLN A  61       1.055  20.250  15.047  1.00 61.45           N  
ANISOU  971  NE2 GLN A  61     8300   7312   7734   -342    -90    541
ATOM    972  H   GLN A  61      -1.794  24.017  18.081  1.00 18.60           H  
ATOM    973  HA  GLN A  61      -2.150  21.941  16.046  1.00 18.77           H  
ATOM    974  HB3 GLN A  61      -0.383  22.203  18.539  1.00 21.22           H  
ATOM    975  HB2 GLN A  61       0.088  22.652  16.930  1.00 21.22           H  
ATOM    976  HG3 GLN A  61      -0.448  19.798  17.889  1.00 40.92           H  
ATOM    977  HG2 GLN A  61       1.103  20.515  17.587  1.00 40.92           H  
ATOM    978 HE22 GLN A  61       1.046  19.957  14.081  1.00 61.45           H  
ATOM    979 HE21 GLN A  61       1.883  20.683  15.430  1.00 61.45           H  
ATOM    980  N   GLU A  62      -3.217  20.052  17.419  1.00 17.29           N  
ANISOU  980  N   GLU A  62     2488   2071   2009   -220      1    419
ATOM    981  CA  GLU A  62      -3.916  18.998  18.152  1.00 16.76           C  
ANISOU  981  CA  GLU A  62     2382   2088   1897   -211     19    415
ATOM    982  C   GLU A  62      -2.988  18.374  19.204  1.00 19.24           C  
ANISOU  982  C   GLU A  62     2720   2406   2185   -209      9    474
ATOM    983  O   GLU A  62      -2.102  17.594  18.855  1.00 19.14           O  
ANISOU  983  O   GLU A  62     2723   2386   2165   -251      9    529
ATOM    984  CB  GLU A  62      -4.522  17.962  17.182  1.00 18.59           C  
ANISOU  984  CB  GLU A  62     2572   2381   2110   -252     43    414
ATOM    985  CG  GLU A  62      -5.272  16.799  17.876  1.00 24.77           C  
ANISOU  985  CG  GLU A  62     3317   3252   2844   -236     63    399
ATOM    986  CD  GLU A  62      -6.036  15.863  16.926  1.00 35.27           C  
ANISOU  986  CD  GLU A  62     4604   4652   4144   -270     90    406
ATOM    987  OE1 GLU A  62      -6.969  15.201  17.433  1.00 24.56           O  
ANISOU  987  OE1 GLU A  62     3247   3285   2798   -318     94    444
ATOM    988  OE2 GLU A  62      -5.699  15.808  15.722  1.00 28.61           O1-
ANISOU  988  OE2 GLU A  62     3727   3876   3266   -249    108    372
ATOM    989  H   GLU A  62      -2.820  19.788  16.527  1.00 17.29           H  
ATOM    990  HA  GLU A  62      -4.754  19.465  18.667  1.00 16.76           H  
ATOM    991  HB3 GLU A  62      -3.743  17.573  16.523  1.00 18.59           H  
ATOM    992  HB2 GLU A  62      -5.242  18.469  16.544  1.00 18.59           H  
ATOM    993  HG3 GLU A  62      -5.978  17.216  18.597  1.00 24.77           H  
ATOM    994  HG2 GLU A  62      -4.575  16.185  18.448  1.00 24.77           H  
ATOM    995  N   GLU A  63      -3.213  18.759  20.467  1.00 17.35           N  
ANISOU  995  N   GLU A  63     2486   2173   1933   -160     -3    467
ATOM    996  CA  GLU A  63      -2.492  18.270  21.636  1.00 16.86           C  
ANISOU  996  CA  GLU A  63     2448   2110   1847   -146    -19    522
ATOM    997  C   GLU A  63      -3.509  17.995  22.746  1.00 17.91           C  
ANISOU  997  C   GLU A  63     2552   2313   1939   -109    -19    503
ATOM    998  O   GLU A  63      -4.447  18.774  22.922  1.00 17.84           O  
ANISOU  998  O   GLU A  63     2531   2305   1945    -72    -25    454
ATOM    999  CB  GLU A  63      -1.459  19.311  22.114  1.00 18.23           C  
ANISOU  999  CB  GLU A  63     2672   2192   2062   -116    -46    537
ATOM   1000  CG  GLU A  63      -0.330  19.624  21.110  1.00 31.99           C  
ANISOU 1000  CG  GLU A  63     4442   3926   3788    -83    -68    588
ATOM   1001  CD  GLU A  63       0.735  20.615  21.614  1.00 62.26           C  
ANISOU 1001  CD  GLU A  63     8315   7680   7660    -33    -94    587
ATOM   1002  OE1 GLU A  63       0.664  21.047  22.788  1.00 60.24           O  
ANISOU 1002  OE1 GLU A  63     8058   7393   7438    -12    -92    533
ATOM   1003  OE2 GLU A  63       1.622  20.935  20.792  1.00 63.09           O1-
ANISOU 1003  OE2 GLU A  63     8453   7759   7758     -9   -115    640
ATOM   1004  H   GLU A  63      -3.967  19.403  20.660  1.00 17.35           H  
ATOM   1005  HA  GLU A  63      -1.978  17.336  21.400  1.00 16.86           H  
ATOM   1006  HB3 GLU A  63      -1.028  18.973  23.058  1.00 18.23           H  
ATOM   1007  HB2 GLU A  63      -1.978  20.243  22.326  1.00 18.23           H  
ATOM   1008  HG3 GLU A  63      -0.764  20.043  20.202  1.00 31.99           H  
ATOM   1009  HG2 GLU A  63       0.167  18.698  20.819  1.00 31.99           H  
ATOM   1010  N   TYR A  64      -3.276  16.905  23.492  1.00 14.03           N  
ANISOU 1010  N   TYR A  64     2050   1886   1395   -123    -14    541
ATOM   1011  CA  TYR A  64      -4.106  16.474  24.620  1.00 13.37           C  
ANISOU 1011  CA  TYR A  64     1940   1875   1266    -93    -17    521
ATOM   1012  C   TYR A  64      -3.426  16.811  25.962  1.00 18.62           C  
ANISOU 1012  C   TYR A  64     2628   2535   1910    -64    -45    573
ATOM   1013  O   TYR A  64      -3.583  16.068  26.931  1.00 20.49           O  
ANISOU 1013  O   TYR A  64     2854   2841   2092    -63    -47    598
ATOM   1014  CB  TYR A  64      -4.430  14.967  24.475  1.00 12.97           C  
ANISOU 1014  CB  TYR A  64     1854   1911   1163   -121      9    510
ATOM   1015  CG  TYR A  64      -5.037  14.505  23.153  1.00 12.80           C  
ANISOU 1015  CG  TYR A  64     1808   1892   1165   -139     34    456
ATOM   1016  CD1 TYR A  64      -5.809  15.364  22.336  1.00 14.66           C  
ANISOU 1016  CD1 TYR A  64     2025   2127   1419   -114     34    386
ATOM   1017  CD2 TYR A  64      -4.810  13.178  22.732  1.00 14.38           C  
ANISOU 1017  CD2 TYR A  64     2002   2091   1369   -183     54    479
ATOM   1018  CE1 TYR A  64      -6.290  14.919  21.089  1.00 14.13           C  
ANISOU 1018  CE1 TYR A  64     1937   2058   1373   -126     54    341
ATOM   1019  CE2 TYR A  64      -5.312  12.724  21.499  1.00 15.39           C  
ANISOU 1019  CE2 TYR A  64     2104   2225   1519   -195     74    431
ATOM   1020  CZ  TYR A  64      -6.036  13.599  20.669  1.00 19.30           C  
ANISOU 1020  CZ  TYR A  64     2584   2718   2031   -163     73    363
ATOM   1021  OH  TYR A  64      -6.483  13.158  19.460  1.00 24.59           O  
ANISOU 1021  OH  TYR A  64     3231   3388   2723   -171     89    321
ATOM   1022  H   TYR A  64      -2.478  16.322  23.284  1.00 14.03           H  
ATOM   1023  HA  TYR A  64      -5.052  17.016  24.630  1.00 13.37           H  
ATOM   1024  HB3 TYR A  64      -5.098  14.650  25.275  1.00 12.97           H  
ATOM   1025  HB2 TYR A  64      -3.507  14.402  24.621  1.00 12.97           H  
ATOM   1026  HD1 TYR A  64      -6.023  16.377  22.642  1.00 14.66           H  
ATOM   1027  HD2 TYR A  64      -4.235  12.503  23.350  1.00 14.38           H  
ATOM   1028  HE1 TYR A  64      -6.859  15.591  20.462  1.00 14.13           H  
ATOM   1029  HE2 TYR A  64      -5.122  11.710  21.181  1.00 15.39           H  
ATOM   1030  HH  TYR A  64      -6.755  13.871  18.870  1.00 24.59           H  
ATOM   1031  N   SER A  65      -2.687  17.934  25.991  1.00 15.13           N  
ANISOU 1031  N   SER A  65     2218   2017   1512    -36    -67    587
ATOM   1032  CA  SER A  65      -2.055  18.506  27.178  1.00 14.93           C  
ANISOU 1032  CA  SER A  65     2216   1980   1476      4    -96    635
ATOM   1033  C   SER A  65      -3.086  19.218  28.071  1.00 16.76           C  
ANISOU 1033  C   SER A  65     2414   2256   1696     52   -111    593
ATOM   1034  O   SER A  65      -4.125  19.651  27.573  1.00 14.53           O  
ANISOU 1034  O   SER A  65     2103   1985   1431     55    -99    527
ATOM   1035  CB  SER A  65      -0.921  19.448  26.713  1.00 17.51           C  
ANISOU 1035  CB  SER A  65     2593   2204   1857     22   -114    661
ATOM   1036  OG  SER A  65      -1.399  20.655  26.146  1.00 16.99           O  
ANISOU 1036  OG  SER A  65     2518   2101   1836     47   -111    598
ATOM   1037  H   SER A  65      -2.619  18.494  25.154  1.00 15.13           H  
ATOM   1038  HA  SER A  65      -1.608  17.690  27.750  1.00 14.93           H  
ATOM   1039  HB3 SER A  65      -0.276  18.946  25.990  1.00 17.51           H  
ATOM   1040  HB2 SER A  65      -0.288  19.707  27.562  1.00 17.51           H  
ATOM   1041  HG  SER A  65      -0.672  21.081  25.682  1.00 16.99           H  
ATOM   1042  N   ALA A  66      -2.758  19.361  29.367  1.00 14.95           N  
ANISOU 1042  N   ALA A  66     2190   2050   1440     89   -138    632
ATOM   1043  CA  ALA A  66      -3.597  20.004  30.386  1.00 13.85           C  
ANISOU 1043  CA  ALA A  66     2015   1953   1292    134   -157    598
ATOM   1044  C   ALA A  66      -4.014  21.457  30.072  1.00 15.49           C  
ANISOU 1044  C   ALA A  66     2224   2100   1562    168   -160    558
ATOM   1045  O   ALA A  66      -5.086  21.871  30.509  1.00 15.05           O  
ANISOU 1045  O   ALA A  66     2130   2075   1513    179   -157    502
ATOM   1046  CB  ALA A  66      -2.874  19.932  31.740  1.00 15.86           C  
ANISOU 1046  CB  ALA A  66     2279   2233   1513    172   -191    658
ATOM   1047  H   ALA A  66      -1.883  18.981  29.698  1.00 14.95           H  
ATOM   1048  HA  ALA A  66      -4.513  19.415  30.462  1.00 13.85           H  
ATOM   1049  HB1 ALA A  66      -1.924  20.466  31.714  1.00 15.86           H  
ATOM   1050  HB2 ALA A  66      -3.479  20.367  32.536  1.00 15.86           H  
ATOM   1051  HB3 ALA A  66      -2.667  18.898  32.017  1.00 15.86           H  
ATOM   1052  N   MET A  67      -3.188  22.176  29.291  1.00 14.74           N  
ANISOU 1052  N   MET A  67     2173   1918   1509    180   -164    585
ATOM   1053  CA  MET A  67      -3.462  23.511  28.757  1.00 15.46           C  
ANISOU 1053  CA  MET A  67     2271   1952   1653    215   -164    548
ATOM   1054  C   MET A  67      -4.636  23.515  27.758  1.00 16.34           C  
ANISOU 1054  C   MET A  67     2357   2067   1785    185   -137    481
ATOM   1055  O   MET A  67      -5.547  24.333  27.891  1.00 15.62           O  
ANISOU 1055  O   MET A  67     2236   1990   1709    210   -135    435
ATOM   1056  CB  MET A  67      -2.154  24.058  28.136  1.00 19.23           C  
ANISOU 1056  CB  MET A  67     2808   2330   2167    229   -173    586
ATOM   1057  CG  MET A  67      -2.256  25.417  27.417  1.00 24.22           C  
ANISOU 1057  CG  MET A  67     3451   2902   2850    263   -170    542
ATOM   1058  SD  MET A  67      -2.908  26.797  28.402  1.00 31.19           S  
ANISOU 1058  SD  MET A  67     4413   3663   3775    284   -187    580
ATOM   1059  CE  MET A  67      -1.615  26.942  29.665  1.00 27.61           C  
ANISOU 1059  CE  MET A  67     3988   3174   3331    195   -166    584
ATOM   1060  H   MET A  67      -2.331  21.746  28.973  1.00 14.74           H  
ATOM   1061  HA  MET A  67      -3.740  24.152  29.596  1.00 15.46           H  
ATOM   1062  HB3 MET A  67      -1.774  23.331  27.416  1.00 19.23           H  
ATOM   1063  HB2 MET A  67      -1.388  24.119  28.909  1.00 19.23           H  
ATOM   1064  HG3 MET A  67      -2.875  25.324  26.525  1.00 24.22           H  
ATOM   1065  HG2 MET A  67      -1.267  25.705  27.057  1.00 24.22           H  
ATOM   1066  HE1 MET A  67      -0.640  27.081  29.200  1.00 27.61           H  
ATOM   1067  HE2 MET A  67      -1.817  27.799  30.308  1.00 27.61           H  
ATOM   1068  HE3 MET A  67      -1.582  26.049  30.289  1.00 27.61           H  
ATOM   1069  N   ARG A  68      -4.586  22.588  26.787  1.00 13.31           N  
ANISOU 1069  N   ARG A  68     1984   1675   1400    131   -116    477
ATOM   1070  CA  ARG A  68      -5.588  22.410  25.734  1.00 12.48           C  
ANISOU 1070  CA  ARG A  68     1857   1570   1313    105    -92    418
ATOM   1071  C   ARG A  68      -6.905  21.826  26.266  1.00 12.90           C  
ANISOU 1071  C   ARG A  68     1862   1702   1339    102    -86    375
ATOM   1072  O   ARG A  68      -7.971  22.236  25.807  1.00 11.14           O  
ANISOU 1072  O   ARG A  68     1619   1479   1136    107    -78    325
ATOM   1073  CB  ARG A  68      -5.018  21.505  24.624  1.00 14.08           C  
ANISOU 1073  CB  ARG A  68     2076   1751   1521     52    -74    426
ATOM   1074  CG  ARG A  68      -3.689  21.986  23.998  1.00 13.21           C  
ANISOU 1074  CG  ARG A  68     1954   1626   1441     36    -56    369
ATOM   1075  CD  ARG A  68      -3.826  22.549  22.574  1.00 14.08           C  
ANISOU 1075  CD  ARG A  68     2096   1675   1579      3    -50    381
ATOM   1076  NE  ARG A  68      -4.539  23.840  22.560  1.00 15.95           N  
ANISOU 1076  NE  ARG A  68     2319   1905   1839    -12    -35    330
ATOM   1077  CZ  ARG A  68      -5.056  24.474  21.492  1.00 22.55           C  
ANISOU 1077  CZ  ARG A  68     3164   2698   2706     11    -38    297
ATOM   1078  NH1 ARG A  68      -4.976  23.963  20.256  1.00 15.35           N  
ANISOU 1078  NH1 ARG A  68     2273   1751   1808     54    -52    303
ATOM   1079  NH2 ARG A  68      -5.670  25.651  21.665  1.00 14.88           N1+
ANISOU 1079  NH2 ARG A  68     2180   1724   1749     -5    -25    256
ATOM   1080  H   ARG A  68      -3.814  21.936  26.770  1.00 13.31           H  
ATOM   1081  HA  ARG A  68      -5.807  23.389  25.304  1.00 12.48           H  
ATOM   1082  HB3 ARG A  68      -5.767  21.364  23.843  1.00 14.08           H  
ATOM   1083  HB2 ARG A  68      -4.849  20.510  25.039  1.00 14.08           H  
ATOM   1084  HG3 ARG A  68      -2.959  21.180  24.009  1.00 13.21           H  
ATOM   1085  HG2 ARG A  68      -3.242  22.757  24.626  1.00 13.21           H  
ATOM   1086  HD3 ARG A  68      -4.413  21.846  21.981  1.00 14.08           H  
ATOM   1087  HD2 ARG A  68      -2.853  22.624  22.085  1.00 14.08           H  
ATOM   1088  HE  ARG A  68      -4.625  24.290  23.460  1.00 15.95           H  
ATOM   1089 HH12 ARG A  68      -5.371  24.460  19.466  1.00 15.35           H  
ATOM   1090 HH11 ARG A  68      -4.501  23.083  20.095  1.00 15.35           H  
ATOM   1091 HH22 ARG A  68      -6.063  26.140  20.873  1.00 14.88           H  
ATOM   1092 HH21 ARG A  68      -5.752  26.059  22.585  1.00 14.88           H  
ATOM   1093  N   ASP A  69      -6.801  20.905  27.241  1.00 10.34           N  
ANISOU 1093  N   ASP A  69     1523   1442    965     93    -92    396
ATOM   1094  CA  ASP A  69      -7.928  20.292  27.946  1.00 10.08           C  
ANISOU 1094  CA  ASP A  69     1449   1479    904     89    -91    352
ATOM   1095  C   ASP A  69      -8.722  21.315  28.763  1.00 12.86           C  
ANISOU 1095  C   ASP A  69     1776   1841   1269    127   -110    331
ATOM   1096  O   ASP A  69      -9.947  21.268  28.718  1.00 12.26           O  
ANISOU 1096  O   ASP A  69     1674   1782   1202    120   -104    280
ATOM   1097  CB  ASP A  69      -7.530  19.116  28.875  1.00 11.53           C  
ANISOU 1097  CB  ASP A  69     1623   1733   1026     78    -98    378
ATOM   1098  CG  ASP A  69      -6.754  17.953  28.238  1.00 13.30           C  
ANISOU 1098  CG  ASP A  69     1853   1977   1222     37    -75    388
ATOM   1099  OD1 ASP A  69      -6.743  17.836  26.992  1.00 13.40           O  
ANISOU 1099  OD1 ASP A  69     1871   1957   1265     14    -52    364
ATOM   1100  OD2 ASP A  69      -6.261  17.119  29.027  1.00 13.40           O1-
ANISOU 1100  OD2 ASP A  69     1865   2047   1181     29    -78    418
ATOM   1101  H   ASP A  69      -5.880  20.595  27.526  1.00 10.34           H  
ATOM   1102  HA  ASP A  69      -8.604  19.900  27.183  1.00 10.08           H  
ATOM   1103  HB3 ASP A  69      -8.431  18.691  29.320  1.00 11.53           H  
ATOM   1104  HB2 ASP A  69      -6.921  19.498  29.696  1.00 11.53           H  
ATOM   1105  N   GLN A  70      -8.020  22.218  29.472  1.00 11.52           N  
ANISOU 1105  N   GLN A  70     1616   1660   1102    168   -133    371
ATOM   1106  CA  GLN A  70      -8.624  23.273  30.287  1.00 11.59           C  
ANISOU 1106  CA  GLN A  70     1594   1687   1124    208   -149    354
ATOM   1107  C   GLN A  70      -9.323  24.357  29.446  1.00 15.49           C  
ANISOU 1107  C   GLN A  70     2085   2136   1666    215   -132    313
ATOM   1108  O   GLN A  70     -10.372  24.847  29.863  1.00 14.08           O  
ANISOU 1108  O   GLN A  70     1868   1988   1493    218   -132    275
ATOM   1109  CB  GLN A  70      -7.562  23.849  31.252  1.00 13.63           C  
ANISOU 1109  CB  GLN A  70     1865   1936   1378    259   -176    408
ATOM   1110  CG  GLN A  70      -8.052  24.929  32.245  1.00 16.26           C  
ANISOU 1110  CG  GLN A  70     2186   2337   1654    259   -199    444
ATOM   1111  CD  GLN A  70      -9.225  24.481  33.126  1.00 26.91           C  
ANISOU 1111  CD  GLN A  70     3562   3667   2996    304   -226    511
ATOM   1112  OE1 GLN A  70      -9.321  23.317  33.511  1.00 22.75           O  
ANISOU 1112  OE1 GLN A  70     3074   3063   2505    328   -225    536
ATOM   1113  NE2 GLN A  70     -10.118  25.413  33.465  1.00 25.28           N  
ANISOU 1113  NE2 GLN A  70     3338   3527   2739    316   -252    542
ATOM   1114  H   GLN A  70      -7.010  22.183  29.465  1.00 11.52           H  
ATOM   1115  HA  GLN A  70      -9.396  22.792  30.887  1.00 11.59           H  
ATOM   1116  HB3 GLN A  70      -6.730  24.255  30.674  1.00 13.63           H  
ATOM   1117  HB2 GLN A  70      -7.140  23.027  31.832  1.00 13.63           H  
ATOM   1118  HG3 GLN A  70      -8.331  25.832  31.700  1.00 16.26           H  
ATOM   1119  HG2 GLN A  70      -7.228  25.215  32.900  1.00 16.26           H  
ATOM   1120 HE22 GLN A  70     -10.903  25.172  34.053  1.00 25.28           H  
ATOM   1121 HE21 GLN A  70     -10.019  26.363  33.137  1.00 25.28           H  
ATOM   1122  N   TYR A  71      -8.760  24.670  28.266  1.00 13.16           N  
ANISOU 1122  N   TYR A  71     1829   1770   1402    210   -118    320
ATOM   1123  CA  TYR A  71      -9.349  25.562  27.265  1.00 13.30           C  
ANISOU 1123  CA  TYR A  71     1850   1744   1459    215   -102    283
ATOM   1124  C   TYR A  71     -10.685  25.029  26.703  1.00 14.76           C  
ANISOU 1124  C   TYR A  71     2010   1953   1644    175    -83    234
ATOM   1125  O   TYR A  71     -11.648  25.791  26.625  1.00 13.73           O  
ANISOU 1125  O   TYR A  71     1854   1833   1529    182    -77    200
ATOM   1126  CB  TYR A  71      -8.293  25.854  26.172  1.00 15.32           C  
ANISOU 1126  CB  TYR A  71     2157   1922   1740    210    -95    302
ATOM   1127  CG  TYR A  71      -8.808  26.551  24.924  1.00 16.62           C  
ANISOU 1127  CG  TYR A  71     2336   2036   1943    219    -81    269
ATOM   1128  CD1 TYR A  71      -9.203  25.786  23.808  1.00 19.47           C  
ANISOU 1128  CD1 TYR A  71     2677   2402   2318    262    -82    248
ATOM   1129  CD2 TYR A  71      -8.931  27.956  24.886  1.00 16.53           C  
ANISOU 1129  CD2 TYR A  71     2357   1973   1949    187    -70    263
ATOM   1130  CE1 TYR A  71      -9.749  26.415  22.677  1.00 20.55           C  
ANISOU 1130  CE1 TYR A  71     2829   2496   2482    272    -68    218
ATOM   1131  CE2 TYR A  71      -9.457  28.588  23.742  1.00 18.36           C  
ANISOU 1131  CE2 TYR A  71     2607   2159   2211    197    -61    234
ATOM   1132  CZ  TYR A  71      -9.873  27.816  22.639  1.00 21.81           C  
ANISOU 1132  CZ  TYR A  71     3027   2603   2658    241    -59    212
ATOM   1133  OH  TYR A  71     -10.402  28.425  21.541  1.00 25.38           O  
ANISOU 1133  OH  TYR A  71     3498   3014   3132    253    -49    183
ATOM   1134  H   TYR A  71      -7.887  24.231  28.008  1.00 13.16           H  
ATOM   1135  HA  TYR A  71      -9.567  26.507  27.767  1.00 13.30           H  
ATOM   1136  HB3 TYR A  71      -7.834  24.918  25.852  1.00 15.32           H  
ATOM   1137  HB2 TYR A  71      -7.479  26.444  26.597  1.00 15.32           H  
ATOM   1138  HD1 TYR A  71      -9.115  24.711  23.830  1.00 19.47           H  
ATOM   1139  HD2 TYR A  71      -8.636  28.550  25.739  1.00 16.53           H  
ATOM   1140  HE1 TYR A  71     -10.076  25.810  21.847  1.00 20.55           H  
ATOM   1141  HE2 TYR A  71      -9.557  29.663  23.718  1.00 18.36           H  
ATOM   1142  HH  TYR A  71     -10.756  27.796  20.903  1.00 25.38           H  
ATOM   1143  N   MET A  72     -10.721  23.733  26.347  1.00 10.49           N  
ANISOU 1143  N   MET A  72     1473   1428   1083    135    -74    230
ATOM   1144  CA  MET A  72     -11.914  23.056  25.829  1.00  9.63           C  
ANISOU 1144  CA  MET A  72     1347   1336    975    102    -58    184
ATOM   1145  C   MET A  72     -12.952  22.713  26.911  1.00 12.06           C  
ANISOU 1145  C   MET A  72     1617   1704   1263     99    -68    157
ATOM   1146  O   MET A  72     -14.142  22.676  26.596  1.00 12.03           O  
ANISOU 1146  O   MET A  72     1597   1701   1271     83    -60    117
ATOM   1147  CB  MET A  72     -11.492  21.801  25.038  1.00 10.60           C  
ANISOU 1147  CB  MET A  72     1484   1461   1082     67    -45    187
ATOM   1148  CG  MET A  72     -10.796  22.108  23.698  1.00 11.60           C  
ANISOU 1148  CG  MET A  72     1644   1529   1234     58    -35    208
ATOM   1149  SD  MET A  72     -11.687  23.182  22.533  1.00 12.56           S  
ANISOU 1149  SD  MET A  72     1773   1600   1400     58    -23    170
ATOM   1150  CE  MET A  72     -13.328  22.413  22.547  1.00 13.43           C  
ANISOU 1150  CE  MET A  72     1927   1640   1534     58    -26    204
ATOM   1151  H   MET A  72      -9.886  23.168  26.429  1.00 10.49           H  
ATOM   1152  HA  MET A  72     -12.422  23.745  25.154  1.00  9.63           H  
ATOM   1153  HB3 MET A  72     -12.353  21.159  24.849  1.00 10.60           H  
ATOM   1154  HB2 MET A  72     -10.822  21.197  25.653  1.00 10.60           H  
ATOM   1155  HG3 MET A  72     -10.593  21.178  23.175  1.00 11.60           H  
ATOM   1156  HG2 MET A  72      -9.821  22.554  23.883  1.00 11.60           H  
ATOM   1157  HE1 MET A  72     -13.997  22.933  21.865  1.00 13.43           H  
ATOM   1158  HE2 MET A  72     -13.267  21.366  22.251  1.00 13.43           H  
ATOM   1159  HE3 MET A  72     -13.767  22.476  23.541  1.00 13.43           H  
ATOM   1160  N   ARG A  73     -12.498  22.509  28.160  1.00 11.55           N  
ANISOU 1160  N   ARG A  73     1539   1685   1166    114    -89    181
ATOM   1161  CA  ARG A  73     -13.338  22.307  29.342  1.00 11.90           C  
ANISOU 1161  CA  ARG A  73     1545   1792   1186    109   -106    158
ATOM   1162  C   ARG A  73     -14.099  23.583  29.753  1.00 13.79           C  
ANISOU 1162  C   ARG A  73     1755   2033   1453    123   -110    138
ATOM   1163  O   ARG A  73     -15.211  23.468  30.268  1.00 13.04           O  
ANISOU 1163  O   ARG A  73     1628   1980   1349    105   -119    108
ATOM   1164  CB  ARG A  73     -12.472  21.729  30.483  1.00 11.40           C  
ANISOU 1164  CB  ARG A  73     1475   1777   1079    126   -131    196
ATOM   1165  CG  ARG A  73     -13.193  21.481  31.826  1.00 15.86           C  
ANISOU 1165  CG  ARG A  73     2005   2415   1608    112   -151    171
ATOM   1166  CD  ARG A  73     -12.300  20.901  32.941  1.00 13.73           C  
ANISOU 1166  CD  ARG A  73     1735   2195   1288    127   -175    212
ATOM   1167  NE  ARG A  73     -11.683  19.613  32.573  1.00 13.67           N  
ANISOU 1167  NE  ARG A  73     1755   2192   1246    106   -162    226
ATOM   1168  CZ  ARG A  73     -10.389  19.340  32.323  1.00 17.55           C  
ANISOU 1168  CZ  ARG A  73     2274   2672   1722    119   -162    284
ATOM   1169  NH1 ARG A  73      -9.420  20.262  32.429  1.00 14.86           N  
ANISOU 1169  NH1 ARG A  73     1943   2303   1400    157   -177    330
ATOM   1170  NH2 ARG A  73     -10.060  18.096  31.953  1.00 13.14           N1+
ANISOU 1170  NH2 ARG A  73     1734   2130   1129     94   -147    296
ATOM   1171  H   ARG A  73     -11.501  22.511  28.326  1.00 11.55           H  
ATOM   1172  HA  ARG A  73     -14.078  21.549  29.087  1.00 11.90           H  
ATOM   1173  HB3 ARG A  73     -11.633  22.400  30.669  1.00 11.40           H  
ATOM   1174  HB2 ARG A  73     -12.045  20.790  30.131  1.00 11.40           H  
ATOM   1175  HG3 ARG A  73     -14.110  20.902  31.710  1.00 15.86           H  
ATOM   1176  HG2 ARG A  73     -13.509  22.459  32.189  1.00 15.86           H  
ATOM   1177  HD3 ARG A  73     -12.953  20.640  33.775  1.00 13.73           H  
ATOM   1178  HD2 ARG A  73     -11.606  21.641  33.340  1.00 13.73           H  
ATOM   1179  HE  ARG A  73     -12.347  18.862  32.427  1.00 13.67           H  
ATOM   1180 HH12 ARG A  73      -8.459  20.025  32.233  1.00 14.86           H  
ATOM   1181 HH11 ARG A  73      -9.645  21.200  32.733  1.00 14.86           H  
ATOM   1182 HH22 ARG A  73      -9.099  17.853  31.757  1.00 13.14           H  
ATOM   1183 HH21 ARG A  73     -10.773  17.383  31.880  1.00 13.14           H  
ATOM   1184  N   THR A  74     -13.506  24.763  29.494  1.00 10.84           N  
ANISOU 1184  N   THR A  74     1391   1615   1111    155   -102    154
ATOM   1185  CA  THR A  74     -14.124  26.074  29.720  1.00 10.78           C  
ANISOU 1185  CA  THR A  74     1353   1614   1128    171   -100    137
ATOM   1186  C   THR A  74     -15.308  26.343  28.765  1.00 13.51           C  
ANISOU 1186  C   THR A  74     1695   1945   1492    133    -80     95
ATOM   1187  O   THR A  74     -16.267  26.988  29.186  1.00 13.50           O  
ANISOU 1187  O   THR A  74     1660   1967   1502    128    -79     76
ATOM   1188  CB  THR A  74     -13.086  27.223  29.577  1.00 14.47           C  
ANISOU 1188  CB  THR A  74     1837   2041   1621    220    -95    160
ATOM   1189  OG1 THR A  74     -12.093  27.071  30.573  1.00 13.29           O  
ANISOU 1189  OG1 THR A  74     1730   1826   1494    209    -74    153
ATOM   1190  CG2 THR A  74     -13.636  28.658  29.691  1.00 12.55           C  
ANISOU 1190  CG2 THR A  74     1605   1801   1364    263   -117    206
ATOM   1191  H   THR A  74     -12.587  24.771  29.074  1.00 10.84           H  
ATOM   1192  HA  THR A  74     -14.514  26.087  30.740  1.00 10.78           H  
ATOM   1193  HB  THR A  74     -12.582  27.135  28.615  1.00 14.47           H  
ATOM   1194  HG1 THR A  74     -11.599  26.263  30.396  1.00 13.29           H  
ATOM   1195 HG21 THR A  74     -14.219  28.788  30.603  1.00 12.55           H  
ATOM   1196 HG22 THR A  74     -12.825  29.387  29.707  1.00 12.55           H  
ATOM   1197 HG23 THR A  74     -14.272  28.915  28.844  1.00 12.55           H  
ATOM   1198  N   GLY A  75     -15.250  25.803  27.532  1.00  9.15           N  
ANISOU 1198  N   GLY A  75     1175   1359    944    105    -66     82
ATOM   1199  CA  GLY A  75     -16.343  25.841  26.559  1.00  9.26           C  
ANISOU 1199  CA  GLY A  75     1191   1353    976     73    -49     46
ATOM   1200  C   GLY A  75     -17.519  24.982  27.047  1.00 10.91           C  
ANISOU 1200  C   GLY A  75     1373   1601   1169     40    -60     16
ATOM   1201  O   GLY A  75     -17.310  23.891  27.577  1.00 12.48           O  
ANISOU 1201  O   GLY A  75     1568   1838   1338     32    -75     14
ATOM   1202  H   GLY A  75     -14.435  25.265  27.272  1.00  9.15           H  
ATOM   1203  HA3 GLY A  75     -15.981  25.437  25.615  1.00  9.26           H  
ATOM   1204  HA2 GLY A  75     -16.654  26.869  26.373  1.00  9.26           H  
ATOM   1205  N   GLU A  76     -18.746  25.486  26.849  1.00  8.75           N  
ANISOU 1205  N   GLU A  76     1086   1321    916     20    -52     -8
ATOM   1206  CA  GLU A  76     -20.001  24.863  27.276  1.00  8.88           C  
ANISOU 1206  CA  GLU A  76     1084   1364    926    -19    -63    -39
ATOM   1207  C   GLU A  76     -20.960  24.682  26.089  1.00 10.91           C  
ANISOU 1207  C   GLU A  76     1371   1583   1191    -47    -53    -69
ATOM   1208  O   GLU A  76     -21.599  23.636  25.999  1.00 10.90           O  
ANISOU 1208  O   GLU A  76     1369   1595   1177    -74    -65    -98
ATOM   1209  CB  GLU A  76     -20.611  25.705  28.424  1.00  9.23           C  
ANISOU 1209  CB  GLU A  76     1091   1430    986    -29    -64    -42
ATOM   1210  CG  GLU A  76     -21.969  25.241  29.011  1.00 12.15           C  
ANISOU 1210  CG  GLU A  76     1421   1850   1344      2    -79    -16
ATOM   1211  CD  GLU A  76     -21.877  24.057  29.990  1.00 15.30           C  
ANISOU 1211  CD  GLU A  76     1777   2278   1760      1    -73    -13
ATOM   1212  OE1 GLU A  76     -21.305  23.012  29.609  1.00 12.59           O  
ANISOU 1212  OE1 GLU A  76     1443   1902   1439     -4    -49    -16
ATOM   1213  OE2 GLU A  76     -22.395  24.210  31.117  1.00 21.53           O1-
ANISOU 1213  OE2 GLU A  76     2518   3127   2537      4    -93     -7
ATOM   1214  H   GLU A  76     -18.837  26.391  26.406  1.00  8.75           H  
ATOM   1215  HA  GLU A  76     -19.791  23.861  27.650  1.00  8.88           H  
ATOM   1216  HB3 GLU A  76     -20.730  26.732  28.074  1.00  9.23           H  
ATOM   1217  HB2 GLU A  76     -19.885  25.768  29.236  1.00  9.23           H  
ATOM   1218  HG3 GLU A  76     -22.677  24.986  28.223  1.00 12.15           H  
ATOM   1219  HG2 GLU A  76     -22.416  26.091  29.529  1.00 12.15           H  
ATOM   1220  N   GLY A  77     -21.008  25.673  25.183  1.00  8.93           N  
ANISOU 1220  N   GLY A  77     1147   1284    961    -37    -33    -63
ATOM   1221  CA  GLY A  77     -21.693  25.567  23.899  1.00  8.57           C  
ANISOU 1221  CA  GLY A  77     1129   1201    927    -56    -23    -88
ATOM   1222  C   GLY A  77     -20.652  25.115  22.876  1.00  8.55           C  
ANISOU 1222  C   GLY A  77     1153   1165    931    -35     -8    -72
ATOM   1223  O   GLY A  77     -19.644  25.791  22.700  1.00  8.24           O  
ANISOU 1223  O   GLY A  77     1115   1115    900    -13     -3    -46
ATOM   1224  H   GLY A  77     -20.456  26.507  25.332  1.00  8.93           H  
ATOM   1225  HA3 GLY A  77     -22.068  26.549  23.613  1.00  8.57           H  
ATOM   1226  HA2 GLY A  77     -22.547  24.891  23.935  1.00  8.57           H  
ATOM   1227  N   PHE A  78     -20.903  23.989  22.196  1.00  8.15           N  
ANISOU 1227  N   PHE A  78     1122   1097    879    -42     -3    -89
ATOM   1228  CA  PHE A  78     -19.986  23.379  21.233  1.00  7.21           C  
ANISOU 1228  CA  PHE A  78     1021    953    764    -29      9    -75
ATOM   1229  C   PHE A  78     -20.499  23.585  19.805  1.00  8.22           C  
ANISOU 1229  C   PHE A  78     1167   1046    911    -35     18    -94
ATOM   1230  O   PHE A  78     -21.471  22.948  19.406  1.00  8.86           O  
ANISOU 1230  O   PHE A  78     1251   1125    989    -44     15   -123
ATOM   1231  CB  PHE A  78     -19.800  21.888  21.582  1.00  8.30           C  
ANISOU 1231  CB  PHE A  78     1159   1122    874    -24      8    -68
ATOM   1232  CG  PHE A  78     -18.940  21.670  22.815  1.00  7.91           C  
ANISOU 1232  CG  PHE A  78     1097   1107    803    -14     -3    -40
ATOM   1233  CD1 PHE A  78     -17.544  21.511  22.689  1.00  9.63           C  
ANISOU 1233  CD1 PHE A  78     1294   1362   1002    -19    -19    -50
ATOM   1234  CD2 PHE A  78     -19.495  21.824  24.103  1.00  9.68           C  
ANISOU 1234  CD2 PHE A  78     1331   1322   1026      0     -1     -3
ATOM   1235  CE1 PHE A  78     -16.749  21.448  23.826  1.00 10.91           C  
ANISOU 1235  CE1 PHE A  78     1444   1558   1144     -4    -32    -21
ATOM   1236  CE2 PHE A  78     -18.681  21.774  25.225  1.00 11.93           C  
ANISOU 1236  CE2 PHE A  78     1608   1632   1292     14    -14     27
ATOM   1237  CZ  PHE A  78     -17.313  21.588  25.086  1.00 11.88           C  
ANISOU 1237  CZ  PHE A  78     1579   1669   1267     15    -29     18
ATOM   1238  H   PHE A  78     -21.746  23.466  22.397  1.00  8.15           H  
ATOM   1239  HA  PHE A  78     -18.999  23.842  21.293  1.00  7.21           H  
ATOM   1240  HB3 PHE A  78     -19.344  21.357  20.744  1.00  8.30           H  
ATOM   1241  HB2 PHE A  78     -20.771  21.416  21.744  1.00  8.30           H  
ATOM   1242  HD1 PHE A  78     -17.088  21.439  21.713  1.00  9.63           H  
ATOM   1243  HD2 PHE A  78     -20.554  21.992  24.221  1.00  9.68           H  
ATOM   1244  HE1 PHE A  78     -15.685  21.303  23.731  1.00 10.91           H  
ATOM   1245  HE2 PHE A  78     -19.115  21.896  26.206  1.00 11.93           H  
ATOM   1246  HZ  PHE A  78     -16.680  21.564  25.960  1.00 11.88           H  
ATOM   1247  N   LEU A  79     -19.835  24.480  19.061  1.00  7.09           N  
ANISOU 1247  N   LEU A  79     1036    872    785    -27     26    -78
ATOM   1248  CA  LEU A  79     -20.124  24.755  17.656  1.00  7.32           C  
ANISOU 1248  CA  LEU A  79     1080    872    829    -28     32    -90
ATOM   1249  C   LEU A  79     -19.229  23.831  16.815  1.00  8.94           C  
ANISOU 1249  C   LEU A  79     1285   1087   1024    -22     36    -83
ATOM   1250  O   LEU A  79     -18.073  24.159  16.550  1.00  8.71           O  
ANISOU 1250  O   LEU A  79     1258   1060    993    -19     37    -57
ATOM   1251  CB  LEU A  79     -19.931  26.270  17.371  1.00  7.64           C  
ANISOU 1251  CB  LEU A  79     1133    880    888    -24     36    -79
ATOM   1252  CG  LEU A  79     -21.102  26.905  16.587  1.00 10.01           C  
ANISOU 1252  CG  LEU A  79     1433   1170   1199    -33     37    -82
ATOM   1253  CD1 LEU A  79     -21.037  28.447  16.608  1.00 10.75           C  
ANISOU 1253  CD1 LEU A  79     1543   1236   1304    -27     43    -72
ATOM   1254  CD2 LEU A  79     -21.227  26.333  15.161  1.00  9.38           C  
ANISOU 1254  CD2 LEU A  79     1357   1083   1125    -49     33   -105
ATOM   1255  H   LEU A  79     -19.045  24.975  19.457  1.00  7.09           H  
ATOM   1256  HA  LEU A  79     -21.166  24.504  17.451  1.00  7.32           H  
ATOM   1257  HB3 LEU A  79     -19.002  26.475  16.842  1.00  7.64           H  
ATOM   1258  HB2 LEU A  79     -19.834  26.799  18.321  1.00  7.64           H  
ATOM   1259  HG  LEU A  79     -22.016  26.638  17.121  1.00 10.01           H  
ATOM   1260 HD11 LEU A  79     -20.793  28.877  15.636  1.00 10.75           H  
ATOM   1261 HD12 LEU A  79     -21.995  28.867  16.915  1.00 10.75           H  
ATOM   1262 HD13 LEU A  79     -20.295  28.817  17.313  1.00 10.75           H  
ATOM   1263 HD21 LEU A  79     -21.090  27.091  14.391  1.00  9.38           H  
ATOM   1264 HD22 LEU A  79     -20.496  25.553  14.956  1.00  9.38           H  
ATOM   1265 HD23 LEU A  79     -22.212  25.891  15.017  1.00  9.38           H  
ATOM   1266  N   CYS A  80     -19.783  22.661  16.459  1.00  7.88           N  
ANISOU 1266  N   CYS A  80     1149    962    884    -21     39   -105
ATOM   1267  CA  CYS A  80     -19.119  21.615  15.685  1.00  7.13           C  
ANISOU 1267  CA  CYS A  80     1046    887    777    -17     46    -98
ATOM   1268  C   CYS A  80     -19.270  21.926  14.188  1.00  7.72           C  
ANISOU 1268  C   CYS A  80     1126    936    872    -11     48   -103
ATOM   1269  O   CYS A  80     -20.235  21.493  13.559  1.00  7.54           O  
ANISOU 1269  O   CYS A  80     1107    902    857     -2     47   -129
ATOM   1270  CB  CYS A  80     -19.676  20.223  16.042  1.00  8.16           C  
ANISOU 1270  CB  CYS A  80     1165   1055    881    -13     50   -122
ATOM   1271  SG  CYS A  80     -19.056  19.730  17.677  1.00 12.93           S  
ANISOU 1271  SG  CYS A  80     1761   1698   1453    -20     43   -115
ATOM   1272  H   CYS A  80     -20.741  22.472  16.725  1.00  7.88           H  
ATOM   1273  HA  CYS A  80     -18.051  21.614  15.913  1.00  7.13           H  
ATOM   1274  HB3 CYS A  80     -19.353  19.475  15.318  1.00  8.16           H  
ATOM   1275  HB2 CYS A  80     -20.767  20.218  16.047  1.00  8.16           H  
ATOM   1276  HG  CYS A  80     -19.728  18.577  17.741  1.00 12.93           H  
ATOM   1277  N   VAL A  81     -18.311  22.703  13.664  1.00  6.49           N  
ANISOU 1277  N   VAL A  81      973    767    726    -17     48    -78
ATOM   1278  CA  VAL A  81     -18.236  23.124  12.269  1.00  5.94           C  
ANISOU 1278  CA  VAL A  81      908    674    674    -14     45    -80
ATOM   1279  C   VAL A  81     -17.483  22.056  11.452  1.00  6.99           C  
ANISOU 1279  C   VAL A  81     1023    830    804    -16     49    -74
ATOM   1280  O   VAL A  81     -16.405  21.623  11.858  1.00  7.36           O  
ANISOU 1280  O   VAL A  81     1060    897    839    -30     52    -53
ATOM   1281  CB  VAL A  81     -17.470  24.477  12.132  1.00  7.84           C  
ANISOU 1281  CB  VAL A  81     1167    884    927    -19     39    -61
ATOM   1282  CG1 VAL A  81     -17.319  24.982  10.681  1.00  7.78           C  
ANISOU 1282  CG1 VAL A  81     1168    854    934    -17     32    -64
ATOM   1283  CG2 VAL A  81     -18.118  25.587  12.980  1.00  7.49           C  
ANISOU 1283  CG2 VAL A  81     1133    829    884    -17     38    -63
ATOM   1284  H   VAL A  81     -17.546  23.011  14.253  1.00  6.49           H  
ATOM   1285  HA  VAL A  81     -19.244  23.251  11.871  1.00  5.94           H  
ATOM   1286  HB  VAL A  81     -16.459  24.336  12.518  1.00  7.84           H  
ATOM   1287 HG11 VAL A  81     -16.794  24.277  10.039  1.00  7.78           H  
ATOM   1288 HG12 VAL A  81     -18.288  25.173  10.225  1.00  7.78           H  
ATOM   1289 HG13 VAL A  81     -16.760  25.918  10.650  1.00  7.78           H  
ATOM   1290 HG21 VAL A  81     -19.156  25.754  12.689  1.00  7.49           H  
ATOM   1291 HG22 VAL A  81     -18.105  25.344  14.042  1.00  7.49           H  
ATOM   1292 HG23 VAL A  81     -17.587  26.532  12.863  1.00  7.49           H  
ATOM   1293  N   PHE A  82     -18.048  21.690  10.296  1.00  5.23           N  
ANISOU 1293  N   PHE A  82      792    605    589     -2     47    -91
ATOM   1294  CA  PHE A  82     -17.397  20.865   9.280  1.00  5.89           C  
ANISOU 1294  CA  PHE A  82      851    714    673     -4     49    -84
ATOM   1295  C   PHE A  82     -17.730  21.460   7.907  1.00  8.44           C  
ANISOU 1295  C   PHE A  82     1182   1009   1016      3     35    -85
ATOM   1296  O   PHE A  82     -18.793  22.055   7.739  1.00  7.28           O  
ANISOU 1296  O   PHE A  82     1060    827    878     12     28    -93
ATOM   1297  CB  PHE A  82     -17.835  19.385   9.429  1.00  7.13           C  
ANISOU 1297  CB  PHE A  82      981    912    815     17     61   -106
ATOM   1298  CG  PHE A  82     -19.238  19.000   8.975  1.00  7.77           C  
ANISOU 1298  CG  PHE A  82     1071    974    907     49     57   -138
ATOM   1299  CD1 PHE A  82     -20.340  19.198   9.832  1.00  8.64           C  
ANISOU 1299  CD1 PHE A  82     1204   1065   1014     57     56   -161
ATOM   1300  CD2 PHE A  82     -19.474  18.562   7.654  1.00  8.18           C  
ANISOU 1300  CD2 PHE A  82     1110   1027    972     70     51   -145
ATOM   1301  CE1 PHE A  82     -21.626  18.909   9.392  1.00  9.27           C  
ANISOU 1301  CE1 PHE A  82     1300   1117   1107     83     50   -189
ATOM   1302  CE2 PHE A  82     -20.767  18.271   7.236  1.00  9.27           C  
ANISOU 1302  CE2 PHE A  82     1262   1138   1121    104     44   -172
ATOM   1303  CZ  PHE A  82     -21.838  18.441   8.102  1.00  7.71           C  
ANISOU 1303  CZ  PHE A  82     1094    913    924    109     44   -193
ATOM   1304  H   PHE A  82     -18.954  22.062  10.039  1.00  5.23           H  
ATOM   1305  HA  PHE A  82     -16.314  20.919   9.410  1.00  5.89           H  
ATOM   1306  HB3 PHE A  82     -17.712  19.077  10.468  1.00  7.13           H  
ATOM   1307  HB2 PHE A  82     -17.136  18.766   8.867  1.00  7.13           H  
ATOM   1308  HD1 PHE A  82     -20.180  19.579  10.829  1.00  8.64           H  
ATOM   1309  HD2 PHE A  82     -18.649  18.438   6.969  1.00  8.18           H  
ATOM   1310  HE1 PHE A  82     -22.466  19.056  10.051  1.00  9.27           H  
ATOM   1311  HE2 PHE A  82     -20.944  17.907   6.235  1.00  9.27           H  
ATOM   1312  HZ  PHE A  82     -22.840  18.215   7.770  1.00  7.71           H  
ATOM   1313  N   ALA A  83     -16.821  21.263   6.941  1.00  7.62           N  
ANISOU 1313  N   ALA A  83     1056    925    915     -3     30    -77
ATOM   1314  CA  ALA A  83     -17.038  21.614   5.542  1.00  7.24           C  
ANISOU 1314  CA  ALA A  83     1013    858    882      5     13    -77
ATOM   1315  C   ALA A  83     -17.738  20.442   4.839  1.00  9.42           C  
ANISOU 1315  C   ALA A  83     1260   1160   1159     36     14    -94
ATOM   1316  O   ALA A  83     -17.200  19.336   4.839  1.00  8.05           O  
ANISOU 1316  O   ALA A  83     1050   1033    976     38     26    -97
ATOM   1317  CB  ALA A  83     -15.689  21.956   4.897  1.00  8.28           C  
ANISOU 1317  CB  ALA A  83     1138    991   1015    -25      2    -57
ATOM   1318  H   ALA A  83     -15.986  20.729   7.140  1.00  7.62           H  
ATOM   1319  HA  ALA A  83     -17.663  22.506   5.480  1.00  7.24           H  
ATOM   1320  HB1 ALA A  83     -14.985  21.127   4.960  1.00  8.28           H  
ATOM   1321  HB2 ALA A  83     -15.811  22.219   3.848  1.00  8.28           H  
ATOM   1322  HB3 ALA A  83     -15.235  22.813   5.393  1.00  8.28           H  
ATOM   1323  N   ILE A  84     -18.935  20.693   4.287  1.00  7.39           N  
ANISOU 1323  N   ILE A  84     1018    876    914     63      1   -104
ATOM   1324  CA  ILE A  84     -19.835  19.673   3.730  1.00  8.21           C  
ANISOU 1324  CA  ILE A  84     1101    995   1022    103     -1   -123
ATOM   1325  C   ILE A  84     -19.312  18.956   2.460  1.00 10.27           C  
ANISOU 1325  C   ILE A  84     1314   1305   1283    106     -7   -115
ATOM   1326  O   ILE A  84     -19.732  17.831   2.186  1.00 10.55           O  
ANISOU 1326  O   ILE A  84     1321   1367   1319    144     -4   -132
ATOM   1327  CB  ILE A  84     -21.244  20.278   3.462  1.00 10.20           C  
ANISOU 1327  CB  ILE A  84     1388   1200   1288    131    -16   -130
ATOM   1328  CG1 ILE A  84     -22.326  19.199   3.215  1.00 10.52           C  
ANISOU 1328  CG1 ILE A  84     1441   1222   1332    121    -38   -109
ATOM   1329  CG2 ILE A  84     -21.250  21.344   2.344  1.00 10.81           C  
ANISOU 1329  CG2 ILE A  84     1504   1237   1365    124     -8   -139
ATOM   1330  CD1 ILE A  84     -23.752  19.673   3.530  1.00 14.85           C  
ANISOU 1330  CD1 ILE A  84     2011   1739   1892    158    -56   -109
ATOM   1331  H   ILE A  84     -19.308  21.633   4.329  1.00  7.39           H  
ATOM   1332  HA  ILE A  84     -19.934  18.902   4.494  1.00  8.21           H  
ATOM   1333  HB  ILE A  84     -21.527  20.792   4.382  1.00 10.20           H  
ATOM   1334 HG13 ILE A  84     -22.125  18.329   3.841  1.00 10.52           H  
ATOM   1335 HG12 ILE A  84     -22.281  18.841   2.186  1.00 10.52           H  
ATOM   1336 HG21 ILE A  84     -20.559  22.155   2.559  1.00 10.81           H  
ATOM   1337 HG22 ILE A  84     -20.943  20.932   1.386  1.00 10.81           H  
ATOM   1338 HG23 ILE A  84     -22.236  21.790   2.219  1.00 10.81           H  
ATOM   1339 HD11 ILE A  84     -24.097  20.408   2.804  1.00 14.85           H  
ATOM   1340 HD12 ILE A  84     -24.448  18.834   3.510  1.00 14.85           H  
ATOM   1341 HD13 ILE A  84     -23.813  20.125   4.520  1.00 14.85           H  
ATOM   1342  N   ASN A  85     -18.373  19.592   1.739  1.00  8.17           N  
ANISOU 1342  N   ASN A  85     1038   1049   1015     67    -16    -93
ATOM   1343  CA  ASN A  85     -17.649  19.001   0.611  1.00  9.20           C  
ANISOU 1343  CA  ASN A  85     1119   1230   1147     57    -24    -83
ATOM   1344  C   ASN A  85     -16.527  18.028   1.038  1.00 11.66           C  
ANISOU 1344  C   ASN A  85     1401   1582   1446     16     -6    -68
ATOM   1345  O   ASN A  85     -16.051  17.268   0.195  1.00 12.27           O  
ANISOU 1345  O   ASN A  85     1443   1694   1525    -14    -15    -52
ATOM   1346  CB  ASN A  85     -17.108  20.123  -0.315  1.00  9.47           C  
ANISOU 1346  CB  ASN A  85     1165   1245   1187     40    -53    -70
ATOM   1347  CG  ASN A  85     -15.971  20.976   0.271  1.00 13.31           C  
ANISOU 1347  CG  ASN A  85     1687   1699   1672     -6    -58    -57
ATOM   1348  OD1 ASN A  85     -16.077  21.494   1.380  1.00 10.05           O  
ANISOU 1348  OD1 ASN A  85     1301   1264   1255    -16    -41    -56
ATOM   1349  ND2 ASN A  85     -14.881  21.138  -0.482  1.00 11.82           N  
ANISOU 1349  ND2 ASN A  85     1498   1508   1484    -33    -82    -47
ATOM   1350  H   ASN A  85     -18.068  20.512   2.026  1.00  8.17           H  
ATOM   1351  HA  ASN A  85     -18.346  18.397   0.033  1.00  9.20           H  
ATOM   1352  HB3 ASN A  85     -17.923  20.788  -0.605  1.00  9.47           H  
ATOM   1353  HB2 ASN A  85     -16.753  19.669  -1.241  1.00  9.47           H  
ATOM   1354 HD22 ASN A  85     -14.112  21.697  -0.144  1.00 11.82           H  
ATOM   1355 HD21 ASN A  85     -14.818  20.703  -1.391  1.00 11.82           H  
ATOM   1356  N   ASN A  86     -16.118  18.089   2.314  1.00  9.55           N  
ANISOU 1356  N   ASN A  86     1149   1311   1168     11     15    -71
ATOM   1357  CA  ASN A  86     -14.959  17.406   2.870  1.00  8.97           C  
ANISOU 1357  CA  ASN A  86     1054   1275   1081    -27     32    -50
ATOM   1358  C   ASN A  86     -15.442  16.351   3.882  1.00 11.67           C  
ANISOU 1358  C   ASN A  86     1382   1651   1401     -4     59    -65
ATOM   1359  O   ASN A  86     -15.764  16.693   5.021  1.00 10.02           O  
ANISOU 1359  O   ASN A  86     1208   1416   1185      0     67    -72
ATOM   1360  CB  ASN A  86     -14.048  18.489   3.500  1.00  9.79           C  
ANISOU 1360  CB  ASN A  86     1198   1334   1187    -69     24    -28
ATOM   1361  CG  ASN A  86     -12.647  17.993   3.862  1.00 16.33           C  
ANISOU 1361  CG  ASN A  86     2009   2191   2005   -115     34      1
ATOM   1362  OD1 ASN A  86     -12.481  17.264   4.834  1.00 13.40           O  
ANISOU 1362  OD1 ASN A  86     1628   1849   1615   -115     56      6
ATOM   1363  ND2 ASN A  86     -11.630  18.401   3.100  1.00 20.32           N  
ANISOU 1363  ND2 ASN A  86     2505   2694   2520   -157     18     21
ATOM   1364  H   ASN A  86     -16.600  18.707   2.954  1.00  9.55           H  
ATOM   1365  HA  ASN A  86     -14.387  16.877   2.103  1.00  8.97           H  
ATOM   1366  HB3 ASN A  86     -14.510  18.926   4.384  1.00  9.79           H  
ATOM   1367  HB2 ASN A  86     -13.935  19.314   2.795  1.00  9.79           H  
ATOM   1368 HD22 ASN A  86     -10.689  18.106   3.316  1.00 20.32           H  
ATOM   1369 HD21 ASN A  86     -11.790  19.006   2.308  1.00 20.32           H  
ATOM   1370  N   THR A  87     -15.475  15.082   3.441  1.00 11.22           N  
ANISOU 1370  N   THR A  87     1272   1658   1332     14     74    -73
ATOM   1371  CA  THR A  87     -15.885  13.925   4.249  1.00  9.82           C  
ANISOU 1371  CA  THR A  87     1079   1523   1130     41    102    -93
ATOM   1372  C   THR A  87     -14.950  13.645   5.449  1.00 11.11           C  
ANISOU 1372  C   THR A  87     1253   1699   1269      3    118    -71
ATOM   1373  O   THR A  87     -15.438  13.169   6.473  1.00 11.02           O  
ANISOU 1373  O   THR A  87     1263   1686   1240     22    130    -90
ATOM   1374  CB  THR A  87     -15.990  12.643   3.373  1.00 17.24           C  
ANISOU 1374  CB  THR A  87     1954   2539   2059     69    117   -104
ATOM   1375  OG1 THR A  87     -17.047  12.807   2.447  1.00 16.20           O  
ANISOU 1375  OG1 THR A  87     1821   2386   1949    117    100   -128
ATOM   1376  CG2 THR A  87     -16.261  11.320   4.116  1.00 19.30           C  
ANISOU 1376  CG2 THR A  87     2197   2851   2286     99    149   -129
ATOM   1377  H   THR A  87     -15.205  14.883   2.489  1.00 11.22           H  
ATOM   1378  HA  THR A  87     -16.872  14.145   4.656  1.00  9.82           H  
ATOM   1379  HB  THR A  87     -15.073  12.528   2.793  1.00 17.24           H  
ATOM   1380  HG1 THR A  87     -16.874  13.566   1.882  1.00 16.20           H  
ATOM   1381 HG21 THR A  87     -17.128  11.404   4.771  1.00 19.30           H  
ATOM   1382 HG22 THR A  87     -16.456  10.509   3.414  1.00 19.30           H  
ATOM   1383 HG23 THR A  87     -15.410  11.009   4.723  1.00 19.30           H  
ATOM   1384  N   LYS A  88     -13.654  13.990   5.333  1.00 10.31           N  
ANISOU 1384  N   LYS A  88     1144   1606   1169    -51    115    -30
ATOM   1385  CA  LYS A  88     -12.667  13.897   6.414  1.00  9.91           C  
ANISOU 1385  CA  LYS A  88     1107   1563   1097    -87    127     -1
ATOM   1386  C   LYS A  88     -13.028  14.782   7.624  1.00 11.46           C  
ANISOU 1386  C   LYS A  88     1361   1700   1296    -79    118     -8
ATOM   1387  O   LYS A  88     -13.017  14.276   8.743  1.00 10.91           O  
ANISOU 1387  O   LYS A  88     1299   1648   1199    -74    131     -9
ATOM   1388  CB  LYS A  88     -11.254  14.160   5.839  1.00 12.27           C  
ANISOU 1388  CB  LYS A  88     1397   1860   1404   -149    118     45
ATOM   1389  CG  LYS A  88     -10.091  14.275   6.848  1.00 19.59           C  
ANISOU 1389  CG  LYS A  88     2345   2783   2314   -190    125     85
ATOM   1390  CD  LYS A  88      -9.873  13.014   7.708  1.00 27.76           C  
ANISOU 1390  CD  LYS A  88     3345   3895   3306   -192    157     96
ATOM   1391  CE  LYS A  88      -8.544  13.002   8.489  1.00 35.28           C  
ANISOU 1391  CE  LYS A  88     4313   4848   4244   -244    161    150
ATOM   1392  NZ  LYS A  88      -8.441  14.101   9.467  1.00 41.17           N1+
ANISOU 1392  NZ  LYS A  88     5121   5523   4998   -240    143    157
ATOM   1393  H   LYS A  88     -13.327  14.396   4.469  1.00 10.31           H  
ATOM   1394  HA  LYS A  88     -12.687  12.862   6.761  1.00  9.91           H  
ATOM   1395  HB3 LYS A  88     -11.270  15.082   5.261  1.00 12.27           H  
ATOM   1396  HB2 LYS A  88     -11.018  13.375   5.120  1.00 12.27           H  
ATOM   1397  HG3 LYS A  88     -10.244  15.144   7.488  1.00 19.59           H  
ATOM   1398  HG2 LYS A  88      -9.179  14.482   6.288  1.00 19.59           H  
ATOM   1399  HD3 LYS A  88      -9.910  12.133   7.066  1.00 27.76           H  
ATOM   1400  HD2 LYS A  88     -10.701  12.899   8.409  1.00 27.76           H  
ATOM   1401  HE3 LYS A  88      -7.700  13.062   7.801  1.00 35.28           H  
ATOM   1402  HE2 LYS A  88      -8.448  12.059   9.027  1.00 35.28           H  
ATOM   1403  HZ1 LYS A  88      -8.484  14.990   8.991  1.00 41.17           H  
ATOM   1404  HZ2 LYS A  88      -9.219  14.047  10.118  1.00 41.17           H  
ATOM   1405  HZ3 LYS A  88      -7.574  14.030   9.979  1.00 41.17           H  
ATOM   1406  N   SER A  89     -13.396  16.053   7.376  1.00  7.91           N  
ANISOU 1406  N   SER A  89      945   1185    874    -73     95    -16
ATOM   1407  CA  SER A  89     -13.835  17.006   8.403  1.00  7.47           C  
ANISOU 1407  CA  SER A  89      937   1079    822    -66     87    -22
ATOM   1408  C   SER A  89     -15.160  16.621   9.088  1.00  9.50           C  
ANISOU 1408  C   SER A  89     1200   1345   1066    -27     96    -58
ATOM   1409  O   SER A  89     -15.320  16.917  10.271  1.00  9.12           O  
ANISOU 1409  O   SER A  89     1174   1286   1006    -28     97    -59
ATOM   1410  CB  SER A  89     -13.861  18.437   7.822  1.00  8.14           C  
ANISOU 1410  CB  SER A  89     1053   1103    935    -67     64    -23
ATOM   1411  OG  SER A  89     -15.006  18.718   7.041  1.00  9.06           O  
ANISOU 1411  OG  SER A  89     1169   1207   1066    -35     57    -51
ATOM   1412  H   SER A  89     -13.367  16.401   6.426  1.00  7.91           H  
ATOM   1413  HA  SER A  89     -13.065  16.993   9.175  1.00  7.47           H  
ATOM   1414  HB3 SER A  89     -12.962  18.643   7.240  1.00  8.14           H  
ATOM   1415  HB2 SER A  89     -13.869  19.150   8.646  1.00  8.14           H  
ATOM   1416  HG  SER A  89     -15.043  18.105   6.299  1.00  9.06           H  
ATOM   1417  N   PHE A  90     -16.063  15.952   8.348  1.00  7.89           N  
ANISOU 1417  N   PHE A  90      976   1159    864      6    100    -88
ATOM   1418  CA  PHE A  90     -17.315  15.389   8.855  1.00  8.36           C  
ANISOU 1418  CA  PHE A  90     1044   1221    912     43    107   -128
ATOM   1419  C   PHE A  90     -17.098  14.210   9.822  1.00 11.74           C  
ANISOU 1419  C   PHE A  90     1450   1712   1299     43    129   -132
ATOM   1420  O   PHE A  90     -17.785  14.134  10.841  1.00  9.96           O  
ANISOU 1420  O   PHE A  90     1245   1484   1055     50    131   -150
ATOM   1421  CB  PHE A  90     -18.237  15.048   7.663  1.00  9.50           C  
ANISOU 1421  CB  PHE A  90     1177   1361   1071     84    103   -159
ATOM   1422  CG  PHE A  90     -19.503  14.262   7.967  1.00  9.05           C  
ANISOU 1422  CG  PHE A  90     1137   1298   1005    123    108   -204
ATOM   1423  CD1 PHE A  90     -19.585  12.888   7.650  1.00  8.73           C  
ANISOU 1423  CD1 PHE A  90     1140   1199    978    125     93   -220
ATOM   1424  CD2 PHE A  90     -20.572  14.872   8.657  1.00 10.78           C  
ANISOU 1424  CD2 PHE A  90     1326   1570   1201    156    126   -233
ATOM   1425  CE1 PHE A  90     -20.733  12.172   7.966  1.00  9.43           C  
ANISOU 1425  CE1 PHE A  90     1247   1274   1060    155     93   -264
ATOM   1426  CE2 PHE A  90     -21.710  14.139   8.963  1.00 12.67           C  
ANISOU 1426  CE2 PHE A  90     1587   1797   1432    193    127   -281
ATOM   1427  CZ  PHE A  90     -21.793  12.796   8.613  1.00 10.98           C  
ANISOU 1427  CZ  PHE A  90     1421   1517   1234    190    109   -296
ATOM   1428  H   PHE A  90     -15.853  15.758   7.378  1.00  7.89           H  
ATOM   1429  HA  PHE A  90     -17.815  16.171   9.432  1.00  8.36           H  
ATOM   1430  HB3 PHE A  90     -17.676  14.509   6.900  1.00  9.50           H  
ATOM   1431  HB2 PHE A  90     -18.544  15.978   7.187  1.00  9.50           H  
ATOM   1432  HD1 PHE A  90     -18.763  12.392   7.154  1.00  8.73           H  
ATOM   1433  HD2 PHE A  90     -20.509  15.912   8.943  1.00 10.78           H  
ATOM   1434  HE1 PHE A  90     -20.800  11.125   7.710  1.00  9.43           H  
ATOM   1435  HE2 PHE A  90     -22.533  14.612   9.479  1.00 12.67           H  
ATOM   1436  HZ  PHE A  90     -22.682  12.233   8.856  1.00 10.98           H  
ATOM   1437  N   GLU A  91     -16.120  13.345   9.505  1.00  9.60           N  
ANISOU 1437  N   GLU A  91     1136   1500   1011     30    146   -112
ATOM   1438  CA  GLU A  91     -15.714  12.212  10.337  1.00 11.44           C  
ANISOU 1438  CA  GLU A  91     1345   1803   1200     27    171   -109
ATOM   1439  C   GLU A  91     -14.870  12.606  11.564  1.00 13.23           C  
ANISOU 1439  C   GLU A  91     1597   2023   1407     -6    169    -78
ATOM   1440  O   GLU A  91     -14.875  11.857  12.541  1.00 14.38           O  
ANISOU 1440  O   GLU A  91     1739   2214   1512     -1    183    -84
ATOM   1441  CB  GLU A  91     -15.024  11.143   9.469  1.00 14.06           C  
ANISOU 1441  CB  GLU A  91     1621   2202   1519     14    190    -87
ATOM   1442  CG  GLU A  91     -16.005  10.458   8.487  1.00 24.80           C  
ANISOU 1442  CG  GLU A  91     2947   3588   2889     60    196   -123
ATOM   1443  CD  GLU A  91     -15.396   9.386   7.568  1.00 46.81           C  
ANISOU 1443  CD  GLU A  91     5671   6445   5671     45    212   -100
ATOM   1444  OE1 GLU A  91     -16.172   8.871   6.733  1.00 50.38           O  
ANISOU 1444  OE1 GLU A  91     6081   6959   6103     86    234   -129
ATOM   1445  OE2 GLU A  91     -14.188   9.084   7.697  1.00 35.71           O1-
ANISOU 1445  OE2 GLU A  91     4256   5031   4281     -6    202    -56
ATOM   1446  H   GLU A  91     -15.605  13.468   8.643  1.00  9.60           H  
ATOM   1447  HA  GLU A  91     -16.622  11.765  10.737  1.00 11.44           H  
ATOM   1448  HB3 GLU A  91     -14.559  10.391  10.109  1.00 14.06           H  
ATOM   1449  HB2 GLU A  91     -14.212  11.608   8.906  1.00 14.06           H  
ATOM   1450  HG3 GLU A  91     -16.488  11.207   7.859  1.00 24.80           H  
ATOM   1451  HG2 GLU A  91     -16.806   9.988   9.060  1.00 24.80           H  
ATOM   1452  N   ASP A  92     -14.216  13.783  11.529  1.00 10.37           N  
ANISOU 1452  N   ASP A  92     1261   1607   1071    -36    150    -45
ATOM   1453  CA  ASP A  92     -13.531  14.386  12.682  1.00 10.45           C  
ANISOU 1453  CA  ASP A  92     1298   1603   1070    -61    143    -13
ATOM   1454  C   ASP A  92     -14.497  14.821  13.798  1.00 12.02           C  
ANISOU 1454  C   ASP A  92     1528   1773   1265    -40    131    -40
ATOM   1455  O   ASP A  92     -14.086  14.807  14.956  1.00 11.70           O  
ANISOU 1455  O   ASP A  92     1502   1739   1205    -51    127    -19
ATOM   1456  CB  ASP A  92     -12.595  15.567  12.309  1.00 12.02           C  
ANISOU 1456  CB  ASP A  92     1517   1749   1302    -92    125     24
ATOM   1457  CG  ASP A  92     -11.420  15.236  11.372  1.00 20.57           C  
ANISOU 1457  CG  ASP A  92     2577   2855   2385   -131    131     65
ATOM   1458  OD1 ASP A  92     -10.854  16.200  10.812  1.00 21.42           O  
ANISOU 1458  OD1 ASP A  92     2648   3027   2461   -139    153     75
ATOM   1459  OD2 ASP A  92     -11.005  14.056  11.318  1.00 24.52           O1-
ANISOU 1459  OD2 ASP A  92     3095   3309   2914   -156    115     87
ATOM   1460  H   ASP A  92     -14.223  14.330  10.679  1.00 10.37           H  
ATOM   1461  HA  ASP A  92     -12.913  13.602  13.125  1.00 10.45           H  
ATOM   1462  HB3 ASP A  92     -12.168  15.998  13.216  1.00 12.02           H  
ATOM   1463  HB2 ASP A  92     -13.184  16.355  11.840  1.00 12.02           H  
ATOM   1464  N   ILE A  93     -15.758  15.152  13.459  1.00  9.50           N  
ANISOU 1464  N   ILE A  93     1220   1422    967    -12    123    -83
ATOM   1465  CA  ILE A  93     -16.803  15.482  14.435  1.00  8.97           C  
ANISOU 1465  CA  ILE A  93     1181   1326    902     -1    110   -107
ATOM   1466  C   ILE A  93     -17.207  14.269  15.305  1.00 11.18           C  
ANISOU 1466  C   ILE A  93     1458   1651   1137      2    115   -117
ATOM   1467  O   ILE A  93     -17.523  14.468  16.477  1.00 10.69           O  
ANISOU 1467  O   ILE A  93     1412   1579   1068     -7    102   -107
ATOM   1468  CB  ILE A  93     -18.076  16.086  13.763  1.00 10.26           C  
ANISOU 1468  CB  ILE A  93     1357   1451   1091     25    102   -150
ATOM   1469  CG1 ILE A  93     -17.756  17.331  12.900  1.00  9.94           C  
ANISOU 1469  CG1 ILE A  93     1327   1359   1091     20     91   -136
ATOM   1470  CG2 ILE A  93     -19.227  16.411  14.744  1.00 10.61           C  
ANISOU 1470  CG2 ILE A  93     1425   1476   1130     30     90   -179
ATOM   1471  CD1 ILE A  93     -17.021  18.471  13.628  1.00 11.95           C  
ANISOU 1471  CD1 ILE A  93     1606   1571   1362      1     76   -111
ATOM   1472  H   ILE A  93     -16.036  15.138  12.487  1.00  9.50           H  
ATOM   1473  HA  ILE A  93     -16.387  16.228  15.114  1.00  8.97           H  
ATOM   1474  HB  ILE A  93     -18.470  15.336  13.075  1.00 10.26           H  
ATOM   1475 HG13 ILE A  93     -18.674  17.717  12.456  1.00  9.94           H  
ATOM   1476 HG12 ILE A  93     -17.149  17.019  12.052  1.00  9.94           H  
ATOM   1477 HG21 ILE A  93     -18.889  17.048  15.561  1.00 10.61           H  
ATOM   1478 HG22 ILE A  93     -20.042  16.928  14.237  1.00 10.61           H  
ATOM   1479 HG23 ILE A  93     -19.660  15.512  15.182  1.00 10.61           H  
ATOM   1480 HD11 ILE A  93     -17.192  18.457  14.704  1.00 11.95           H  
ATOM   1481 HD12 ILE A  93     -15.945  18.407  13.463  1.00 11.95           H  
ATOM   1482 HD13 ILE A  93     -17.354  19.441  13.260  1.00 11.95           H  
ATOM   1483  N   HIS A  94     -17.129  13.042  14.749  1.00 10.67           N  
ANISOU 1483  N   HIS A  94     1372   1643   1040     17    134   -138
ATOM   1484  CA  HIS A  94     -17.345  11.785  15.480  1.00 11.74           C  
ANISOU 1484  CA  HIS A  94     1507   1827   1126     20    138   -152
ATOM   1485  C   HIS A  94     -16.267  11.547  16.555  1.00 12.54           C  
ANISOU 1485  C   HIS A  94     1610   1953   1202     -7    136    -99
ATOM   1486  O   HIS A  94     -16.600  11.118  17.659  1.00 11.71           O  
ANISOU 1486  O   HIS A  94     1517   1862   1072     -8    124   -104
ATOM   1487  CB  HIS A  94     -17.403  10.572  14.520  1.00 14.35           C  
ANISOU 1487  CB  HIS A  94     1814   2219   1419     46    161   -188
ATOM   1488  CG  HIS A  94     -18.264  10.688  13.282  1.00 17.40           C  
ANISOU 1488  CG  HIS A  94     2165   2665   1782     33    186   -150
ATOM   1489  ND1 HIS A  94     -19.379  11.530  13.185  1.00 19.11           N  
ANISOU 1489  ND1 HIS A  94     2359   2874   2029     29    194   -133
ATOM   1490  CD2 HIS A  94     -18.119  10.012  12.087  1.00 19.43           C  
ANISOU 1490  CD2 HIS A  94     2404   2994   1985     20    204   -126
ATOM   1491  CE1 HIS A  94     -19.830  11.358  11.949  1.00 19.10           C  
ANISOU 1491  CE1 HIS A  94     2324   2938   1995     10    217    -99
ATOM   1492  NE2 HIS A  94     -19.124  10.467  11.254  1.00 19.74           N  
ANISOU 1492  NE2 HIS A  94     2409   3069   2024      4    225    -92
ATOM   1493  H   HIS A  94     -16.854  12.953  13.781  1.00 10.67           H  
ATOM   1494  HA  HIS A  94     -18.313  11.867  15.979  1.00 11.74           H  
ATOM   1495  HB3 HIS A  94     -17.747   9.697  15.072  1.00 14.35           H  
ATOM   1496  HB2 HIS A  94     -16.396  10.328  14.179  1.00 14.35           H  
ATOM   1497  HD2 HIS A  94     -17.390   9.282  11.766  1.00 19.43           H  
ATOM   1498  HE1 HIS A  94     -20.678  11.891  11.545  1.00 19.10           H  
ATOM   1499  HE2 HIS A  94     -19.288  10.187  10.297  1.00 19.74           H  
ATOM   1500  N   HIS A  95     -15.006  11.867  16.213  1.00 10.68           N  
ANISOU 1500  N   HIS A  95     1366   1714    979    -31    141    -47
ATOM   1501  CA  HIS A  95     -13.846  11.825  17.105  1.00 10.38           C  
ANISOU 1501  CA  HIS A  95     1336   1686    923    -56    136      8
ATOM   1502  C   HIS A  95     -13.902  12.891  18.219  1.00 11.62           C  
ANISOU 1502  C   HIS A  95     1521   1788   1104    -55    110     15
ATOM   1503  O   HIS A  95     -13.409  12.626  19.313  1.00 11.01           O  
ANISOU 1503  O   HIS A  95     1453   1730   1001    -56     99     32
ATOM   1504  CB  HIS A  95     -12.562  11.904  16.244  1.00 12.03           C  
ANISOU 1504  CB  HIS A  95     1535   1892   1145    -87    145     60
ATOM   1505  CG  HIS A  95     -11.293  12.343  16.936  1.00 15.80           C  
ANISOU 1505  CG  HIS A  95     2029   2366   1609   -111    137    120
ATOM   1506  ND1 HIS A  95     -10.639  11.559  17.894  1.00 18.21           N  
ANISOU 1506  ND1 HIS A  95     2323   2734   1862   -125    150    153
ATOM   1507  CD2 HIS A  95     -10.586  13.515  16.762  1.00 17.66           C  
ANISOU 1507  CD2 HIS A  95     2294   2541   1876   -120    115    150
ATOM   1508  CE1 HIS A  95      -9.580  12.274  18.250  1.00 17.36           C  
ANISOU 1508  CE1 HIS A  95     2241   2598   1759   -143    135    206
ATOM   1509  NE2 HIS A  95      -9.501  13.444  17.614  1.00 17.88           N  
ANISOU 1509  NE2 HIS A  95     2332   2588   1875   -138    114    204
ATOM   1510  H   HIS A  95     -14.828  12.210  15.280  1.00 10.68           H  
ATOM   1511  HA  HIS A  95     -13.841  10.859  17.614  1.00 10.38           H  
ATOM   1512  HB3 HIS A  95     -12.717  12.588  15.410  1.00 12.03           H  
ATOM   1513  HB2 HIS A  95     -12.375  10.930  15.790  1.00 12.03           H  
ATOM   1514  HD2 HIS A  95     -10.759  14.361  16.114  1.00 17.66           H  
ATOM   1515  HE1 HIS A  95      -8.851  11.936  18.970  1.00 17.36           H  
ATOM   1516  HE2 HIS A  95      -8.760  14.130  17.702  1.00 17.88           H  
ATOM   1517  N   TYR A  96     -14.522  14.055  17.950  1.00  9.15           N  
ANISOU 1517  N   TYR A  96     1222   1416    840    -50     99      1
ATOM   1518  CA  TYR A  96     -14.696  15.124  18.940  1.00  9.72           C  
ANISOU 1518  CA  TYR A  96     1315   1444    935    -46     78      5
ATOM   1519  C   TYR A  96     -15.683  14.760  20.063  1.00 11.96           C  
ANISOU 1519  C   TYR A  96     1599   1746   1198    -33     68    -32
ATOM   1520  O   TYR A  96     -15.557  15.334  21.144  1.00 11.47           O  
ANISOU 1520  O   TYR A  96     1543   1690   1125    -33     53    -14
ATOM   1521  CB  TYR A  96     -15.108  16.448  18.264  1.00 10.33           C  
ANISOU 1521  CB  TYR A  96     1403   1461   1060    -43     73     -6
ATOM   1522  CG  TYR A  96     -14.129  17.092  17.291  1.00 11.08           C  
ANISOU 1522  CG  TYR A  96     1502   1531   1175    -60     75     31
ATOM   1523  CD1 TYR A  96     -14.558  18.219  16.563  1.00 13.61           C  
ANISOU 1523  CD1 TYR A  96     1843   1824   1506    -68     64     69
ATOM   1524  CD2 TYR A  96     -12.815  16.604  17.095  1.00 11.89           C  
ANISOU 1524  CD2 TYR A  96     1591   1640   1288    -68     85     25
ATOM   1525  CE1 TYR A  96     -13.698  18.840  15.640  1.00 15.85           C  
ANISOU 1525  CE1 TYR A  96     2136   2079   1807    -89     62    100
ATOM   1526  CE2 TYR A  96     -11.967  17.208  16.148  1.00 12.79           C  
ANISOU 1526  CE2 TYR A  96     1706   1733   1419    -91     84     58
ATOM   1527  CZ  TYR A  96     -12.403  18.331  15.424  1.00 15.52           C  
ANISOU 1527  CZ  TYR A  96     2078   2046   1774   -104     72     95
ATOM   1528  OH  TYR A  96     -11.573  18.922  14.517  1.00 17.73           O  
ANISOU 1528  OH  TYR A  96     2367   2298   2073   -131     67    123
ATOM   1529  H   TYR A  96     -14.891  14.226  17.025  1.00  9.15           H  
ATOM   1530  HA  TYR A  96     -13.733  15.286  19.425  1.00  9.72           H  
ATOM   1531  HB3 TYR A  96     -15.300  17.196  19.035  1.00 10.33           H  
ATOM   1532  HB2 TYR A  96     -16.057  16.310  17.743  1.00 10.33           H  
ATOM   1533  HD1 TYR A  96     -15.554  18.611  16.708  1.00 13.61           H  
ATOM   1534  HD2 TYR A  96     -12.444  15.750  17.639  1.00 11.89           H  
ATOM   1535  HE1 TYR A  96     -14.047  19.699  15.094  1.00 15.85           H  
ATOM   1536  HE2 TYR A  96     -10.980  16.805  15.984  1.00 12.79           H  
ATOM   1537  HH  TYR A  96     -10.724  18.480  14.435  1.00 17.73           H  
ATOM   1538  N   ARG A  97     -16.595  13.797  19.822  1.00 11.18           N  
ANISOU 1538  N   ARG A  97     1495   1658   1094    -21     74    -81
ATOM   1539  CA  ARG A  97     -17.463  13.210  20.850  1.00 10.69           C  
ANISOU 1539  CA  ARG A  97     1437   1610   1014    -15     62   -122
ATOM   1540  C   ARG A  97     -16.679  12.375  21.880  1.00 13.02           C  
ANISOU 1540  C   ARG A  97     1725   1966   1255    -18     58   -107
ATOM   1541  O   ARG A  97     -17.025  12.411  23.059  1.00 11.23           O  
ANISOU 1541  O   ARG A  97     1501   1749   1017    -21     38   -111
ATOM   1542  CB  ARG A  97     -18.606  12.392  20.221  1.00 12.08           C  
ANISOU 1542  CB  ARG A  97     1614   1785   1191      1     71   -177
ATOM   1543  CG  ARG A  97     -19.483  13.206  19.248  1.00 26.07           C  
ANISOU 1543  CG  ARG A  97     3392   3581   2932      7     60   -226
ATOM   1544  CD  ARG A  97     -20.765  12.487  18.789  1.00 41.21           C  
ANISOU 1544  CD  ARG A  97     5328   5445   4884      2     41   -260
ATOM   1545  NE  ARG A  97     -21.781  12.383  19.854  1.00 53.25           N  
ANISOU 1545  NE  ARG A  97     6862   6991   6381     -1     26   -307
ATOM   1546  CZ  ARG A  97     -22.690  13.307  20.216  1.00 71.09           C  
ANISOU 1546  CZ  ARG A  97     9136   9213   8662    -16      5   -334
ATOM   1547  NH1 ARG A  97     -22.779  14.501  19.611  1.00 60.15           N  
ANISOU 1547  NH1 ARG A  97     7756   7773   7323    -27      0   -317
ATOM   1548  NH2 ARG A  97     -23.530  13.027  21.220  1.00 60.15           N1+
ANISOU 1548  NH2 ARG A  97     7759   7847   7248    -23    -11   -379
ATOM   1549  H   ARG A  97     -16.637  13.371  18.907  1.00 11.18           H  
ATOM   1550  HA  ARG A  97     -17.938  14.035  21.379  1.00 10.69           H  
ATOM   1551  HB3 ARG A  97     -19.232  12.004  21.024  1.00 12.08           H  
ATOM   1552  HB2 ARG A  97     -18.207  11.517  19.708  1.00 12.08           H  
ATOM   1553  HG3 ARG A  97     -18.924  13.561  18.385  1.00 26.07           H  
ATOM   1554  HG2 ARG A  97     -19.775  14.106  19.792  1.00 26.07           H  
ATOM   1555  HD3 ARG A  97     -20.507  11.449  18.577  1.00 41.21           H  
ATOM   1556  HD2 ARG A  97     -21.155  12.889  17.852  1.00 41.21           H  
ATOM   1557  HE  ARG A  97     -21.727  11.542  20.418  1.00 53.25           H  
ATOM   1558 HH12 ARG A  97     -22.149  14.728  18.856  1.00 60.15           H  
ATOM   1559 HH11 ARG A  97     -23.455  15.185  19.916  1.00 60.15           H  
ATOM   1560 HH22 ARG A  97     -24.216  13.699  21.529  1.00 60.15           H  
ATOM   1561 HH21 ARG A  97     -23.449  12.144  21.709  1.00 60.15           H  
ATOM   1562  N   GLU A  98     -15.608  11.692  21.439  1.00 11.11           N  
ANISOU 1562  N   GLU A  98     1470   1771    978    -20     77    -86
ATOM   1563  CA  GLU A  98     -14.676  10.964  22.306  1.00 12.01           C  
ANISOU 1563  CA  GLU A  98     1579   1949   1034    -23     75    -69
ATOM   1564  C   GLU A  98     -13.788  11.903  23.145  1.00 12.96           C  
ANISOU 1564  C   GLU A  98     1708   2062   1156    -32     58    -11
ATOM   1565  O   GLU A  98     -13.447  11.552  24.274  1.00 12.11           O  
ANISOU 1565  O   GLU A  98     1599   1990   1012    -30     41     -9
ATOM   1566  CB  GLU A  98     -13.808  10.004  21.458  1.00 14.40           C  
ANISOU 1566  CB  GLU A  98     1866   2314   1293    -23    103    -61
ATOM   1567  CG  GLU A  98     -14.603   8.996  20.592  1.00 24.17           C  
ANISOU 1567  CG  GLU A  98     3093   3546   2543    -41    120     -5
ATOM   1568  CD  GLU A  98     -15.421   7.958  21.380  1.00 33.44           C  
ANISOU 1568  CD  GLU A  98     4250   4794   3662    -54    143     30
ATOM   1569  OE1 GLU A  98     -14.967   7.544  22.471  1.00 29.24           O  
ANISOU 1569  OE1 GLU A  98     3706   4327   3079    -40    157     -4
ATOM   1570  OE2 GLU A  98     -16.498   7.577  20.874  1.00 15.60           O1-
ANISOU 1570  OE2 GLU A  98     1992   2527   1409    -78    146     93
ATOM   1571  H   GLU A  98     -15.378  11.708  20.456  1.00 11.11           H  
ATOM   1572  HA  GLU A  98     -15.264  10.369  23.004  1.00 12.01           H  
ATOM   1573  HB3 GLU A  98     -13.120   9.464  22.111  1.00 14.40           H  
ATOM   1574  HB2 GLU A  98     -13.160  10.582  20.800  1.00 14.40           H  
ATOM   1575  HG3 GLU A  98     -13.901   8.445  19.966  1.00 24.17           H  
ATOM   1576  HG2 GLU A  98     -15.253   9.533  19.898  1.00 24.17           H  
ATOM   1577  N   GLN A  99     -13.446  13.077  22.587  1.00  9.85           N  
ANISOU 1577  N   GLN A  99     1321   1618    802    -40     58     30
ATOM   1578  CA  GLN A  99     -12.603  14.088  23.225  1.00 10.23           C  
ANISOU 1578  CA  GLN A  99     1381   1651    856    -40     40     80
ATOM   1579  C   GLN A  99     -13.328  14.906  24.308  1.00 12.24           C  
ANISOU 1579  C   GLN A  99     1638   1882   1131    -27     16     61
ATOM   1580  O   GLN A  99     -12.708  15.194  25.331  1.00 11.59           O  
ANISOU 1580  O   GLN A  99     1555   1819   1030    -19     -3     86
ATOM   1581  CB  GLN A  99     -11.985  15.001  22.147  1.00 10.68           C  
ANISOU 1581  CB  GLN A  99     1451   1660    948    -52     46    126
ATOM   1582  CG  GLN A  99     -10.959  14.310  21.227  1.00 11.92           C  
ANISOU 1582  CG  GLN A  99     1600   1849   1081    -73     68    156
ATOM   1583  CD  GLN A  99      -9.685  13.893  21.965  1.00 12.35           C  
ANISOU 1583  CD  GLN A  99     1650   1967   1074    -78     69    190
ATOM   1584  OE1 GLN A  99      -9.133  14.666  22.744  1.00 13.70           O  
ANISOU 1584  OE1 GLN A  99     1836   2133   1234    -74     50    231
ATOM   1585  NE2 GLN A  99      -9.203  12.676  21.713  1.00 12.72           N  
ANISOU 1585  NE2 GLN A  99     1677   2080   1076    -82     90    169
ATOM   1586  H   GLN A  99     -13.761  13.285  21.650  1.00  9.85           H  
ATOM   1587  HA  GLN A  99     -11.792  13.566  23.736  1.00 10.23           H  
ATOM   1588  HB3 GLN A  99     -11.494  15.842  22.633  1.00 10.68           H  
ATOM   1589  HB2 GLN A  99     -12.778  15.435  21.538  1.00 10.68           H  
ATOM   1590  HG3 GLN A  99     -10.672  14.994  20.429  1.00 11.92           H  
ATOM   1591  HG2 GLN A  99     -11.405  13.445  20.740  1.00 11.92           H  
ATOM   1592 HE22 GLN A  99      -8.345  12.368  22.147  1.00 12.72           H  
ATOM   1593 HE21 GLN A  99      -9.678  12.062  21.066  1.00 12.72           H  
ATOM   1594  N   ILE A 100     -14.617  15.235  24.103  1.00 10.35           N  
ANISOU 1594  N   ILE A 100     1397   1608    926    -25     17     16
ATOM   1595  CA  ILE A 100     -15.462  15.861  25.130  1.00  9.99           C  
ANISOU 1595  CA  ILE A 100     1349   1547    901    -20     -3     -5
ATOM   1596  C   ILE A 100     -15.919  14.855  26.204  1.00 13.15           C  
ANISOU 1596  C   ILE A 100     1737   2001   1258    -21    -19    -30
ATOM   1597  O   ILE A 100     -16.079  15.254  27.351  1.00 12.82           O  
ANISOU 1597  O   ILE A 100     1686   1977   1209    -17    -40    -17
ATOM   1598  CB  ILE A 100     -16.715  16.579  24.553  1.00 11.42           C  
ANISOU 1598  CB  ILE A 100     1535   1680   1125    -23      4    -43
ATOM   1599  CG1 ILE A 100     -17.685  15.621  23.826  1.00 10.88           C  
ANISOU 1599  CG1 ILE A 100     1478   1561   1096    -20     13    -15
ATOM   1600  CG2 ILE A 100     -16.287  17.780  23.685  1.00 12.47           C  
ANISOU 1600  CG2 ILE A 100     1660   1808   1270    -26    -14    -69
ATOM   1601  CD1 ILE A 100     -18.856  16.301  23.112  1.00 10.73           C  
ANISOU 1601  CD1 ILE A 100     1466   1501   1112    -23     23    -45
ATOM   1602  H   ILE A 100     -15.067  14.997  23.229  1.00 10.35           H  
ATOM   1603  HA  ILE A 100     -14.867  16.618  25.643  1.00  9.99           H  
ATOM   1604  HB  ILE A 100     -17.269  17.000  25.393  1.00 11.42           H  
ATOM   1605 HG13 ILE A 100     -18.088  14.884  24.519  1.00 10.88           H  
ATOM   1606 HG12 ILE A 100     -17.118  15.057  23.097  1.00 10.88           H  
ATOM   1607 HG21 ILE A 100     -15.618  18.440  24.237  1.00 12.47           H  
ATOM   1608 HG22 ILE A 100     -15.768  17.460  22.782  1.00 12.47           H  
ATOM   1609 HG23 ILE A 100     -17.141  18.385  23.381  1.00 12.47           H  
ATOM   1610 HD11 ILE A 100     -19.634  15.581  22.860  1.00 10.73           H  
ATOM   1611 HD12 ILE A 100     -19.302  17.070  23.737  1.00 10.73           H  
ATOM   1612 HD13 ILE A 100     -18.524  16.765  22.183  1.00 10.73           H  
ATOM   1613  N   LYS A 101     -16.037  13.561  25.862  1.00 10.32           N  
ANISOU 1613  N   LYS A 101     1378   1672    871    -26     -9    -69
ATOM   1614  CA  LYS A 101     -16.244  12.482  26.833  1.00 11.54           C  
ANISOU 1614  CA  LYS A 101     1526   1880    979    -29    -25   -102
ATOM   1615  C   LYS A 101     -15.026  12.264  27.763  1.00 14.41           C  
ANISOU 1615  C   LYS A 101     1882   2297   1295    -24    -38    -57
ATOM   1616  O   LYS A 101     -15.183  11.648  28.816  1.00 13.41           O  
ANISOU 1616  O   LYS A 101     1746   2203   1148    -26    -65    -65
ATOM   1617  CB  LYS A 101     -16.681  11.217  26.069  1.00 12.44           C  
ANISOU 1617  CB  LYS A 101     1645   2016   1066    -26     -8   -149
ATOM   1618  CG  LYS A 101     -17.025   9.993  26.941  1.00 19.61           C  
ANISOU 1618  CG  LYS A 101     2551   2988   1912    -27    -21   -185
ATOM   1619  CD  LYS A 101     -17.785   8.892  26.181  1.00 26.84           C  
ANISOU 1619  CD  LYS A 101     3475   3915   2808    -17     -3   -245
ATOM   1620  CE  LYS A 101     -17.019   8.337  24.967  1.00 46.28           C  
ANISOU 1620  CE  LYS A 101     5928   6430   5224     -6     26   -225
ATOM   1621  NZ  LYS A 101     -17.791   7.315  24.240  1.00 60.11           N1+
ANISOU 1621  NZ  LYS A 101     7674   8259   6905     -9     17   -203
ATOM   1622  H   LYS A 101     -15.912  13.279  24.899  1.00 10.32           H  
ATOM   1623  HA  LYS A 101     -17.078  12.774  27.471  1.00 11.54           H  
ATOM   1624  HB3 LYS A 101     -15.910  10.947  25.347  1.00 12.44           H  
ATOM   1625  HB2 LYS A 101     -17.567  11.471  25.488  1.00 12.44           H  
ATOM   1626  HG3 LYS A 101     -17.628  10.313  27.791  1.00 19.61           H  
ATOM   1627  HG2 LYS A 101     -16.111   9.568  27.357  1.00 19.61           H  
ATOM   1628  HD3 LYS A 101     -18.753   9.282  25.864  1.00 26.84           H  
ATOM   1629  HD2 LYS A 101     -18.005   8.080  26.876  1.00 26.84           H  
ATOM   1630  HE3 LYS A 101     -16.067   7.907  25.281  1.00 46.28           H  
ATOM   1631  HE2 LYS A 101     -16.798   9.132  24.257  1.00 46.28           H  
ATOM   1632  HZ1 LYS A 101     -18.640   7.740  23.887  1.00 60.11           H  
ATOM   1633  HZ2 LYS A 101     -17.238   6.993  23.455  1.00 60.11           H  
ATOM   1634  HZ3 LYS A 101     -18.014   6.541  24.847  1.00 60.11           H  
ATOM   1635  N   ARG A 102     -13.856  12.804  27.376  1.00 11.40           N  
ANISOU 1635  N   ARG A 102     1506   1926    901    -22    -22     -6
ATOM   1636  CA  ARG A 102     -12.610  12.757  28.133  1.00 11.31           C  
ANISOU 1636  CA  ARG A 102     1494   1960    845    -17    -35     47
ATOM   1637  C   ARG A 102     -12.372  14.024  28.987  1.00 13.75           C  
ANISOU 1637  C   ARG A 102     1800   2248   1178     -5    -62     82
ATOM   1638  O   ARG A 102     -11.854  13.866  30.092  1.00 13.61           O  
ANISOU 1638  O   ARG A 102     1771   2275   1124      2    -88     90
ATOM   1639  CB  ARG A 102     -11.462  12.474  27.139  1.00 11.76           C  
ANISOU 1639  CB  ARG A 102     1559   2020    889    -24    -10     98
ATOM   1640  CG  ARG A 102     -10.068  12.283  27.771  1.00 13.88           C  
ANISOU 1640  CG  ARG A 102     1832   2328   1112    -21    -23    163
ATOM   1641  CD  ARG A 102      -8.949  12.037  26.738  1.00 13.30           C  
ANISOU 1641  CD  ARG A 102     1771   2247   1037    -36      0    221
ATOM   1642  NE  ARG A 102      -8.663  13.232  25.923  1.00 12.32           N  
ANISOU 1642  NE  ARG A 102     1659   2043    978    -40      5    242
ATOM   1643  CZ  ARG A 102      -7.956  14.315  26.291  1.00 13.89           C  
ANISOU 1643  CZ  ARG A 102     1877   2193   1209    -29    -14    285
ATOM   1644  NH1 ARG A 102      -7.331  14.401  27.476  1.00 12.95           N  
ANISOU 1644  NH1 ARG A 102     1759   2095   1065     -9    -42    313
ATOM   1645  NH2 ARG A 102      -7.885  15.348  25.447  1.00 14.06           N1+
ANISOU 1645  NH2 ARG A 102     1914   2145   1285    -34     -8    297
ATOM   1646  H   ARG A 102     -13.815  13.293  26.493  1.00 11.40           H  
ATOM   1647  HA  ARG A 102     -12.649  11.911  28.821  1.00 11.31           H  
ATOM   1648  HB3 ARG A 102     -11.415  13.282  26.410  1.00 11.76           H  
ATOM   1649  HB2 ARG A 102     -11.707  11.577  26.569  1.00 11.76           H  
ATOM   1650  HG3 ARG A 102     -10.065  11.502  28.532  1.00 13.88           H  
ATOM   1651  HG2 ARG A 102      -9.832  13.205  28.302  1.00 13.88           H  
ATOM   1652  HD3 ARG A 102      -9.308  11.302  26.016  1.00 13.30           H  
ATOM   1653  HD2 ARG A 102      -8.059  11.598  27.189  1.00 13.30           H  
ATOM   1654  HE  ARG A 102      -9.115  13.258  25.019  1.00 12.32           H  
ATOM   1655 HH12 ARG A 102      -6.834  15.247  27.736  1.00 12.95           H  
ATOM   1656 HH11 ARG A 102      -7.369  13.632  28.127  1.00 12.95           H  
ATOM   1657 HH22 ARG A 102      -7.406  16.197  25.729  1.00 14.06           H  
ATOM   1658 HH21 ARG A 102      -8.321  15.302  24.534  1.00 14.06           H  
ATOM   1659  N   VAL A 103     -12.718  15.233  28.490  1.00 12.50           N  
ANISOU 1659  N   VAL A 103     1649   2024   1076      1    -57    101
ATOM   1660  CA  VAL A 103     -12.399  16.502  29.176  1.00 13.30           C  
ANISOU 1660  CA  VAL A 103     1748   2107   1200     21    -79    134
ATOM   1661  C   VAL A 103     -13.623  17.214  29.790  1.00 15.24           C  
ANISOU 1661  C   VAL A 103     1969   2369   1453     24   -101     96
ATOM   1662  O   VAL A 103     -13.474  17.797  30.863  1.00 15.21           O  
ANISOU 1662  O   VAL A 103     1949   2389   1439     42   -125    119
ATOM   1663  CB  VAL A 103     -11.626  17.515  28.278  1.00 17.36           C  
ANISOU 1663  CB  VAL A 103     2280   2549   1767     31    -69    164
ATOM   1664  CG1 VAL A 103     -10.347  16.888  27.699  1.00 17.89           C  
ANISOU 1664  CG1 VAL A 103     2371   2602   1825     23    -56    213
ATOM   1665  CG2 VAL A 103     -12.446  18.226  27.182  1.00 16.66           C  
ANISOU 1665  CG2 VAL A 103     2191   2413   1725     22    -53    121
ATOM   1666  H   VAL A 103     -13.122  15.303  27.567  1.00 12.50           H  
ATOM   1667  HA  VAL A 103     -11.736  16.296  30.018  1.00 13.30           H  
ATOM   1668  HB  VAL A 103     -11.276  18.310  28.940  1.00 17.36           H  
ATOM   1669 HG11 VAL A 103      -9.733  16.447  28.484  1.00 17.89           H  
ATOM   1670 HG12 VAL A 103     -10.574  16.105  26.974  1.00 17.89           H  
ATOM   1671 HG13 VAL A 103      -9.738  17.636  27.195  1.00 17.89           H  
ATOM   1672 HG21 VAL A 103     -12.923  17.512  26.514  1.00 16.66           H  
ATOM   1673 HG22 VAL A 103     -13.220  18.869  27.599  1.00 16.66           H  
ATOM   1674 HG23 VAL A 103     -11.810  18.871  26.577  1.00 16.66           H  
ATOM   1675  N   LYS A 104     -14.804  17.134  29.150  1.00 13.14           N  
ANISOU 1675  N   LYS A 104     1698   2091   1205      6    -93     39
ATOM   1676  CA  LYS A 104     -16.090  17.543  29.739  1.00 13.19           C  
ANISOU 1676  CA  LYS A 104     1681   2113   1219     -3   -114      2
ATOM   1677  C   LYS A 104     -16.753  16.394  30.523  1.00 18.74           C  
ANISOU 1677  C   LYS A 104     2372   2880   1868    -16   -134    -27
ATOM   1678  O   LYS A 104     -17.744  16.640  31.210  1.00 19.49           O  
ANISOU 1678  O   LYS A 104     2444   2999   1962    -27   -159    -52
ATOM   1679  CB  LYS A 104     -17.049  18.075  28.644  1.00 13.93           C  
ANISOU 1679  CB  LYS A 104     1780   2157   1357    -20    -99    -41
ATOM   1680  CG  LYS A 104     -16.619  19.394  27.980  1.00 11.75           C  
ANISOU 1680  CG  LYS A 104     1513   1821   1132     -8    -82    -18
ATOM   1681  CD  LYS A 104     -16.718  20.641  28.878  1.00 12.78           C  
ANISOU 1681  CD  LYS A 104     1623   1953   1279     13    -96     14
ATOM   1682  CE  LYS A 104     -18.156  20.999  29.298  1.00 16.19           C  
ANISOU 1682  CE  LYS A 104     2024   2405   1722     -1   -111    -14
ATOM   1683  NZ  LYS A 104     -18.202  22.248  30.076  1.00 16.35           N1+
ANISOU 1683  NZ  LYS A 104     2018   2442   1753     26   -124     17
ATOM   1684  H   LYS A 104     -14.866  16.633  28.275  1.00 13.14           H  
ATOM   1685  HA  LYS A 104     -15.920  18.343  30.460  1.00 13.19           H  
ATOM   1686  HB3 LYS A 104     -18.048  18.207  29.060  1.00 13.93           H  
ATOM   1687  HB2 LYS A 104     -17.186  17.331  27.866  1.00 13.93           H  
ATOM   1688  HG3 LYS A 104     -17.234  19.547  27.093  1.00 11.75           H  
ATOM   1689  HG2 LYS A 104     -15.599  19.301  27.610  1.00 11.75           H  
ATOM   1690  HD3 LYS A 104     -16.282  21.481  28.337  1.00 12.78           H  
ATOM   1691  HD2 LYS A 104     -16.098  20.506  29.765  1.00 12.78           H  
ATOM   1692  HE3 LYS A 104     -18.600  20.209  29.902  1.00 16.19           H  
ATOM   1693  HE2 LYS A 104     -18.785  21.125  28.417  1.00 16.19           H  
ATOM   1694  HZ1 LYS A 104     -17.675  22.147  30.931  1.00 16.35           H  
ATOM   1695  HZ2 LYS A 104     -17.802  22.995  29.522  1.00 16.35           H  
ATOM   1696  HZ3 LYS A 104     -19.166  22.474  30.287  1.00 16.35           H  
ATOM   1697  N   ASP A 105     -16.198  15.172  30.407  1.00 15.56           N  
ANISOU 1697  N   ASP A 105     1983   2510   1418    -17   -125    -26
ATOM   1698  CA  ASP A 105     -16.606  13.938  31.091  1.00 15.15           C  
ANISOU 1698  CA  ASP A 105     1927   2526   1305    -26   -142    -58
ATOM   1699  C   ASP A 105     -17.936  13.342  30.573  1.00 19.17           C  
ANISOU 1699  C   ASP A 105     2433   3025   1825    -50   -152   -131
ATOM   1700  O   ASP A 105     -18.416  12.370  31.157  1.00 19.57           O  
ANISOU 1700  O   ASP A 105     2468   3118   1850    -64   -183   -158
ATOM   1701  CB  ASP A 105     -16.574  14.021  32.648  1.00 17.10           C  
ANISOU 1701  CB  ASP A 105     2155   2832   1512    -14   -174    -17
ATOM   1702  CG  ASP A 105     -15.306  14.618  33.296  1.00 22.67           C  
ANISOU 1702  CG  ASP A 105     2861   3613   2137    -17   -187    -26
ATOM   1703  OD1 ASP A 105     -14.227  14.603  32.660  1.00 17.69           O  
ANISOU 1703  OD1 ASP A 105     2246   2996   1480    -28   -169    -71
ATOM   1704  OD2 ASP A 105     -15.411  14.971  34.491  1.00 28.53           O1-
ANISOU 1704  OD2 ASP A 105     3593   4407   2842     -4   -214     15
ATOM   1705  H   ASP A 105     -15.381  15.078  29.821  1.00 15.56           H  
ATOM   1706  HA  ASP A 105     -15.849  13.208  30.808  1.00 15.15           H  
ATOM   1707  HB3 ASP A 105     -16.677  13.016  33.060  1.00 17.10           H  
ATOM   1708  HB2 ASP A 105     -17.436  14.592  32.998  1.00 17.10           H  
ATOM   1709  N   SER A 106     -18.499  13.903  29.487  1.00 16.81           N  
ANISOU 1709  N   SER A 106     2151   2670   1567    -57   -128   -163
ATOM   1710  CA  SER A 106     -19.772  13.493  28.894  1.00 17.47           C  
ANISOU 1710  CA  SER A 106     2240   2725   1671    -79   -135   -227
ATOM   1711  C   SER A 106     -19.908  14.055  27.467  1.00 20.99           C  
ANISOU 1711  C   SER A 106     2712   3130   2132    -75   -107   -263
ATOM   1712  O   SER A 106     -19.352  15.113  27.166  1.00 19.67           O  
ANISOU 1712  O   SER A 106     2552   2931   1991    -61    -80   -235
ATOM   1713  CB  SER A 106     -20.937  13.950  29.809  1.00 19.72           C  
ANISOU 1713  CB  SER A 106     2511   2971   2012    -93   -146   -219
ATOM   1714  OG  SER A 106     -22.201  13.554  29.310  1.00 26.00           O  
ANISOU 1714  OG  SER A 106     3316   3730   2834   -121   -152   -273
ATOM   1715  H   SER A 106     -18.043  14.687  29.043  1.00 16.81           H  
ATOM   1716  HA  SER A 106     -19.778  12.403  28.823  1.00 17.47           H  
ATOM   1717  HB3 SER A 106     -20.931  15.035  29.918  1.00 19.72           H  
ATOM   1718  HB2 SER A 106     -20.833  13.532  30.810  1.00 19.72           H  
ATOM   1719  HG  SER A 106     -22.873  13.784  29.957  1.00 26.00           H  
ATOM   1720  N   GLU A 107     -20.696  13.349  26.637  1.00 19.66           N  
ANISOU 1720  N   GLU A 107     2559   2960   1951    -87   -116   -328
ATOM   1721  CA  GLU A 107     -21.134  13.802  25.313  1.00 19.91           C  
ANISOU 1721  CA  GLU A 107     2617   2954   1996    -78    -95   -374
ATOM   1722  C   GLU A 107     -22.367  14.723  25.362  1.00 23.09           C  
ANISOU 1722  C   GLU A 107     3031   3277   2467    -90    -94   -385
ATOM   1723  O   GLU A 107     -22.624  15.412  24.374  1.00 24.58           O  
ANISOU 1723  O   GLU A 107     3239   3422   2677    -76    -74   -407
ATOM   1724  CB  GLU A 107     -21.460  12.593  24.415  1.00 22.13           C  
ANISOU 1724  CB  GLU A 107     2913   3270   2226    -80   -109   -441
ATOM   1725  CG  GLU A 107     -20.288  11.613  24.209  1.00 28.36           C  
ANISOU 1725  CG  GLU A 107     3731   4019   3023    -64    -93   -502
ATOM   1726  CD  GLU A 107     -20.532  10.501  23.173  1.00 41.49           C  
ANISOU 1726  CD  GLU A 107     5395   5686   4682    -28    -54   -489
ATOM   1727  OE1 GLU A 107     -21.620  10.459  22.555  1.00 27.81           O  
ANISOU 1727  OE1 GLU A 107     3642   3996   2929    -19    -36   -434
ATOM   1728  OE2 GLU A 107     -19.592   9.696  22.998  1.00 23.54           O1-
ANISOU 1728  OE2 GLU A 107     3143   3373   2428    -10    -42   -535
ATOM   1729  H   GLU A 107     -21.119  12.494  26.969  1.00 19.66           H  
ATOM   1730  HA  GLU A 107     -20.325  14.364  24.846  1.00 19.91           H  
ATOM   1731  HB3 GLU A 107     -21.773  12.973  23.443  1.00 22.13           H  
ATOM   1732  HB2 GLU A 107     -22.317  12.052  24.822  1.00 22.13           H  
ATOM   1733  HG3 GLU A 107     -20.032  11.147  25.161  1.00 28.36           H  
ATOM   1734  HG2 GLU A 107     -19.414  12.182  23.897  1.00 28.36           H  
ATOM   1735  N   ASP A 108     -23.113  14.705  26.482  1.00 18.65           N  
ANISOU 1735  N   ASP A 108     2454   2697   1935   -116   -113   -368
ATOM   1736  CA  ASP A 108     -24.408  15.376  26.674  1.00 18.37           C  
ANISOU 1736  CA  ASP A 108     2430   2593   1958   -132   -112   -375
ATOM   1737  C   ASP A 108     -24.268  16.869  27.047  1.00 19.74           C  
ANISOU 1737  C   ASP A 108     2582   2752   2168   -134   -105   -319
ATOM   1738  O   ASP A 108     -25.010  17.369  27.894  1.00 20.56           O  
ANISOU 1738  O   ASP A 108     2677   2831   2303   -160   -116   -318
ATOM   1739  CB  ASP A 108     -25.335  14.610  27.661  1.00 21.24           C  
ANISOU 1739  CB  ASP A 108     2806   2937   2329   -170   -140   -427
ATOM   1740  CG  ASP A 108     -25.591  13.120  27.359  1.00 33.65           C  
ANISOU 1740  CG  ASP A 108     4345   4549   3889   -203   -171   -419
ATOM   1741  OD1 ASP A 108     -25.465  12.707  26.183  1.00 35.47           O  
ANISOU 1741  OD1 ASP A 108     4547   4841   4088   -190   -176   -385
ATOM   1742  OD2 ASP A 108     -26.041  12.431  28.301  1.00 39.50           O1-
ANISOU 1742  OD2 ASP A 108     5090   5264   4655   -244   -191   -445
ATOM   1743  H   ASP A 108     -22.815  14.121  27.251  1.00 18.65           H  
ATOM   1744  HA  ASP A 108     -24.919  15.380  25.709  1.00 18.37           H  
ATOM   1745  HB3 ASP A 108     -26.315  15.091  27.688  1.00 21.24           H  
ATOM   1746  HB2 ASP A 108     -24.919  14.679  28.668  1.00 21.24           H  
ATOM   1747  N   VAL A 109     -23.333  17.561  26.381  1.00 14.44           N  
ANISOU 1747  N   VAL A 109     1902   2094   1490   -107    -87   -273
ATOM   1748  CA  VAL A 109     -23.128  19.006  26.448  1.00 11.94           C  
ANISOU 1748  CA  VAL A 109     1571   1761   1206   -100    -80   -224
ATOM   1749  C   VAL A 109     -24.026  19.723  25.404  1.00 12.95           C  
ANISOU 1749  C   VAL A 109     1714   1824   1381   -109    -67   -232
ATOM   1750  O   VAL A 109     -24.325  19.120  24.369  1.00 12.90           O  
ANISOU 1750  O   VAL A 109     1732   1786   1384    -99    -53   -250
ATOM   1751  CB  VAL A 109     -21.642  19.353  26.132  1.00 13.84           C  
ANISOU 1751  CB  VAL A 109     1812   2011   1435    -72    -62   -179
ATOM   1752  CG1 VAL A 109     -20.689  18.777  27.194  1.00 12.87           C  
ANISOU 1752  CG1 VAL A 109     1682   1863   1346    -62    -56   -137
ATOM   1753  CG2 VAL A 109     -21.172  18.966  24.713  1.00 14.17           C  
ANISOU 1753  CG2 VAL A 109     1842   2116   1425    -63    -73   -163
ATOM   1754  H   VAL A 109     -22.779  17.075  25.689  1.00 14.44           H  
ATOM   1755  HA  VAL A 109     -23.355  19.331  27.463  1.00 11.94           H  
ATOM   1756  HB  VAL A 109     -21.537  20.437  26.203  1.00 13.84           H  
ATOM   1757 HG11 VAL A 109     -20.960  19.119  28.193  1.00 12.87           H  
ATOM   1758 HG12 VAL A 109     -20.702  17.687  27.199  1.00 12.87           H  
ATOM   1759 HG13 VAL A 109     -19.662  19.091  27.009  1.00 12.87           H  
ATOM   1760 HG21 VAL A 109     -21.656  19.565  23.941  1.00 14.17           H  
ATOM   1761 HG22 VAL A 109     -20.099  19.122  24.603  1.00 14.17           H  
ATOM   1762 HG23 VAL A 109     -21.372  17.918  24.496  1.00 14.17           H  
ATOM   1763  N   PRO A 110     -24.404  21.001  25.658  1.00 10.61           N  
ANISOU 1763  N   PRO A 110     1404   1512   1115   -124    -70   -216
ATOM   1764  CA  PRO A 110     -24.999  21.898  24.640  1.00  9.97           C  
ANISOU 1764  CA  PRO A 110     1340   1373   1074   -131    -57   -216
ATOM   1765  C   PRO A 110     -24.193  21.971  23.330  1.00 10.90           C  
ANISOU 1765  C   PRO A 110     1474   1465   1203   -102    -35   -194
ATOM   1766  O   PRO A 110     -23.006  22.293  23.378  1.00  9.94           O  
ANISOU 1766  O   PRO A 110     1343   1359   1076    -82    -28   -159
ATOM   1767  CB  PRO A 110     -25.040  23.263  25.349  1.00 11.13           C  
ANISOU 1767  CB  PRO A 110     1460   1530   1239   -146    -60   -192
ATOM   1768  CG  PRO A 110     -25.147  22.929  26.824  1.00 13.87           C  
ANISOU 1768  CG  PRO A 110     1776   1933   1559   -159    -84   -198
ATOM   1769  CD  PRO A 110     -24.287  21.679  26.952  1.00 10.79           C  
ANISOU 1769  CD  PRO A 110     1392   1575   1133   -133    -87   -196
ATOM   1770  HA  PRO A 110     -26.017  21.554  24.446  1.00  9.97           H  
ATOM   1771  HB3 PRO A 110     -25.856  23.891  24.999  1.00 11.13           H  
ATOM   1772  HB2 PRO A 110     -24.121  23.824  25.187  1.00 11.13           H  
ATOM   1773  HG3 PRO A 110     -26.183  22.686  27.065  1.00 13.87           H  
ATOM   1774  HG2 PRO A 110     -24.829  23.740  27.480  1.00 13.87           H  
ATOM   1775  HD2 PRO A 110     -23.245  21.942  27.132  1.00 10.79           H  
ATOM   1776  HD3 PRO A 110     -24.637  21.071  27.787  1.00 10.79           H  
ATOM   1777  N   MET A 111     -24.831  21.626  22.199  1.00  9.24           N  
ANISOU 1777  N   MET A 111     1289   1216   1005    -99    -26   -216
ATOM   1778  CA  MET A 111     -24.152  21.498  20.910  1.00  8.14           C  
ANISOU 1778  CA  MET A 111     1162   1056    875    -75     -8   -201
ATOM   1779  C   MET A 111     -25.070  21.905  19.748  1.00  8.83           C  
ANISOU 1779  C   MET A 111     1273   1090    991    -77     -4   -216
ATOM   1780  O   MET A 111     -26.244  21.533  19.734  1.00  8.94           O  
ANISOU 1780  O   MET A 111     1301   1082   1012    -91    -14   -247
ATOM   1781  CB  MET A 111     -23.592  20.059  20.770  1.00 11.48           C  
ANISOU 1781  CB  MET A 111     1587   1507   1268    -58     -3   -215
ATOM   1782  CG  MET A 111     -22.732  19.805  19.516  1.00 14.56           C  
ANISOU 1782  CG  MET A 111     1959   1947   1626    -51     -4   -189
ATOM   1783  SD  MET A 111     -22.049  18.131  19.361  1.00 19.99           S  
ANISOU 1783  SD  MET A 111     2646   2672   2277    -34     10   -197
ATOM   1784  CE  MET A 111     -20.877  18.091  20.739  1.00 16.98           C  
ANISOU 1784  CE  MET A 111     2277   2248   1926    -22     25   -206
ATOM   1785  H   MET A 111     -25.809  21.372  22.217  1.00  9.24           H  
ATOM   1786  HA  MET A 111     -23.311  22.191  20.905  1.00  8.14           H  
ATOM   1787  HB3 MET A 111     -24.416  19.344  20.787  1.00 11.48           H  
ATOM   1788  HB2 MET A 111     -22.992  19.833  21.652  1.00 11.48           H  
ATOM   1789  HG3 MET A 111     -21.891  20.493  19.495  1.00 14.56           H  
ATOM   1790  HG2 MET A 111     -23.314  19.996  18.615  1.00 14.56           H  
ATOM   1791  HE1 MET A 111     -21.396  18.148  21.696  1.00 16.98           H  
ATOM   1792  HE2 MET A 111     -20.319  17.157  20.709  1.00 16.98           H  
ATOM   1793  HE3 MET A 111     -20.171  18.919  20.672  1.00 16.98           H  
ATOM   1794  N   VAL A 112     -24.480  22.622  18.779  1.00  7.60           N  
ANISOU 1794  N   VAL A 112     1123    912    851    -61      8   -194
ATOM   1795  CA  VAL A 112     -25.048  22.944  17.471  1.00  7.29           C  
ANISOU 1795  CA  VAL A 112     1106    828    836    -55     11   -204
ATOM   1796  C   VAL A 112     -24.074  22.424  16.398  1.00  8.17           C  
ANISOU 1796  C   VAL A 112     1215    945    943    -31     22   -195
ATOM   1797  O   VAL A 112     -22.865  22.633  16.516  1.00  8.81           O  
ANISOU 1797  O   VAL A 112     1285   1044   1019    -27     28   -166
ATOM   1798  CB  VAL A 112     -25.278  24.479  17.302  1.00  9.25           C  
ANISOU 1798  CB  VAL A 112     1363   1045   1108    -69     13   -182
ATOM   1799  CG1 VAL A 112     -25.396  24.989  15.848  1.00 10.09           C  
ANISOU 1799  CG1 VAL A 112     1493   1107   1235    -58     14   -184
ATOM   1800  CG2 VAL A 112     -26.535  24.913  18.076  1.00 10.45           C  
ANISOU 1800  CG2 VAL A 112     1510   1196   1264   -100      4   -187
ATOM   1801  H   VAL A 112     -23.505  22.872  18.889  1.00  7.60           H  
ATOM   1802  HA  VAL A 112     -26.008  22.447  17.340  1.00  7.29           H  
ATOM   1803  HB  VAL A 112     -24.429  24.998  17.750  1.00  9.25           H  
ATOM   1804 HG11 VAL A 112     -26.171  24.453  15.300  1.00 10.09           H  
ATOM   1805 HG12 VAL A 112     -25.655  26.048  15.827  1.00 10.09           H  
ATOM   1806 HG13 VAL A 112     -24.462  24.888  15.297  1.00 10.09           H  
ATOM   1807 HG21 VAL A 112     -27.431  24.450  17.661  1.00 10.45           H  
ATOM   1808 HG22 VAL A 112     -26.485  24.630  19.126  1.00 10.45           H  
ATOM   1809 HG23 VAL A 112     -26.675  25.993  18.031  1.00 10.45           H  
ATOM   1810  N   LEU A 113     -24.630  21.765  15.370  1.00  6.77           N  
ANISOU 1810  N   LEU A 113     1049    754    771    -13     23   -218
ATOM   1811  CA  LEU A 113     -23.897  21.269  14.208  1.00  6.48           C  
ANISOU 1811  CA  LEU A 113     1004    726    733      9     33   -210
ATOM   1812  C   LEU A 113     -24.025  22.290  13.069  1.00  7.95           C  
ANISOU 1812  C   LEU A 113     1202    872    945     11     30   -192
ATOM   1813  O   LEU A 113     -25.116  22.811  12.834  1.00  7.87           O  
ANISOU 1813  O   LEU A 113     1214    823    953     11     23   -203
ATOM   1814  CB  LEU A 113     -24.464  19.883  13.811  1.00  6.92           C  
ANISOU 1814  CB  LEU A 113     1060    790    779     33     35   -247
ATOM   1815  CG  LEU A 113     -23.703  19.141  12.689  1.00  8.26           C  
ANISOU 1815  CG  LEU A 113     1211    981    947     56     46   -240
ATOM   1816  CD1 LEU A 113     -22.257  18.792  13.098  1.00 10.05           C  
ANISOU 1816  CD1 LEU A 113     1411   1256   1150     45     58   -211
ATOM   1817  CD2 LEU A 113     -24.478  17.892  12.219  1.00  9.62           C  
ANISOU 1817  CD2 LEU A 113     1383   1161   1112     89     50   -281
ATOM   1818  H   LEU A 113     -25.637  21.671  15.326  1.00  6.77           H  
ATOM   1819  HA  LEU A 113     -22.843  21.153  14.464  1.00  6.48           H  
ATOM   1820  HB3 LEU A 113     -25.511  20.001  13.527  1.00  6.92           H  
ATOM   1821  HB2 LEU A 113     -24.465  19.234  14.684  1.00  6.92           H  
ATOM   1822  HG  LEU A 113     -23.654  19.808  11.828  1.00  8.26           H  
ATOM   1823 HD11 LEU A 113     -21.973  17.779  12.816  1.00 10.05           H  
ATOM   1824 HD12 LEU A 113     -21.554  19.462  12.608  1.00 10.05           H  
ATOM   1825 HD13 LEU A 113     -22.097  18.886  14.172  1.00 10.05           H  
ATOM   1826 HD21 LEU A 113     -25.507  17.898  12.576  1.00  9.62           H  
ATOM   1827 HD22 LEU A 113     -24.517  17.840  11.131  1.00  9.62           H  
ATOM   1828 HD23 LEU A 113     -24.030  16.962  12.571  1.00  9.62           H  
ATOM   1829  N   VAL A 114     -22.908  22.534  12.373  1.00  6.04           N  
ANISOU 1829  N   VAL A 114      951    639    705     11     35   -164
ATOM   1830  CA  VAL A 114     -22.831  23.421  11.218  1.00  5.61           C  
ANISOU 1830  CA  VAL A 114      909    555    668     12     31   -147
ATOM   1831  C   VAL A 114     -22.162  22.670  10.060  1.00  7.26           C  
ANISOU 1831  C   VAL A 114     1107    773    880     28     31   -142
ATOM   1832  O   VAL A 114     -21.021  22.231  10.197  1.00  8.06           O  
ANISOU 1832  O   VAL A 114     1189    903    970     23     36   -130
ATOM   1833  CB  VAL A 114     -22.055  24.732  11.566  1.00  7.82           C  
ANISOU 1833  CB  VAL A 114     1191    834    947     -4     33   -121
ATOM   1834  CG1 VAL A 114     -21.293  25.411  10.409  1.00  7.91           C  
ANISOU 1834  CG1 VAL A 114     1215    822    969     -2     29   -105
ATOM   1835  CG2 VAL A 114     -23.006  25.757  12.206  1.00  8.36           C  
ANISOU 1835  CG2 VAL A 114     1262    900   1014    -19     32   -124
ATOM   1836  H   VAL A 114     -22.046  22.068  12.628  1.00  6.04           H  
ATOM   1837  HA  VAL A 114     -23.835  23.697  10.892  1.00  5.61           H  
ATOM   1838  HB  VAL A 114     -21.309  24.488  12.324  1.00  7.82           H  
ATOM   1839 HG11 VAL A 114     -20.463  24.804  10.055  1.00  7.91           H  
ATOM   1840 HG12 VAL A 114     -21.949  25.592   9.562  1.00  7.91           H  
ATOM   1841 HG13 VAL A 114     -20.873  26.367  10.717  1.00  7.91           H  
ATOM   1842 HG21 VAL A 114     -23.512  25.344  13.078  1.00  8.36           H  
ATOM   1843 HG22 VAL A 114     -22.467  26.648  12.523  1.00  8.36           H  
ATOM   1844 HG23 VAL A 114     -23.771  26.079  11.501  1.00  8.36           H  
ATOM   1845  N   GLY A 115     -22.882  22.586   8.931  1.00  6.36           N  
ANISOU 1845  N   GLY A 115     1003    635    780     45     23   -149
ATOM   1846  CA  GLY A 115     -22.340  22.151   7.652  1.00  6.28           C  
ANISOU 1846  CA  GLY A 115      977    636    773     60     19   -143
ATOM   1847  C   GLY A 115     -22.042  23.432   6.876  1.00  7.58           C  
ANISOU 1847  C   GLY A 115     1155    779    945     52     10   -121
ATOM   1848  O   GLY A 115     -22.935  23.968   6.224  1.00  7.13           O  
ANISOU 1848  O   GLY A 115     1121    690    898     59      1   -119
ATOM   1849  H   GLY A 115     -23.817  22.972   8.915  1.00  6.36           H  
ATOM   1850  HA3 GLY A 115     -23.090  21.563   7.122  1.00  6.28           H  
ATOM   1851  HA2 GLY A 115     -21.450  21.529   7.753  1.00  6.28           H  
ATOM   1852  N   ASN A 116     -20.794  23.920   6.965  1.00  6.26           N  
ANISOU 1852  N   ASN A 116      980    628    772     34     11   -103
ATOM   1853  CA  ASN A 116     -20.300  25.085   6.231  1.00  5.98           C  
ANISOU 1853  CA  ASN A 116      959    575    738     25      1    -87
ATOM   1854  C   ASN A 116     -19.931  24.713   4.784  1.00  7.98           C  
ANISOU 1854  C   ASN A 116     1201    836    994     33    -13    -83
ATOM   1855  O   ASN A 116     -19.763  23.536   4.472  1.00  7.68           O  
ANISOU 1855  O   ASN A 116     1135    825    957     43    -14    -89
ATOM   1856  CB  ASN A 116     -19.095  25.718   6.975  1.00  6.27           C  
ANISOU 1856  CB  ASN A 116     1000    616    767      5      7    -75
ATOM   1857  CG  ASN A 116     -18.869  27.203   6.640  1.00  6.21           C  
ANISOU 1857  CG  ASN A 116     1016    587    757     -1      0    -66
ATOM   1858  OD1 ASN A 116     -19.813  27.963   6.445  1.00  6.28           O  
ANISOU 1858  OD1 ASN A 116     1042    578    765      5      0    -65
ATOM   1859  ND2 ASN A 116     -17.612  27.630   6.557  1.00  6.66           N  
ANISOU 1859  ND2 ASN A 116     1075    644    811    -13     -5    -58
ATOM   1860  H   ASN A 116     -20.103  23.407   7.499  1.00  6.26           H  
ATOM   1861  HA  ASN A 116     -21.089  25.823   6.137  1.00  5.98           H  
ATOM   1862  HB3 ASN A 116     -18.186  25.134   6.823  1.00  6.27           H  
ATOM   1863  HB2 ASN A 116     -19.292  25.697   8.047  1.00  6.27           H  
ATOM   1864 HD22 ASN A 116     -17.416  28.594   6.326  1.00  6.66           H  
ATOM   1865 HD21 ASN A 116     -16.839  26.993   6.713  1.00  6.66           H  
ATOM   1866  N   LYS A 117     -19.793  25.745   3.939  1.00  6.86           N  
ANISOU 1866  N   LYS A 117     1078    678    850     28    -25    -72
ATOM   1867  CA  LYS A 117     -19.421  25.680   2.524  1.00  7.39           C  
ANISOU 1867  CA  LYS A 117     1138    754    917     33    -45    -67
ATOM   1868  C   LYS A 117     -20.538  25.105   1.628  1.00  8.44           C  
ANISOU 1868  C   LYS A 117     1270    880   1056     63    -54    -71
ATOM   1869  O   LYS A 117     -20.238  24.421   0.650  1.00  8.38           O  
ANISOU 1869  O   LYS A 117     1240    892   1051     77    -69    -70
ATOM   1870  CB  LYS A 117     -18.056  24.977   2.297  1.00  7.73           C  
ANISOU 1870  CB  LYS A 117     1148    829    960     16    -49    -65
ATOM   1871  CG  LYS A 117     -16.919  25.444   3.224  1.00  8.11           C  
ANISOU 1871  CG  LYS A 117     1204    873   1004    -13    -40    -59
ATOM   1872  CD  LYS A 117     -15.534  25.232   2.602  1.00  6.81           C  
ANISOU 1872  CD  LYS A 117     1018    730    840    -39    -51    -51
ATOM   1873  CE  LYS A 117     -14.397  25.628   3.552  1.00  7.69           C  
ANISOU 1873  CE  LYS A 117     1143    828    949    -66    -44    -42
ATOM   1874  NZ  LYS A 117     -13.088  25.594   2.880  1.00  8.56           N1+
ANISOU 1874  NZ  LYS A 117     1238    953   1064   -100    -57    -31
ATOM   1875  H   LYS A 117     -19.951  26.677   4.296  1.00  6.86           H  
ATOM   1876  HA  LYS A 117     -19.307  26.718   2.219  1.00  7.39           H  
ATOM   1877  HB3 LYS A 117     -17.767  25.158   1.262  1.00  7.73           H  
ATOM   1878  HB2 LYS A 117     -18.153  23.894   2.390  1.00  7.73           H  
ATOM   1879  HG3 LYS A 117     -16.979  24.903   4.169  1.00  8.11           H  
ATOM   1880  HG2 LYS A 117     -17.045  26.494   3.477  1.00  8.11           H  
ATOM   1881  HD3 LYS A 117     -15.467  25.819   1.685  1.00  6.81           H  
ATOM   1882  HD2 LYS A 117     -15.425  24.188   2.305  1.00  6.81           H  
ATOM   1883  HE3 LYS A 117     -14.374  24.950   4.403  1.00  7.69           H  
ATOM   1884  HE2 LYS A 117     -14.555  26.632   3.947  1.00  7.69           H  
ATOM   1885  HZ1 LYS A 117     -13.077  26.262   2.123  1.00  8.56           H  
ATOM   1886  HZ2 LYS A 117     -12.371  25.836   3.553  1.00  8.56           H  
ATOM   1887  HZ3 LYS A 117     -12.911  24.666   2.522  1.00  8.56           H  
ATOM   1888  N   CYS A 118     -21.808  25.411   1.953  1.00  7.20           N  
ANISOU 1888  N   CYS A 118     1139    694    903     73    -48    -72
ATOM   1889  CA  CYS A 118     -22.992  25.013   1.176  1.00  7.92           C  
ANISOU 1889  CA  CYS A 118     1239    765   1004    103    -59    -74
ATOM   1890  C   CYS A 118     -23.114  25.712  -0.197  1.00  9.55           C  
ANISOU 1890  C   CYS A 118     1460    964   1205    114    -80    -56
ATOM   1891  O   CYS A 118     -23.893  25.237  -1.024  1.00 10.33           O  
ANISOU 1891  O   CYS A 118     1566   1048   1312    145    -94    -53
ATOM   1892  CB  CYS A 118     -24.292  25.196   1.986  1.00  0.00           C  
ATOM   1893  SG  CYS A 118     -24.401  23.913   3.263  1.00  0.00           S  
ATOM   1894  H   CYS A 118     -21.990  25.947   2.791  1.00  7.20           H  
ATOM   1895  HA  CYS A 118     -22.889  23.950   0.950  1.00  7.92           H  
ATOM   1896  HB3 CYS A 118     -25.175  25.103   1.353  1.00  0.00           H  
ATOM   1897  HB2 CYS A 118     -24.337  26.183   2.446  1.00  0.00           H  
ATOM   1898  HG  CYS A 118     -24.579  22.889   2.423  1.00  0.00           H  
ATOM   1899  N   ASP A 119     -22.327  26.778  -0.436  1.00  8.08           N  
ANISOU 1899  N   ASP A 119     1280    786   1003     93    -86    -45
ATOM   1900  CA  ASP A 119     -22.148  27.436  -1.738  1.00  8.21           C  
ANISOU 1900  CA  ASP A 119     1310    805   1007    100   -109    -29
ATOM   1901  C   ASP A 119     -21.462  26.525  -2.778  1.00  9.56           C  
ANISOU 1901  C   ASP A 119     1443   1009   1179    114   -131    -33
ATOM   1902  O   ASP A 119     -21.759  26.654  -3.966  1.00 10.50           O  
ANISOU 1902  O   ASP A 119     1565   1134   1289    128   -156    -20
ATOM   1903  CB  ASP A 119     -21.394  28.796  -1.670  1.00  8.99           C  
ANISOU 1903  CB  ASP A 119     1426    905   1083     73   -107    -25
ATOM   1904  CG  ASP A 119     -19.980  28.823  -1.050  1.00  9.13           C  
ANISOU 1904  CG  ASP A 119     1425    943   1103     50   -101    -38
ATOM   1905  OD1 ASP A 119     -19.712  28.044  -0.109  1.00  7.60           O  
ANISOU 1905  OD1 ASP A 119     1225    744    917     40    -80    -45
ATOM   1906  OD2 ASP A 119     -19.207  29.724  -1.437  1.00  9.55           O1-
ANISOU 1906  OD2 ASP A 119     1464   1014   1148     40   -121    -40
ATOM   1907  H   ASP A 119     -21.699  27.097   0.289  1.00  8.08           H  
ATOM   1908  HA  ASP A 119     -23.150  27.647  -2.118  1.00  8.21           H  
ATOM   1909  HB3 ASP A 119     -21.997  29.475  -1.068  1.00  8.99           H  
ATOM   1910  HB2 ASP A 119     -21.368  29.247  -2.664  1.00  8.99           H  
ATOM   1911  N   LEU A 120     -20.572  25.626  -2.320  1.00  9.56           N  
ANISOU 1911  N   LEU A 120     1405   1037   1189    107   -123    -46
ATOM   1912  CA  LEU A 120     -19.896  24.635  -3.155  1.00 11.56           C  
ANISOU 1912  CA  LEU A 120     1614   1332   1444    111   -140    -48
ATOM   1913  C   LEU A 120     -20.885  23.501  -3.498  1.00 17.95           C  
ANISOU 1913  C   LEU A 120     2401   2154   2266    158   -150    -50
ATOM   1914  O   LEU A 120     -21.450  22.922  -2.569  1.00 19.47           O  
ANISOU 1914  O   LEU A 120     2600   2328   2470    183   -135    -61
ATOM   1915  CB  LEU A 120     -18.686  24.057  -2.382  1.00 12.24           C  
ANISOU 1915  CB  LEU A 120     1668   1448   1535     82   -125    -56
ATOM   1916  CG  LEU A 120     -17.577  25.078  -2.043  1.00 16.67           C  
ANISOU 1916  CG  LEU A 120     2248   2001   2087     37   -124    -53
ATOM   1917  CD1 LEU A 120     -16.483  24.425  -1.179  1.00 17.22           C  
ANISOU 1917  CD1 LEU A 120     2289   2094   2161      9   -110    -55
ATOM   1918  CD2 LEU A 120     -16.974  25.756  -3.289  1.00 18.28           C  
ANISOU 1918  CD2 LEU A 120     2460   2209   2277     23   -154    -48
ATOM   1919  H   LEU A 120     -20.387  25.573  -1.328  1.00  9.56           H  
ATOM   1920  HA  LEU A 120     -19.536  25.152  -4.042  1.00 11.56           H  
ATOM   1921  HB3 LEU A 120     -18.242  23.253  -2.971  1.00 12.24           H  
ATOM   1922  HB2 LEU A 120     -19.035  23.582  -1.465  1.00 12.24           H  
ATOM   1923  HG  LEU A 120     -18.029  25.856  -1.427  1.00 16.67           H  
ATOM   1924 HD11 LEU A 120     -15.679  24.008  -1.785  1.00 17.22           H  
ATOM   1925 HD12 LEU A 120     -16.041  25.154  -0.501  1.00 17.22           H  
ATOM   1926 HD13 LEU A 120     -16.883  23.617  -0.567  1.00 17.22           H  
ATOM   1927 HD21 LEU A 120     -17.354  26.773  -3.393  1.00 18.28           H  
ATOM   1928 HD22 LEU A 120     -15.888  25.825  -3.235  1.00 18.28           H  
ATOM   1929 HD23 LEU A 120     -17.215  25.218  -4.206  1.00 18.28           H  
ATOM   1930  N   PRO A 121     -21.092  23.197  -4.801  1.00 15.31           N  
ANISOU 1930  N   PRO A 121     2038   1852   1929    173   -178    -43
ATOM   1931  CA  PRO A 121     -21.991  22.104  -5.221  1.00 17.48           C  
ANISOU 1931  CA  PRO A 121     2288   2138   2214    228   -190    -45
ATOM   1932  C   PRO A 121     -21.427  20.685  -4.995  1.00 24.52           C  
ANISOU 1932  C   PRO A 121     3122   3078   3118    246   -176    -62
ATOM   1933  O   PRO A 121     -22.186  19.723  -5.104  1.00 27.96           O  
ANISOU 1933  O   PRO A 121     3543   3517   3564    300   -180    -70
ATOM   1934  CB  PRO A 121     -22.214  22.394  -6.713  1.00 19.17           C  
ANISOU 1934  CB  PRO A 121     2493   2374   2417    236   -229    -28
ATOM   1935  CG  PRO A 121     -20.906  23.022  -7.168  1.00 21.90           C  
ANISOU 1935  CG  PRO A 121     2830   2743   2749    179   -235    -27
ATOM   1936  CD  PRO A 121     -20.482  23.854  -5.962  1.00 16.39           C  
ANISOU 1936  CD  PRO A 121     2167   2011   2049    143   -204    -34
ATOM   1937  HA  PRO A 121     -22.945  22.170  -4.693  1.00 17.48           H  
ATOM   1938  HB3 PRO A 121     -23.025  23.115  -6.823  1.00 19.17           H  
ATOM   1939  HB2 PRO A 121     -22.480  21.514  -7.300  1.00 19.17           H  
ATOM   1940  HG3 PRO A 121     -20.999  23.606  -8.084  1.00 21.90           H  
ATOM   1941  HG2 PRO A 121     -20.170  22.236  -7.346  1.00 21.90           H  
ATOM   1942  HD2 PRO A 121     -19.395  23.908  -5.895  1.00 16.39           H  
ATOM   1943  HD3 PRO A 121     -20.878  24.867  -6.041  1.00 16.39           H  
ATOM   1944  N   SER A 122     -20.123  20.582  -4.680  1.00 19.47           N  
ANISOU 1944  N   SER A 122     2449   2474   2474    203   -161    -67
ATOM   1945  CA  SER A 122     -19.360  19.352  -4.458  1.00 19.56           C  
ANISOU 1945  CA  SER A 122     2399   2544   2489    215   -146    -79
ATOM   1946  C   SER A 122     -19.591  18.703  -3.073  1.00 22.82           C  
ANISOU 1946  C   SER A 122     2813   2956   2900    197   -109    -92
ATOM   1947  O   SER A 122     -18.640  18.214  -2.468  1.00 24.21           O  
ANISOU 1947  O   SER A 122     2970   3158   3069    149    -96    -85
ATOM   1948  CB  SER A 122     -17.877  19.659  -4.772  1.00 21.56           C  
ANISOU 1948  CB  SER A 122     2597   2857   2738    181   -163    -67
ATOM   1949  OG  SER A 122     -17.317  20.596  -3.868  1.00 25.81           O  
ANISOU 1949  OG  SER A 122     3125   3406   3275    206   -200    -58
ATOM   1950  H   SER A 122     -19.581  21.429  -4.592  1.00 19.47           H  
ATOM   1951  HA  SER A 122     -19.696  18.619  -5.193  1.00 19.56           H  
ATOM   1952  HB3 SER A 122     -17.777  20.048  -5.786  1.00 21.56           H  
ATOM   1953  HB2 SER A 122     -17.283  18.745  -4.735  1.00 21.56           H  
ATOM   1954  HG  SER A 122     -16.401  20.745  -4.114  1.00 25.81           H  
ATOM   1955  N   ARG A 123     -20.854  18.690  -2.614  1.00 16.02           N  
ANISOU 1955  N   ARG A 123     1976   2067   2045    236    -93   -110
ATOM   1956  CA  ARG A 123     -21.344  18.119  -1.357  1.00 14.62           C  
ANISOU 1956  CA  ARG A 123     1804   1891   1861    224    -61   -125
ATOM   1957  C   ARG A 123     -21.278  16.580  -1.388  1.00 16.08           C  
ANISOU 1957  C   ARG A 123     1928   2142   2038    241    -41   -139
ATOM   1958  O   ARG A 123     -22.259  15.933  -1.756  1.00 15.95           O  
ANISOU 1958  O   ARG A 123     1868   2166   2026    282    -48   -145
ATOM   1959  CB  ARG A 123     -22.785  18.642  -1.127  1.00 15.99           C  
ANISOU 1959  CB  ARG A 123     2030   2003   2040    249    -55   -142
ATOM   1960  CG  ARG A 123     -22.844  20.174  -0.955  1.00 18.69           C  
ANISOU 1960  CG  ARG A 123     2372   2336   2394    316    -61   -163
ATOM   1961  CD  ARG A 123     -24.224  20.828  -1.148  1.00 16.93           C  
ANISOU 1961  CD  ARG A 123     2198   2057   2176    333    -52   -186
ATOM   1962  NE  ARG A 123     -25.163  20.544  -0.045  1.00 16.23           N  
ANISOU 1962  NE  ARG A 123     2166   1905   2094    306    -63   -168
ATOM   1963  CZ  ARG A 123     -26.123  21.356   0.444  1.00 24.19           C  
ANISOU 1963  CZ  ARG A 123     3207   2887   3099    269    -51   -170
ATOM   1964  NH1 ARG A 123     -26.342  22.591  -0.031  1.00 17.58           N  
ANISOU 1964  NH1 ARG A 123     2354   2076   2250    255    -28   -188
ATOM   1965  NH2 ARG A 123     -26.891  20.918   1.447  1.00 17.14           N1+
ANISOU 1965  NH2 ARG A 123     2357   1944   2210    246    -60   -152
ATOM   1966  H   ARG A 123     -21.568  19.096  -3.203  1.00 16.02           H  
ATOM   1967  HA  ARG A 123     -20.716  18.472  -0.538  1.00 14.62           H  
ATOM   1968  HB3 ARG A 123     -23.218  18.167  -0.245  1.00 15.99           H  
ATOM   1969  HB2 ARG A 123     -23.414  18.349  -1.969  1.00 15.99           H  
ATOM   1970  HG3 ARG A 123     -22.107  20.696  -1.561  1.00 18.69           H  
ATOM   1971  HG2 ARG A 123     -22.540  20.352   0.073  1.00 18.69           H  
ATOM   1972  HD3 ARG A 123     -24.697  20.371  -2.018  1.00 16.93           H  
ATOM   1973  HD2 ARG A 123     -24.116  21.886  -1.390  1.00 16.93           H  
ATOM   1974  HE  ARG A 123     -25.074  19.627   0.369  1.00 16.23           H  
ATOM   1975 HH12 ARG A 123     -27.077  23.165   0.363  1.00 17.58           H  
ATOM   1976 HH11 ARG A 123     -25.772  22.959  -0.779  1.00 17.58           H  
ATOM   1977 HH22 ARG A 123     -26.778  19.980   1.813  1.00 17.14           H  
ATOM   1978 HH21 ARG A 123     -27.609  21.514   1.846  1.00 17.14           H  
ATOM   1979  N   THR A 124     -20.107  16.030  -1.023  1.00 12.55           N  
ANISOU 1979  N   THR A 124     1477   1714   1578    211    -14   -143
ATOM   1980  CA  THR A 124     -19.837  14.588  -0.985  1.00 13.07           C  
ANISOU 1980  CA  THR A 124     1490   1849   1629    223     12   -155
ATOM   1981  C   THR A 124     -20.551  13.875   0.184  1.00 15.59           C  
ANISOU 1981  C   THR A 124     1835   2153   1935    244     36   -183
ATOM   1982  O   THR A 124     -20.955  12.725   0.016  1.00 15.61           O  
ANISOU 1982  O   THR A 124     1801   2208   1921    272     58   -204
ATOM   1983  CB  THR A 124     -18.316  14.286  -0.873  1.00 17.40           C  
ANISOU 1983  CB  THR A 124     1997   2450   2166    165     21   -128
ATOM   1984  OG1 THR A 124     -17.746  14.779   0.328  1.00 16.03           O  
ANISOU 1984  OG1 THR A 124     1867   2235   1987    116     24   -113
ATOM   1985  CG2 THR A 124     -17.501  14.840  -2.050  1.00 16.66           C  
ANISOU 1985  CG2 THR A 124     1868   2380   2082    146     -5   -106
ATOM   1986  H   THR A 124     -19.337  16.632  -0.771  1.00 12.55           H  
ATOM   1987  HA  THR A 124     -20.204  14.151  -1.915  1.00 13.07           H  
ATOM   1988  HB  THR A 124     -18.179  13.203  -0.863  1.00 17.40           H  
ATOM   1989  HG1 THR A 124     -17.451  15.683   0.181  1.00 16.03           H  
ATOM   1990 HG21 THR A 124     -17.505  15.929  -2.070  1.00 16.66           H  
ATOM   1991 HG22 THR A 124     -16.460  14.520  -1.990  1.00 16.66           H  
ATOM   1992 HG23 THR A 124     -17.898  14.487  -3.002  1.00 16.66           H  
ATOM   1993  N   VAL A 125     -20.723  14.576   1.318  1.00 11.98           N  
ANISOU 1993  N   VAL A 125     1439   1630   1484    231     31   -186
ATOM   1994  CA  VAL A 125     -21.477  14.108   2.480  1.00 11.33           C  
ANISOU 1994  CA  VAL A 125     1386   1529   1391    244     47   -214
ATOM   1995  C   VAL A 125     -22.986  14.274   2.214  1.00 13.31           C  
ANISOU 1995  C   VAL A 125     1684   1713   1662    282     29   -234
ATOM   1996  O   VAL A 125     -23.404  15.346   1.767  1.00 14.05           O  
ANISOU 1996  O   VAL A 125     1814   1755   1771    263     11   -215
ATOM   1997  CB  VAL A 125     -21.092  14.928   3.748  1.00 13.96           C  
ANISOU 1997  CB  VAL A 125     1745   1847   1712    192     55   -199
ATOM   1998  CG1 VAL A 125     -21.947  14.629   4.999  1.00 13.73           C  
ANISOU 1998  CG1 VAL A 125     1741   1806   1669    205     67   -230
ATOM   1999  CG2 VAL A 125     -19.602  14.750   4.093  1.00 14.18           C  
ANISOU 1999  CG2 VAL A 125     1734   1931   1723    150     68   -171
ATOM   2000  H   VAL A 125     -20.363  15.517   1.378  1.00 11.98           H  
ATOM   2001  HA  VAL A 125     -21.251  13.054   2.656  1.00 11.33           H  
ATOM   2002  HB  VAL A 125     -21.234  15.985   3.521  1.00 13.96           H  
ATOM   2003 HG11 VAL A 125     -21.570  15.170   5.867  1.00 13.73           H  
ATOM   2004 HG12 VAL A 125     -22.985  14.937   4.874  1.00 13.73           H  
ATOM   2005 HG13 VAL A 125     -21.937  13.567   5.243  1.00 13.73           H  
ATOM   2006 HG21 VAL A 125     -19.325  15.356   4.954  1.00 14.18           H  
ATOM   2007 HG22 VAL A 125     -19.371  13.710   4.328  1.00 14.18           H  
ATOM   2008 HG23 VAL A 125     -18.955  15.058   3.271  1.00 14.18           H  
ATOM   2009  N   ASP A 126     -23.769  13.221   2.511  1.00 12.82           N  
ANISOU 2009  N   ASP A 126     1626   1647   1597    332     36   -272
ATOM   2010  CA  ASP A 126     -25.230  13.230   2.407  1.00 13.28           C  
ANISOU 2010  CA  ASP A 126     1736   1633   1678    367     17   -290
ATOM   2011  C   ASP A 126     -25.825  14.162   3.481  1.00 14.30           C  
ANISOU 2011  C   ASP A 126     1917   1708   1808    340     16   -302
ATOM   2012  O   ASP A 126     -25.602  13.951   4.674  1.00 12.57           O  
ANISOU 2012  O   ASP A 126     1694   1515   1568    319     34   -316
ATOM   2013  CB  ASP A 126     -25.827  11.798   2.460  1.00 15.96           C  
ANISOU 2013  CB  ASP A 126     2062   1982   2021    440     18   -327
ATOM   2014  CG  ASP A 126     -27.362  11.671   2.343  1.00 24.15           C  
ANISOU 2014  CG  ASP A 126     3057   3049   3069    475      5   -309
ATOM   2015  OD1 ASP A 126     -27.867  10.605   2.755  1.00 21.75           O  
ANISOU 2015  OD1 ASP A 126     2779   2699   2786    476    -22   -285
ATOM   2016  OD2 ASP A 126     -28.004  12.565   1.747  1.00 26.40           O1-
ANISOU 2016  OD2 ASP A 126     3280   3411   3339    496     21   -317
ATOM   2017  H   ASP A 126     -23.355  12.375   2.874  1.00 12.82           H  
ATOM   2018  HA  ASP A 126     -25.467  13.640   1.422  1.00 13.28           H  
ATOM   2019  HB3 ASP A 126     -25.484  11.296   3.365  1.00 15.96           H  
ATOM   2020  HB2 ASP A 126     -25.393  11.217   1.645  1.00 15.96           H  
ATOM   2021  N   THR A 127     -26.573  15.170   3.009  1.00 10.85           N  
ANISOU 2021  N   THR A 127     1529   1200   1394    340     -4   -294
ATOM   2022  CA  THR A 127     -27.241  16.184   3.824  1.00 11.65           C  
ANISOU 2022  CA  THR A 127     1681   1246   1501    310     -9   -301
ATOM   2023  C   THR A 127     -28.392  15.607   4.672  1.00 13.33           C  
ANISOU 2023  C   THR A 127     1905   1457   1703    333      0   -351
ATOM   2024  O   THR A 127     -28.595  16.084   5.790  1.00 12.89           O  
ANISOU 2024  O   THR A 127     1861   1401   1634    297      7   -361
ATOM   2025  CB  THR A 127     -27.801  17.314   2.923  1.00 12.24           C  
ANISOU 2025  CB  THR A 127     1802   1247   1602    314    -32   -283
ATOM   2026  OG1 THR A 127     -26.726  17.887   2.200  1.00 17.07           O  
ANISOU 2026  OG1 THR A 127     2402   1871   2214    291    -39   -240
ATOM   2027  CG2 THR A 127     -28.533  18.455   3.653  1.00 13.56           C  
ANISOU 2027  CG2 THR A 127     2019   1358   1777    278    -37   -288
ATOM   2028  H   THR A 127     -26.728  15.229   2.013  1.00 10.85           H  
ATOM   2029  HA  THR A 127     -26.500  16.610   4.505  1.00 11.65           H  
ATOM   2030  HB  THR A 127     -28.485  16.884   2.189  1.00 12.24           H  
ATOM   2031  HG1 THR A 127     -26.288  17.189   1.705  1.00 17.07           H  
ATOM   2032 HG21 THR A 127     -27.897  18.918   4.407  1.00 13.56           H  
ATOM   2033 HG22 THR A 127     -28.834  19.231   2.950  1.00 13.56           H  
ATOM   2034 HG23 THR A 127     -29.444  18.115   4.145  1.00 13.56           H  
ATOM   2035  N   LYS A 128     -29.083  14.571   4.158  1.00 11.57           N  
ANISOU 2035  N   LYS A 128     1676   1238   1483    396      0   -385
ATOM   2036  CA  LYS A 128     -30.103  13.830   4.899  1.00 10.87           C  
ANISOU 2036  CA  LYS A 128     1603   1146   1381    423      8   -440
ATOM   2037  C   LYS A 128     -29.489  13.033   6.059  1.00 12.79           C  
ANISOU 2037  C   LYS A 128     1811   1463   1586    398     33   -452
ATOM   2038  O   LYS A 128     -30.010  13.132   7.164  1.00 10.66           O  
ANISOU 2038  O   LYS A 128     1567   1182   1302    378     34   -479
ATOM   2039  CB  LYS A 128     -30.940  12.939   3.955  1.00 14.25           C  
ANISOU 2039  CB  LYS A 128     2025   1573   1817    504      6   -475
ATOM   2040  CG  LYS A 128     -32.084  12.189   4.669  1.00 16.82           C  
ANISOU 2040  CG  LYS A 128     2379   1880   2130    539     10   -540
ATOM   2041  CD  LYS A 128     -32.944  11.340   3.720  1.00 32.25           C  
ANISOU 2041  CD  LYS A 128     4323   3842   4090    629     11   -577
ATOM   2042  CE  LYS A 128     -34.143  10.660   4.410  1.00 49.10           C  
ANISOU 2042  CE  LYS A 128     6506   5929   6221    669      7   -645
ATOM   2043  NZ  LYS A 128     -33.736   9.624   5.379  1.00 59.08           N1+
ANISOU 2043  NZ  LYS A 128     7777   7165   7503    763     -2   -677
ATOM   2044  H   LYS A 128     -28.842  14.206   3.245  1.00 11.57           H  
ATOM   2045  HA  LYS A 128     -30.784  14.567   5.332  1.00 10.87           H  
ATOM   2046  HB3 LYS A 128     -30.293  12.216   3.457  1.00 14.25           H  
ATOM   2047  HB2 LYS A 128     -31.364  13.561   3.167  1.00 14.25           H  
ATOM   2048  HG3 LYS A 128     -32.717  12.911   5.188  1.00 16.82           H  
ATOM   2049  HG2 LYS A 128     -31.670  11.539   5.440  1.00 16.82           H  
ATOM   2050  HD3 LYS A 128     -32.318  10.589   3.234  1.00 32.25           H  
ATOM   2051  HD2 LYS A 128     -33.318  11.975   2.916  1.00 32.25           H  
ATOM   2052  HE3 LYS A 128     -34.776  10.187   3.658  1.00 49.10           H  
ATOM   2053  HE2 LYS A 128     -34.757  11.403   4.919  1.00 49.10           H  
ATOM   2054  HZ1 LYS A 128     -33.168  10.038   6.109  1.00 59.08           H  
ATOM   2055  HZ2 LYS A 128     -34.554   9.206   5.796  1.00 59.08           H  
ATOM   2056  HZ3 LYS A 128     -33.195   8.912   4.909  1.00 59.08           H  
ATOM   2057  N   GLN A 129     -28.393  12.296   5.808  1.00 11.40           N  
ANISOU 2057  N   GLN A 129     1577   1364   1392    397     51   -429
ATOM   2058  CA  GLN A 129     -27.682  11.505   6.819  1.00 10.97           C  
ANISOU 2058  CA  GLN A 129     1488   1382   1297    372     76   -432
ATOM   2059  C   GLN A 129     -27.078  12.359   7.949  1.00 10.87           C  
ANISOU 2059  C   GLN A 129     1497   1352   1280    305     71   -405
ATOM   2060  O   GLN A 129     -27.155  11.946   9.104  1.00  9.86           O  
ANISOU 2060  O   GLN A 129     1373   1250   1124    289     80   -423
ATOM   2061  CB  GLN A 129     -26.624  10.621   6.131  1.00 13.61           C  
ANISOU 2061  CB  GLN A 129     1758   1796   1618    375     94   -404
ATOM   2062  CG  GLN A 129     -25.834   9.698   7.083  1.00 17.70           C  
ANISOU 2062  CG  GLN A 129     2239   2395   2091    358    122   -408
ATOM   2063  CD  GLN A 129     -24.908   8.724   6.350  1.00 30.25           C  
ANISOU 2063  CD  GLN A 129     3764   4061   3668    349    140   -374
ATOM   2064  OE1 GLN A 129     -24.587   8.906   5.177  1.00 27.02           O  
ANISOU 2064  OE1 GLN A 129     3313   3728   3224    366    167   -387
ATOM   2065  NE2 GLN A 129     -24.454   7.686   7.053  1.00 21.26           N  
ANISOU 2065  NE2 GLN A 129     2616   2908   2554    317    126   -329
ATOM   2066  H   GLN A 129     -28.026  12.251   4.867  1.00 11.40           H  
ATOM   2067  HA  GLN A 129     -28.420  10.841   7.275  1.00 10.97           H  
ATOM   2068  HB3 GLN A 129     -25.926  11.258   5.587  1.00 13.61           H  
ATOM   2069  HB2 GLN A 129     -27.126  10.004   5.384  1.00 13.61           H  
ATOM   2070  HG3 GLN A 129     -26.532   9.124   7.694  1.00 17.70           H  
ATOM   2071  HG2 GLN A 129     -25.221  10.285   7.769  1.00 17.70           H  
ATOM   2072 HE22 GLN A 129     -23.833   7.019   6.619  1.00 21.26           H  
ATOM   2073 HE21 GLN A 129     -24.724   7.559   8.017  1.00 21.26           H  
ATOM   2074  N   ALA A 130     -26.532  13.540   7.601  1.00  9.06           N  
ANISOU 2074  N   ALA A 130     1282   1085   1077    272     56   -364
ATOM   2075  CA  ALA A 130     -26.036  14.540   8.549  1.00  8.77           C  
ANISOU 2075  CA  ALA A 130     1262   1033   1037    218     52   -340
ATOM   2076  C   ALA A 130     -27.148  15.134   9.431  1.00 10.33           C  
ANISOU 2076  C   ALA A 130     1505   1180   1240    208     39   -369
ATOM   2077  O   ALA A 130     -26.906  15.375  10.613  1.00  9.39           O  
ANISOU 2077  O   ALA A 130     1389   1077   1102    177     41   -373
ATOM   2078  CB  ALA A 130     -25.299  15.648   7.780  1.00  9.46           C  
ANISOU 2078  CB  ALA A 130     1354   1093   1147    192     41   -295
ATOM   2079  H   ALA A 130     -26.488  13.793   6.622  1.00  9.06           H  
ATOM   2080  HA  ALA A 130     -25.315  14.048   9.206  1.00  8.77           H  
ATOM   2081  HB1 ALA A 130     -24.459  15.242   7.216  1.00  9.46           H  
ATOM   2082  HB2 ALA A 130     -25.959  16.154   7.074  1.00  9.46           H  
ATOM   2083  HB3 ALA A 130     -24.900  16.403   8.459  1.00  9.46           H  
ATOM   2084  N   GLN A 131     -28.347  15.321   8.850  1.00  9.27           N  
ANISOU 2084  N   GLN A 131     1406    984   1131    234     24   -390
ATOM   2085  CA  GLN A 131     -29.549  15.777   9.542  1.00 10.07           C  
ANISOU 2085  CA  GLN A 131     1553   1031   1241    219      9   -420
ATOM   2086  C   GLN A 131     -30.187  14.687  10.424  1.00 10.94           C  
ANISOU 2086  C   GLN A 131     1660   1176   1319    232     17   -469
ATOM   2087  O   GLN A 131     -30.592  15.006  11.536  1.00 11.22           O  
ANISOU 2087  O   GLN A 131     1715   1205   1345    198      9   -486
ATOM   2088  CB  GLN A 131     -30.528  16.383   8.515  1.00 12.94           C  
ANISOU 2088  CB  GLN A 131     1959   1319   1638    248    -10   -432
ATOM   2089  CG  GLN A 131     -31.873  16.856   9.099  1.00 14.39           C  
ANISOU 2089  CG  GLN A 131     2158   1460   1849    224    -22   -384
ATOM   2090  CD  GLN A 131     -32.670  17.658   8.074  1.00 27.07           C  
ANISOU 2090  CD  GLN A 131     3806   2993   3486    256    -41   -388
ATOM   2091  OE1 GLN A 131     -32.475  18.863   7.939  1.00 24.17           O  
ANISOU 2091  OE1 GLN A 131     3446   2615   3123    312    -44   -423
ATOM   2092  NE2 GLN A 131     -33.569  16.993   7.346  1.00 25.38           N  
ANISOU 2092  NE2 GLN A 131     3621   2731   3293    225    -54   -350
ATOM   2093  H   GLN A 131     -28.457  15.109   7.868  1.00  9.27           H  
ATOM   2094  HA  GLN A 131     -29.251  16.590  10.208  1.00 10.07           H  
ATOM   2095  HB3 GLN A 131     -30.721  15.662   7.720  1.00 12.94           H  
ATOM   2096  HB2 GLN A 131     -30.031  17.227   8.034  1.00 12.94           H  
ATOM   2097  HG3 GLN A 131     -31.697  17.492   9.968  1.00 14.39           H  
ATOM   2098  HG2 GLN A 131     -32.469  16.011   9.445  1.00 14.39           H  
ATOM   2099 HE22 GLN A 131     -34.114  17.484   6.652  1.00 25.38           H  
ATOM   2100 HE21 GLN A 131     -33.698  16.000   7.470  1.00 25.38           H  
ATOM   2101  N   ASP A 132     -30.239  13.428   9.952  1.00  9.36           N  
ANISOU 2101  N   ASP A 132     1435   1020   1101    282     32   -495
ATOM   2102  CA  ASP A 132     -30.715  12.262  10.715  1.00 10.11           C  
ANISOU 2102  CA  ASP A 132     1525   1158   1159    302     43   -545
ATOM   2103  C   ASP A 132     -29.838  11.977  11.945  1.00 10.91           C  
ANISOU 2103  C   ASP A 132     1597   1327   1221    261     56   -526
ATOM   2104  O   ASP A 132     -30.381  11.676  13.006  1.00 10.20           O  
ANISOU 2104  O   ASP A 132     1521   1253   1102    251     54   -562
ATOM   2105  CB  ASP A 132     -30.855  10.965   9.874  1.00 11.94           C  
ANISOU 2105  CB  ASP A 132     1732   1428   1378    369     60   -575
ATOM   2106  CG  ASP A 132     -31.797  11.001   8.657  1.00 16.89           C  
ANISOU 2106  CG  ASP A 132     2398   1985   2036    424     44   -612
ATOM   2107  OD1 ASP A 132     -32.628  11.931   8.543  1.00 19.58           O  
ANISOU 2107  OD1 ASP A 132     2792   2242   2404    404     19   -622
ATOM   2108  OD2 ASP A 132     -31.745  10.013   7.891  1.00 19.17           O1-
ANISOU 2108  OD2 ASP A 132     2661   2301   2322    486     56   -631
ATOM   2109  H   ASP A 132     -29.929  13.242   9.005  1.00  9.36           H  
ATOM   2110  HA  ASP A 132     -31.706  12.518  11.095  1.00 10.11           H  
ATOM   2111  HB3 ASP A 132     -31.195  10.153  10.519  1.00 11.94           H  
ATOM   2112  HB2 ASP A 132     -29.868  10.678   9.505  1.00 11.94           H  
ATOM   2113  N   LEU A 133     -28.512  12.129  11.782  1.00  9.41           N  
ANISOU 2113  N   LEU A 133     1371   1174   1029    236     67   -472
ATOM   2114  CA  LEU A 133     -27.503  12.097  12.842  1.00  8.46           C  
ANISOU 2114  CA  LEU A 133     1229   1110    875    198     77   -447
ATOM   2115  C   LEU A 133     -27.708  13.217  13.878  1.00  9.10           C  
ANISOU 2115  C   LEU A 133     1338   1155    964    154     57   -440
ATOM   2116  O   LEU A 133     -27.586  12.955  15.074  1.00 10.07           O  
ANISOU 2116  O   LEU A 133     1461   1311   1055    137     55   -455
ATOM   2117  CB  LEU A 133     -26.103  12.096  12.174  1.00  8.53           C  
ANISOU 2117  CB  LEU A 133     1201   1152    888    182     89   -390
ATOM   2118  CG  LEU A 133     -24.871  12.316  13.090  1.00 10.45           C  
ANISOU 2118  CG  LEU A 133     1425   1449   1098    146     98   -357
ATOM   2119  CD1 LEU A 133     -23.614  11.618  12.528  1.00 11.36           C  
ANISOU 2119  CD1 LEU A 133     1520   1636   1162    162    117   -383
ATOM   2120  CD2 LEU A 133     -24.591  13.812  13.369  1.00 10.71           C  
ANISOU 2120  CD2 LEU A 133     1433   1494   1143    125    105   -301
ATOM   2121  H   LEU A 133     -28.160  12.347  10.859  1.00  9.41           H  
ATOM   2122  HA  LEU A 133     -27.617  11.150  13.373  1.00  8.46           H  
ATOM   2123  HB3 LEU A 133     -26.068  12.831  11.370  1.00  8.53           H  
ATOM   2124  HB2 LEU A 133     -26.015  11.131  11.674  1.00  8.53           H  
ATOM   2125  HG  LEU A 133     -25.087  11.823  14.039  1.00 10.45           H  
ATOM   2126 HD11 LEU A 133     -22.961  12.314  12.001  1.00 11.36           H  
ATOM   2127 HD12 LEU A 133     -23.031  11.166  13.331  1.00 11.36           H  
ATOM   2128 HD13 LEU A 133     -23.853  10.822  11.823  1.00 11.36           H  
ATOM   2129 HD21 LEU A 133     -24.860  14.075  14.391  1.00 10.71           H  
ATOM   2130 HD22 LEU A 133     -23.541  14.076  13.242  1.00 10.71           H  
ATOM   2131 HD23 LEU A 133     -25.164  14.468  12.712  1.00 10.71           H  
ATOM   2132  N   ALA A 134     -28.045  14.429  13.403  1.00  8.26           N  
ANISOU 2132  N   ALA A 134     1255    986    900    137     41   -420
ATOM   2133  CA  ALA A 134     -28.322  15.593  14.240  1.00  8.50           C  
ANISOU 2133  CA  ALA A 134     1306    986    938     95     24   -414
ATOM   2134  C   ALA A 134     -29.615  15.438  15.056  1.00 11.47           C  
ANISOU 2134  C   ALA A 134     1711   1345   1303     95      9   -471
ATOM   2135  O   ALA A 134     -29.571  15.676  16.258  1.00  9.75           O  
ANISOU 2135  O   ALA A 134     1493   1143   1067     62     -1   -477
ATOM   2136  CB  ALA A 134     -28.351  16.855  13.372  1.00  9.13           C  
ANISOU 2136  CB  ALA A 134     1405   1004   1061     80     13   -387
ATOM   2137  H   ALA A 134     -28.118  14.570  12.405  1.00  8.26           H  
ATOM   2138  HA  ALA A 134     -27.488  15.693  14.938  1.00  8.50           H  
ATOM   2139  HB1 ALA A 134     -27.517  16.862  12.674  1.00  9.13           H  
ATOM   2140  HB2 ALA A 134     -29.268  16.939  12.789  1.00  9.13           H  
ATOM   2141  HB3 ALA A 134     -28.260  17.752  13.983  1.00  9.13           H  
ATOM   2142  N   ARG A 135     -30.712  14.988  14.418  1.00 10.21           N  
ANISOU 2142  N   ARG A 135     1574   1153   1151    134      7   -515
ATOM   2143  CA  ARG A 135     -31.997  14.689  15.066  1.00 10.69           C  
ANISOU 2143  CA  ARG A 135     1670   1190   1202    137     -8   -576
ATOM   2144  C   ARG A 135     -31.914  13.538  16.086  1.00 13.10           C  
ANISOU 2144  C   ARG A 135     1955   1571   1452    141      1   -604
ATOM   2145  O   ARG A 135     -32.629  13.590  17.086  1.00 12.06           O  
ANISOU 2145  O   ARG A 135     1842   1440   1303    114    -17   -635
ATOM   2146  CB  ARG A 135     -33.077  14.364  14.013  1.00 12.81           C  
ANISOU 2146  CB  ARG A 135     1970   1405   1492    189    -12   -616
ATOM   2147  CG  ARG A 135     -33.436  15.532  13.070  1.00 26.02           C  
ANISOU 2147  CG  ARG A 135     3694   3027   3166    190    -34   -681
ATOM   2148  CD  ARG A 135     -34.620  15.262  12.118  1.00 39.55           C  
ANISOU 2148  CD  ARG A 135     5458   4641   4929    207    -53   -691
ATOM   2149  NE  ARG A 135     -34.486  14.016  11.336  1.00 47.69           N  
ANISOU 2149  NE  ARG A 135     6477   5667   5977    267    -40   -677
ATOM   2150  CZ  ARG A 135     -35.105  12.840  11.574  1.00 59.02           C  
ANISOU 2150  CZ  ARG A 135     7909   7069   7446    263    -42   -624
ATOM   2151  NH1 ARG A 135     -35.968  12.671  12.588  1.00 41.23           N  
ANISOU 2151  NH1 ARG A 135     5667   4785   5215    203    -54   -580
ATOM   2152  NH2 ARG A 135     -34.853  11.798  10.774  1.00 45.99           N1+
ANISOU 2152  NH2 ARG A 135     6244   5423   5807    319    -33   -614
ATOM   2153  H   ARG A 135     -30.667  14.821  13.420  1.00 10.21           H  
ATOM   2154  HA  ARG A 135     -32.307  15.582  15.612  1.00 10.69           H  
ATOM   2155  HB3 ARG A 135     -33.991  14.053  14.522  1.00 12.81           H  
ATOM   2156  HB2 ARG A 135     -32.748  13.502  13.430  1.00 12.81           H  
ATOM   2157  HG3 ARG A 135     -32.589  15.965  12.545  1.00 26.02           H  
ATOM   2158  HG2 ARG A 135     -33.771  16.324  13.741  1.00 26.02           H  
ATOM   2159  HD3 ARG A 135     -34.576  16.029  11.343  1.00 39.55           H  
ATOM   2160  HD2 ARG A 135     -35.588  15.399  12.599  1.00 39.55           H  
ATOM   2161  HE  ARG A 135     -33.827  14.051  10.570  1.00 47.69           H  
ATOM   2162 HH12 ARG A 135     -36.415  11.780  12.743  1.00 41.23           H  
ATOM   2163 HH11 ARG A 135     -36.173  13.443  13.206  1.00 41.23           H  
ATOM   2164 HH22 ARG A 135     -35.302  10.908  10.931  1.00 45.99           H  
ATOM   2165 HH21 ARG A 135     -34.195  11.888  10.007  1.00 45.99           H  
ATOM   2166  N   SER A 136     -31.032  12.551  15.842  1.00 10.24           N  
ANISOU 2166  N   SER A 136     1554   1277   1059    171     28   -591
ATOM   2167  CA  SER A 136     -30.749  11.443  16.762  1.00 10.52           C  
ANISOU 2167  CA  SER A 136     1567   1395   1035    174     41   -607
ATOM   2168  C   SER A 136     -30.051  11.895  18.059  1.00 12.63           C  
ANISOU 2168  C   SER A 136     1825   1688   1284    122     28   -577
ATOM   2169  O   SER A 136     -30.234  11.247  19.088  1.00 12.33           O  
ANISOU 2169  O   SER A 136     1792   1689   1205    113     20   -608
ATOM   2170  CB  SER A 136     -29.904  10.370  16.046  1.00 11.16           C  
ANISOU 2170  CB  SER A 136     1603   1545   1093    201     73   -579
ATOM   2171  OG  SER A 136     -30.693   9.659  15.114  1.00 12.09           O  
ANISOU 2171  OG  SER A 136     1719   1654   1219    256     86   -611
ATOM   2172  H   SER A 136     -30.492  12.568  14.987  1.00 10.24           H  
ATOM   2173  HA  SER A 136     -31.700  10.994  17.056  1.00 10.52           H  
ATOM   2174  HB3 SER A 136     -29.512   9.645  16.760  1.00 11.16           H  
ATOM   2175  HB2 SER A 136     -29.045  10.808  15.539  1.00 11.16           H  
ATOM   2176  HG  SER A 136     -30.829  10.222  14.346  1.00 12.09           H  
ATOM   2177  N   TYR A 137     -29.291  13.000  17.985  1.00 11.21           N  
ANISOU 2177  N   TYR A 137     1634   1491   1136     91     25   -518
ATOM   2178  CA  TYR A 137     -28.605  13.628  19.116  1.00 10.85           C  
ANISOU 2178  CA  TYR A 137     1576   1466   1080     49     12   -484
ATOM   2179  C   TYR A 137     -29.382  14.836  19.688  1.00 12.72           C  
ANISOU 2179  C   TYR A 137     1838   1656   1340     14    -17   -502
ATOM   2180  O   TYR A 137     -28.937  15.397  20.689  1.00 14.55           O  
ANISOU 2180  O   TYR A 137     2057   1915   1557    -19    -30   -485
ATOM   2181  CB  TYR A 137     -27.187  14.054  18.666  1.00 12.23           C  
ANISOU 2181  CB  TYR A 137     1728   1639   1278     37     22   -417
ATOM   2182  CG  TYR A 137     -26.251  12.979  18.117  1.00 12.78           C  
ANISOU 2182  CG  TYR A 137     1770   1761   1326     55     47   -387
ATOM   2183  CD1 TYR A 137     -25.210  13.355  17.240  1.00 15.61           C  
ANISOU 2183  CD1 TYR A 137     2112   2190   1631     63     58   -395
ATOM   2184  CD2 TYR A 137     -26.380  11.618  18.478  1.00 12.99           C  
ANISOU 2184  CD2 TYR A 137     1784   1769   1381     59     58   -347
ATOM   2185  CE1 TYR A 137     -24.318  12.395  16.728  1.00 16.72           C  
ANISOU 2185  CE1 TYR A 137     2224   2379   1750     72     82   -361
ATOM   2186  CE2 TYR A 137     -25.499  10.654  17.952  1.00 13.14           C  
ANISOU 2186  CE2 TYR A 137     1776   1835   1382     66     79   -317
ATOM   2187  CZ  TYR A 137     -24.467  11.040  17.075  1.00 19.51           C  
ANISOU 2187  CZ  TYR A 137     2566   2710   2138     71     92   -322
ATOM   2188  OH  TYR A 137     -23.616  10.104  16.565  1.00 19.40           O  
ANISOU 2188  OH  TYR A 137     2523   2743   2104     71    113   -286
ATOM   2189  H   TYR A 137     -29.183  13.465  17.094  1.00 11.21           H  
ATOM   2190  HA  TYR A 137     -28.506  12.918  19.939  1.00 10.85           H  
ATOM   2191  HB3 TYR A 137     -26.667  14.519  19.504  1.00 12.23           H  
ATOM   2192  HB2 TYR A 137     -27.284  14.827  17.901  1.00 12.23           H  
ATOM   2193  HD1 TYR A 137     -25.088  14.385  16.949  1.00 15.61           H  
ATOM   2194  HD2 TYR A 137     -27.157  11.296  19.155  1.00 12.99           H  
ATOM   2195  HE1 TYR A 137     -23.527  12.701  16.059  1.00 16.72           H  
ATOM   2196  HE2 TYR A 137     -25.614   9.616  18.228  1.00 13.14           H  
ATOM   2197  HH  TYR A 137     -22.949  10.474  15.983  1.00 19.40           H  
ATOM   2198  N   GLY A 138     -30.507  15.229  19.058  1.00 10.92           N  
ANISOU 2198  N   GLY A 138     1643   1358   1147     18    -27   -533
ATOM   2199  CA  GLY A 138     -31.333  16.385  19.434  1.00 11.47           C  
ANISOU 2199  CA  GLY A 138     1738   1375   1244    -23    -53   -545
ATOM   2200  C   GLY A 138     -30.709  17.742  19.041  1.00 12.65           C  
ANISOU 2200  C   GLY A 138     1871   1508   1425    -55    -54   -487
ATOM   2201  O   GLY A 138     -31.221  18.783  19.449  1.00 14.34           O  
ANISOU 2201  O   GLY A 138     2080   1725   1644    -97    -72   -479
ATOM   2202  H   GLY A 138     -30.811  14.708  18.247  1.00 10.92           H  
ATOM   2203  HA3 GLY A 138     -31.524  16.372  20.508  1.00 11.47           H  
ATOM   2204  HA2 GLY A 138     -32.299  16.291  18.938  1.00 11.47           H  
ATOM   2205  N   ILE A 139     -29.609  17.728  18.275  1.00  9.70           N  
ANISOU 2205  N   ILE A 139     1487   1125   1071    -35    -36   -448
ATOM   2206  CA  ILE A 139     -28.801  18.875  17.869  1.00  9.53           C  
ANISOU 2206  CA  ILE A 139     1453   1091   1076    -57    -33   -395
ATOM   2207  C   ILE A 139     -29.437  19.607  16.660  1.00 11.82           C  
ANISOU 2207  C   ILE A 139     1765   1320   1405    -46    -29   -382
ATOM   2208  O   ILE A 139     -29.762  18.942  15.675  1.00 10.79           O  
ANISOU 2208  O   ILE A 139     1650   1172   1279    -10    -24   -403
ATOM   2209  CB  ILE A 139     -27.393  18.363  17.441  1.00 10.58           C  
ANISOU 2209  CB  ILE A 139     1552   1280   1190    -49    -17   -352
ATOM   2210  CG1 ILE A 139     -26.624  17.796  18.655  1.00  9.50           C  
ANISOU 2210  CG1 ILE A 139     1407   1151   1050    -12      2   -342
ATOM   2211  CG2 ILE A 139     -26.522  19.422  16.737  1.00 11.18           C  
ANISOU 2211  CG2 ILE A 139     1607   1416   1226    -60    -24   -357
ATOM   2212  CD1 ILE A 139     -25.361  17.024  18.260  1.00 11.02           C  
ANISOU 2212  CD1 ILE A 139     1573   1385   1230    -10     16   -297
ATOM   2213  H   ILE A 139     -29.283  16.835  17.932  1.00  9.70           H  
ATOM   2214  HA  ILE A 139     -28.671  19.520  18.737  1.00  9.53           H  
ATOM   2215  HB  ILE A 139     -27.533  17.543  16.735  1.00 10.58           H  
ATOM   2216 HG13 ILE A 139     -27.258  17.131  19.240  1.00  9.50           H  
ATOM   2217 HG12 ILE A 139     -26.353  18.611  19.328  1.00  9.50           H  
ATOM   2218 HG21 ILE A 139     -25.499  19.083  16.605  1.00 11.18           H  
ATOM   2219 HG22 ILE A 139     -26.894  19.676  15.745  1.00 11.18           H  
ATOM   2220 HG23 ILE A 139     -26.484  20.330  17.332  1.00 11.18           H  
ATOM   2221 HD11 ILE A 139     -24.518  17.699  18.135  1.00 11.02           H  
ATOM   2222 HD12 ILE A 139     -25.094  16.292  19.020  1.00 11.02           H  
ATOM   2223 HD13 ILE A 139     -25.497  16.502  17.314  1.00 11.02           H  
ATOM   2224  N   PRO A 140     -29.559  20.955  16.719  1.00 10.91           N  
ANISOU 2224  N   PRO A 140     1648   1183   1314    -69    -29   -344
ATOM   2225  CA  PRO A 140     -29.830  21.789  15.529  1.00 11.91           C  
ANISOU 2225  CA  PRO A 140     1797   1258   1471    -57    -26   -327
ATOM   2226  C   PRO A 140     -28.718  21.710  14.458  1.00 11.73           C  
ANISOU 2226  C   PRO A 140     1757   1256   1446    -24    -10   -301
ATOM   2227  O   PRO A 140     -27.600  22.160  14.714  1.00 10.04           O  
ANISOU 2227  O   PRO A 140     1513   1090   1211    -21      1   -283
ATOM   2228  CB  PRO A 140     -29.980  23.217  16.100  1.00 14.42           C  
ANISOU 2228  CB  PRO A 140     2113   1558   1807    -98    -30   -293
ATOM   2229  CG  PRO A 140     -30.264  23.026  17.580  1.00 18.65           C  
ANISOU 2229  CG  PRO A 140     2630   2129   2327   -132    -39   -303
ATOM   2230  CD  PRO A 140     -29.473  21.777  17.925  1.00 13.61           C  
ANISOU 2230  CD  PRO A 140     1969   1545   1655   -107    -33   -317
ATOM   2231  HA  PRO A 140     -30.785  21.471  15.108  1.00 11.91           H  
ATOM   2232  HB3 PRO A 140     -30.771  23.782  15.605  1.00 14.42           H  
ATOM   2233  HB2 PRO A 140     -29.062  23.796  15.992  1.00 14.42           H  
ATOM   2234  HG3 PRO A 140     -31.327  22.831  17.724  1.00 18.65           H  
ATOM   2235  HG2 PRO A 140     -29.995  23.882  18.197  1.00 18.65           H  
ATOM   2236  HD2 PRO A 140     -28.428  22.018  18.122  1.00 13.61           H  
ATOM   2237  HD3 PRO A 140     -29.898  21.305  18.812  1.00 13.61           H  
ATOM   2238  N   PHE A 141     -29.051  21.141  13.287  1.00  9.76           N  
ANISOU 2238  N   PHE A 141     1526    968   1216      1    -10   -300
ATOM   2239  CA  PHE A 141     -28.210  21.156  12.086  1.00  9.27           C  
ANISOU 2239  CA  PHE A 141     1449    919   1156     27      0   -275
ATOM   2240  C   PHE A 141     -28.527  22.387  11.225  1.00 10.52           C  
ANISOU 2240  C   PHE A 141     1624   1038   1336     15     -4   -242
ATOM   2241  O   PHE A 141     -29.691  22.587  10.875  1.00 11.01           O  
ANISOU 2241  O   PHE A 141     1718   1048   1418     13    -16   -248
ATOM   2242  CB  PHE A 141     -28.348  19.820  11.319  1.00 10.71           C  
ANISOU 2242  CB  PHE A 141     1633   1097   1338     72      1   -302
ATOM   2243  CG  PHE A 141     -27.802  19.787   9.898  1.00 10.78           C  
ANISOU 2243  CG  PHE A 141     1626   1116   1353     96      6   -276
ATOM   2244  CD1 PHE A 141     -26.410  19.847   9.670  1.00 10.24           C  
ANISOU 2244  CD1 PHE A 141     1526   1094   1271     87     18   -249
ATOM   2245  CD2 PHE A 141     -28.679  19.819   8.792  1.00 11.46           C  
ANISOU 2245  CD2 PHE A 141     1730   1164   1460    125     -3   -276
ATOM   2246  CE1 PHE A 141     -25.919  19.884   8.371  1.00 11.14           C  
ANISOU 2246  CE1 PHE A 141     1624   1217   1390    102     19   -228
ATOM   2247  CE2 PHE A 141     -28.167  19.853   7.501  1.00 12.73           C  
ANISOU 2247  CE2 PHE A 141     1872   1341   1625    145     -2   -253
ATOM   2248  CZ  PHE A 141     -26.794  19.881   7.292  1.00 10.58           C  
ANISOU 2248  CZ  PHE A 141     1567   1117   1338    130      8   -230
ATOM   2249  H   PHE A 141     -29.985  20.777  13.164  1.00  9.76           H  
ATOM   2250  HA  PHE A 141     -27.164  21.228  12.385  1.00  9.27           H  
ATOM   2251  HB3 PHE A 141     -29.390  19.497  11.302  1.00 10.71           H  
ATOM   2252  HB2 PHE A 141     -27.807  19.059  11.878  1.00 10.71           H  
ATOM   2253  HD1 PHE A 141     -25.725  19.872  10.504  1.00 10.24           H  
ATOM   2254  HD2 PHE A 141     -29.749  19.813   8.942  1.00 11.46           H  
ATOM   2255  HE1 PHE A 141     -24.853  19.925   8.202  1.00 11.14           H  
ATOM   2256  HE2 PHE A 141     -28.841  19.866   6.656  1.00 12.73           H  
ATOM   2257  HZ  PHE A 141     -26.405  19.913   6.285  1.00 10.58           H  
ATOM   2258  N   ILE A 142     -27.487  23.172  10.903  1.00  8.03           N  
ANISOU 2258  N   ILE A 142     1291    744   1017      9      4   -208
ATOM   2259  CA  ILE A 142     -27.598  24.412  10.139  1.00  8.30           C  
ANISOU 2259  CA  ILE A 142     1339    750   1063      1      2   -178
ATOM   2260  C   ILE A 142     -26.782  24.264   8.839  1.00  8.82           C  
ANISOU 2260  C   ILE A 142     1394    831   1127     25      4   -162
ATOM   2261  O   ILE A 142     -25.576  24.013   8.901  1.00  8.26           O  
ANISOU 2261  O   ILE A 142     1299    798   1044     27     11   -157
ATOM   2262  CB  ILE A 142     -27.021  25.628  10.935  1.00 11.11           C  
ANISOU 2262  CB  ILE A 142     1688   1120   1414    -33      8   -155
ATOM   2263  CG1 ILE A 142     -27.523  25.723  12.398  1.00 12.24           C  
ANISOU 2263  CG1 ILE A 142     1836   1256   1561    -64      3   -170
ATOM   2264  CG2 ILE A 142     -27.230  26.979  10.215  1.00 10.00           C  
ANISOU 2264  CG2 ILE A 142     1560    961   1279    -40     10   -123
ATOM   2265  CD1 ILE A 142     -29.031  25.965  12.562  1.00 22.28           C  
ANISOU 2265  CD1 ILE A 142     3142   2471   2852    -82     -9   -173
ATOM   2266  H   ILE A 142     -26.563  22.943  11.243  1.00  8.03           H  
ATOM   2267  HA  ILE A 142     -28.636  24.623   9.876  1.00  8.30           H  
ATOM   2268  HB  ILE A 142     -25.942  25.488  11.016  1.00 11.11           H  
ATOM   2269 HG13 ILE A 142     -26.987  26.528  12.903  1.00 12.24           H  
ATOM   2270 HG12 ILE A 142     -27.249  24.822  12.948  1.00 12.24           H  
ATOM   2271 HG21 ILE A 142     -26.773  27.794  10.777  1.00 10.00           H  
ATOM   2272 HG22 ILE A 142     -26.789  26.996   9.220  1.00 10.00           H  
ATOM   2273 HG23 ILE A 142     -28.289  27.212  10.099  1.00 10.00           H  
ATOM   2274 HD11 ILE A 142     -29.337  25.784  13.593  1.00 22.28           H  
ATOM   2275 HD12 ILE A 142     -29.294  26.995  12.319  1.00 22.28           H  
ATOM   2276 HD13 ILE A 142     -29.622  25.308  11.927  1.00 22.28           H  
ATOM   2277  N   GLU A 143     -27.446  24.467   7.688  1.00  7.90           N  
ANISOU 2277  N   GLU A 143     1297    683   1023     40     -6   -151
ATOM   2278  CA  GLU A 143     -26.795  24.614   6.383  1.00  8.64           C  
ANISOU 2278  CA  GLU A 143     1380    788   1114     59     -9   -134
ATOM   2279  C   GLU A 143     -26.253  26.046   6.267  1.00  9.35           C  
ANISOU 2279  C   GLU A 143     1476    880   1197     37     -6   -105
ATOM   2280  O   GLU A 143     -27.034  26.999   6.289  1.00  8.71           O  
ANISOU 2280  O   GLU A 143     1419    773   1120     21     -7    -91
ATOM   2281  CB  GLU A 143     -27.772  24.278   5.240  1.00  9.45           C  
ANISOU 2281  CB  GLU A 143     1502    860   1231     89    -24   -135
ATOM   2282  CG  GLU A 143     -28.289  22.822   5.291  1.00 12.69           C  
ANISOU 2282  CG  GLU A 143     1910   1264   1648    119    -27   -169
ATOM   2283  CD  GLU A 143     -29.150  22.389   4.093  1.00 14.77           C  
ANISOU 2283  CD  GLU A 143     2194   1490   1927    158    -43   -170
ATOM   2284  OE1 GLU A 143     -28.977  22.949   2.986  1.00 19.00           O  
ANISOU 2284  OE1 GLU A 143     2760   1982   2477    169    -51   -190
ATOM   2285  OE2 GLU A 143     -29.965  21.463   4.298  1.00 16.82           O1-
ANISOU 2285  OE2 GLU A 143     2439   1766   2186    180    -51   -154
ATOM   2286  H   GLU A 143     -28.437  24.657   7.709  1.00  7.90           H  
ATOM   2287  HA  GLU A 143     -25.960  23.912   6.319  1.00  8.64           H  
ATOM   2288  HB3 GLU A 143     -27.265  24.465   4.292  1.00  9.45           H  
ATOM   2289  HB2 GLU A 143     -28.624  24.960   5.265  1.00  9.45           H  
ATOM   2290  HG3 GLU A 143     -28.856  22.669   6.211  1.00 12.69           H  
ATOM   2291  HG2 GLU A 143     -27.438  22.142   5.341  1.00 12.69           H  
ATOM   2292  N   THR A 144     -24.920  26.156   6.225  1.00  6.51           N  
ANISOU 2292  N   THR A 144     1097    550    825     34     -2    -97
ATOM   2293  CA  THR A 144     -24.182  27.397   6.443  1.00  6.37           C  
ANISOU 2293  CA  THR A 144     1087    534    798     19      1    -76
ATOM   2294  C   THR A 144     -23.242  27.676   5.255  1.00  6.65           C  
ANISOU 2294  C   THR A 144     1121    579    828     29     -9    -67
ATOM   2295  O   THR A 144     -22.788  26.748   4.585  1.00  7.03           O  
ANISOU 2295  O   THR A 144     1151    642    880     41    -16    -74
ATOM   2296  CB  THR A 144     -23.326  27.264   7.738  1.00  6.57           C  
ANISOU 2296  CB  THR A 144     1100    582    816      4     14    -76
ATOM   2297  OG1 THR A 144     -24.157  26.884   8.817  1.00  6.17           O  
ANISOU 2297  OG1 THR A 144     1029    555    761      8     14    -82
ATOM   2298  CG2 THR A 144     -22.568  28.516   8.217  1.00  7.22           C  
ANISOU 2298  CG2 THR A 144     1179    665    901    -10     22    -85
ATOM   2299  H   THR A 144     -24.351  25.319   6.168  1.00  6.51           H  
ATOM   2300  HA  THR A 144     -24.866  28.240   6.550  1.00  6.37           H  
ATOM   2301  HB  THR A 144     -22.605  26.462   7.598  1.00  6.57           H  
ATOM   2302  HG1 THR A 144     -24.551  26.031   8.612  1.00  6.17           H  
ATOM   2303 HG21 THR A 144     -21.934  28.273   9.070  1.00  7.22           H  
ATOM   2304 HG22 THR A 144     -21.923  28.946   7.456  1.00  7.22           H  
ATOM   2305 HG23 THR A 144     -23.253  29.294   8.546  1.00  7.22           H  
ATOM   2306  N   SER A 145     -22.953  28.962   5.030  1.00  5.57           N  
ANISOU 2306  N   SER A 145      997    443    677     20     -9    -51
ATOM   2307  CA  SER A 145     -21.958  29.447   4.084  1.00  6.05           C  
ANISOU 2307  CA  SER A 145     1060    509    728     23    -19    -47
ATOM   2308  C   SER A 145     -21.625  30.881   4.498  1.00  6.47           C  
ANISOU 2308  C   SER A 145     1125    566    768     11     -8    -43
ATOM   2309  O   SER A 145     -22.479  31.752   4.351  1.00  6.80           O  
ANISOU 2309  O   SER A 145     1183    601    799      8      0    -33
ATOM   2310  CB  SER A 145     -22.474  29.344   2.629  1.00  6.28           C  
ANISOU 2310  CB  SER A 145     1104    530    754     35    -37    -37
ATOM   2311  OG  SER A 145     -21.583  29.953   1.713  1.00  6.74           O  
ANISOU 2311  OG  SER A 145     1164    600    796     31    -48    -35
ATOM   2312  H   SER A 145     -23.377  29.671   5.615  1.00  5.57           H  
ATOM   2313  HA  SER A 145     -21.062  28.834   4.181  1.00  6.05           H  
ATOM   2314  HB3 SER A 145     -23.450  29.818   2.532  1.00  6.28           H  
ATOM   2315  HB2 SER A 145     -22.602  28.301   2.339  1.00  6.28           H  
ATOM   2316  HG  SER A 145     -20.857  29.347   1.536  1.00  6.74           H  
ATOM   2317  N   ALA A 146     -20.400  31.105   4.997  1.00  6.04           N  
ANISOU 2317  N   ALA A 146     1062    522    711      6     -6    -49
ATOM   2318  CA  ALA A 146     -19.894  32.419   5.401  1.00  5.90           C  
ANISOU 2318  CA  ALA A 146     1058    503    679      5      2    -49
ATOM   2319  C   ALA A 146     -19.794  33.427   4.239  1.00  8.40           C  
ANISOU 2319  C   ALA A 146     1396    817    977      8    -10    -48
ATOM   2320  O   ALA A 146     -19.995  34.620   4.467  1.00  7.98           O  
ANISOU 2320  O   ALA A 146     1360    767    906     12      0    -48
ATOM   2321  CB  ALA A 146     -18.529  32.240   6.080  1.00  7.19           C  
ANISOU 2321  CB  ALA A 146     1215    668    847      0      1    -55
ATOM   2322  H   ALA A 146     -19.749  30.334   5.071  1.00  6.04           H  
ATOM   2323  HA  ALA A 146     -20.590  32.822   6.138  1.00  5.90           H  
ATOM   2324  HB1 ALA A 146     -18.549  31.432   6.809  1.00  7.19           H  
ATOM   2325  HB2 ALA A 146     -17.748  32.004   5.357  1.00  7.19           H  
ATOM   2326  HB3 ALA A 146     -18.239  33.145   6.612  1.00  7.19           H  
ATOM   2327  N   LYS A 147     -19.520  32.922   3.022  1.00  6.64           N  
ANISOU 2327  N   LYS A 147     1171    595    755      9    -31    -47
ATOM   2328  CA  LYS A 147     -19.457  33.693   1.777  1.00  6.98           C  
ANISOU 2328  CA  LYS A 147     1234    640    777     12    -46    -45
ATOM   2329  C   LYS A 147     -20.826  34.178   1.278  1.00  8.12           C  
ANISOU 2329  C   LYS A 147     1397    784    904     18    -39    -30
ATOM   2330  O   LYS A 147     -20.910  35.303   0.786  1.00  9.10           O  
ANISOU 2330  O   LYS A 147     1542    914   1000     20    -35    -30
ATOM   2331  CB  LYS A 147     -18.712  32.877   0.704  1.00  8.20           C  
ANISOU 2331  CB  LYS A 147     1375    803    937     12    -74    -45
ATOM   2332  CG  LYS A 147     -17.212  32.739   1.009  1.00  9.40           C  
ANISOU 2332  CG  LYS A 147     1547    963   1064     13    -96    -45
ATOM   2333  CD  LYS A 147     -16.440  32.025  -0.107  1.00 16.79           C  
ANISOU 2333  CD  LYS A 147     2460   1914   2007      9   -125    -47
ATOM   2334  CE  LYS A 147     -14.932  31.979   0.181  1.00 27.11           C  
ANISOU 2334  CE  LYS A 147     3784   3232   3286      7   -153    -49
ATOM   2335  NZ  LYS A 147     -14.200  31.198  -0.830  1.00 40.68           N1+
ANISOU 2335  NZ  LYS A 147     5472   4973   5013      6   -184    -47
ATOM   2336  H   LYS A 147     -19.375  31.927   2.931  1.00  6.64           H  
ATOM   2337  HA  LYS A 147     -18.877  34.594   1.962  1.00  6.98           H  
ATOM   2338  HB3 LYS A 147     -18.815  33.376  -0.262  1.00  8.20           H  
ATOM   2339  HB2 LYS A 147     -19.170  31.893   0.588  1.00  8.20           H  
ATOM   2340  HG3 LYS A 147     -17.074  32.196   1.945  1.00  9.40           H  
ATOM   2341  HG2 LYS A 147     -16.782  33.729   1.166  1.00  9.40           H  
ATOM   2342  HD3 LYS A 147     -16.620  32.534  -1.055  1.00 16.79           H  
ATOM   2343  HD2 LYS A 147     -16.836  31.016  -0.224  1.00 16.79           H  
ATOM   2344  HE3 LYS A 147     -14.750  31.536   1.160  1.00 27.11           H  
ATOM   2345  HE2 LYS A 147     -14.522  32.990   0.210  1.00 27.11           H  
ATOM   2346  HZ1 LYS A 147     -14.545  30.249  -0.830  1.00 40.68           H  
ATOM   2347  HZ2 LYS A 147     -14.338  31.608  -1.743  1.00 40.68           H  
ATOM   2348  HZ3 LYS A 147     -13.216  31.197  -0.604  1.00 40.68           H  
ATOM   2349  N   THR A 148     -21.868  33.347   1.443  1.00  6.38           N  
ANISOU 2349  N   THR A 148     1172    555    698     21    -35    -17
ATOM   2350  CA  THR A 148     -23.255  33.694   1.109  1.00  6.65           C  
ANISOU 2350  CA  THR A 148     1226    583    719     22    -30      4
ATOM   2351  C   THR A 148     -23.981  34.416   2.273  1.00  6.84           C  
ANISOU 2351  C   THR A 148     1249    605    745      9     -3     11
ATOM   2352  O   THR A 148     -25.048  34.990   2.064  1.00  6.73           O  
ANISOU 2352  O   THR A 148     1251    590    718      1      5     33
ATOM   2353  CB  THR A 148     -24.065  32.424   0.720  1.00  7.65           C  
ANISOU 2353  CB  THR A 148     1355    693    860     33    -49     17
ATOM   2354  OG1 THR A 148     -23.327  31.657  -0.212  1.00  7.00           O  
ANISOU 2354  OG1 THR A 148     1256    597    807     33    -41      8
ATOM   2355  CG2 THR A 148     -25.434  32.686   0.064  1.00  8.37           C  
ANISOU 2355  CG2 THR A 148     1437    795    948     47    -78     12
ATOM   2356  H   THR A 148     -21.721  32.437   1.859  1.00  6.38           H  
ATOM   2357  HA  THR A 148     -23.259  34.372   0.252  1.00  6.65           H  
ATOM   2358  HB  THR A 148     -24.215  31.803   1.604  1.00  7.65           H  
ATOM   2359  HG1 THR A 148     -22.565  31.279   0.238  1.00  7.00           H  
ATOM   2360 HG21 THR A 148     -25.886  31.753  -0.276  1.00  8.37           H  
ATOM   2361 HG22 THR A 148     -26.146  33.144   0.749  1.00  8.37           H  
ATOM   2362 HG23 THR A 148     -25.338  33.340  -0.803  1.00  8.37           H  
ATOM   2363  N   ARG A 149     -23.371  34.387   3.473  1.00  6.80           N  
ANISOU 2363  N   ARG A 149     1224    603    758      4      9     -3
ATOM   2364  CA  ARG A 149     -23.885  34.868   4.760  1.00  7.18           C  
ANISOU 2364  CA  ARG A 149     1262    655    812    -10     31      0
ATOM   2365  C   ARG A 149     -25.099  34.067   5.279  1.00  7.61           C  
ANISOU 2365  C   ARG A 149     1314    688    890    -19     27      4
ATOM   2366  O   ARG A 149     -25.960  34.623   5.961  1.00  7.36           O  
ANISOU 2366  O   ARG A 149     1272    658    866    -36     40      5
ATOM   2367  CB  ARG A 149     -24.111  36.397   4.781  1.00 10.56           C  
ANISOU 2367  CB  ARG A 149     1698   1100   1214    -17     50     14
ATOM   2368  CG  ARG A 149     -22.902  37.229   4.300  1.00 15.26           C  
ANISOU 2368  CG  ARG A 149     2271   1718   1809    -19     72      5
ATOM   2369  CD  ARG A 149     -23.049  38.749   4.509  1.00 17.10           C  
ANISOU 2369  CD  ARG A 149     2505   1978   2014    -22     95     18
ATOM   2370  NE  ARG A 149     -23.215  39.108   5.930  1.00 19.29           N  
ANISOU 2370  NE  ARG A 149     2801   2266   2260     -3     94     11
ATOM   2371  CZ  ARG A 149     -24.351  39.333   6.617  1.00 26.24           C  
ANISOU 2371  CZ  ARG A 149     3697   3164   3107     -5    104     27
ATOM   2372  NH1 ARG A 149     -25.555  39.360   6.026  1.00 19.50           N  
ANISOU 2372  NH1 ARG A 149     2843   2316   2251    -29    116     57
ATOM   2373  NH2 ARG A 149     -24.273  39.524   7.940  1.00 24.15           N1+
ANISOU 2373  NH2 ARG A 149     3452   2912   2812     14    102     14
ATOM   2374  H   ARG A 149     -22.482  33.911   3.532  1.00  6.80           H  
ATOM   2375  HA  ARG A 149     -23.083  34.660   5.470  1.00  7.18           H  
ATOM   2376  HB3 ARG A 149     -24.352  36.672   5.808  1.00 10.56           H  
ATOM   2377  HB2 ARG A 149     -24.986  36.659   4.186  1.00 10.56           H  
ATOM   2378  HG3 ARG A 149     -22.819  37.064   3.226  1.00 15.26           H  
ATOM   2379  HG2 ARG A 149     -21.961  36.870   4.720  1.00 15.26           H  
ATOM   2380  HD3 ARG A 149     -23.807  39.182   3.856  1.00 17.10           H  
ATOM   2381  HD2 ARG A 149     -22.108  39.217   4.219  1.00 17.10           H  
ATOM   2382  HE  ARG A 149     -22.351  39.104   6.461  1.00 19.29           H  
ATOM   2383 HH12 ARG A 149     -25.630  39.209   5.031  1.00 19.50           H  
ATOM   2384 HH11 ARG A 149     -26.392  39.517   6.569  1.00 19.50           H  
ATOM   2385 HH22 ARG A 149     -25.107  39.670   8.491  1.00 24.15           H  
ATOM   2386 HH21 ARG A 149     -23.378  39.491   8.407  1.00 24.15           H  
ATOM   2387  N   GLN A 150     -25.119  32.762   4.971  1.00  5.87           N  
ANISOU 2387  N   GLN A 150     1102    447    682     -7      7      3
ATOM   2388  CA  GLN A 150     -26.059  31.777   5.498  1.00  5.77           C  
ANISOU 2388  CA  GLN A 150     1087    416    689     -9      2     -1
ATOM   2389  C   GLN A 150     -25.511  31.193   6.806  1.00  7.07           C  
ANISOU 2389  C   GLN A 150     1233    584    869    -18     12    -22
ATOM   2390  O   GLN A 150     -24.326  30.869   6.865  1.00  5.94           O  
ANISOU 2390  O   GLN A 150     1070    461    724    -10     13    -36
ATOM   2391  CB  GLN A 150     -26.245  30.656   4.458  1.00  7.21           C  
ANISOU 2391  CB  GLN A 150     1275    579    885     18    -20     -7
ATOM   2392  CG  GLN A 150     -26.991  31.120   3.194  1.00  6.86           C  
ANISOU 2392  CG  GLN A 150     1232    510    865     26    -25    -22
ATOM   2393  CD  GLN A 150     -27.072  30.025   2.129  1.00 11.19           C  
ANISOU 2393  CD  GLN A 150     1777   1053   1423     61    -44    -30
ATOM   2394  OE1 GLN A 150     -26.080  29.364   1.828  1.00 12.74           O  
ANISOU 2394  OE1 GLN A 150     1977   1253   1610     76    -58    -16
ATOM   2395  NE2 GLN A 150     -28.249  29.851   1.526  1.00 11.44           N  
ANISOU 2395  NE2 GLN A 150     1801   1074   1471     76    -45    -54
ATOM   2396  H   GLN A 150     -24.352  32.384   4.430  1.00  5.87           H  
ATOM   2397  HA  GLN A 150     -27.025  32.250   5.690  1.00  5.77           H  
ATOM   2398  HB3 GLN A 150     -26.798  29.827   4.905  1.00  7.21           H  
ATOM   2399  HB2 GLN A 150     -25.269  30.254   4.185  1.00  7.21           H  
ATOM   2400  HG3 GLN A 150     -26.484  31.978   2.754  1.00  6.86           H  
ATOM   2401  HG2 GLN A 150     -27.993  31.457   3.462  1.00  6.86           H  
ATOM   2402 HE22 GLN A 150     -28.348  29.148   0.808  1.00 11.44           H  
ATOM   2403 HE21 GLN A 150     -29.047  30.414   1.784  1.00 11.44           H  
ATOM   2404  N   GLY A 151     -26.390  31.047   7.811  1.00  6.44           N  
ANISOU 2404  N   GLY A 151     1157    489    800    -38     17    -21
ATOM   2405  CA  GLY A 151     -26.108  30.399   9.096  1.00  6.83           C  
ANISOU 2405  CA  GLY A 151     1189    547    860    -48     21    -42
ATOM   2406  C   GLY A 151     -25.142  31.168  10.019  1.00  7.07           C  
ANISOU 2406  C   GLY A 151     1193    614    878    -56     35    -45
ATOM   2407  O   GLY A 151     -24.862  30.676  11.111  1.00  6.93           O  
ANISOU 2407  O   GLY A 151     1159    608    865    -62     36    -61
ATOM   2408  H   GLY A 151     -27.344  31.346   7.668  1.00  6.44           H  
ATOM   2409  HA3 GLY A 151     -25.708  29.400   8.916  1.00  6.83           H  
ATOM   2410  HA2 GLY A 151     -27.053  30.264   9.620  1.00  6.83           H  
ATOM   2411  N   VAL A 152     -24.632  32.346   9.609  1.00  6.14           N  
ANISOU 2411  N   VAL A 152     1072    515    744    -53     45    -32
ATOM   2412  CA  VAL A 152     -23.655  33.152  10.354  1.00  6.47           C  
ANISOU 2412  CA  VAL A 152     1092    588    778    -50     56    -36
ATOM   2413  C   VAL A 152     -24.217  33.793  11.642  1.00  7.41           C  
ANISOU 2413  C   VAL A 152     1191    724    899    -72     66    -34
ATOM   2414  O   VAL A 152     -23.444  34.022  12.572  1.00  7.23           O  
ANISOU 2414  O   VAL A 152     1150    719    880    -73     64    -46
ATOM   2415  CB  VAL A 152     -23.038  34.274   9.469  1.00  8.35           C  
ANISOU 2415  CB  VAL A 152     1336    838    998    -35     64    -28
ATOM   2416  CG1 VAL A 152     -22.225  33.689   8.301  1.00  8.30           C  
ANISOU 2416  CG1 VAL A 152     1311    858    986    -26     75    -32
ATOM   2417  CG2 VAL A 152     -24.042  35.330   8.964  1.00  8.60           C  
ANISOU 2417  CG2 VAL A 152     1381    856   1029    -19     49    -34
ATOM   2418  H   VAL A 152     -24.892  32.700   8.700  1.00  6.14           H  
ATOM   2419  HA  VAL A 152     -22.849  32.483  10.660  1.00  6.47           H  
ATOM   2420  HB  VAL A 152     -22.314  34.811  10.085  1.00  8.35           H  
ATOM   2421 HG11 VAL A 152     -21.734  34.477   7.730  1.00  8.30           H  
ATOM   2422 HG12 VAL A 152     -21.447  33.014   8.660  1.00  8.30           H  
ATOM   2423 HG13 VAL A 152     -22.856  33.130   7.610  1.00  8.30           H  
ATOM   2424 HG21 VAL A 152     -24.471  35.907   9.782  1.00  8.60           H  
ATOM   2425 HG22 VAL A 152     -23.558  36.043   8.295  1.00  8.60           H  
ATOM   2426 HG23 VAL A 152     -24.863  34.871   8.415  1.00  8.60           H  
ATOM   2427  N   ASP A 153     -25.541  34.020  11.685  1.00  6.73           N  
ANISOU 2427  N   ASP A 153     1110    639    810    -94     75    -17
ATOM   2428  CA  ASP A 153     -26.284  34.449  12.872  1.00  7.22           C  
ANISOU 2428  CA  ASP A 153     1148    719    875   -124     81    -15
ATOM   2429  C   ASP A 153     -26.846  33.227  13.616  1.00  9.04           C  
ANISOU 2429  C   ASP A 153     1381    928   1123   -141     65    -33
ATOM   2430  O   ASP A 153     -26.713  33.157  14.838  1.00  8.95           O  
ANISOU 2430  O   ASP A 153     1345    941   1113   -154     63    -43
ATOM   2431  CB  ASP A 153     -27.434  35.437  12.537  1.00  9.40           C  
ANISOU 2431  CB  ASP A 153     1428    997   1145   -152     94     11
ATOM   2432  CG  ASP A 153     -27.032  36.750  11.837  1.00 13.75           C  
ANISOU 2432  CG  ASP A 153     1968   1584   1672   -137    115     25
ATOM   2433  OD1 ASP A 153     -25.860  37.171  11.964  1.00 14.04           O  
ANISOU 2433  OD1 ASP A 153     1990   1644   1700   -107    120     13
ATOM   2434  OD2 ASP A 153     -27.958  37.395  11.299  1.00 15.82           O1-
ANISOU 2434  OD2 ASP A 153     2239   1850   1922   -156    128     49
ATOM   2435  H   ASP A 153     -26.095  33.824  10.865  1.00  6.73           H  
ATOM   2436  HA  ASP A 153     -25.604  34.954  13.562  1.00  7.22           H  
ATOM   2437  HB3 ASP A 153     -27.966  35.707  13.448  1.00  9.40           H  
ATOM   2438  HB2 ASP A 153     -28.157  34.934  11.892  1.00  9.40           H  
ATOM   2439  N   ASP A 154     -27.453  32.291  12.862  1.00  7.23           N  
ANISOU 2439  N   ASP A 154     1183    656    906   -137     51    -38
ATOM   2440  CA  ASP A 154     -28.175  31.114  13.365  1.00  7.83           C  
ANISOU 2440  CA  ASP A 154     1267    710    998   -148     36    -62
ATOM   2441  C   ASP A 154     -27.316  30.173  14.226  1.00  9.31           C  
ANISOU 2441  C   ASP A 154     1431    928   1179   -131     33    -86
ATOM   2442  O   ASP A 154     -27.837  29.635  15.199  1.00  8.26           O  
ANISOU 2442  O   ASP A 154     1287    805   1047   -149     26   -103
ATOM   2443  CB  ASP A 154     -28.873  30.276  12.259  1.00  8.80           C  
ANISOU 2443  CB  ASP A 154     1425    785   1134   -130     22    -69
ATOM   2444  CG  ASP A 154     -29.752  31.018  11.233  1.00  9.91           C  
ANISOU 2444  CG  ASP A 154     1597    885   1282   -147     19    -44
ATOM   2445  OD1 ASP A 154     -30.121  30.350  10.242  1.00 10.96           O  
ANISOU 2445  OD1 ASP A 154     1725   1026   1414   -184     28    -24
ATOM   2446  OD2 ASP A 154     -30.122  32.190  11.472  1.00 12.47           O1-
ANISOU 2446  OD2 ASP A 154     1948   1176   1613   -122      8    -42
ATOM   2447  H   ASP A 154     -27.529  32.445  11.867  1.00  7.23           H  
ATOM   2448  HA  ASP A 154     -28.958  31.502  14.019  1.00  7.83           H  
ATOM   2449  HB3 ASP A 154     -29.515  29.532  12.735  1.00  8.80           H  
ATOM   2450  HB2 ASP A 154     -28.117  29.722  11.699  1.00  8.80           H  
ATOM   2451  N   ALA A 155     -26.032  30.002  13.868  1.00  7.40           N  
ANISOU 2451  N   ALA A 155     1183    701    927   -100     37    -85
ATOM   2452  CA  ALA A 155     -25.079  29.134  14.561  1.00  7.32           C  
ANISOU 2452  CA  ALA A 155     1153    719    908    -86     35   -101
ATOM   2453  C   ALA A 155     -24.853  29.516  16.034  1.00  8.03           C  
ANISOU 2453  C   ALA A 155     1214    847    988    -97     39    -95
ATOM   2454  O   ALA A 155     -25.061  28.676  16.908  1.00  7.85           O  
ANISOU 2454  O   ALA A 155     1177    844    961   -107     31   -110
ATOM   2455  CB  ALA A 155     -23.754  29.116  13.784  1.00  8.15           C  
ANISOU 2455  CB  ALA A 155     1260    829   1008    -58     37    -95
ATOM   2456  H   ALA A 155     -25.682  30.475  13.045  1.00  7.40           H  
ATOM   2457  HA  ALA A 155     -25.488  28.122  14.540  1.00  7.32           H  
ATOM   2458  HB1 ALA A 155     -23.334  30.118  13.676  1.00  8.15           H  
ATOM   2459  HB2 ALA A 155     -23.012  28.498  14.286  1.00  8.15           H  
ATOM   2460  HB3 ALA A 155     -23.895  28.707  12.783  1.00  8.15           H  
ATOM   2461  N   PHE A 156     -24.451  30.775  16.275  1.00  6.32           N  
ANISOU 2461  N   PHE A 156      988    645    766    -92     51    -75
ATOM   2462  CA  PHE A 156     -24.124  31.301  17.603  1.00  6.91           C  
ANISOU 2462  CA  PHE A 156     1032    761    833    -93     56    -68
ATOM   2463  C   PHE A 156     -25.364  31.570  18.468  1.00  8.13           C  
ANISOU 2463  C   PHE A 156     1166    932    991   -128     53    -71
ATOM   2464  O   PHE A 156     -25.347  31.249  19.656  1.00  7.87           O  
ANISOU 2464  O   PHE A 156     1106    933    951   -132     45    -77
ATOM   2465  CB  PHE A 156     -23.295  32.594  17.466  1.00  7.70           C  
ANISOU 2465  CB  PHE A 156     1128    872    925    -71     70    -51
ATOM   2466  CG  PHE A 156     -21.961  32.430  16.761  1.00  7.11           C  
ANISOU 2466  CG  PHE A 156     1068    788    847    -40     69    -50
ATOM   2467  CD1 PHE A 156     -20.843  31.923  17.456  1.00  9.52           C  
ANISOU 2467  CD1 PHE A 156     1359   1113   1146    -22     64    -48
ATOM   2468  CD2 PHE A 156     -21.860  32.654  15.372  1.00  8.23           C  
ANISOU 2468  CD2 PHE A 156     1237    902    990    -32     69    -49
ATOM   2469  CE1 PHE A 156     -19.643  31.728  16.786  1.00  9.71           C  
ANISOU 2469  CE1 PHE A 156     1399   1122   1168      0     62    -44
ATOM   2470  CE2 PHE A 156     -20.652  32.453  14.721  1.00  8.74           C  
ANISOU 2470  CE2 PHE A 156     1312    956   1051    -11     65    -48
ATOM   2471  CZ  PHE A 156     -19.544  32.000  15.427  1.00  8.03           C  
ANISOU 2471  CZ  PHE A 156     1213    880    959      2     62    -45
ATOM   2472  H   PHE A 156     -24.320  31.409  15.499  1.00  6.32           H  
ATOM   2473  HA  PHE A 156     -23.512  30.561  18.123  1.00  6.91           H  
ATOM   2474  HB3 PHE A 156     -23.099  33.010  18.455  1.00  7.70           H  
ATOM   2475  HB2 PHE A 156     -23.872  33.353  16.934  1.00  7.70           H  
ATOM   2476  HD1 PHE A 156     -20.912  31.702  18.511  1.00  9.52           H  
ATOM   2477  HD2 PHE A 156     -22.719  32.999  14.817  1.00  8.23           H  
ATOM   2478  HE1 PHE A 156     -18.782  31.365  17.326  1.00  9.71           H  
ATOM   2479  HE2 PHE A 156     -20.577  32.650  13.661  1.00  8.74           H  
ATOM   2480  HZ  PHE A 156     -18.603  31.851  14.916  1.00  8.03           H  
ATOM   2481  N   TYR A 157     -26.408  32.161  17.861  1.00  7.25           N  
ANISOU 2481  N   TYR A 157     1067    799    889   -155     57    -63
ATOM   2482  CA  TYR A 157     -27.618  32.591  18.565  1.00  7.69           C  
ANISOU 2482  CA  TYR A 157     1104    868    950   -199     53    -63
ATOM   2483  C   TYR A 157     -28.597  31.448  18.883  1.00  9.29           C  
ANISOU 2483  C   TYR A 157     1316   1055   1159   -219     31    -91
ATOM   2484  O   TYR A 157     -29.451  31.656  19.742  1.00  8.40           O  
ANISOU 2484  O   TYR A 157     1176    970   1044   -248     21    -98
ATOM   2485  CB  TYR A 157     -28.306  33.739  17.795  1.00  9.01           C  
ANISOU 2485  CB  TYR A 157     1289   1010   1125   -229     62    -43
ATOM   2486  CG  TYR A 157     -27.473  34.992  17.532  1.00 10.99           C  
ANISOU 2486  CG  TYR A 157     1529   1283   1363   -219     85    -16
ATOM   2487  CD1 TYR A 157     -27.728  35.757  16.374  1.00 11.79           C  
ANISOU 2487  CD1 TYR A 157     1616   1414   1450   -176     97    -14
ATOM   2488  CD2 TYR A 157     -26.465  35.419  18.425  1.00 12.56           C  
ANISOU 2488  CD2 TYR A 157     1735   1475   1563   -253     96      9
ATOM   2489  CE1 TYR A 157     -26.974  36.914  16.098  1.00 14.65           C  
ANISOU 2489  CE1 TYR A 157     1973   1797   1797   -162    119      5
ATOM   2490  CE2 TYR A 157     -25.710  36.578  18.153  1.00 14.65           C  
ANISOU 2490  CE2 TYR A 157     1990   1768   1809   -243    121     32
ATOM   2491  CZ  TYR A 157     -25.965  37.327  16.989  1.00 17.88           C  
ANISOU 2491  CZ  TYR A 157     2386   2206   2202   -195    132     27
ATOM   2492  OH  TYR A 157     -25.239  38.453  16.727  1.00 21.20           O  
ANISOU 2492  OH  TYR A 157     2800   2655   2601   -181    157     44
ATOM   2493  H   TYR A 157     -26.357  32.395  16.878  1.00  7.25           H  
ATOM   2494  HA  TYR A 157     -27.319  32.982  19.539  1.00  7.69           H  
ATOM   2495  HB3 TYR A 157     -29.197  34.061  18.337  1.00  9.01           H  
ATOM   2496  HB2 TYR A 157     -28.662  33.357  16.837  1.00  9.01           H  
ATOM   2497  HD1 TYR A 157     -28.503  35.450  15.687  1.00 11.79           H  
ATOM   2498  HD2 TYR A 157     -26.254  34.865  19.324  1.00 12.56           H  
ATOM   2499  HE1 TYR A 157     -27.175  37.481  15.201  1.00 14.65           H  
ATOM   2500  HE2 TYR A 157     -24.938  36.891  18.841  1.00 14.65           H  
ATOM   2501  HH  TYR A 157     -25.475  38.851  15.885  1.00 21.20           H  
ATOM   2502  N   THR A 158     -28.443  30.269  18.252  1.00  8.01           N  
ANISOU 2502  N   THR A 158     1188    853   1003   -202     22   -109
ATOM   2503  CA  THR A 158     -29.128  29.039  18.665  1.00  7.26           C  
ANISOU 2503  CA  THR A 158     1103    746    909   -213      3   -142
ATOM   2504  C   THR A 158     -28.320  28.281  19.737  1.00  9.73           C  
ANISOU 2504  C   THR A 158     1385   1111   1202   -200     -2   -152
ATOM   2505  O   THR A 158     -28.931  27.685  20.621  1.00  9.38           O  
ANISOU 2505  O   THR A 158     1328   1084   1151   -224    -17   -173
ATOM   2506  CB  THR A 158     -29.394  28.075  17.478  1.00  9.52           C  
ANISOU 2506  CB  THR A 158     1427    988   1202   -186     -1   -160
ATOM   2507  OG1 THR A 158     -30.218  28.731  16.535  1.00 10.04           O  
ANISOU 2507  OG1 THR A 158     1524   1005   1287   -200     -1   -148
ATOM   2508  CG2 THR A 158     -30.087  26.747  17.835  1.00  9.83           C  
ANISOU 2508  CG2 THR A 158     1476   1021   1236   -187    -18   -200
ATOM   2509  H   THR A 158     -27.744  30.174  17.528  1.00  8.01           H  
ATOM   2510  HA  THR A 158     -30.095  29.290  19.102  1.00  7.26           H  
ATOM   2511  HB  THR A 158     -28.450  27.839  16.984  1.00  9.52           H  
ATOM   2512  HG1 THR A 158     -29.688  29.400  16.091  1.00 10.04           H  
ATOM   2513 HG21 THR A 158     -30.332  26.181  16.936  1.00  9.83           H  
ATOM   2514 HG22 THR A 158     -29.449  26.110  18.447  1.00  9.83           H  
ATOM   2515 HG23 THR A 158     -31.015  26.917  18.383  1.00  9.83           H  
ATOM   2516  N   LEU A 159     -26.977  28.332  19.667  1.00  8.32           N  
ANISOU 2516  N   LEU A 159     1194    956   1011   -164      9   -137
ATOM   2517  CA  LEU A 159     -26.075  27.631  20.586  1.00  7.72           C  
ANISOU 2517  CA  LEU A 159     1092    927    916   -151      3   -139
ATOM   2518  C   LEU A 159     -26.144  28.137  22.039  1.00  9.37           C  
ANISOU 2518  C   LEU A 159     1262   1179   1120   -172     -2   -130
ATOM   2519  O   LEU A 159     -26.058  27.317  22.952  1.00 10.27           O  
ANISOU 2519  O   LEU A 159     1357   1326   1220   -183    -19   -144
ATOM   2520  CB  LEU A 159     -24.643  27.660  20.007  1.00  8.11           C  
ANISOU 2520  CB  LEU A 159     1143    982    958   -112     14   -120
ATOM   2521  CG  LEU A 159     -23.554  26.945  20.840  1.00  9.73           C  
ANISOU 2521  CG  LEU A 159     1329   1227   1142    -94      8   -115
ATOM   2522  CD1 LEU A 159     -23.868  25.447  21.051  1.00  9.64           C  
ANISOU 2522  CD1 LEU A 159     1325   1225   1115    -98     -4   -141
ATOM   2523  CD2 LEU A 159     -22.161  27.177  20.225  1.00  9.28           C  
ANISOU 2523  CD2 LEU A 159     1279   1164   1083    -62     18    -92
ATOM   2524  H   LEU A 159     -26.533  28.847  18.919  1.00  8.32           H  
ATOM   2525  HA  LEU A 159     -26.412  26.594  20.608  1.00  7.72           H  
ATOM   2526  HB3 LEU A 159     -24.350  28.699  19.855  1.00  8.11           H  
ATOM   2527  HB2 LEU A 159     -24.656  27.210  19.015  1.00  8.11           H  
ATOM   2528  HG  LEU A 159     -23.521  27.413  21.823  1.00  9.73           H  
ATOM   2529 HD11 LEU A 159     -24.110  25.243  22.094  1.00  9.64           H  
ATOM   2530 HD12 LEU A 159     -24.716  25.113  20.458  1.00  9.64           H  
ATOM   2531 HD13 LEU A 159     -23.039  24.800  20.780  1.00  9.64           H  
ATOM   2532 HD21 LEU A 159     -21.437  27.460  20.989  1.00  9.28           H  
ATOM   2533 HD22 LEU A 159     -21.781  26.287  19.730  1.00  9.28           H  
ATOM   2534 HD23 LEU A 159     -22.166  27.973  19.480  1.00  9.28           H  
ATOM   2535  N   VAL A 160     -26.343  29.451  22.237  1.00  8.00           N  
ANISOU 2535  N   VAL A 160     1073   1011    956   -180     11   -107
ATOM   2536  CA  VAL A 160     -26.563  30.041  23.562  1.00  8.13           C  
ANISOU 2536  CA  VAL A 160     1046   1076    969   -201      9    -97
ATOM   2537  C   VAL A 160     -27.933  29.659  24.174  1.00 11.15           C  
ANISOU 2537  C   VAL A 160     1423   1459   1357   -254    -11   -118
ATOM   2538  O   VAL A 160     -28.040  29.600  25.398  1.00 11.75           O  
ANISOU 2538  O   VAL A 160     1463   1581   1422   -268    -28   -125
ATOM   2539  CB  VAL A 160     -26.390  31.587  23.531  1.00 10.19           C  
ANISOU 2539  CB  VAL A 160     1293   1341   1236   -200     32    -71
ATOM   2540  CG1 VAL A 160     -27.464  32.331  22.714  1.00  9.76           C  
ANISOU 2540  CG1 VAL A 160     1188   1340   1181   -231     32    -61
ATOM   2541  CG2 VAL A 160     -26.272  32.203  24.938  1.00  9.85           C  
ANISOU 2541  CG2 VAL A 160     1254   1304   1186   -146     47    -56
ATOM   2542  H   VAL A 160     -26.386  30.079  21.446  1.00  8.00           H  
ATOM   2543  HA  VAL A 160     -25.794  29.639  24.225  1.00  8.13           H  
ATOM   2544  HB  VAL A 160     -25.436  31.773  23.038  1.00 10.19           H  
ATOM   2545 HG11 VAL A 160     -27.535  31.929  21.705  1.00  9.76           H  
ATOM   2546 HG12 VAL A 160     -28.452  32.264  23.172  1.00  9.76           H  
ATOM   2547 HG13 VAL A 160     -27.222  33.391  22.624  1.00  9.76           H  
ATOM   2548 HG21 VAL A 160     -26.034  33.264  24.884  1.00  9.85           H  
ATOM   2549 HG22 VAL A 160     -27.197  32.114  25.507  1.00  9.85           H  
ATOM   2550 HG23 VAL A 160     -25.481  31.720  25.510  1.00  9.85           H  
ATOM   2551  N   ARG A 161     -28.932  29.347  23.327  1.00 11.30           N  
ANISOU 2551  N   ARG A 161     1478   1423   1392   -282    -13   -129
ATOM   2552  CA  ARG A 161     -30.246  28.839  23.738  1.00 11.34           C  
ANISOU 2552  CA  ARG A 161     1489   1414   1406   -336    -34   -152
ATOM   2553  C   ARG A 161     -30.201  27.364  24.177  1.00 13.26           C  
ANISOU 2553  C   ARG A 161     1734   1673   1632   -331    -58   -188
ATOM   2554  O   ARG A 161     -30.976  26.995  25.059  1.00 13.26           O  
ANISOU 2554  O   ARG A 161     1714   1697   1627   -371    -80   -205
ATOM   2555  CB  ARG A 161     -31.288  29.051  22.622  1.00 11.16           C  
ANISOU 2555  CB  ARG A 161     1517   1318   1405   -357    -34   -158
ATOM   2556  CG  ARG A 161     -31.448  30.518  22.194  1.00 12.74           C  
ANISOU 2556  CG  ARG A 161     1713   1511   1618   -375    -13   -120
ATOM   2557  CD  ARG A 161     -32.369  30.677  20.973  1.00 16.27           C  
ANISOU 2557  CD  ARG A 161     2214   1885   2084   -385    -12   -116
ATOM   2558  NE  ARG A 161     -32.667  32.092  20.694  1.00 15.66           N  
ANISOU 2558  NE  ARG A 161     2130   1809   2010   -401      9    -75
ATOM   2559  CZ  ARG A 161     -33.636  32.828  21.267  1.00 18.13           C  
ANISOU 2559  CZ  ARG A 161     2475   2090   2325   -376     23    -55
ATOM   2560  NH1 ARG A 161     -34.481  32.300  22.164  1.00 20.55           N  
ANISOU 2560  NH1 ARG A 161     2818   2357   2634   -334     17    -72
ATOM   2561  NH2 ARG A 161     -33.761  34.121  20.944  1.00 21.01           N1+
ANISOU 2561  NH2 ARG A 161     2831   2466   2685   -394     43    -18
ATOM   2562  H   ARG A 161     -28.766  29.391  22.331  1.00 11.30           H  
ATOM   2563  HA  ARG A 161     -30.572  29.426  24.597  1.00 11.34           H  
ATOM   2564  HB3 ARG A 161     -32.257  28.688  22.967  1.00 11.16           H  
ATOM   2565  HB2 ARG A 161     -31.041  28.443  21.753  1.00 11.16           H  
ATOM   2566  HG3 ARG A 161     -30.460  30.865  21.901  1.00 12.74           H  
ATOM   2567  HG2 ARG A 161     -31.748  31.161  23.024  1.00 12.74           H  
ATOM   2568  HD3 ARG A 161     -33.252  30.039  21.021  1.00 16.27           H  
ATOM   2569  HD2 ARG A 161     -31.823  30.351  20.090  1.00 16.27           H  
ATOM   2570  HE  ARG A 161     -32.027  32.547  20.058  1.00 15.66           H  
ATOM   2571 HH12 ARG A 161     -34.411  31.325  22.414  1.00 20.55           H  
ATOM   2572 HH11 ARG A 161     -35.126  32.895  22.675  1.00 20.55           H  
ATOM   2573 HH22 ARG A 161     -33.142  34.546  20.268  1.00 21.01           H  
ATOM   2574 HH21 ARG A 161     -34.479  34.681  21.381  1.00 21.01           H  
ATOM   2575  N   GLU A 162     -29.271  26.570  23.609  1.00 10.63           N  
ANISOU 2575  N   GLU A 162     1422   1333   1286   -285    -54   -198
ATOM   2576  CA  GLU A 162     -28.958  25.207  24.057  1.00 10.54           C  
ANISOU 2576  CA  GLU A 162     1412   1345   1250   -275    -72   -229
ATOM   2577  C   GLU A 162     -28.287  25.166  25.445  1.00 13.90           C  
ANISOU 2577  C   GLU A 162     1788   1841   1651   -271    -83   -217
ATOM   2578  O   GLU A 162     -28.408  24.150  26.128  1.00 14.96           O  
ANISOU 2578  O   GLU A 162     1912   2005   1766   -291   -107   -243
ATOM   2579  CB  GLU A 162     -28.094  24.462  23.008  1.00 11.52           C  
ANISOU 2579  CB  GLU A 162     1562   1451   1364   -228    -61   -234
ATOM   2580  CG  GLU A 162     -28.759  24.253  21.628  1.00 15.98           C  
ANISOU 2580  CG  GLU A 162     2172   1952   1948   -227    -58   -255
ATOM   2581  CD  GLU A 162     -30.038  23.402  21.656  1.00 33.55           C  
ANISOU 2581  CD  GLU A 162     4415   4168   4166   -181    -44   -255
ATOM   2582  OE1 GLU A 162     -31.030  23.837  21.032  1.00 29.15           O  
ANISOU 2582  OE1 GLU A 162     3838   3651   3586   -156    -38   -242
ATOM   2583  OE2 GLU A 162     -30.021  22.331  22.305  1.00 35.97           O1-
ANISOU 2583  OE2 GLU A 162     4752   4425   4491   -171    -39   -264
ATOM   2584  H   GLU A 162     -28.688  26.937  22.870  1.00 10.63           H  
ATOM   2585  HA  GLU A 162     -29.901  24.670  24.158  1.00 10.54           H  
ATOM   2586  HB3 GLU A 162     -27.785  23.494  23.405  1.00 11.52           H  
ATOM   2587  HB2 GLU A 162     -27.163  25.006  22.854  1.00 11.52           H  
ATOM   2588  HG3 GLU A 162     -28.050  23.759  20.963  1.00 15.98           H  
ATOM   2589  HG2 GLU A 162     -28.968  25.218  21.168  1.00 15.98           H  
ATOM   2590  N   ILE A 163     -27.617  26.261  25.847  1.00 12.07           N  
ANISOU 2590  N   ILE A 163     1530   1638   1420   -243    -67   -180
ATOM   2591  CA  ILE A 163     -27.017  26.419  27.173  1.00 12.20           C  
ANISOU 2591  CA  ILE A 163     1500   1721   1416   -231    -78   -164
ATOM   2592  C   ILE A 163     -28.058  26.938  28.193  1.00 18.00           C  
ANISOU 2592  C   ILE A 163     2194   2490   2155   -280    -94   -168
ATOM   2593  O   ILE A 163     -28.078  26.447  29.322  1.00 17.49           O  
ANISOU 2593  O   ILE A 163     2101   2475   2070   -293   -120   -180
ATOM   2594  CB  ILE A 163     -25.793  27.388  27.149  1.00 12.66           C  
ANISOU 2594  CB  ILE A 163     1544   1791   1476   -183    -57   -126
ATOM   2595  CG1 ILE A 163     -24.690  26.911  26.173  1.00 11.16           C  
ANISOU 2595  CG1 ILE A 163     1392   1569   1282   -144    -45   -120
ATOM   2596  CG2 ILE A 163     -25.168  27.628  28.542  1.00 14.40           C  
ANISOU 2596  CG2 ILE A 163     1715   2078   1679   -165    -70   -107
ATOM   2597  CD1 ILE A 163     -23.698  28.017  25.772  1.00 12.84           C  
ANISOU 2597  CD1 ILE A 163     1605   1769   1504   -108    -24    -90
ATOM   2598  H   ILE A 163     -27.541  27.053  25.223  1.00 12.07           H  
ATOM   2599  HA  ILE A 163     -26.664  25.447  27.522  1.00 12.20           H  
ATOM   2600  HB  ILE A 163     -26.147  28.353  26.785  1.00 12.66           H  
ATOM   2601 HG13 ILE A 163     -25.126  26.512  25.259  1.00 11.16           H  
ATOM   2602 HG12 ILE A 163     -24.146  26.075  26.614  1.00 11.16           H  
ATOM   2603 HG21 ILE A 163     -24.921  26.682  29.027  1.00 14.40           H  
ATOM   2604 HG22 ILE A 163     -24.244  28.201  28.472  1.00 14.40           H  
ATOM   2605 HG23 ILE A 163     -25.832  28.181  29.206  1.00 14.40           H  
ATOM   2606 HD11 ILE A 163     -24.028  29.004  26.096  1.00 12.84           H  
ATOM   2607 HD12 ILE A 163     -22.714  27.839  26.208  1.00 12.84           H  
ATOM   2608 HD13 ILE A 163     -23.579  28.059  24.689  1.00 12.84           H  
ATOM   2609  N   ARG A 164     -28.910  27.896  27.778  1.00 15.74           N  
ANISOU 2609  N   ARG A 164     1904   2181   1895   -311    -81   -157
ATOM   2610  CA  ARG A 164     -29.945  28.530  28.607  1.00 16.70           C  
ANISOU 2610  CA  ARG A 164     1987   2334   2026   -367    -92   -156
ATOM   2611  C   ARG A 164     -31.121  27.607  28.992  1.00 21.46           C  
ANISOU 2611  C   ARG A 164     2601   2930   2624   -419   -126   -196
ATOM   2612  O   ARG A 164     -31.777  27.903  29.990  1.00 21.90           O  
ANISOU 2612  O   ARG A 164     2611   3040   2672   -455   -148   -200
ATOM   2613  CB  ARG A 164     -30.457  29.810  27.909  1.00 17.27           C  
ANISOU 2613  CB  ARG A 164     2066   2372   2123   -392    -67   -134
ATOM   2614  CG  ARG A 164     -29.472  30.994  28.000  1.00 27.64           C  
ANISOU 2614  CG  ARG A 164     3332   3724   3448   -454    -71   -122
ATOM   2615  CD  ARG A 164     -29.821  32.201  27.104  1.00 36.88           C  
ANISOU 2615  CD  ARG A 164     4495   4887   4632   -460    -37    -87
ATOM   2616  NE  ARG A 164     -31.109  32.844  27.434  1.00 44.72           N  
ANISOU 2616  NE  ARG A 164     5554   5799   5638   -454    -23    -87
ATOM   2617  CZ  ARG A 164     -31.389  33.709  28.429  1.00 51.25           C  
ANISOU 2617  CZ  ARG A 164     6394   6610   6468   -429      7    -60
ATOM   2618  NH1 ARG A 164     -30.482  34.106  29.332  1.00 24.14           N  
ANISOU 2618  NH1 ARG A 164     2914   3233   3024   -407     31    -34
ATOM   2619  NH2 ARG A 164     -32.632  34.195  28.522  1.00 43.95           N1+
ANISOU 2619  NH2 ARG A 164     5530   5616   5555   -423     13    -62
ATOM   2620  H   ARG A 164     -28.823  28.253  26.836  1.00 15.74           H  
ATOM   2621  HA  ARG A 164     -29.481  28.825  29.551  1.00 16.70           H  
ATOM   2622  HB3 ARG A 164     -31.392  30.130  28.372  1.00 17.27           H  
ATOM   2623  HB2 ARG A 164     -30.704  29.589  26.871  1.00 17.27           H  
ATOM   2624  HG3 ARG A 164     -28.445  30.685  27.804  1.00 27.64           H  
ATOM   2625  HG2 ARG A 164     -29.470  31.320  29.041  1.00 27.64           H  
ATOM   2626  HD3 ARG A 164     -29.928  31.846  26.078  1.00 36.88           H  
ATOM   2627  HD2 ARG A 164     -29.005  32.924  27.080  1.00 36.88           H  
ATOM   2628  HE  ARG A 164     -31.879  32.580  26.835  1.00 44.72           H  
ATOM   2629 HH12 ARG A 164     -30.743  34.760  30.056  1.00 24.14           H  
ATOM   2630 HH11 ARG A 164     -29.529  33.769  29.287  1.00 24.14           H  
ATOM   2631 HH22 ARG A 164     -33.341  33.935  27.846  1.00 43.95           H  
ATOM   2632 HH21 ARG A 164     -32.874  34.842  29.265  1.00 43.95           H  
ATOM   2633  N   LYS A 165     -31.358  26.509  28.250  1.00 17.72           N  
ANISOU 2633  N   LYS A 165     2186   2394   2153   -419   -130   -227
ATOM   2634  CA  LYS A 165     -32.338  25.476  28.622  1.00 27.32           C  
ANISOU 2634  CA  LYS A 165     3426   3592   3362   -459   -162   -274
ATOM   2635  C   LYS A 165     -31.856  24.549  29.762  1.00 62.65           C  
ANISOU 2635  C   LYS A 165     7875   8131   7798   -443   -187   -293
ATOM   2636  O   LYS A 165     -32.696  23.893  30.377  1.00 31.37           O  
ANISOU 2636  O   LYS A 165     3908   4187   3824   -486   -219   -327
ATOM   2637  CB  LYS A 165     -32.769  24.671  27.374  1.00 28.93           C  
ANISOU 2637  CB  LYS A 165     3698   3718   3575   -440   -156   -302
ATOM   2638  CG  LYS A 165     -31.637  23.887  26.684  1.00 40.65           C  
ANISOU 2638  CG  LYS A 165     5222   5157   5066   -486   -184   -352
ATOM   2639  CD  LYS A 165     -32.099  22.900  25.600  1.00 50.89           C  
ANISOU 2639  CD  LYS A 165     6581   6392   6363   -449   -178   -385
ATOM   2640  CE  LYS A 165     -32.866  23.550  24.436  1.00 61.83           C  
ANISOU 2640  CE  LYS A 165     8006   7702   7784   -443   -159   -367
ATOM   2641  NZ  LYS A 165     -33.160  22.574  23.372  1.00 70.56           N1+
ANISOU 2641  NZ  LYS A 165     9157   8765   8886   -390   -150   -392
ATOM   2642  H   LYS A 165     -30.803  26.329  27.425  1.00 17.72           H  
ATOM   2643  HA  LYS A 165     -33.232  25.982  28.993  1.00 27.32           H  
ATOM   2644  HB3 LYS A 165     -33.231  25.351  26.658  1.00 28.93           H  
ATOM   2645  HB2 LYS A 165     -33.552  23.970  27.666  1.00 28.93           H  
ATOM   2646  HG3 LYS A 165     -31.051  23.332  27.417  1.00 40.65           H  
ATOM   2647  HG2 LYS A 165     -30.955  24.604  26.240  1.00 40.65           H  
ATOM   2648  HD3 LYS A 165     -32.714  22.128  26.064  1.00 50.89           H  
ATOM   2649  HD2 LYS A 165     -31.215  22.386  25.214  1.00 50.89           H  
ATOM   2650  HE3 LYS A 165     -32.285  24.364  24.004  1.00 61.83           H  
ATOM   2651  HE2 LYS A 165     -33.807  23.975  24.786  1.00 61.83           H  
ATOM   2652  HZ1 LYS A 165     -33.700  21.805  23.741  1.00 70.56           H  
ATOM   2653  HZ2 LYS A 165     -33.670  23.027  22.628  1.00 70.56           H  
ATOM   2654  HZ3 LYS A 165     -32.284  22.228  22.998  1.00 70.56           H  
ATOM   2655  N   NMA A 165A    -30.536  24.513  30.016  1.00  0.00           N  
ATOM   2656  CA  NMA A 165A    -29.910  23.689  31.041  1.00  0.00           C  
ATOM   2657  H   NMA A 165A    -29.918  25.100  29.474  1.00  0.00           H  
ATOM   2658  HA1 NMA A 165A    -29.138  23.067  30.589  1.00  0.00           H  
ATOM   2659  HA2 NMA A 165A    -29.435  24.327  31.786  1.00  0.00           H  
ATOM   2660  HA3 NMA A 165A    -30.613  23.032  31.556  1.00  0.00           H  
TER    2661      NMA A 165A
HETATM 2662  PB  GDP A 201     -10.596  27.957   9.792  1.00  6.91           P  
ANISOU 2662  PB  GDP A 201     1156    624    847    -87    -16     17
HETATM 2663  O1B GDP A 201     -10.744  29.081  10.831  1.00  6.55           O  
ANISOU 2663  O1B GDP A 201     1138    551    800    -58    -14     12
HETATM 2664  O2B GDP A 201      -9.166  27.396   9.731  1.00  7.66           O1-
ANISOU 2664  O2B GDP A 201     1256    707    947   -122    -27     40
HETATM 2665  O3B GDP A 201     -11.651  26.853   9.958  1.00  6.41           O1-
ANISOU 2665  O3B GDP A 201     1058    603    774    -79     -1     15
HETATM 2666  O3A GDP A 201     -10.921  28.690   8.253  1.00  7.37           O  
ANISOU 2666  O3A GDP A 201     1216    678    907    -87    -25     -5
HETATM 2667  PA  GDP A 201     -10.867  30.277   7.636  1.00  7.21           P  
ANISOU 2667  PA  GDP A 201     1229    625    886    -81    -39    -23
HETATM 2668  O1A GDP A 201     -12.053  31.039   8.176  1.00  8.04           O  
ANISOU 2668  O1A GDP A 201     1343    729    982    -49    -27    -36
HETATM 2669  O2A GDP A 201      -9.445  30.783   7.738  1.00  8.34           O1-
ANISOU 2669  O2A GDP A 201     1403    730   1036    -99    -54    -16
HETATM 2670  O5' GDP A 201     -11.203  29.886   5.992  1.00  7.35           O  
ANISOU 2670  O5' GDP A 201     1228    661    903    -96    -51    -31
HETATM 2671  C5' GDP A 201     -10.298  29.014   5.338  1.00  9.30           C  
ANISOU 2671  C5' GDP A 201     1451    925   1157   -129    -62    -20
HETATM 2672  C4' GDP A 201     -10.495  29.037   3.814  1.00  7.85           C  
ANISOU 2672  C4' GDP A 201     1259    753    972   -138    -81    -31
HETATM 2673  O4' GDP A 201     -11.814  28.588   3.515  1.00  7.64           O  
ANISOU 2673  O4' GDP A 201     1212    750    940   -110    -73    -39
HETATM 2674  C3' GDP A 201     -10.399  30.422   3.159  1.00  8.42           C  
ANISOU 2674  C3' GDP A 201     1369    792   1037   -139   -101    -48
HETATM 2675  O3' GDP A 201      -9.843  30.340   1.854  1.00 10.64           O  
ANISOU 2675  O3' GDP A 201     1640   1084   1320   -169   -127    -52
HETATM 2676  C2' GDP A 201     -11.839  30.936   3.184  1.00  8.25           C  
ANISOU 2676  C2' GDP A 201     1355    776   1002   -102    -91    -60
HETATM 2677  O2' GDP A 201     -12.192  31.890   2.193  1.00  9.63           O  
ANISOU 2677  O2' GDP A 201     1552    945   1164   -101   -110    -76
HETATM 2678  C1' GDP A 201     -12.584  29.618   2.973  1.00  8.13           C  
ANISOU 2678  C1' GDP A 201     1298    798    991    -95    -83    -53
HETATM 2679  N9  GDP A 201     -14.016  29.555   3.464  1.00  6.48           N  
ANISOU 2679  N9  GDP A 201     1091    593    778    -64    -66    -55
HETATM 2680  C8  GDP A 201     -14.520  29.955   4.651  1.00  6.03           C  
ANISOU 2680  C8  GDP A 201     1041    529    722    -50    -45    -53
HETATM 2681  N7  GDP A 201     -15.828  29.873   4.724  1.00  6.30           N  
ANISOU 2681  N7  GDP A 201     1070    570    754    -31    -35    -55
HETATM 2682  C5  GDP A 201     -16.190  29.420   3.514  1.00  7.05           C  
ANISOU 2682  C5  GDP A 201     1158    673    847    -27    -50    -57
HETATM 2683  C6  GDP A 201     -17.519  29.186   2.987  1.00  6.47           C  
ANISOU 2683  C6  GDP A 201     1083    603    774     -9    -51    -56
HETATM 2684  O6  GDP A 201     -18.602  29.320   3.547  1.00  7.91           O  
ANISOU 2684  O6  GDP A 201     1269    779    958      3    -37    -55
HETATM 2685  N1  GDP A 201     -17.418  28.754   1.690  1.00  7.18           N  
ANISOU 2685  N1  GDP A 201     1165    703    861     -5    -72    -55
HETATM 2686  C2  GDP A 201     -16.268  28.521   0.962  1.00  8.03           C  
ANISOU 2686  C2  GDP A 201     1263    822    967    -23    -91    -56
HETATM 2687  N2  GDP A 201     -16.448  28.080  -0.285  1.00 10.94           N  
ANISOU 2687  N2  GDP A 201     1619   1205   1331    -16   -114    -55
HETATM 2688  N3  GDP A 201     -15.086  28.722   1.437  1.00  7.89           N  
ANISOU 2688  N3  GDP A 201     1248    799    951    -48    -91    -58
HETATM 2689  C4  GDP A 201     -15.100  29.187   2.722  1.00  7.40           C  
ANISOU 2689  C4  GDP A 201     1198    722    891    -46    -69    -57
HETATM 2690 H5'1 GDP A 201     -10.456  28.007   5.711  1.00  9.30           H  
HETATM 2691 H5'2 GDP A 201      -9.266  29.280   5.568  1.00  9.30           H  
HETATM 2692 HC4' GDP A 201      -9.779  28.341   3.374  1.00  7.85           H  
HETATM 2693 HC3' GDP A 201      -9.761  31.082   3.748  1.00  8.42           H  
HETATM 2694 HO3' GDP A 201      -9.822  31.223   1.475  1.00 10.64           H  
HETATM 2695 HC2' GDP A 201     -12.086  31.321   4.174  1.00  8.25           H  
HETATM 2696 HO2' GDP A 201     -11.830  32.742   2.451  1.00  9.63           H  
HETATM 2697 HC1' GDP A 201     -12.613  29.395   1.904  1.00  8.13           H  
HETATM 2698  HC8 GDP A 201     -13.867  30.314   5.434  1.00  6.03           H  
HETATM 2699  HN1 GDP A 201     -18.298  28.573   1.223  1.00  7.18           H  
HETATM 2700 H2_1 GDP A 201     -15.661  27.840  -0.867  1.00 10.94           H  
HETATM 2701 H2_2 GDP A 201     -17.385  28.002  -0.662  1.00 10.94           H  
HETATM 2702 MG    MG A 202      -9.048  30.270  12.064  1.00  6.52          Mg2+
ANISOU 2702 MG    MG A 202     1180    496    803    -42    -23     27
HETATM 2703  O   HOH A 304      -8.064  31.319  10.105  1.00  6.68           O  
HETATM 2704  H1  HOH A 304      -8.549  31.107   9.244  1.00  6.68           H  
HETATM 2705  H2  HOH A 304      -7.284  31.907   9.887  1.00  6.68           H  
HETATM 2706  O   HOH A 308      -9.799  29.465  14.167  1.00  7.60           O  
HETATM 2707  H1  HOH A 308     -10.655  29.908  14.460  1.00  7.60           H  
HETATM 2708  H2  HOH A 308      -9.651  28.663  14.754  1.00  7.60           H  
HETATM 2709  O   HOH A 324      -7.681  28.301  11.839  1.00  7.44           O  
HETATM 2710  H1  HOH A 324      -6.778  27.875  11.900  1.00  7.44           H  
HETATM 2711  H2  HOH A 324      -8.167  27.902  11.045  1.00  7.44           H  
HETATM 2712  O   HOH A 356      -7.361  31.454  13.395  1.00  7.40           O  
HETATM 2713  H1  HOH A 356      -6.500  31.147  13.804  1.00  7.40           H  
HETATM 2714  H2  HOH A 356      -7.561  32.378  13.726  1.00  7.40           H  
CONECT    1    2   37   38
CONECT    2    1    3   39   40
CONECT    3    2    4    5
CONECT    3    4
CONECT    4    3
CONECT    4    3
CONECT    5    3    6   10
CONECT    6    5    7   41   42
CONECT    7    6    8   43   44
CONECT    8    7    9   20
CONECT    9    8   10   11   45
CONECT   10    5    9   46   47
CONECT   11    9   12   48   49
CONECT   12   11   13   50   51
CONECT   13   12   14
CONECT   14   13   15   19
CONECT   14   19
CONECT   15   14   16   36
CONECT   15   16
CONECT   16   15   17   23
CONECT   16   15
CONECT   17   16   18   22
CONECT   17   18
CONECT   18   17   19   52
CONECT   18   17
CONECT   19   14   18   20
CONECT   19   14
CONECT   20    8   19   21
CONECT   20   21
CONECT   21   20
CONECT   21   20
CONECT   22   17
CONECT   23   16   24   31
CONECT   23   31
CONECT   24   23   25   28
CONECT   24   28
CONECT   25   24   26   34
CONECT   25   26
CONECT   26   25   27   33
CONECT   26   25
CONECT   27   26   28
CONECT   28   24   27   29
CONECT   28   24
CONECT   29   28   30   32
CONECT   29   30
CONECT   30   29   31   53
CONECT   30   29
CONECT   31   23   30   54
CONECT   31   23
CONECT   32   29
CONECT   33   26   55   56
CONECT   34   25   35
CONECT   34   35
CONECT   34   35
CONECT   35   34
CONECT   35   34
CONECT   35   34
CONECT   36   15
CONECT   57   60   61   62
CONECT 2656 2658 2659 2660
CONECT 2662 2663 2664 2665 2666
CONECT 2662 2663
CONECT 2663 2662 2702
CONECT 2663 2662
CONECT 2664 2662
CONECT 2665 2662
CONECT 2666 2662 2667
CONECT 2667 2666 2668 2669 2670
CONECT 2667 2668
CONECT 2668 2667
CONECT 2668 2667
CONECT 2669 2667
CONECT 2670 2667 2671
CONECT 2671 2670 2672 2690 2691
CONECT 2672 2671 2673 2674 2692
CONECT 2673 2672 2678
CONECT 2674 2672 2675 2676 2693
CONECT 2675 2674 2694
CONECT 2676 2674 2677 2678 2695
CONECT 2677 2676 2696
CONECT 2678 2673 2676 2679 2697
CONECT 2679 2678 2680 2689
CONECT 2680 2679 2681 2698
CONECT 2680 2681
CONECT 2681 2680 2682
CONECT 2681 2680
CONECT 2682 2681 2683 2689
CONECT 2682 2689
CONECT 2683 2682 2684 2685
CONECT 2683 2684
CONECT 2684 2683
CONECT 2684 2683
CONECT 2685 2683 2686 2699
CONECT 2686 2685 2687 2688
CONECT 2686 2688
CONECT 2687 2686 2700 2701
CONECT 2688 2686 2689
CONECT 2688 2686
CONECT 2689 2679 2682 2688
CONECT 2689 2682
CONECT 2702  286 2663 2703 2706
CONECT 2702 2709 2712
CONECT 2703 2702 2704 2705
CONECT 2706 2702 2707 2708
CONECT 2709 2702 2710 2711
CONECT 2712 2702 2713 2714
CONECT   60   57
CONECT   61   57
CONECT   62   57
CONECT 2658 2656
CONECT 2659 2656
CONECT 2660 2656
CONECT 2704 2703
CONECT 2705 2703
CONECT 2707 2706
CONECT 2708 2706
CONECT 2710 2709
CONECT 2711 2709
CONECT 2713 2712
CONECT 2714 2712
CONECT   37    1
CONECT   38    1
CONECT   39    2
CONECT   40    2
CONECT   41    6
CONECT   42    6
CONECT   43    7
CONECT   44    7
CONECT   45    9
CONECT   46   10
CONECT   47   10
CONECT   48   11
CONECT   49   11
CONECT   50   12
CONECT   51   12
CONECT   52   18
CONECT   53   30
CONECT   54   31
CONECT   55   33
CONECT   56   33
CONECT 2690 2671
CONECT 2691 2671
CONECT 2692 2672
CONECT 2693 2674
CONECT 2694 2675
CONECT 2695 2676
CONECT 2696 2677
CONECT 2697 2678
CONECT 2698 2680
CONECT 2699 2685
CONECT 2700 2687
CONECT 2701 2687
END   
