# Supplementary material for: Binding modes of the KRAS(G12C) inhibitors GDC-6036 and LY3537982 revealed by all atom molecular dynamics simulations
Source: Sci Rep. 2025 Jul 10;15:24843. doi: 10.1038/s41598-025-07532-2 (PMC12246139; doi:10.1038/s41598-025-07532-2)
Supplement: Supplementary file 4 — Supplementary Material 4 [file 41598_2025_7532_MOESM4_ESM.pdb]

REMARK 888 WRITTEN BY MAESTRO (A PRODUCT OF SCHRODINGER, LLC)
CRYST1   71.545   71.545   71.545  90.00  90.00  90.00 P 1           4
ATOM      1  C1  LYX     0      -0.760  10.605  10.741  1.00  0.00           C  
ATOM      2  C2  LYX     0      -1.102   9.253  11.404  1.00  0.00           C  
ATOM      3  C3  LYX     0       0.036   8.666  12.258  1.00  0.00           C  
ATOM      4  O1  LYX     0       0.035   8.917  13.466  1.00  0.00           O  
ATOM      5  N1  LYX     0       0.963   7.856  11.677  1.00  0.00           N  
ATOM      6  C4  LYX     0       1.089   7.653  10.219  1.00  0.00           C  
ATOM      7  C5  LYX     0       0.742   6.178   9.879  1.00  0.00           C  
ATOM      8  N2  LYX     0       1.533   5.266  10.726  1.00  0.00           N  
ATOM      9  C6  LYX     0       1.283   5.506  12.166  1.00  0.00           C  
ATOM     10  C7  LYX     0       1.762   6.944  12.512  1.00  0.00           C  
ATOM     11  C8  LYX     0       1.836   4.490  13.166  1.00  0.00           C  
ATOM     12  C9  LYX     0       1.272   3.073  12.977  1.00  0.00           C  
ATOM     13  O2  LYX     0       1.271   2.667  11.603  1.00  0.00           O  
ATOM     14  C10 LYX     0       2.539   2.484  11.110  1.00  0.00           C  
ATOM     15  C11 LYX     0       3.039   1.178  11.120  1.00  0.00           C  
ATOM     16  C12 LYX     0       4.399   0.930  10.877  1.00  0.00           C  
ATOM     17  C13 LYX     0       5.234   2.021  10.602  1.00  0.00           C  
ATOM     18  C14 LYX     0       4.707   3.303  10.467  1.00  0.00           C  
ATOM     19  C15 LYX     0       3.340   3.556  10.654  1.00  0.00           C  
ATOM     20  C16 LYX     0       2.790   4.940  10.317  1.00  0.00           C  
ATOM     21  O3  LYX     0       3.480   5.720   9.656  1.00  0.00           O  
ATOM     22  F1  LYX     0       6.557   1.833  10.385  1.00  0.00           F  
ATOM     23  C17 LYX     0       4.907  -0.467  10.759  1.00  0.00           C  
ATOM     24  C18 LYX     0       4.868  -1.449  11.798  1.00  0.00           C  
ATOM     25  C19 LYX     0       4.559  -1.362  13.207  1.00  0.00           C  
ATOM     26  C20 LYX     0       4.617  -2.608  13.821  1.00  0.00           C  
ATOM     27  S1  LYX     0       5.032  -3.919  12.770  1.00  0.00           S  
ATOM     28  C21 LYX     0       5.166  -2.805  11.429  1.00  0.00           C  
ATOM     29  C22 LYX     0       5.506  -3.165  10.120  1.00  0.00           C  
ATOM     30  C23 LYX     0       5.636  -2.164   9.174  1.00  0.00           C  
ATOM     31  C24 LYX     0       5.347  -0.853   9.493  1.00  0.00           C  
ATOM     32  F2  LYX     0       5.712  -4.455   9.779  1.00  0.00           F  
ATOM     33  N3  LYX     0       4.393  -2.929  15.128  1.00  0.00           N  
ATOM     34  C25 LYX     0       4.233  -0.135  13.923  1.00  0.00           C  
ATOM     35  N4  LYX     0       3.969   0.837  14.489  1.00  0.00           N  
ATOM     36 CL1  LYX     0       1.927  -0.133  11.365  1.00  0.00          Cl  
ATOM     37  H1  LYX     0       0.266  10.912  10.952  1.00  0.00           H  
ATOM     38  H2  LYX     0      -1.380  11.385  11.183  1.00  0.00           H  
ATOM     39  H3  LYX     0      -1.440   8.516  10.674  1.00  0.00           H  
ATOM     40  H4  LYX     0      -1.971   9.388  12.051  1.00  0.00           H  
ATOM     41  H5  LYX     0       2.119   7.867   9.933  1.00  0.00           H  
ATOM     42  H6  LYX     0       0.450   8.311   9.638  1.00  0.00           H  
ATOM     43  H7  LYX     0       0.787   5.914   8.820  1.00  0.00           H  
ATOM     44  H8  LYX     0      -0.302   6.035  10.162  1.00  0.00           H  
ATOM     45  H9  LYX     0       0.199   5.515  12.288  1.00  0.00           H  
ATOM     46  H10 LYX     0       1.618   7.131  13.577  1.00  0.00           H  
ATOM     47  H11 LYX     0       2.832   7.055  12.328  1.00  0.00           H  
ATOM     48  H12 LYX     0       1.538   4.860  14.131  1.00  0.00           H  
ATOM     49  H13 LYX     0       2.926   4.480  13.168  1.00  0.00           H  
ATOM     50  H14 LYX     0       0.261   3.036  13.374  1.00  0.00           H  
ATOM     51  H15 LYX     0       1.831   2.364  13.590  1.00  0.00           H  
ATOM     52  H16 LYX     0       5.379   4.101  10.182  1.00  0.00           H  
ATOM     53  H17 LYX     0       5.931  -2.399   8.165  1.00  0.00           H  
ATOM     54  H18 LYX     0       5.410  -0.115   8.712  1.00  0.00           H  
ATOM     55  H19 LYX     0       4.516  -3.878  15.465  1.00  0.00           H  
ATOM     56  H20 LYX     0       4.167  -2.229  15.825  1.00  0.00           H  
ATOM     57  CH3 ACE A   1     -14.241 -15.908  -3.081  1.00  0.00           C  
ATOM     58  C   ACE A   1     -12.979 -16.198  -2.275  1.00  0.00           C  
ATOM     59  O   ACE A   1     -13.008 -16.110  -1.048  1.00  0.00           O  
ATOM     60 HH31 ACE A   1     -14.196 -16.360  -4.072  1.00  0.00           H  
ATOM     61 HH32 ACE A   1     -15.117 -16.306  -2.569  1.00  0.00           H  
ATOM     62 HH33 ACE A   1     -14.368 -14.832  -3.196  1.00  0.00           H  
ATOM     63  N   THR A   2     -11.882 -16.541  -2.973  1.00 15.63           N  
ANISOU   63  N   THR A   2     1523   2549   1867    -73     98     37
ATOM     64  CA  THR A   2     -10.559 -16.818  -2.404  1.00 13.74           C  
ANISOU   64  CA  THR A   2     1312   2279   1630    -86     60     23
ATOM     65  C   THR A   2      -9.980 -15.563  -1.724  1.00 13.26           C  
ANISOU   65  C   THR A   2     1325   2144   1569    -40     60     17
ATOM     66  O   THR A   2      -9.748 -14.563  -2.403  1.00 12.95           O  
ANISOU   66  O   THR A   2     1337   2046   1536    -50     78     13
ATOM     67  CB  THR A   2      -9.564 -17.276  -3.506  1.00 17.25           C  
ANISOU   67  CB  THR A   2     1771   2700   2084   -175     44     12
ATOM     68  OG1 THR A   2     -10.076 -18.428  -4.146  1.00 18.11           O  
ANISOU   68  OG1 THR A   2     1812   2875   2195   -229     46     21
ATOM     69  CG2 THR A   2      -8.143 -17.609  -3.010  1.00 16.65           C  
ANISOU   69  CG2 THR A   2     1723   2600   2005   -187      6     -7
ATOM     70  H   THR A   2     -11.935 -16.588  -3.982  1.00 15.63           H  
ATOM     71  HA  THR A   2     -10.664 -17.615  -1.665  1.00 13.74           H  
ATOM     72  HB  THR A   2      -9.489 -16.502  -4.272  1.00 17.25           H  
ATOM     73  HG1 THR A   2      -9.445 -18.709  -4.818  1.00 18.11           H  
ATOM     74 HG21 THR A   2      -7.516 -17.965  -3.828  1.00 16.65           H  
ATOM     75 HG22 THR A   2      -7.641 -16.742  -2.581  1.00 16.65           H  
ATOM     76 HG23 THR A   2      -8.165 -18.387  -2.247  1.00 16.65           H  
ATOM     77  N   GLU A   3      -9.800 -15.623  -0.395  1.00  9.67           N  
ANISOU   77  N   GLU A   3      875   1691   1107      7     39     18
ATOM     78  CA  GLU A   3      -9.378 -14.477   0.407  1.00  9.28           C  
ANISOU   78  CA  GLU A   3      891   1575   1058     47     39     16
ATOM     79  C   GLU A   3      -7.888 -14.150   0.217  1.00 11.22           C  
ANISOU   79  C   GLU A   3     1182   1775   1304     10     18      3
ATOM     80  O   GLU A   3      -7.049 -15.049   0.287  1.00 12.08           O  
ANISOU   80  O   GLU A   3     1271   1914   1405    -17     -8     -3
ATOM     81  CB  GLU A   3      -9.774 -14.688   1.882  1.00 11.38           C  
ANISOU   81  CB  GLU A   3     1150   1857   1318    122     30     30
ATOM     82  CG  GLU A   3      -9.445 -13.486   2.806  1.00 17.76           C  
ANISOU   82  CG  GLU A   3     2027   2592   2128    159     33     31
ATOM     83  CD  GLU A   3      -9.952 -13.599   4.254  1.00 29.41           C  
ANISOU   83  CD  GLU A   3     3509   4065   3600    229     20     47
ATOM     84  OE1 GLU A   3     -10.534 -14.645   4.620  1.00 22.80           O  
ANISOU   84  OE1 GLU A   3     2620   3285   2757    266     14     58
ATOM     85  OE2 GLU A   3      -9.746 -12.611   4.993  1.00 23.65           O1-
ANISOU   85  OE2 GLU A   3     2836   3275   2873    247     16     51
ATOM     86  H   GLU A   3      -9.996 -16.480   0.108  1.00  9.67           H  
ATOM     87  HA  GLU A   3      -9.957 -13.626   0.056  1.00  9.28           H  
ATOM     88  HB3 GLU A   3      -9.285 -15.586   2.264  1.00 11.38           H  
ATOM     89  HB2 GLU A   3     -10.846 -14.886   1.920  1.00 11.38           H  
ATOM     90  HG3 GLU A   3      -9.864 -12.577   2.371  1.00 17.76           H  
ATOM     91  HG2 GLU A   3      -8.366 -13.335   2.849  1.00 17.76           H  
ATOM     92  N   TYR A   4      -7.612 -12.856   0.005  1.00  9.02           N  
ANISOU   92  N   TYR A   4      963   1430   1032     12     29     -3
ATOM     93  CA  TYR A   4      -6.279 -12.271  -0.068  1.00  8.51           C  
ANISOU   93  CA  TYR A   4      942   1325    967    -10     14    -15
ATOM     94  C   TYR A   4      -6.241 -11.117   0.933  1.00  8.90           C  
ANISOU   94  C   TYR A   4     1034   1334   1015     35     17     -6
ATOM     95  O   TYR A   4      -6.939 -10.120   0.743  1.00  9.53           O  
ANISOU   95  O   TYR A   4     1138   1381   1104     56     37     -3
ATOM     96  CB  TYR A   4      -5.987 -11.795  -1.504  1.00  9.14           C  
ANISOU   96  CB  TYR A   4     1051   1364   1059    -59     24    -31
ATOM     97  CG  TYR A   4      -5.777 -12.930  -2.487  1.00  9.99           C  
ANISOU   97  CG  TYR A   4     1125   1501   1170   -113     17    -39
ATOM     98  CD1 TYR A   4      -4.510 -13.533  -2.599  1.00 11.85           C  
ANISOU   98  CD1 TYR A   4     1359   1743   1401   -150     -9    -58
ATOM     99  CD2 TYR A   4      -6.851 -13.416  -3.257  1.00 10.12           C  
ANISOU   99  CD2 TYR A   4     1111   1541   1193   -132     36    -28
ATOM    100  CE1 TYR A   4      -4.318 -14.631  -3.458  1.00 13.03           C  
ANISOU  100  CE1 TYR A   4     1480   1915   1555   -207    -19    -67
ATOM    101  CE2 TYR A   4      -6.665 -14.520  -4.110  1.00 10.28           C  
ANISOU  101  CE2 TYR A   4     1101   1587   1220   -192     28    -32
ATOM    102  CZ  TYR A   4      -5.401 -15.134  -4.204  1.00 13.35           C  
ANISOU  102  CZ  TYR A   4     1491   1974   1606   -231     -1    -52
ATOM    103  OH  TYR A   4      -5.225 -16.222  -5.006  1.00 14.26           O  
ANISOU  103  OH  TYR A   4     1578   2111   1728   -295    -13    -58
ATOM    104  H   TYR A   4      -8.378 -12.195  -0.039  1.00  9.02           H  
ATOM    105  HA  TYR A   4      -5.524 -13.007   0.212  1.00  8.51           H  
ATOM    106  HB3 TYR A   4      -5.083 -11.185  -1.513  1.00  9.14           H  
ATOM    107  HB2 TYR A   4      -6.791 -11.151  -1.857  1.00  9.14           H  
ATOM    108  HD1 TYR A   4      -3.689 -13.163  -2.006  1.00 11.85           H  
ATOM    109  HD2 TYR A   4      -7.826 -12.962  -3.169  1.00 10.12           H  
ATOM    110  HE1 TYR A   4      -3.346 -15.096  -3.531  1.00 13.03           H  
ATOM    111  HE2 TYR A   4      -7.501 -14.907  -4.674  1.00 10.28           H  
ATOM    112  HH  TYR A   4      -6.026 -16.482  -5.476  1.00 14.26           H  
ATOM    113  N   LYS A   5      -5.445 -11.299   1.996  1.00  7.90           N  
ANISOU  113  N   LYS A   5      917   1209    876     46     -2     -1
ATOM    114  CA  LYS A   5      -5.334 -10.363   3.111  1.00  7.78           C  
ANISOU  114  CA  LYS A   5      942   1155    859     81     -2     12
ATOM    115  C   LYS A   5      -4.264  -9.313   2.788  1.00  8.63           C  
ANISOU  115  C   LYS A   5     1088   1224    967     51     -1     -1
ATOM    116  O   LYS A   5      -3.101  -9.484   3.140  1.00  8.52           O  
ANISOU  116  O   LYS A   5     1071   1227    940     27    -14    -11
ATOM    117  CB  LYS A   5      -5.042 -11.142   4.409  1.00 10.51           C  
ANISOU  117  CB  LYS A   5     1274   1531   1188    113    -23     34
ATOM    118  CG  LYS A   5      -6.141 -12.172   4.730  1.00 14.52           C  
ANISOU  118  CG  LYS A   5     1741   2078   1697    154    -24     47
ATOM    119  CD  LYS A   5      -5.999 -12.855   6.102  1.00 20.39           C  
ANISOU  119  CD  LYS A   5     2466   2859   2424    188    -49     71
ATOM    120  CE  LYS A   5      -6.227 -11.944   7.323  1.00 24.97           C  
ANISOU  120  CE  LYS A   5     3091   3394   3002    227    -55     96
ATOM    121  NZ  LYS A   5      -7.597 -11.402   7.379  1.00 27.60           N1+
ANISOU  121  NZ  LYS A   5     3451   3680   3356    266    -37     98
ATOM    122  H   LYS A   5      -4.899 -12.149   2.071  1.00  7.90           H  
ATOM    123  HA  LYS A   5      -6.286  -9.847   3.249  1.00  7.78           H  
ATOM    124  HB3 LYS A   5      -4.955 -10.427   5.228  1.00 10.51           H  
ATOM    125  HB2 LYS A   5      -4.081 -11.651   4.345  1.00 10.51           H  
ATOM    126  HG3 LYS A   5      -6.125 -12.955   3.971  1.00 14.52           H  
ATOM    127  HG2 LYS A   5      -7.119 -11.701   4.640  1.00 14.52           H  
ATOM    128  HD3 LYS A   5      -5.000 -13.290   6.172  1.00 20.39           H  
ATOM    129  HD2 LYS A   5      -6.684 -13.703   6.146  1.00 20.39           H  
ATOM    130  HE3 LYS A   5      -5.515 -11.120   7.334  1.00 24.97           H  
ATOM    131  HE2 LYS A   5      -6.054 -12.516   8.235  1.00 24.97           H  
ATOM    132  HZ1 LYS A   5      -8.267 -12.158   7.383  1.00 27.60           H  
ATOM    133  HZ2 LYS A   5      -7.712 -10.838   8.209  1.00 27.60           H  
ATOM    134  HZ3 LYS A   5      -7.773 -10.824   6.568  1.00 27.60           H  
ATOM    135  N   LEU A   6      -4.682  -8.253   2.088  1.00  8.13           N  
ANISOU  135  N   LEU A   6     1058   1114    918     53     15     -4
ATOM    136  CA  LEU A   6      -3.826  -7.140   1.691  1.00  8.96           C  
ANISOU  136  CA  LEU A   6     1194   1185   1025     30     17    -16
ATOM    137  C   LEU A   6      -3.702  -6.117   2.834  1.00 11.01           C  
ANISOU  137  C   LEU A   6     1484   1415   1285     50     17     -1
ATOM    138  O   LEU A   6      -4.548  -6.073   3.727  1.00 10.93           O  
ANISOU  138  O   LEU A   6     1483   1390   1280     79     20     15
ATOM    139  CB  LEU A   6      -4.400  -6.497   0.406  1.00  8.65           C  
ANISOU  139  CB  LEU A   6     1167   1118   1002     12     32    -30
ATOM    140  CG  LEU A   6      -4.678  -7.479  -0.763  1.00 11.71           C  
ANISOU  140  CG  LEU A   6     1527   1529   1394    -10     37    -37
ATOM    141  CD1 LEU A   6      -5.229  -6.740  -1.995  1.00 11.73           C  
ANISOU  141  CD1 LEU A   6     1549   1499   1409    -27     51    -43
ATOM    142  CD2 LEU A   6      -3.477  -8.377  -1.123  1.00 11.26           C  
ANISOU  142  CD2 LEU A   6     1450   1499   1330    -42     21    -51
ATOM    143  H   LEU A   6      -5.662  -8.168   1.856  1.00  8.13           H  
ATOM    144  HA  LEU A   6      -2.823  -7.517   1.483  1.00  8.96           H  
ATOM    145  HB3 LEU A   6      -3.714  -5.722   0.061  1.00  8.65           H  
ATOM    146  HB2 LEU A   6      -5.329  -5.985   0.655  1.00  8.65           H  
ATOM    147  HG  LEU A   6      -5.481  -8.140  -0.438  1.00 11.71           H  
ATOM    148 HD11 LEU A   6      -6.023  -7.313  -2.469  1.00 11.73           H  
ATOM    149 HD12 LEU A   6      -5.654  -5.773  -1.728  1.00 11.73           H  
ATOM    150 HD13 LEU A   6      -4.461  -6.564  -2.749  1.00 11.73           H  
ATOM    151 HD21 LEU A   6      -3.296  -8.429  -2.196  1.00 11.26           H  
ATOM    152 HD22 LEU A   6      -2.552  -8.037  -0.665  1.00 11.26           H  
ATOM    153 HD23 LEU A   6      -3.651  -9.395  -0.777  1.00 11.26           H  
ATOM    154  N   VAL A   7      -2.635  -5.311   2.781  1.00  8.18           N  
ANISOU  154  N   VAL A   7     1140   1048    919     33     15     -5
ATOM    155  CA  VAL A   7      -2.361  -4.228   3.723  1.00  7.56           C  
ANISOU  155  CA  VAL A   7     1087    945    840     41     15     13
ATOM    156  C   VAL A   7      -1.808  -3.043   2.911  1.00  8.63           C  
ANISOU  156  C   VAL A   7     1239   1057    983     21     23     -2
ATOM    157  O   VAL A   7      -1.136  -3.265   1.903  1.00  9.25           O  
ANISOU  157  O   VAL A   7     1309   1149   1056      4     23    -23
ATOM    158  CB  VAL A   7      -1.297  -4.628   4.795  1.00  9.35           C  
ANISOU  158  CB  VAL A   7     1308   1200   1043     43      3     32
ATOM    159  CG1 VAL A   7      -1.056  -3.549   5.872  1.00  9.17           C  
ANISOU  159  CG1 VAL A   7     1312   1152   1021     45      4     58
ATOM    160  CG2 VAL A   7      -1.633  -5.949   5.507  1.00  9.55           C  
ANISOU  160  CG2 VAL A   7     1313   1258   1058     66     -9     47
ATOM    161  H   VAL A   7      -1.963  -5.416   2.034  1.00  8.18           H  
ATOM    162  HA  VAL A   7      -3.285  -3.922   4.210  1.00  7.56           H  
ATOM    163  HB  VAL A   7      -0.347  -4.784   4.283  1.00  9.35           H  
ATOM    164 HG11 VAL A   7      -0.300  -3.870   6.588  1.00  9.17           H  
ATOM    165 HG12 VAL A   7      -0.708  -2.607   5.455  1.00  9.17           H  
ATOM    166 HG13 VAL A   7      -1.968  -3.345   6.432  1.00  9.17           H  
ATOM    167 HG21 VAL A   7      -0.910  -6.163   6.293  1.00  9.55           H  
ATOM    168 HG22 VAL A   7      -2.618  -5.921   5.969  1.00  9.55           H  
ATOM    169 HG23 VAL A   7      -1.615  -6.789   4.814  1.00  9.55           H  
ATOM    170  N   VAL A   8      -2.089  -1.810   3.359  1.00  6.83           N  
ANISOU  170  N   VAL A   8     1033    794    767     24     26      6
ATOM    171  CA  VAL A   8      -1.544  -0.593   2.762  1.00  5.93           C  
ANISOU  171  CA  VAL A   8      930    661    661      9     31     -6
ATOM    172  C   VAL A   8      -0.815   0.187   3.870  1.00  7.13           C  
ANISOU  172  C   VAL A   8     1089    814    806      0     29     12
ATOM    173  O   VAL A   8      -1.464   0.728   4.768  1.00  6.48           O  
ANISOU  173  O   VAL A   8     1023    711    727      6     24     34
ATOM    174  CB  VAL A   8      -2.647   0.301   2.124  1.00  7.41           C  
ANISOU  174  CB  VAL A   8     1136    815    865     14     35    -11
ATOM    175  CG1 VAL A   8      -2.059   1.507   1.372  1.00  7.55           C  
ANISOU  175  CG1 VAL A   8     1160    820    890     -1     36    -23
ATOM    176  CG2 VAL A   8      -3.536  -0.494   1.154  1.00  7.90           C  
ANISOU  176  CG2 VAL A   8     1189    882    929     22     40    -21
ATOM    177  H   VAL A   8      -2.665  -1.691   4.184  1.00  6.83           H  
ATOM    178  HA  VAL A   8      -0.815  -0.830   1.986  1.00  5.93           H  
ATOM    179  HB  VAL A   8      -3.298   0.689   2.909  1.00  7.41           H  
ATOM    180 HG11 VAL A   8      -2.848   2.143   0.969  1.00  7.55           H  
ATOM    181 HG12 VAL A   8      -1.433   2.128   2.009  1.00  7.55           H  
ATOM    182 HG13 VAL A   8      -1.446   1.173   0.534  1.00  7.55           H  
ATOM    183 HG21 VAL A   8      -4.263   0.152   0.663  1.00  7.90           H  
ATOM    184 HG22 VAL A   8      -2.945  -0.982   0.379  1.00  7.90           H  
ATOM    185 HG23 VAL A   8      -4.096  -1.264   1.681  1.00  7.90           H  
ATOM    186  N   VAL A   9       0.525   0.203   3.781  1.00  6.79           N  
ANISOU  186  N   VAL A   9     1033    796    751    -13     33      3
ATOM    187  CA  VAL A   9       1.430   0.900   4.697  1.00  7.08           C  
ANISOU  187  CA  VAL A   9     1067    847    775    -25     35     22
ATOM    188  C   VAL A   9       2.115   2.079   3.980  1.00  8.42           C  
ANISOU  188  C   VAL A   9     1230   1020    951    -37     42      8
ATOM    189  O   VAL A   9       2.079   2.172   2.752  1.00  7.58           O  
ANISOU  189  O   VAL A   9     1121    906    854    -31     43    -19
ATOM    190  CB  VAL A   9       2.531  -0.046   5.266  1.00  9.74           C  
ANISOU  190  CB  VAL A   9     1390   1230   1083    -26     35     29
ATOM    191  CG1 VAL A   9       1.931  -1.252   6.004  1.00  9.85           C  
ANISOU  191  CG1 VAL A   9     1406   1247   1091    -10     24     44
ATOM    192  CG2 VAL A   9       3.605  -0.513   4.262  1.00  9.75           C  
ANISOU  192  CG2 VAL A   9     1375   1260   1071    -26     40     -6
ATOM    193  H   VAL A   9       0.972  -0.236   2.986  1.00  6.79           H  
ATOM    194  HA  VAL A   9       0.867   1.315   5.533  1.00  7.08           H  
ATOM    195  HB  VAL A   9       3.055   0.522   6.035  1.00  9.74           H  
ATOM    196 HG11 VAL A   9       2.701  -1.805   6.544  1.00  9.85           H  
ATOM    197 HG12 VAL A   9       1.181  -0.938   6.730  1.00  9.85           H  
ATOM    198 HG13 VAL A   9       1.462  -1.944   5.306  1.00  9.85           H  
ATOM    199 HG21 VAL A   9       4.323  -1.168   4.753  1.00  9.75           H  
ATOM    200 HG22 VAL A   9       3.166  -1.069   3.434  1.00  9.75           H  
ATOM    201 HG23 VAL A   9       4.180   0.316   3.852  1.00  9.75           H  
ATOM    202  N   GLY A  10       2.718   2.970   4.777  1.00  8.23           N  
ANISOU  202  N   GLY A  10     1200   1008    918    -53     45     28
ATOM    203  CA  GLY A  10       3.335   4.201   4.298  1.00  8.80           C  
ANISOU  203  CA  GLY A  10     1256   1093    993    -63     52     19
ATOM    204  C   GLY A  10       3.049   5.328   5.295  1.00 10.28           C  
ANISOU  204  C   GLY A  10     1449   1268   1190    -87     48     48
ATOM    205  O   GLY A  10       2.208   5.199   6.191  1.00 10.33           O  
ANISOU  205  O   GLY A  10     1479   1243   1203    -94     38     71
ATOM    206  H   GLY A  10       2.704   2.829   5.778  1.00  8.23           H  
ATOM    207  HA3 GLY A  10       2.941   4.501   3.326  1.00  8.80           H  
ATOM    208  HA2 GLY A  10       4.408   4.048   4.188  1.00  8.80           H  
ATOM    209  N   ALA A  11       3.773   6.445   5.122  1.00  8.77           N  
ANISOU  209  N   ALA A  11     1235   1099    999   -100     53     45
ATOM    210  CA  ALA A  11       3.692   7.660   5.934  1.00  8.25           C  
ANISOU  210  CA  ALA A  11     1169   1026    942   -134     48     73
ATOM    211  C   ALA A  11       2.316   8.342   5.869  1.00  9.55           C  
ANISOU  211  C   ALA A  11     1364   1133   1131   -138     30     73
ATOM    212  O   ALA A  11       1.547   8.093   4.941  1.00  9.15           O  
ANISOU  212  O   ALA A  11     1325   1060   1092   -117     24     48
ATOM    213  CB  ALA A  11       4.796   8.620   5.461  1.00  9.77           C  
ANISOU  213  CB  ALA A  11     1322   1258   1132   -143     56     65
ATOM    214  H   ALA A  11       4.463   6.465   4.380  1.00  8.77           H  
ATOM    215  HA  ALA A  11       3.886   7.384   6.972  1.00  8.25           H  
ATOM    216  HB1 ALA A  11       4.839   9.519   6.076  1.00  9.77           H  
ATOM    217  HB2 ALA A  11       5.774   8.141   5.517  1.00  9.77           H  
ATOM    218  HB3 ALA A  11       4.644   8.932   4.428  1.00  9.77           H  
ATOM    219  N   CYS A  12       2.030   9.201   6.858  1.00  9.51           N  
ANISOU  219  N   CYS A  12     1377   1102   1133   -168     20    102
ATOM    220  CA  CYS A  12       0.797   9.990   6.932  1.00  9.95           C  
ANISOU  220  CA  CYS A  12     1466   1105   1211   -171      1     94
ATOM    221  C   CYS A  12       0.722  11.001   5.770  1.00 10.19           C  
ANISOU  221  C   CYS A  12     1476   1144   1250   -180     -5     74
ATOM    222  O   CYS A  12       1.671  11.762   5.574  1.00 10.96           O  
ANISOU  222  O   CYS A  12     1536   1286   1343   -196      1     78
ATOM    223  CB  CYS A  12       0.667  10.705   8.303  1.00 11.98           C  
ANISOU  223  CB  CYS A  12     1754   1321   1477   -201    -12    125
ATOM    224  SG  CYS A  12      -1.040  10.663   8.941  1.00 16.65           S  
ANISOU  224  SG  CYS A  12     2374   1894   2059   -179     -9    151
ATOM    225  H   CYS A  12       2.716   9.373   7.583  1.00  9.51           H  
ATOM    226  HA  CYS A  12      -0.024   9.277   6.822  1.00  9.95           H  
ATOM    227  HB3 CYS A  12       1.002  11.743   8.269  1.00 11.98           H  
ATOM    228  HB2 CYS A  12       1.317  10.230   9.038  1.00 11.98           H  
ATOM    229  N   GLY A  13      -0.404  11.001   5.042  1.00  7.73           N  
ANISOU  229  N   GLY A  13     1188    800    948   -163    -17     51
ATOM    230  CA  GLY A  13      -0.697  11.982   4.001  1.00  7.74           C  
ANISOU  230  CA  GLY A  13     1177    808    956   -165    -28     32
ATOM    231  C   GLY A  13      -0.191  11.587   2.604  1.00  8.63           C  
ANISOU  231  C   GLY A  13     1273    941   1064   -131    -20      9
ATOM    232  O   GLY A  13      -0.209  12.445   1.722  1.00  9.30           O  
ANISOU  232  O   GLY A  13     1349   1030   1153   -127    -31     -4
ATOM    233  H   GLY A  13      -1.147  10.341   5.256  1.00  7.73           H  
ATOM    234  HA3 GLY A  13      -0.293  12.960   4.270  1.00  7.74           H  
ATOM    235  HA2 GLY A  13      -1.778  12.099   3.958  1.00  7.74           H  
ATOM    236  N   VAL A  14       0.249  10.334   2.376  1.00  6.51           N  
ANISOU  236  N   VAL A  14     1001    684    788   -107     -3      4
ATOM    237  CA  VAL A  14       0.713   9.865   1.060  1.00  6.51           C  
ANISOU  237  CA  VAL A  14      992    695    786    -78      3    -17
ATOM    238  C   VAL A  14      -0.432   9.445   0.108  1.00  7.83           C  
ANISOU  238  C   VAL A  14     1188    829    957    -60     -2    -29
ATOM    239  O   VAL A  14      -0.195   9.375  -1.099  1.00  7.81           O  
ANISOU  239  O   VAL A  14     1183    828    956    -42     -2    -43
ATOM    240  CB  VAL A  14       1.714   8.683   1.166  1.00  7.78           C  
ANISOU  240  CB  VAL A  14     1136    883    935    -64     20    -22
ATOM    241  CG1 VAL A  14       2.981   9.081   1.933  1.00  8.43           C  
ANISOU  241  CG1 VAL A  14     1186   1010   1007    -79     29    -11
ATOM    242  CG2 VAL A  14       1.119   7.383   1.726  1.00  7.41           C  
ANISOU  242  CG2 VAL A  14     1111    823    883    -60     25    -15
ATOM    243  H   VAL A  14       0.218   9.646   3.118  1.00  6.51           H  
ATOM    244  HA  VAL A  14       1.241  10.688   0.577  1.00  6.51           H  
ATOM    245  HB  VAL A  14       2.053   8.448   0.156  1.00  7.78           H  
ATOM    246 HG11 VAL A  14       3.661   8.235   2.022  1.00  8.43           H  
ATOM    247 HG12 VAL A  14       3.508   9.887   1.422  1.00  8.43           H  
ATOM    248 HG13 VAL A  14       2.752   9.422   2.942  1.00  8.43           H  
ATOM    249 HG21 VAL A  14       1.878   6.609   1.838  1.00  7.41           H  
ATOM    250 HG22 VAL A  14       0.672   7.553   2.700  1.00  7.41           H  
ATOM    251 HG23 VAL A  14       0.343   6.985   1.075  1.00  7.41           H  
ATOM    252  N   GLY A  15      -1.639   9.210   0.649  1.00  6.27           N  
ANISOU  252  N   GLY A  15     1019    604    760    -63     -5    -24
ATOM    253  CA  GLY A  15      -2.839   8.907  -0.124  1.00  6.75           C  
ANISOU  253  CA  GLY A  15     1104    642    820    -46     -5    -34
ATOM    254  C   GLY A  15      -3.260   7.435  -0.006  1.00  7.05           C  
ANISOU  254  C   GLY A  15     1148    678    854    -31      7    -33
ATOM    255  O   GLY A  15      -3.884   6.934  -0.939  1.00  6.71           O  
ANISOU  255  O   GLY A  15     1113    629    808    -17     12    -41
ATOM    256  H   GLY A  15      -1.746   9.254   1.656  1.00  6.27           H  
ATOM    257  HA3 GLY A  15      -2.730   9.181  -1.171  1.00  6.75           H  
ATOM    258  HA2 GLY A  15      -3.650   9.526   0.244  1.00  6.75           H  
ATOM    259  N   LYS A  16      -2.934   6.742   1.104  1.00  5.54           N  
ANISOU  259  N   LYS A  16      951    494    660    -34     12    -20
ATOM    260  CA  LYS A  16      -3.298   5.337   1.357  1.00  5.65           C  
ANISOU  260  CA  LYS A  16      965    511    669    -18     20    -17
ATOM    261  C   LYS A  16      -4.816   5.091   1.393  1.00  7.40           C  
ANISOU  261  C   LYS A  16     1211    710    892     -1     19    -21
ATOM    262  O   LYS A  16      -5.275   4.113   0.802  1.00  6.46           O  
ANISOU  262  O   LYS A  16     1088    599    769     13     28    -28
ATOM    263  CB  LYS A  16      -2.699   4.842   2.687  1.00  6.99           C  
ANISOU  263  CB  LYS A  16     1131    692    834    -23     20      2
ATOM    264  CG  LYS A  16      -1.173   4.930   2.755  1.00  6.83           C  
ANISOU  264  CG  LYS A  16     1085    705    805    -36     24      5
ATOM    265  CD  LYS A  16      -0.556   4.300   4.014  1.00 12.32           C  
ANISOU  265  CD  LYS A  16     1777   1416   1490    -42     25     29
ATOM    266  CE  LYS A  16      -1.131   4.765   5.363  1.00 10.66           C  
ANISOU  266  CE  LYS A  16     1586   1179   1285    -58     16     54
ATOM    267  NZ  LYS A  16      -0.933   6.204   5.609  1.00  8.11           N1+
ANISOU  267  NZ  LYS A  16     1253    860    967    -85     14     55
ATOM    268  H   LYS A  16      -2.434   7.210   1.852  1.00  5.54           H  
ATOM    269  HA  LYS A  16      -2.879   4.739   0.545  1.00  5.65           H  
ATOM    270  HB3 LYS A  16      -2.996   3.806   2.853  1.00  6.99           H  
ATOM    271  HB2 LYS A  16      -3.131   5.412   3.508  1.00  6.99           H  
ATOM    272  HG3 LYS A  16      -0.889   5.973   2.716  1.00  6.83           H  
ATOM    273  HG2 LYS A  16      -0.737   4.466   1.871  1.00  6.83           H  
ATOM    274  HD3 LYS A  16       0.512   4.506   3.995  1.00 12.32           H  
ATOM    275  HD2 LYS A  16      -0.650   3.218   3.950  1.00 12.32           H  
ATOM    276  HE3 LYS A  16      -0.653   4.213   6.173  1.00 10.66           H  
ATOM    277  HE2 LYS A  16      -2.193   4.534   5.416  1.00 10.66           H  
ATOM    278  HZ1 LYS A  16      -1.362   6.744   4.865  1.00  8.11           H  
ATOM    279  HZ2 LYS A  16      -1.351   6.461   6.490  1.00  8.11           H  
ATOM    280  HZ3 LYS A  16       0.056   6.413   5.628  1.00  8.11           H  
ATOM    281  N   SER A  17      -5.557   5.983   2.077  1.00  6.02           N  
ANISOU  281  N   SER A  17     1061    506    721     -5      9    -19
ATOM    282  CA  SER A  17      -7.014   5.913   2.197  1.00  5.24           C  
ANISOU  282  CA  SER A  17      967    428    598     15      9    -21
ATOM    283  C   SER A  17      -7.726   6.166   0.865  1.00  7.18           C  
ANISOU  283  C   SER A  17     1237    635    857     22     14    -45
ATOM    284  O   SER A  17      -8.673   5.446   0.555  1.00  6.45           O  
ANISOU  284  O   SER A  17     1147    549    756     44     25    -52
ATOM    285  CB  SER A  17      -7.518   6.880   3.285  1.00  6.44           C  
ANISOU  285  CB  SER A  17     1172    497    777     10     -7    -27
ATOM    286  OG  SER A  17      -7.116   6.434   4.563  1.00  6.39           O  
ANISOU  286  OG  SER A  17     1168    483    778      7    -10     -5
ATOM    287  H   SER A  17      -5.101   6.746   2.562  1.00  6.02           H  
ATOM    288  HA  SER A  17      -7.278   4.897   2.484  1.00  5.24           H  
ATOM    289  HB3 SER A  17      -8.607   6.935   3.274  1.00  6.44           H  
ATOM    290  HB2 SER A  17      -7.149   7.891   3.126  1.00  6.44           H  
ATOM    291  HG  SER A  17      -7.422   5.522   4.662  1.00  6.39           H  
ATOM    292  N   ALA A  18      -7.216   7.131   0.082  1.00  5.93           N  
ANISOU  292  N   ALA A  18     1076    478    699      4      4    -49
ATOM    293  CA  ALA A  18      -7.692   7.434  -1.262  1.00  5.82           C  
ANISOU  293  CA  ALA A  18     1068    468    674      9      6    -60
ATOM    294  C   ALA A  18      -7.459   6.283  -2.261  1.00  6.40           C  
ANISOU  294  C   ALA A  18     1124    563    745     16     23    -57
ATOM    295  O   ALA A  18      -8.342   6.023  -3.075  1.00  6.18           O  
ANISOU  295  O   ALA A  18     1104    540    704     26     32    -60
ATOM    296  CB  ALA A  18      -7.049   8.741  -1.740  1.00  6.37           C  
ANISOU  296  CB  ALA A  18     1135    539    746     -9    -10    -61
ATOM    297  H   ALA A  18      -6.452   7.700   0.427  1.00  5.93           H  
ATOM    298  HA  ALA A  18      -8.766   7.607  -1.185  1.00  5.82           H  
ATOM    299  HB1 ALA A  18      -7.469   9.060  -2.693  1.00  6.37           H  
ATOM    300  HB2 ALA A  18      -7.227   9.551  -1.032  1.00  6.37           H  
ATOM    301  HB3 ALA A  18      -5.970   8.639  -1.861  1.00  6.37           H  
ATOM    302  N   LEU A  19      -6.309   5.590  -2.161  1.00  6.43           N  
ANISOU  302  N   LEU A  19     1105    581    758      9     27    -51
ATOM    303  CA  LEU A  19      -5.983   4.400  -2.957  1.00  5.63           C  
ANISOU  303  CA  LEU A  19      989    495    656     10     39    -50
ATOM    304  C   LEU A  19      -6.903   3.210  -2.642  1.00  6.73           C  
ANISOU  304  C   LEU A  19     1123    646    788     23     52    -48
ATOM    305  O   LEU A  19      -7.376   2.562  -3.576  1.00  7.49           O  
ANISOU  305  O   LEU A  19     1215    753    878     23     63    -47
ATOM    306  CB  LEU A  19      -4.503   4.004  -2.737  1.00  6.16           C  
ANISOU  306  CB  LEU A  19     1036    574    731      1     37    -51
ATOM    307  CG  LEU A  19      -3.495   4.852  -3.539  1.00  8.38           C  
ANISOU  307  CG  LEU A  19     1314    851   1018     -5     29    -56
ATOM    308  CD1 LEU A  19      -2.070   4.704  -2.969  1.00  9.11           C  
ANISOU  308  CD1 LEU A  19     1388    961   1114     -9     29    -60
ATOM    309  CD2 LEU A  19      -3.559   4.530  -5.049  1.00  7.54           C  
ANISOU  309  CD2 LEU A  19     1217    735    913     -5     29    -57
ATOM    310  H   LEU A  19      -5.615   5.877  -1.483  1.00  6.43           H  
ATOM    311  HA  LEU A  19      -6.135   4.651  -4.009  1.00  5.63           H  
ATOM    312  HB3 LEU A  19      -4.345   2.955  -2.994  1.00  6.16           H  
ATOM    313  HB2 LEU A  19      -4.276   4.075  -1.673  1.00  6.16           H  
ATOM    314  HG  LEU A  19      -3.767   5.900  -3.418  1.00  8.38           H  
ATOM    315 HD11 LEU A  19      -1.311   4.644  -3.748  1.00  9.11           H  
ATOM    316 HD12 LEU A  19      -1.817   5.568  -2.355  1.00  9.11           H  
ATOM    317 HD13 LEU A  19      -1.966   3.818  -2.341  1.00  9.11           H  
ATOM    318 HD21 LEU A  19      -2.626   4.118  -5.430  1.00  7.54           H  
ATOM    319 HD22 LEU A  19      -4.331   3.793  -5.275  1.00  7.54           H  
ATOM    320 HD23 LEU A  19      -3.783   5.423  -5.632  1.00  7.54           H  
ATOM    321  N   THR A  20      -7.160   2.965  -1.343  1.00  6.09           N  
ANISOU  321  N   THR A  20     1041    563    708     34     50    -45
ATOM    322  CA  THR A  20      -8.034   1.893  -0.864  1.00  6.13           C  
ANISOU  322  CA  THR A  20     1037    584    709     55     61    -43
ATOM    323  C   THR A  20      -9.499   2.104  -1.293  1.00  7.63           C  
ANISOU  323  C   THR A  20     1243    771    887     73     70    -51
ATOM    324  O   THR A  20     -10.082   1.189  -1.870  1.00  7.28           O  
ANISOU  324  O   THR A  20     1181    752    833     82     86    -50
ATOM    325  CB  THR A  20      -7.987   1.730   0.681  1.00  7.65           C  
ANISOU  325  CB  THR A  20     1232    770    906     68     53    -34
ATOM    326  OG1 THR A  20      -6.657   1.461   1.080  1.00  9.06           O  
ANISOU  326  OG1 THR A  20     1394    960   1088     51     47    -26
ATOM    327  CG2 THR A  20      -8.875   0.600   1.241  1.00 10.13           C  
ANISOU  327  CG2 THR A  20     1532   1101   1214     99     62    -31
ATOM    328  H   THR A  20      -6.733   3.546  -0.634  1.00  6.09           H  
ATOM    329  HA  THR A  20      -7.687   0.960  -1.314  1.00  6.13           H  
ATOM    330  HB  THR A  20      -8.277   2.668   1.157  1.00  7.65           H  
ATOM    331  HG1 THR A  20      -6.133   2.261   0.967  1.00  9.06           H  
ATOM    332 HG21 THR A  20      -8.757   0.498   2.319  1.00 10.13           H  
ATOM    333 HG22 THR A  20      -9.932   0.780   1.058  1.00 10.13           H  
ATOM    334 HG23 THR A  20      -8.627  -0.358   0.787  1.00 10.13           H  
ATOM    335  N   ILE A  21     -10.041   3.314  -1.065  1.00  6.83           N  
ANISOU  335  N   ILE A  21     1172    642    782     76     61    -59
ATOM    336  CA  ILE A  21     -11.407   3.698  -1.437  1.00  6.35           C  
ANISOU  336  CA  ILE A  21     1131    580    703     95     69    -72
ATOM    337  C   ILE A  21     -11.645   3.700  -2.966  1.00  8.72           C  
ANISOU  337  C   ILE A  21     1423    901    988     83     81    -69
ATOM    338  O   ILE A  21     -12.752   3.372  -3.390  1.00  8.85           O  
ANISOU  338  O   ILE A  21     1439    938    986     99     99    -72
ATOM    339  CB  ILE A  21     -11.797   5.079  -0.823  1.00  8.64           C  
ANISOU  339  CB  ILE A  21     1457    834    990     97     52    -85
ATOM    340  CG1 ILE A  21     -11.862   5.016   0.720  1.00  9.14           C  
ANISOU  340  CG1 ILE A  21     1533    871   1068    110     42    -84
ATOM    341  CG2 ILE A  21     -13.112   5.685  -1.358  1.00  9.66           C  
ANISOU  341  CG2 ILE A  21     1612    966   1095    116     58   -104
ATOM    342  CD1 ILE A  21     -11.785   6.389   1.408  1.00 11.93           C  
ANISOU  342  CD1 ILE A  21     1919   1185   1429     93     18    -90
ATOM    343  H   ILE A  21      -9.496   4.025  -0.594  1.00  6.83           H  
ATOM    344  HA  ILE A  21     -12.076   2.946  -1.014  1.00  6.35           H  
ATOM    345  HB  ILE A  21     -10.990   5.768  -1.068  1.00  8.64           H  
ATOM    346 HG13 ILE A  21     -11.047   4.405   1.104  1.00  9.14           H  
ATOM    347 HG12 ILE A  21     -12.778   4.509   1.026  1.00  9.14           H  
ATOM    348 HG21 ILE A  21     -13.363   6.602  -0.831  1.00  9.66           H  
ATOM    349 HG22 ILE A  21     -13.052   5.948  -2.412  1.00  9.66           H  
ATOM    350 HG23 ILE A  21     -13.947   4.996  -1.227  1.00  9.66           H  
ATOM    351 HD11 ILE A  21     -11.353   6.299   2.404  1.00 11.93           H  
ATOM    352 HD12 ILE A  21     -11.165   7.090   0.849  1.00 11.93           H  
ATOM    353 HD13 ILE A  21     -12.775   6.832   1.519  1.00 11.93           H  
ATOM    354  N   GLN A  22     -10.607   3.996  -3.772  1.00  7.92           N  
ANISOU  354  N   GLN A  22     1318    796    895     57     72    -61
ATOM    355  CA  GLN A  22     -10.652   3.868  -5.232  1.00  8.53           C  
ANISOU  355  CA  GLN A  22     1393    886    961     44     81    -52
ATOM    356  C   GLN A  22     -10.777   2.427  -5.752  1.00  9.36           C  
ANISOU  356  C   GLN A  22     1470   1019   1066     40    101    -42
ATOM    357  O   GLN A  22     -11.323   2.248  -6.841  1.00 10.20           O  
ANISOU  357  O   GLN A  22     1574   1147   1154     40    118    -36
ATOM    358  CB  GLN A  22      -9.440   4.566  -5.885  1.00  9.86           C  
ANISOU  358  CB  GLN A  22     1563   1041   1143     23     65    -45
ATOM    359  CG  GLN A  22      -9.641   6.054  -6.206  1.00 13.41           C  
ANISOU  359  CG  GLN A  22     2036   1476   1583     24     48    -49
ATOM    360  CD  GLN A  22     -10.526   6.320  -7.432  1.00 10.66           C  
ANISOU  360  CD  GLN A  22     1704   1136   1208     25     54    -41
ATOM    361  OE1 GLN A  22     -11.391   5.522  -7.782  1.00 10.33           O  
ANISOU  361  OE1 GLN A  22     1660   1115   1150     29     76    -35
ATOM    362  NE2 GLN A  22     -10.334   7.467  -8.082  1.00 10.84           N  
ANISOU  362  NE2 GLN A  22     1743   1150   1225     22     36    -39
ATOM    363  H   GLN A  22      -9.717   4.260  -3.370  1.00  7.92           H  
ATOM    364  HA  GLN A  22     -11.563   4.375  -5.549  1.00  8.53           H  
ATOM    365  HB3 GLN A  22      -9.177   4.078  -6.823  1.00  9.86           H  
ATOM    366  HB2 GLN A  22      -8.561   4.444  -5.252  1.00  9.86           H  
ATOM    367  HG3 GLN A  22      -8.657   6.467  -6.403  1.00 13.41           H  
ATOM    368  HG2 GLN A  22     -10.039   6.589  -5.345  1.00 13.41           H  
ATOM    369 HE22 GLN A  22     -10.894   7.702  -8.888  1.00 10.84           H  
ATOM    370 HE21 GLN A  22      -9.627   8.116  -7.757  1.00 10.84           H  
ATOM    371  N   LEU A  23     -10.290   1.433  -4.990  1.00  7.31           N  
ANISOU  371  N   LEU A  23     1187    766    823     35     99    -41
ATOM    372  CA  LEU A  23     -10.498   0.023  -5.312  1.00  8.42           C  
ANISOU  372  CA  LEU A  23     1297    937    964     27    114    -33
ATOM    373  C   LEU A  23     -11.883  -0.440  -4.830  1.00 12.43           C  
ANISOU  373  C   LEU A  23     1792   1475   1455     54    133    -34
ATOM    374  O   LEU A  23     -12.643  -0.978  -5.632  1.00 11.77           O  
ANISOU  374  O   LEU A  23     1691   1423   1359     45    152    -25
ATOM    375  CB  LEU A  23      -9.361  -0.854  -4.741  1.00  8.80           C  
ANISOU  375  CB  LEU A  23     1324    991   1029     19    104    -34
ATOM    376  CG  LEU A  23      -9.353  -2.291  -5.322  1.00 13.78           C  
ANISOU  376  CG  LEU A  23     1918   1655   1660      3    113    -27
ATOM    377  CD1 LEU A  23      -8.801  -2.320  -6.758  1.00 14.39           C  
ANISOU  377  CD1 LEU A  23     1998   1725   1746    -36    112    -21
ATOM    378  CD2 LEU A  23      -8.589  -3.272  -4.423  1.00 16.09           C  
ANISOU  378  CD2 LEU A  23     2188   1963   1960      9    104    -30
ATOM    379  H   LEU A  23      -9.837   1.640  -4.110  1.00  7.31           H  
ATOM    380  HA  LEU A  23     -10.465  -0.083  -6.395  1.00  8.42           H  
ATOM    381  HB3 LEU A  23      -9.458  -0.895  -3.655  1.00  8.80           H  
ATOM    382  HB2 LEU A  23      -8.395  -0.383  -4.928  1.00  8.80           H  
ATOM    383  HG  LEU A  23     -10.375  -2.668  -5.366  1.00 13.78           H  
ATOM    384 HD11 LEU A  23      -8.578  -3.335  -7.091  1.00 14.39           H  
ATOM    385 HD12 LEU A  23      -9.528  -1.910  -7.456  1.00 14.39           H  
ATOM    386 HD13 LEU A  23      -7.886  -1.737  -6.852  1.00 14.39           H  
ATOM    387 HD21 LEU A  23      -7.896  -3.893  -4.987  1.00 16.09           H  
ATOM    388 HD22 LEU A  23      -8.007  -2.751  -3.666  1.00 16.09           H  
ATOM    389 HD23 LEU A  23      -9.280  -3.943  -3.913  1.00 16.09           H  
ATOM    390  N   ILE A  24     -12.171  -0.223  -3.534  1.00  9.75           N  
ANISOU  390  N   ILE A  24     1463   1126   1115     86    128    -45
ATOM    391  CA  ILE A  24     -13.360  -0.714  -2.831  1.00 11.45           C  
ANISOU  391  CA  ILE A  24     1666   1369   1317    123    145    -51
ATOM    392  C   ILE A  24     -14.685  -0.105  -3.349  1.00 14.26           C  
ANISOU  392  C   ILE A  24     2041   1733   1646    139    162    -60
ATOM    393  O   ILE A  24     -15.657  -0.850  -3.479  1.00 14.73           O  
ANISOU  393  O   ILE A  24     2074   1835   1687    153    186    -58
ATOM    394  CB  ILE A  24     -13.241  -0.489  -1.287  1.00 15.59           C  
ANISOU  394  CB  ILE A  24     2200   1872   1851    157    133    -59
ATOM    395  CG1 ILE A  24     -12.000  -1.182  -0.664  1.00 17.91           C  
ANISOU  395  CG1 ILE A  24     2474   2165   2165    142    117    -47
ATOM    396  CG2 ILE A  24     -14.506  -0.840  -0.469  1.00 17.27           C  
ANISOU  396  CG2 ILE A  24     2402   2108   2051    208    149    -68
ATOM    397  CD1 ILE A  24     -12.051  -2.713  -0.571  1.00 27.18           C  
ANISOU  397  CD1 ILE A  24     3606   3381   3341    157    122    -39
ATOM    398  H   ILE A  24     -11.487   0.247  -2.955  1.00  9.75           H  
ATOM    399  HA  ILE A  24     -13.414  -1.789  -3.002  1.00 11.45           H  
ATOM    400  HB  ILE A  24     -13.076   0.581  -1.142  1.00 15.59           H  
ATOM    401 HG13 ILE A  24     -11.830  -0.776   0.333  1.00 17.91           H  
ATOM    402 HG12 ILE A  24     -11.103  -0.933  -1.225  1.00 17.91           H  
ATOM    403 HG21 ILE A  24     -14.325  -0.726   0.600  1.00 17.27           H  
ATOM    404 HG22 ILE A  24     -15.346  -0.195  -0.712  1.00 17.27           H  
ATOM    405 HG23 ILE A  24     -14.827  -1.867  -0.645  1.00 17.27           H  
ATOM    406 HD11 ILE A  24     -11.227  -3.085   0.036  1.00 27.18           H  
ATOM    407 HD12 ILE A  24     -12.967  -3.070  -0.105  1.00 27.18           H  
ATOM    408 HD13 ILE A  24     -11.955  -3.167  -1.556  1.00 27.18           H  
ATOM    409  N   GLN A  25     -14.699   1.211  -3.636  1.00 11.72           N  
ANISOU  409  N   GLN A  25     1759   1375   1317    138    148    -71
ATOM    410  CA  GLN A  25     -15.903   1.978  -3.985  1.00 11.31           C  
ANISOU  410  CA  GLN A  25     1735   1329   1235    156    158    -85
ATOM    411  C   GLN A  25     -15.883   2.592  -5.398  1.00 13.30           C  
ANISOU  411  C   GLN A  25     1999   1585   1468    127    159    -74
ATOM    412  O   GLN A  25     -16.948   3.006  -5.856  1.00 13.88           O  
ANISOU  412  O   GLN A  25     2094   1670   1509    141    168    -84
ATOM    413  CB  GLN A  25     -16.119   3.101  -2.943  1.00 12.55           C  
ANISOU  413  CB  GLN A  25     1933   1443   1394    179    138   -109
ATOM    414  CG  GLN A  25     -16.361   2.647  -1.491  1.00 16.77           C  
ANISOU  414  CG  GLN A  25     2465   1965   1943    216    136   -119
ATOM    415  CD  GLN A  25     -17.641   1.832  -1.274  1.00 34.15           C  
ANISOU  415  CD  GLN A  25     4650   4201   4123    264    163   -132
ATOM    416  OE1 GLN A  25     -18.560   1.852  -2.090  1.00 29.70           O  
ANISOU  416  OE1 GLN A  25     4075   3638   3573    299    163   -134
ATOM    417  NE2 GLN A  25     -17.716   1.133  -0.141  1.00 23.19           N  
ANISOU  417  NE2 GLN A  25     3261   2849   2702    271    185   -139
ATOM    418  H   GLN A  25     -13.855   1.755  -3.513  1.00 11.72           H  
ATOM    419  HA  GLN A  25     -16.775   1.322  -3.972  1.00 11.31           H  
ATOM    420  HB3 GLN A  25     -16.956   3.730  -3.249  1.00 12.55           H  
ATOM    421  HB2 GLN A  25     -15.250   3.756  -2.943  1.00 12.55           H  
ATOM    422  HG3 GLN A  25     -16.424   3.527  -0.852  1.00 16.77           H  
ATOM    423  HG2 GLN A  25     -15.501   2.079  -1.138  1.00 16.77           H  
ATOM    424 HE22 GLN A  25     -18.538   0.584   0.062  1.00 23.19           H  
ATOM    425 HE21 GLN A  25     -16.955   1.158   0.524  1.00 23.19           H  
ATOM    426  N   ASN A  26     -14.715   2.645  -6.071  1.00 10.40           N  
ANISOU  426  N   ASN A  26     1625   1206   1121     91    147    -55
ATOM    427  CA  ASN A  26     -14.549   3.146  -7.447  1.00  9.45           C  
ANISOU  427  CA  ASN A  26     1519   1084    988     65    144    -39
ATOM    428  C   ASN A  26     -14.831   4.664  -7.589  1.00 13.29           C  
ANISOU  428  C   ASN A  26     2043   1547   1458     71    124    -50
ATOM    429  O   ASN A  26     -15.463   5.083  -8.559  1.00 14.37           O  
ANISOU  429  O   ASN A  26     2196   1696   1569     63    126    -39
ATOM    430  CB  ASN A  26     -15.360   2.264  -8.444  1.00 11.40           C  
ANISOU  430  CB  ASN A  26     1750   1374   1209     56    173    -20
ATOM    431  CG  ASN A  26     -14.824   2.260  -9.881  1.00  9.27           C  
ANISOU  431  CG  ASN A  26     1483   1097    943     17    170     10
ATOM    432  OD1 ASN A  26     -15.351   2.956 -10.745  1.00 12.31           O  
ANISOU  432  OD1 ASN A  26     1859   1461   1359     -6    157     18
ATOM    433  ND2 ASN A  26     -13.789   1.465 -10.158  1.00 13.34           N  
ANISOU  433  ND2 ASN A  26     2015   1630   1425     11    180     26
ATOM    434  H   ASN A  26     -13.880   2.287  -5.630  1.00 10.40           H  
ATOM    435  HA  ASN A  26     -13.498   3.084  -7.723  1.00  9.45           H  
ATOM    436  HB3 ASN A  26     -16.417   2.535  -8.447  1.00 11.40           H  
ATOM    437  HB2 ASN A  26     -15.326   1.226  -8.108  1.00 11.40           H  
ATOM    438 HD22 ASN A  26     -13.420   1.431 -11.097  1.00 13.34           H  
ATOM    439 HD21 ASN A  26     -13.353   0.898  -9.442  1.00 13.34           H  
ATOM    440  N   HIS A  27     -14.340   5.474  -6.634  1.00 10.06           N  
ANISOU  440  N   HIS A  27     1648   1110   1064     81    103    -70
ATOM    441  CA  HIS A  27     -14.428   6.940  -6.673  1.00 10.81           C  
ANISOU  441  CA  HIS A  27     1774   1185   1149     78     78    -81
ATOM    442  C   HIS A  27     -13.341   7.583  -5.798  1.00 11.15           C  
ANISOU  442  C   HIS A  27     1817   1197   1224     67     52    -86
ATOM    443  O   HIS A  27     -12.839   6.935  -4.878  1.00 10.50           O  
ANISOU  443  O   HIS A  27     1718   1106   1166     69     55    -86
ATOM    444  CB  HIS A  27     -15.854   7.426  -6.306  1.00 12.89           C  
ANISOU  444  CB  HIS A  27     2066   1454   1377    103     81   -106
ATOM    445  CG  HIS A  27     -16.358   7.195  -4.896  1.00 15.65           C  
ANISOU  445  CG  HIS A  27     2423   1790   1735    130     85   -130
ATOM    446  ND1 HIS A  27     -17.535   7.795  -4.434  1.00 19.34           N  
ANISOU  446  ND1 HIS A  27     2911   2267   2170    163     97   -156
ATOM    447  CD2 HIS A  27     -15.827   6.436  -3.871  1.00 17.58           C  
ANISOU  447  CD2 HIS A  27     2657   2009   2012    132     77   -131
ATOM    448  CE1 HIS A  27     -17.660   7.391  -3.177  1.00 18.97           C  
ANISOU  448  CE1 HIS A  27     2870   2195   2142    186     95   -173
ATOM    449  NE2 HIS A  27     -16.670   6.590  -2.786  1.00 18.03           N  
ANISOU  449  NE2 HIS A  27     2733   2055   2062    167     82   -156
ATOM    450  H   HIS A  27     -13.823   5.084  -5.859  1.00 10.06           H  
ATOM    451  HA  HIS A  27     -14.218   7.250  -7.699  1.00 10.81           H  
ATOM    452  HB3 HIS A  27     -16.582   6.987  -6.988  1.00 12.89           H  
ATOM    453  HB2 HIS A  27     -15.910   8.500  -6.488  1.00 12.89           H  
ATOM    454  HD2 HIS A  27     -14.939   5.827  -3.824  1.00 17.58           H  
ATOM    455  HE1 HIS A  27     -18.473   7.692  -2.533  1.00 18.97           H  
ATOM    456  HE2 HIS A  27     -16.554   6.186  -1.865  1.00 18.03           H  
ATOM    457  N   PHE A  28     -12.993   8.846  -6.107  1.00  8.71           N  
ANISOU  457  N   PHE A  28     1522    874    911     55     27    -88
ATOM    458  CA  PHE A  28     -12.023   9.626  -5.338  1.00  8.34           C  
ANISOU  458  CA  PHE A  28     1470    807    892     40      3    -91
ATOM    459  C   PHE A  28     -12.696  10.335  -4.153  1.00  8.53           C  
ANISOU  459  C   PHE A  28     1518    810    915     44    -11   -114
ATOM    460  O   PHE A  28     -13.582  11.165  -4.359  1.00  9.84           O  
ANISOU  460  O   PHE A  28     1712    973   1055     48    -22   -131
ATOM    461  CB  PHE A  28     -11.267  10.627  -6.239  1.00  8.95           C  
ANISOU  461  CB  PHE A  28     1546    887    969     26    -19    -82
ATOM    462  CG  PHE A  28     -10.225  11.500  -5.540  1.00  7.87           C  
ANISOU  462  CG  PHE A  28     1395    740    856      9    -42    -84
ATOM    463  CD1 PHE A  28      -9.275  10.938  -4.656  1.00  7.43           C  
ANISOU  463  CD1 PHE A  28     1316    679    827      3    -35    -78
ATOM    464  CD2 PHE A  28     -10.097  12.862  -5.888  1.00  9.07           C  
ANISOU  464  CD2 PHE A  28     1552    894   1002     -1    -70    -88
ATOM    465  CE1 PHE A  28      -8.263  11.723  -4.119  1.00  8.68           C  
ANISOU  465  CE1 PHE A  28     1458    838   1005    -13    -51    -76
ATOM    466  CE2 PHE A  28      -9.079  13.631  -5.339  1.00 10.50           C  
ANISOU  466  CE2 PHE A  28     1711   1074   1204    -19    -89    -87
ATOM    467  CZ  PHE A  28      -8.165  13.064  -4.460  1.00  7.95           C  
ANISOU  467  CZ  PHE A  28     1366    749    907    -25    -77    -80
ATOM    468  H   PHE A  28     -13.437   9.316  -6.885  1.00  8.71           H  
ATOM    469  HA  PHE A  28     -11.270   8.937  -4.963  1.00  8.34           H  
ATOM    470  HB3 PHE A  28     -11.992  11.274  -6.733  1.00  8.95           H  
ATOM    471  HB2 PHE A  28     -10.757  10.091  -7.040  1.00  8.95           H  
ATOM    472  HD1 PHE A  28      -9.315   9.890  -4.397  1.00  7.43           H  
ATOM    473  HD2 PHE A  28     -10.787  13.310  -6.587  1.00  9.07           H  
ATOM    474  HE1 PHE A  28      -7.542  11.290  -3.442  1.00  8.68           H  
ATOM    475  HE2 PHE A  28      -8.991  14.675  -5.603  1.00 10.50           H  
ATOM    476  HZ  PHE A  28      -7.374  13.667  -4.040  1.00  7.95           H  
ATOM    477  N   VAL A  29     -12.207  10.020  -2.948  1.00  7.11           N  
ANISOU  477  N   VAL A  29     1330    612    760     39    -13   -113
ATOM    478  CA  VAL A  29     -12.468  10.732  -1.705  1.00  7.51           C  
ANISOU  478  CA  VAL A  29     1404    630    817     35    -30   -128
ATOM    479  C   VAL A  29     -11.176  11.489  -1.357  1.00  8.03           C  
ANISOU  479  C   VAL A  29     1453    690    906      2    -51   -116
ATOM    480  O   VAL A  29     -10.152  10.857  -1.089  1.00  7.69           O  
ANISOU  480  O   VAL A  29     1385    654    884     -5    -43    -99
ATOM    481  CB  VAL A  29     -12.843   9.733  -0.569  1.00  9.37           C  
ANISOU  481  CB  VAL A  29     1648    851   1061     60    -15   -132
ATOM    482  CG1 VAL A  29     -12.734  10.285   0.866  1.00  8.91           C  
ANISOU  482  CG1 VAL A  29     1615    750   1019     50    -36   -139
ATOM    483  CG2 VAL A  29     -14.265   9.187  -0.791  1.00  9.59           C  
ANISOU  483  CG2 VAL A  29     1691    891   1061     96      5   -149
ATOM    484  H   VAL A  29     -11.504   9.293  -2.882  1.00  7.11           H  
ATOM    485  HA  VAL A  29     -13.283  11.449  -1.831  1.00  7.51           H  
ATOM    486  HB  VAL A  29     -12.163   8.882  -0.629  1.00  9.37           H  
ATOM    487 HG11 VAL A  29     -13.084   9.551   1.591  1.00  8.91           H  
ATOM    488 HG12 VAL A  29     -11.709  10.529   1.143  1.00  8.91           H  
ATOM    489 HG13 VAL A  29     -13.340  11.182   0.990  1.00  8.91           H  
ATOM    490 HG21 VAL A  29     -14.537   8.465  -0.021  1.00  9.59           H  
ATOM    491 HG22 VAL A  29     -15.002   9.989  -0.758  1.00  9.59           H  
ATOM    492 HG23 VAL A  29     -14.358   8.688  -1.756  1.00  9.59           H  
ATOM    493  N   ASP A  30     -11.253  12.828  -1.404  1.00  8.03           N  
ANISOU  493  N   ASP A  30     1465    687    900    -19    -78   -126
ATOM    494  CA  ASP A  30     -10.142  13.745  -1.121  1.00  7.48           C  
ANISOU  494  CA  ASP A  30     1371    621    849    -51    -98   -115
ATOM    495  C   ASP A  30      -9.966  14.043   0.382  1.00  8.42           C  
ANISOU  495  C   ASP A  30     1501    711    988    -75   -109   -113
ATOM    496  O   ASP A  30      -8.905  14.543   0.756  1.00  8.83           O  
ANISOU  496  O   ASP A  30     1529    771   1055   -107   -122   -101
ATOM    497  CB  ASP A  30     -10.191  15.066  -1.947  1.00  8.71           C  
ANISOU  497  CB  ASP A  30     1527    793    990    -66   -125   -123
ATOM    498  CG  ASP A  30     -11.542  15.790  -2.114  1.00 11.59           C  
ANISOU  498  CG  ASP A  30     1932   1136   1335    -74   -149   -149
ATOM    499  OD1 ASP A  30     -12.437  15.621  -1.254  1.00 10.01           O  
ANISOU  499  OD1 ASP A  30     1763    900   1138    -72   -147   -164
ATOM    500  OD2 ASP A  30     -11.605  16.627  -3.040  1.00 11.21           O1-
ANISOU  500  OD2 ASP A  30     1885   1106   1269    -82   -172   -157
ATOM    501  H   ASP A  30     -12.131  13.270  -1.639  1.00  8.03           H  
ATOM    502  HA  ASP A  30      -9.226  13.237  -1.429  1.00  7.48           H  
ATOM    503  HB3 ASP A  30      -9.808  14.851  -2.944  1.00  8.71           H  
ATOM    504  HB2 ASP A  30      -9.493  15.793  -1.531  1.00  8.71           H  
ATOM    505  N   GLU A  31     -10.980  13.740   1.208  1.00  7.71           N  
ANISOU  505  N   GLU A  31     1448    586    897    -61   -106   -126
ATOM    506  CA  GLU A  31     -10.972  14.011   2.641  1.00  7.47           C  
ANISOU  506  CA  GLU A  31     1438    516    885    -84   -120   -122
ATOM    507  C   GLU A  31     -11.402  12.754   3.405  1.00  8.70           C  
ANISOU  507  C   GLU A  31     1612    648   1047    -50   -101   -119
ATOM    508  O   GLU A  31     -12.569  12.368   3.343  1.00  8.88           O  
ANISOU  508  O   GLU A  31     1662    659   1054    -14    -93   -141
ATOM    509  CB  GLU A  31     -11.851  15.243   2.935  1.00  7.96           C  
ANISOU  509  CB  GLU A  31     1541    546    939   -103   -151   -150
ATOM    510  CG  GLU A  31     -11.871  15.652   4.427  1.00  7.85           C  
ANISOU  510  CG  GLU A  31     1548    486    948   -141   -172   -142
ATOM    511  CD  GLU A  31     -12.615  16.959   4.748  1.00  9.56           C  
ANISOU  511  CD  GLU A  31     1808    665   1159   -166   -207   -173
ATOM    512  OE1 GLU A  31     -13.223  17.562   3.834  1.00  8.31           O  
ANISOU  512  OE1 GLU A  31     1667    518    974   -151   -215   -204
ATOM    513  OE2 GLU A  31     -12.563  17.343   5.937  1.00 11.61           O1-
ANISOU  513  OE2 GLU A  31     2087    883   1440   -207   -227   -164
ATOM    514  H   GLU A  31     -11.827  13.334   0.836  1.00  7.71           H  
ATOM    515  HA  GLU A  31      -9.965  14.268   2.971  1.00  7.47           H  
ATOM    516  HB3 GLU A  31     -12.870  15.052   2.595  1.00  7.96           H  
ATOM    517  HB2 GLU A  31     -11.483  16.078   2.335  1.00  7.96           H  
ATOM    518  HG3 GLU A  31     -10.844  15.753   4.781  1.00  7.85           H  
ATOM    519  HG2 GLU A  31     -12.325  14.860   5.023  1.00  7.85           H  
ATOM    520  N   TYR A  32     -10.441  12.160   4.125  1.00  8.02           N  
ANISOU  520  N   TYR A  32     1507    560    979    -60    -94    -91
ATOM    521  CA  TYR A  32     -10.645  11.018   5.007  1.00  7.50           C  
ANISOU  521  CA  TYR A  32     1454    476    918    -27    -80    -83
ATOM    522  C   TYR A  32      -9.740  11.213   6.229  1.00  9.57           C  
ANISOU  522  C   TYR A  32     1717    720   1201    -57    -89    -52
ATOM    523  O   TYR A  32      -8.563  11.537   6.063  1.00  9.04           O  
ANISOU  523  O   TYR A  32     1610    686   1137    -86    -85    -30
ATOM    524  CB  TYR A  32     -10.331   9.707   4.252  1.00  7.64           C  
ANISOU  524  CB  TYR A  32     1434    540    928      2    -52    -74
ATOM    525  CG  TYR A  32     -11.064   8.491   4.789  1.00  7.45           C  
ANISOU  525  CG  TYR A  32     1421    508    902     48    -38    -75
ATOM    526  CD1 TYR A  32     -12.428   8.323   4.473  1.00  9.38           C  
ANISOU  526  CD1 TYR A  32     1690    742   1132     85    -32   -102
ATOM    527  CD2 TYR A  32     -10.408   7.531   5.588  1.00  7.90           C  
ANISOU  527  CD2 TYR A  32     1460    573    968     56    -30    -49
ATOM    528  CE1 TYR A  32     -13.130   7.195   4.935  1.00 10.35           C  
ANISOU  528  CE1 TYR A  32     1813    868   1252    132    -16   -104
ATOM    529  CE2 TYR A  32     -11.111   6.398   6.050  1.00  9.48           C  
ANISOU  529  CE2 TYR A  32     1663    774   1166    102    -19    -49
ATOM    530  CZ  TYR A  32     -12.471   6.229   5.717  1.00 10.00           C  
ANISOU  530  CZ  TYR A  32     1747    833   1220    140    -11    -77
ATOM    531  OH  TYR A  32     -13.165   5.134   6.143  1.00 12.17           O  
ANISOU  531  OH  TYR A  32     2019   1115   1492    190      1    -78
ATOM    532  H   TYR A  32      -9.502  12.537   4.112  1.00  8.02           H  
ATOM    533  HA  TYR A  32     -11.683  11.006   5.348  1.00  7.50           H  
ATOM    534  HB3 TYR A  32      -9.257   9.521   4.204  1.00  7.64           H  
ATOM    535  HB2 TYR A  32     -10.647   9.804   3.213  1.00  7.64           H  
ATOM    536  HD1 TYR A  32     -12.940   9.060   3.873  1.00  9.38           H  
ATOM    537  HD2 TYR A  32      -9.366   7.657   5.844  1.00  7.90           H  
ATOM    538  HE1 TYR A  32     -14.172   7.072   4.682  1.00 10.35           H  
ATOM    539  HE2 TYR A  32     -10.603   5.664   6.658  1.00  9.48           H  
ATOM    540  HH  TYR A  32     -12.622   4.475   6.589  1.00 12.17           H  
ATOM    541  N   ASP A  33     -10.311  11.019   7.430  1.00  8.80           N  
ANISOU  541  N   ASP A  33     1663    567   1114    -51   -102    -51
ATOM    542  CA  ASP A  33      -9.672  11.214   8.737  1.00  8.42           C  
ANISOU  542  CA  ASP A  33     1625    490   1084    -84   -114    -17
ATOM    543  C   ASP A  33      -8.397  10.338   8.865  1.00  9.26           C  
ANISOU  543  C   ASP A  33     1683    648   1189    -90    -95     18
ATOM    544  O   ASP A  33      -8.525   9.114   8.781  1.00  8.39           O  
ANISOU  544  O   ASP A  33     1557    559   1070    -49    -77     21
ATOM    545  CB  ASP A  33     -10.712  10.917   9.850  1.00  9.68           C  
ANISOU  545  CB  ASP A  33     1840    586   1254    -52   -123    -19
ATOM    546  CG  ASP A  33     -10.285  11.006  11.331  1.00  9.45           C  
ANISOU  546  CG  ASP A  33     1837    509   1244    -85   -140     18
ATOM    547  OD1 ASP A  33      -9.183  11.509  11.641  1.00 10.74           O  
ANISOU  547  OD1 ASP A  33     1966    706   1410   -125   -135     55
ATOM    548  OD2 ASP A  33     -11.128  10.620  12.169  1.00 10.97           O1-
ANISOU  548  OD2 ASP A  33     2086    634   1449    -65   -156     12
ATOM    549  H   ASP A  33     -11.281  10.741   7.465  1.00  8.80           H  
ATOM    550  HA  ASP A  33      -9.447  12.277   8.787  1.00  8.42           H  
ATOM    551  HB3 ASP A  33     -11.129   9.928   9.670  1.00  9.68           H  
ATOM    552  HB2 ASP A  33     -11.554  11.599   9.718  1.00  9.68           H  
ATOM    553  N   PRO A  34      -7.202  10.960   9.033  1.00  9.10           N  
ANISOU  553  N   PRO A  34     1635    649   1172   -140    -99     42
ATOM    554  CA  PRO A  34      -5.918  10.232   9.063  1.00  8.50           C  
ANISOU  554  CA  PRO A  34     1513    629   1089   -145    -79     68
ATOM    555  C   PRO A  34      -5.683   9.286  10.255  1.00 11.14           C  
ANISOU  555  C   PRO A  34     1857    952   1423   -132    -75    102
ATOM    556  O   PRO A  34      -4.697   8.551  10.218  1.00 10.70           O  
ANISOU  556  O   PRO A  34     1766    945   1355   -128    -59    119
ATOM    557  CB  PRO A  34      -4.858  11.343   9.010  1.00 10.89           C  
ANISOU  557  CB  PRO A  34     1787    956   1395   -202    -86     83
ATOM    558  CG  PRO A  34      -5.539  12.550   9.625  1.00 16.76           C  
ANISOU  558  CG  PRO A  34     2574   1640   2154   -237   -113     83
ATOM    559  CD  PRO A  34      -6.976  12.405   9.146  1.00 13.05           C  
ANISOU  559  CD  PRO A  34     2140   1137   1682   -196   -120     42
ATOM    560  HA  PRO A  34      -5.837   9.626   8.164  1.00  8.50           H  
ATOM    561  HB3 PRO A  34      -4.611  11.550   7.970  1.00 10.89           H  
ATOM    562  HB2 PRO A  34      -3.926  11.097   9.519  1.00 10.89           H  
ATOM    563  HG3 PRO A  34      -5.081  13.498   9.343  1.00 16.76           H  
ATOM    564  HG2 PRO A  34      -5.507  12.468  10.713  1.00 16.76           H  
ATOM    565  HD2 PRO A  34      -7.650  12.904   9.842  1.00 13.05           H  
ATOM    566  HD3 PRO A  34      -7.099  12.858   8.161  1.00 13.05           H  
ATOM    567  N   THR A  35      -6.569   9.309  11.264  1.00  8.89           N  
ANISOU  567  N   THR A  35     1623    603   1150   -122    -91    109
ATOM    568  CA  THR A  35      -6.501   8.452  12.447  1.00  9.60           C  
ANISOU  568  CA  THR A  35     1731    675   1242   -105    -92    145
ATOM    569  C   THR A  35      -7.287   7.129  12.290  1.00 12.18           C  
ANISOU  569  C   THR A  35     2065   1000   1563    -36    -84    130
ATOM    570  O   THR A  35      -7.009   6.202  13.052  1.00 14.06           O  
ANISOU  570  O   THR A  35     2311   1232   1800    -12    -86    159
ATOM    571  CB  THR A  35      -7.023   9.195  13.710  1.00 10.56           C  
ANISOU  571  CB  THR A  35     1907    724   1382   -136   -116    171
ATOM    572  OG1 THR A  35      -8.435   9.317  13.755  1.00 14.02           O  
ANISOU  572  OG1 THR A  35     2398   1097   1834   -105   -132    137
ATOM    573  CG2 THR A  35      -6.384  10.578  13.918  1.00 13.87           C  
ANISOU  573  CG2 THR A  35     2314   1149   1807   -212   -124    189
ATOM    574  H   THR A  35      -7.344   9.958  11.233  1.00  8.89           H  
ATOM    575  HA  THR A  35      -5.459   8.185  12.636  1.00  9.60           H  
ATOM    576  HB  THR A  35      -6.753   8.593  14.578  1.00 10.56           H  
ATOM    577  HG1 THR A  35      -8.715   9.968  13.100  1.00 14.02           H  
ATOM    578 HG21 THR A  35      -6.704  11.019  14.862  1.00 13.87           H  
ATOM    579 HG22 THR A  35      -5.297  10.504  13.942  1.00 13.87           H  
ATOM    580 HG23 THR A  35      -6.652  11.276  13.124  1.00 13.87           H  
ATOM    581  N   ILE A  36      -8.228   7.043  11.326  1.00  8.49           N  
ANISOU  581  N   ILE A  36     1593    542   1091     -5    -76     88
ATOM    582  CA  ILE A  36      -9.059   5.853  11.102  1.00  8.46           C  
ANISOU  582  CA  ILE A  36     1589    543   1081     59    -67     74
ATOM    583  C   ILE A  36      -8.243   4.698  10.490  1.00  9.76           C  
ANISOU  583  C   ILE A  36     1700    778   1231     71    -48     83
ATOM    584  O   ILE A  36      -7.571   4.892   9.477  1.00  8.99           O  
ANISOU  584  O   ILE A  36     1569    723   1125     54    -36     66
ATOM    585  CB  ILE A  36     -10.301   6.143  10.196  1.00 10.78           C  
ANISOU  585  CB  ILE A  36     1901    821   1373     88    -64     28
ATOM    586  CG1 ILE A  36     -11.244   7.150  10.893  1.00 10.88           C  
ANISOU  586  CG1 ILE A  36     1976    757   1400     84    -87     16
ATOM    587  CG2 ILE A  36     -11.109   4.879   9.798  1.00 10.88           C  
ANISOU  587  CG2 ILE A  36     1898    860   1377    152    -48     16
ATOM    588  CD1 ILE A  36     -12.442   7.600  10.040  1.00 13.93           C  
ANISOU  588  CD1 ILE A  36     2388   1127   1777    112    -86    -35
ATOM    589  H   ILE A  36      -8.405   7.835  10.725  1.00  8.49           H  
ATOM    590  HA  ILE A  36      -9.434   5.533  12.076  1.00  8.46           H  
ATOM    591  HB  ILE A  36      -9.943   6.608   9.276  1.00 10.78           H  
ATOM    592 HG13 ILE A  36     -10.684   8.033  11.194  1.00 10.88           H  
ATOM    593 HG12 ILE A  36     -11.620   6.712  11.818  1.00 10.88           H  
ATOM    594 HG21 ILE A  36     -11.954   5.125   9.156  1.00 10.88           H  
ATOM    595 HG22 ILE A  36     -10.523   4.154   9.238  1.00 10.88           H  
ATOM    596 HG23 ILE A  36     -11.501   4.370  10.679  1.00 10.88           H  
ATOM    597 HD11 ILE A  36     -12.858   8.534  10.419  1.00 13.93           H  
ATOM    598 HD12 ILE A  36     -12.157   7.759   8.999  1.00 13.93           H  
ATOM    599 HD13 ILE A  36     -13.244   6.862  10.061  1.00 13.93           H  
ATOM    600  N   GLU A  37      -8.361   3.515  11.108  1.00  9.56           N  
ANISOU  600  N   GLU A  37     1669    761   1202    101    -49    107
ATOM    601  CA  GLU A  37      -7.790   2.254  10.646  1.00  9.18           C  
ANISOU  601  CA  GLU A  37     1573    777   1137    114    -36    114
ATOM    602  C   GLU A  37      -8.889   1.186  10.660  1.00 12.81           C  
ANISOU  602  C   GLU A  37     2029   1241   1596    174    -33    104
ATOM    603  O   GLU A  37      -9.576   1.054  11.675  1.00 12.77           O  
ANISOU  603  O   GLU A  37     2056   1197   1599    208    -46    119
ATOM    604  CB  GLU A  37      -6.605   1.879  11.558  1.00 10.68           C  
ANISOU  604  CB  GLU A  37     1756    983   1318     95    -43    158
ATOM    605  CG  GLU A  37      -5.964   0.509  11.252  1.00 11.06           C  
ANISOU  605  CG  GLU A  37     1761   1096   1347    111    -36    164
ATOM    606  CD  GLU A  37      -4.644   0.274  11.995  1.00 13.97           C  
ANISOU  606  CD  GLU A  37     2119   1491   1697     85    -40    202
ATOM    607  OE1 GLU A  37      -3.745  -0.333  11.376  1.00 10.94           O  
ANISOU  607  OE1 GLU A  37     1717   1134   1304     43    -31    199
ATOM    608  OE2 GLU A  37      -4.538   0.688  13.171  1.00 14.76           O1-
ANISOU  608  OE2 GLU A  37     2234   1583   1792    105    -53    237
ATOM    609  H   GLU A  37      -8.926   3.453  11.946  1.00  9.56           H  
ATOM    610  HA  GLU A  37      -7.426   2.358   9.624  1.00  9.18           H  
ATOM    611  HB3 GLU A  37      -6.929   1.908  12.600  1.00 10.68           H  
ATOM    612  HB2 GLU A  37      -5.840   2.647  11.467  1.00 10.68           H  
ATOM    613  HG3 GLU A  37      -5.806   0.414  10.178  1.00 11.06           H  
ATOM    614  HG2 GLU A  37      -6.645  -0.298  11.526  1.00 11.06           H  
ATOM    615  N   ASP A  38      -9.022   0.432   9.557  1.00 10.79           N  
ANISOU  615  N   ASP A  38     1736   1032   1331    187    -17     80
ATOM    616  CA  ASP A  38     -10.031  -0.621   9.429  1.00 10.87           C  
ANISOU  616  CA  ASP A  38     1731   1060   1338    242    -11     70
ATOM    617  C   ASP A  38      -9.683  -1.554   8.252  1.00 12.09           C  
ANISOU  617  C   ASP A  38     1833   1280   1480    236      5     57
ATOM    618  O   ASP A  38      -8.916  -1.188   7.359  1.00 10.95           O  
ANISOU  618  O   ASP A  38     1672   1158   1332    194     11     49
ATOM    619  CB  ASP A  38     -11.468  -0.027   9.288  1.00 13.75           C  
ANISOU  619  CB  ASP A  38     2131   1384   1710    273     -7     40
ATOM    620  CG  ASP A  38     -12.663  -0.962   9.558  1.00 18.03           C  
ANISOU  620  CG  ASP A  38     2676   1923   2253    342     -6     36
ATOM    621  OD1 ASP A  38     -12.496  -1.977  10.272  1.00 17.86           O  
ANISOU  621  OD1 ASP A  38     2625   1934   2228    368    -10     58
ATOM    622  OD2 ASP A  38     -13.775  -0.578   9.131  1.00 29.83           O1-
ANISOU  622  OD2 ASP A  38     4200   3385   3749    373     -2      8
ATOM    623  H   ASP A  38      -8.415   0.570   8.760  1.00 10.79           H  
ATOM    624  HA  ASP A  38      -9.965  -1.224  10.338  1.00 10.87           H  
ATOM    625  HB3 ASP A  38     -11.574   0.392   8.291  1.00 13.75           H  
ATOM    626  HB2 ASP A  38     -11.587   0.829   9.952  1.00 13.75           H  
ATOM    627  N   SER A  39     -10.297  -2.745   8.289  1.00 12.26           N  
ANISOU  627  N   SER A  39     1826   1334   1496    280     10     55
ATOM    628  CA  SER A  39     -10.306  -3.764   7.247  1.00 12.01           C  
ANISOU  628  CA  SER A  39     1744   1366   1455    274     24     43
ATOM    629  C   SER A  39     -11.494  -3.521   6.299  1.00 15.09           C  
ANISOU  629  C   SER A  39     2131   1758   1843    295     44     16
ATOM    630  O   SER A  39     -12.635  -3.522   6.764  1.00 16.44           O  
ANISOU  630  O   SER A  39     2323   1906   2016    344     45      9
ATOM    631  CB  SER A  39     -10.418  -5.144   7.938  1.00 16.14           C  
ANISOU  631  CB  SER A  39     2228   1934   1970    304     16     62
ATOM    632  OG  SER A  39      -9.182  -5.828   7.903  1.00 25.25           O  
ANISOU  632  OG  SER A  39     3382   3094   3118    281     -1     87
ATOM    633  H   SER A  39     -10.929  -2.918   9.060  1.00 12.26           H  
ATOM    634  HA  SER A  39      -9.380  -3.715   6.672  1.00 12.01           H  
ATOM    635  HB3 SER A  39     -11.156  -5.779   7.448  1.00 16.14           H  
ATOM    636  HB2 SER A  39     -10.759  -5.058   8.970  1.00 16.14           H  
ATOM    637  HG  SER A  39      -9.135  -6.307   7.068  1.00 25.25           H  
ATOM    638  N   TYR A  40     -11.211  -3.323   5.002  1.00 10.40           N  
ANISOU  638  N   TYR A  40     1515   1191   1243    261     59      2
ATOM    639  CA  TYR A  40     -12.211  -3.050   3.965  1.00 10.12           C  
ANISOU  639  CA  TYR A  40     1477   1169   1201    273     80    -19
ATOM    640  C   TYR A  40     -12.221  -4.202   2.956  1.00 11.02           C  
ANISOU  640  C   TYR A  40     1535   1345   1306    259     94    -18
ATOM    641  O   TYR A  40     -11.188  -4.481   2.350  1.00 10.20           O  
ANISOU  641  O   TYR A  40     1413   1259   1205    217     88    -11
ATOM    642  CB  TYR A  40     -11.890  -1.716   3.263  1.00 11.01           C  
ANISOU  642  CB  TYR A  40     1623   1247   1313    238     82    -32
ATOM    643  CG  TYR A  40     -11.874  -0.516   4.190  1.00 11.32           C  
ANISOU  643  CG  TYR A  40     1713   1227   1362    237     64    -32
ATOM    644  CD1 TYR A  40     -10.654  -0.072   4.737  1.00 11.22           C  
ANISOU  644  CD1 TYR A  40     1707   1198   1358    203     48    -16
ATOM    645  CD2 TYR A  40     -13.074   0.147   4.527  1.00 13.32           C  
ANISOU  645  CD2 TYR A  40     2006   1442   1613    266     63    -50
ATOM    646  CE1 TYR A  40     -10.637   1.019   5.621  1.00 10.85           C  
ANISOU  646  CE1 TYR A  40     1702   1100   1321    193     32    -12
ATOM    647  CE2 TYR A  40     -13.051   1.252   5.403  1.00 14.68           C  
ANISOU  647  CE2 TYR A  40     2226   1556   1797    257     43    -50
ATOM    648  CZ  TYR A  40     -11.829   1.687   5.952  1.00 16.22           C  
ANISOU  648  CZ  TYR A  40     2423   1738   2003    217     28    -28
ATOM    649  OH  TYR A  40     -11.785   2.737   6.822  1.00 13.07           O  
ANISOU  649  OH  TYR A  40     2066   1286   1615    199      9    -25
ATOM    650  H   TYR A  40     -10.247  -3.334   4.695  1.00 10.40           H  
ATOM    651  HA  TYR A  40     -13.206  -2.962   4.403  1.00 10.12           H  
ATOM    652  HB3 TYR A  40     -12.628  -1.529   2.481  1.00 11.01           H  
ATOM    653  HB2 TYR A  40     -10.925  -1.776   2.755  1.00 11.01           H  
ATOM    654  HD1 TYR A  40      -9.730  -0.580   4.500  1.00 11.22           H  
ATOM    655  HD2 TYR A  40     -14.015  -0.192   4.119  1.00 13.32           H  
ATOM    656  HE1 TYR A  40      -9.710   1.335   6.067  1.00 10.85           H  
ATOM    657  HE2 TYR A  40     -13.971   1.755   5.661  1.00 14.68           H  
ATOM    658  HH  TYR A  40     -10.889   2.911   7.134  1.00 13.07           H  
ATOM    659  N   ARG A  41     -13.390  -4.839   2.795  1.00 10.44           N  
ANISOU  659  N   ARG A  41     1437   1305   1222    291    114    -26
ATOM    660  CA  ARG A  41     -13.581  -6.014   1.946  1.00 10.45           C  
ANISOU  660  CA  ARG A  41     1381   1373   1217    275    128    -22
ATOM    661  C   ARG A  41     -14.324  -5.643   0.657  1.00 14.56           C  
ANISOU  661  C   ARG A  41     1898   1907   1726    248    151    -30
ATOM    662  O   ARG A  41     -15.267  -4.851   0.694  1.00 16.18           O  
ANISOU  662  O   ARG A  41     2134   2093   1921    270    164    -44
ATOM    663  CB  ARG A  41     -14.348  -7.090   2.740  1.00 11.48           C  
ANISOU  663  CB  ARG A  41     1469   1550   1342    330    133    -18
ATOM    664  CG  ARG A  41     -13.525  -7.628   3.921  1.00 14.00           C  
ANISOU  664  CG  ARG A  41     1777   1872   1670    349    107      0
ATOM    665  CD  ARG A  41     -14.243  -8.709   4.742  1.00 16.66           C  
ANISOU  665  CD  ARG A  41     2081   2246   2004    419    109      4
ATOM    666  NE  ARG A  41     -13.470  -9.055   5.947  1.00 23.39           N  
ANISOU  666  NE  ARG A  41     2925   3100   2861    438     80     25
ATOM    667  CZ  ARG A  41     -13.432  -8.377   7.111  1.00 36.94           C  
ANISOU  667  CZ  ARG A  41     4694   4757   4586    461     59     36
ATOM    668  NH1 ARG A  41     -14.203  -7.304   7.343  1.00 28.12           N  
ANISOU  668  NH1 ARG A  41     3639   3571   3475    464     63     24
ATOM    669  NH2 ARG A  41     -12.585  -8.781   8.065  1.00 27.70           N1+
ANISOU  669  NH2 ARG A  41     3514   3597   3416    476     34     61
ATOM    670  H   ARG A  41     -14.208  -4.520   3.300  1.00 10.44           H  
ATOM    671  HA  ARG A  41     -12.618  -6.440   1.672  1.00 10.45           H  
ATOM    672  HB3 ARG A  41     -14.601  -7.925   2.085  1.00 11.48           H  
ATOM    673  HB2 ARG A  41     -15.295  -6.685   3.100  1.00 11.48           H  
ATOM    674  HG3 ARG A  41     -13.137  -6.834   4.560  1.00 14.00           H  
ATOM    675  HG2 ARG A  41     -12.650  -8.095   3.468  1.00 14.00           H  
ATOM    676  HD3 ARG A  41     -14.242  -9.630   4.158  1.00 16.66           H  
ATOM    677  HD2 ARG A  41     -15.290  -8.474   4.938  1.00 16.66           H  
ATOM    678  HE  ARG A  41     -12.817  -9.819   5.833  1.00 23.39           H  
ATOM    679 HH12 ARG A  41     -14.121  -6.782   8.206  1.00 28.12           H  
ATOM    680 HH11 ARG A  41     -14.856  -6.988   6.639  1.00 28.12           H  
ATOM    681 HH22 ARG A  41     -12.528  -8.287   8.943  1.00 27.70           H  
ATOM    682 HH21 ARG A  41     -11.936  -9.534   7.878  1.00 27.70           H  
ATOM    683  N   LYS A  42     -13.897  -6.267  -0.451  1.00 12.54           N  
ANISOU  683  N   LYS A  42     1610   1685   1471    199    156    -22
ATOM    684  CA  LYS A  42     -14.542  -6.177  -1.757  1.00 12.85           C  
ANISOU  684  CA  LYS A  42     1644   1740   1499    167    177    -21
ATOM    685  C   LYS A  42     -14.296  -7.487  -2.515  1.00 13.77           C  
ANISOU  685  C   LYS A  42     1701   1916   1613    133    187     -9
ATOM    686  O   LYS A  42     -13.149  -7.925  -2.618  1.00 12.06           O  
ANISOU  686  O   LYS A  42     1467   1705   1410     98    169     -3
ATOM    687  CB  LYS A  42     -14.003  -4.960  -2.543  1.00 16.48           C  
ANISOU  687  CB  LYS A  42     2147   2150   1966    124    167    -23
ATOM    688  CG  LYS A  42     -14.701  -4.702  -3.895  1.00 38.15           C  
ANISOU  688  CG  LYS A  42     4913   4891   4693    117    187    -25
ATOM    689  CD  LYS A  42     -13.739  -4.224  -4.991  1.00 49.45           C  
ANISOU  689  CD  LYS A  42     6352   6308   6128     62    184    -14
ATOM    690  CE  LYS A  42     -14.478  -3.881  -6.295  1.00 58.43           C  
ANISOU  690  CE  LYS A  42     7505   7455   7243     56    206     -8
ATOM    691  NZ  LYS A  42     -13.561  -3.381  -7.333  1.00 65.88           N1+
ANISOU  691  NZ  LYS A  42     8472   8369   8192     10    198      4
ATOM    692  H   LYS A  42     -13.100  -6.887  -0.400  1.00 12.54           H  
ATOM    693  HA  LYS A  42     -15.617  -6.055  -1.613  1.00 12.85           H  
ATOM    694  HB3 LYS A  42     -12.931  -5.094  -2.699  1.00 16.48           H  
ATOM    695  HB2 LYS A  42     -14.109  -4.059  -1.941  1.00 16.48           H  
ATOM    696  HG3 LYS A  42     -15.478  -3.951  -3.745  1.00 38.15           H  
ATOM    697  HG2 LYS A  42     -15.225  -5.586  -4.253  1.00 38.15           H  
ATOM    698  HD3 LYS A  42     -13.003  -5.007  -5.181  1.00 49.45           H  
ATOM    699  HD2 LYS A  42     -13.177  -3.363  -4.632  1.00 49.45           H  
ATOM    700  HE3 LYS A  42     -15.232  -3.115  -6.108  1.00 58.43           H  
ATOM    701  HE2 LYS A  42     -14.998  -4.760  -6.677  1.00 58.43           H  
ATOM    702  HZ1 LYS A  42     -12.854  -4.073  -7.543  1.00 65.88           H  
ATOM    703  HZ2 LYS A  42     -14.076  -3.167  -8.174  1.00 65.88           H  
ATOM    704  HZ3 LYS A  42     -13.108  -2.540  -6.999  1.00 65.88           H  
ATOM    705  N   GLN A  43     -15.380  -8.051  -3.069  1.00 12.06           N  
ANISOU  705  N   GLN A  43     1455   1747   1380    140    216     -5
ATOM    706  CA  GLN A  43     -15.337  -9.179  -3.992  1.00 13.26           C  
ANISOU  706  CA  GLN A  43     1550   1959   1530     97    228     10
ATOM    707  C   GLN A  43     -15.100  -8.655  -5.420  1.00 16.78           C  
ANISOU  707  C   GLN A  43     2022   2379   1976     35    233     21
ATOM    708  O   GLN A  43     -15.783  -7.723  -5.846  1.00 16.56           O  
ANISOU  708  O   GLN A  43     2030   2329   1932     43    248     19
ATOM    709  CB  GLN A  43     -16.650  -9.974  -3.867  1.00 16.03           C  
ANISOU  709  CB  GLN A  43     1849   2382   1860    135    259     13
ATOM    710  CG  GLN A  43     -16.651 -11.297  -4.657  1.00 31.29           C  
ANISOU  710  CG  GLN A  43     3705   4390   3794     96    266     30
ATOM    711  CD  GLN A  43     -17.932 -12.101  -4.427  1.00 47.49           C  
ANISOU  711  CD  GLN A  43     5695   6523   5825    143    296     32
ATOM    712  OE1 GLN A  43     -19.034 -11.568  -4.536  1.00 41.39           O  
ANISOU  712  OE1 GLN A  43     4927   5771   5028    165    330     30
ATOM    713  NE2 GLN A  43     -17.798 -13.395  -4.130  1.00 38.62           N  
ANISOU  713  NE2 GLN A  43     4510   5455   4709    161    285     35
ATOM    714  H   GLN A  43     -16.285  -7.611  -2.951  1.00 12.06           H  
ATOM    715  HA  GLN A  43     -14.520  -9.834  -3.695  1.00 13.26           H  
ATOM    716  HB3 GLN A  43     -17.490  -9.351  -4.180  1.00 16.03           H  
ATOM    717  HB2 GLN A  43     -16.820 -10.200  -2.812  1.00 16.03           H  
ATOM    718  HG3 GLN A  43     -15.784 -11.896  -4.373  1.00 31.29           H  
ATOM    719  HG2 GLN A  43     -16.561 -11.106  -5.727  1.00 31.29           H  
ATOM    720 HE22 GLN A  43     -18.618 -13.964  -3.980  1.00 38.62           H  
ATOM    721 HE21 GLN A  43     -16.882 -13.812  -4.051  1.00 38.62           H  
ATOM    722  N   VAL A  44     -14.134  -9.261  -6.127  1.00 13.25           N  
ANISOU  722  N   VAL A  44     1561   1928   1543    -24    217     30
ATOM    723  CA  VAL A  44     -13.701  -8.839  -7.459  1.00 14.05           C  
ANISOU  723  CA  VAL A  44     1693   1996   1650    -81    217     41
ATOM    724  C   VAL A  44     -12.930  -9.974  -8.155  1.00 17.04           C  
ANISOU  724  C   VAL A  44     2033   2402   2040   -145    211     54
ATOM    725  O   VAL A  44     -12.137 -10.660  -7.511  1.00 17.72           O  
ANISOU  725  O   VAL A  44     2079   2518   2134   -147    196     48
ATOM    726  CB  VAL A  44     -12.831  -7.544  -7.396  1.00 18.12           C  
ANISOU  726  CB  VAL A  44     2271   2435   2179    -79    193     28
ATOM    727  CG1 VAL A  44     -11.576  -7.663  -6.509  1.00 18.21           C  
ANISOU  727  CG1 VAL A  44     2278   2432   2210    -90    164     16
ATOM    728  CG2 VAL A  44     -12.436  -7.002  -8.782  1.00 18.05           C  
ANISOU  728  CG2 VAL A  44     2300   2386   2171   -120    195     40
ATOM    729  H   VAL A  44     -13.613 -10.025  -5.714  1.00 13.25           H  
ATOM    730  HA  VAL A  44     -14.595  -8.634  -8.052  1.00 14.05           H  
ATOM    731  HB  VAL A  44     -13.455  -6.773  -6.945  1.00 18.12           H  
ATOM    732 HG11 VAL A  44     -11.066  -6.703  -6.438  1.00 18.21           H  
ATOM    733 HG12 VAL A  44     -11.834  -7.965  -5.493  1.00 18.21           H  
ATOM    734 HG13 VAL A  44     -10.859  -8.384  -6.901  1.00 18.21           H  
ATOM    735 HG21 VAL A  44     -11.966  -6.024  -8.692  1.00 18.05           H  
ATOM    736 HG22 VAL A  44     -11.725  -7.655  -9.289  1.00 18.05           H  
ATOM    737 HG23 VAL A  44     -13.309  -6.888  -9.426  1.00 18.05           H  
ATOM    738  N   VAL A  45     -13.176 -10.149  -9.464  1.00 13.12           N  
ANISOU  738  N   VAL A  45     1549   1894   1544   -199    221     73
ATOM    739  CA  VAL A  45     -12.508 -11.152 -10.292  1.00 12.71           C  
ANISOU  739  CA  VAL A  45     1469   1854   1505   -271    212     86
ATOM    740  C   VAL A  45     -11.129 -10.641 -10.750  1.00 16.26           C  
ANISOU  740  C   VAL A  45     1974   2226   1979   -303    181     75
ATOM    741  O   VAL A  45     -11.044  -9.554 -11.325  1.00 16.41           O  
ANISOU  741  O   VAL A  45     2048   2190   1997   -296    181     78
ATOM    742  CB  VAL A  45     -13.363 -11.531 -11.536  1.00 16.08           C  
ANISOU  742  CB  VAL A  45     1871   2321   1917   -316    243    120
ATOM    743  CG1 VAL A  45     -12.647 -12.464 -12.536  1.00 16.92           C  
ANISOU  743  CG1 VAL A  45     1954   2433   2043   -401    230    135
ATOM    744  CG2 VAL A  45     -14.693 -12.177 -11.107  1.00 15.91           C  
ANISOU  744  CG2 VAL A  45     1790   2386   1869   -275    276    126
ATOM    745  H   VAL A  45     -13.832  -9.546  -9.938  1.00 13.12           H  
ATOM    746  HA  VAL A  45     -12.371 -12.053  -9.696  1.00 12.71           H  
ATOM    747  HB  VAL A  45     -13.611 -10.614 -12.073  1.00 16.08           H  
ATOM    748 HG11 VAL A  45     -13.325 -12.792 -13.326  1.00 16.92           H  
ATOM    749 HG12 VAL A  45     -11.804 -11.980 -13.029  1.00 16.92           H  
ATOM    750 HG13 VAL A  45     -12.274 -13.355 -12.032  1.00 16.92           H  
ATOM    751 HG21 VAL A  45     -15.307 -12.430 -11.972  1.00 15.91           H  
ATOM    752 HG22 VAL A  45     -14.521 -13.095 -10.545  1.00 15.91           H  
ATOM    753 HG23 VAL A  45     -15.284 -11.509 -10.479  1.00 15.91           H  
ATOM    754  N   ILE A  46     -10.086 -11.444 -10.483  1.00 13.58           N  
ANISOU  754  N   ILE A  46     1620   1884   1656   -330    154     59
ATOM    755  CA  ILE A  46      -8.702 -11.167 -10.860  1.00 13.14           C  
ANISOU  755  CA  ILE A  46     1613   1759   1620   -355    125     41
ATOM    756  C   ILE A  46      -8.138 -12.452 -11.491  1.00 18.42           C  
ANISOU  756  C   ILE A  46     2259   2436   2304   -428    109     43
ATOM    757  O   ILE A  46      -7.961 -13.452 -10.792  1.00 18.05           O  
ANISOU  757  O   ILE A  46     2160   2443   2255   -439     99     35
ATOM    758  CB  ILE A  46      -7.811 -10.753  -9.646  1.00 15.19           C  
ANISOU  758  CB  ILE A  46     1889   2000   1882   -308    103     11
ATOM    759  CG1 ILE A  46      -8.422  -9.560  -8.871  1.00 14.77           C  
ANISOU  759  CG1 ILE A  46     1858   1936   1816   -243    117     11
ATOM    760  CG2 ILE A  46      -6.362 -10.421 -10.076  1.00 16.17           C  
ANISOU  760  CG2 ILE A  46     2060   2061   2024   -332     77    -10
ATOM    761  CD1 ILE A  46      -7.740  -9.250  -7.535  1.00 13.16           C  
ANISOU  761  CD1 ILE A  46     1658   1731   1611   -200    101    -10
ATOM    762  H   ILE A  46     -10.245 -12.328 -10.014  1.00 13.58           H  
ATOM    763  HA  ILE A  46      -8.663 -10.367 -11.601  1.00 13.14           H  
ATOM    764  HB  ILE A  46      -7.763 -11.594  -8.954  1.00 15.19           H  
ATOM    765 HG13 ILE A  46      -9.469  -9.750  -8.639  1.00 14.77           H  
ATOM    766 HG12 ILE A  46      -8.417  -8.676  -9.505  1.00 14.77           H  
ATOM    767 HG21 ILE A  46      -5.719 -10.221  -9.219  1.00 16.17           H  
ATOM    768 HG22 ILE A  46      -5.893 -11.230 -10.632  1.00 16.17           H  
ATOM    769 HG23 ILE A  46      -6.340  -9.542 -10.719  1.00 16.17           H  
ATOM    770 HD11 ILE A  46      -8.293  -8.479  -7.001  1.00 13.16           H  
ATOM    771 HD12 ILE A  46      -7.715 -10.134  -6.900  1.00 13.16           H  
ATOM    772 HD13 ILE A  46      -6.721  -8.889  -7.664  1.00 13.16           H  
ATOM    773  N   ASP A  47      -7.894 -12.394 -12.811  1.00 16.56           N  
ANISOU  773  N   ASP A  47     2064   2145   2083   -478    104     55
ATOM    774  CA  ASP A  47      -7.378 -13.481 -13.659  1.00 18.00           C  
ANISOU  774  CA  ASP A  47     2237   2319   2283   -558     87     58
ATOM    775  C   ASP A  47      -8.320 -14.706 -13.719  1.00 24.27           C  
ANISOU  775  C   ASP A  47     2952   3201   3068   -598    102     80
ATOM    776  O   ASP A  47      -7.854 -15.845 -13.768  1.00 25.79           O  
ANISOU  776  O   ASP A  47     3110   3420   3269   -644     80     68
ATOM    777  CB  ASP A  47      -5.899 -13.884 -13.372  1.00 19.66           C  
ANISOU  777  CB  ASP A  47     2469   2491   2508   -568     48     17
ATOM    778  CG  ASP A  47      -4.849 -12.757 -13.372  1.00 23.19           C  
ANISOU  778  CG  ASP A  47     2984   2866   2962   -523     37     -7
ATOM    779  OD1 ASP A  47      -5.138 -11.638 -13.854  1.00 21.84           O  
ANISOU  779  OD1 ASP A  47     2862   2637   2800   -527     42     10
ATOM    780  OD2 ASP A  47      -3.707 -13.063 -12.963  1.00 27.69           O1-
ANISOU  780  OD2 ASP A  47     3555   3441   3527   -484     22    -38
ATOM    781  H   ASP A  47      -8.056 -11.518 -13.294  1.00 16.56           H  
ATOM    782  HA  ASP A  47      -7.400 -13.076 -14.672  1.00 18.00           H  
ATOM    783  HB3 ASP A  47      -5.571 -14.605 -14.124  1.00 19.66           H  
ATOM    784  HB2 ASP A  47      -5.844 -14.389 -12.406  1.00 19.66           H  
ATOM    785  N   GLY A  48      -9.637 -14.442 -13.716  1.00 21.41           N  
ANISOU  785  N   GLY A  48     2561   2889   2685   -575    139    110
ATOM    786  CA  GLY A  48     -10.698 -15.445 -13.815  1.00 21.55           C  
ANISOU  786  CA  GLY A  48     2498   3001   2689   -600    161    133
ATOM    787  C   GLY A  48     -11.126 -15.995 -12.445  1.00 25.28           C  
ANISOU  787  C   GLY A  48     2905   3550   3148   -546    161    115
ATOM    788  O   GLY A  48     -12.264 -16.448 -12.326  1.00 25.66           O  
ANISOU  788  O   GLY A  48     2882   3684   3183   -551    184    134
ATOM    789  H   GLY A  48      -9.934 -13.478 -13.658  1.00 21.41           H  
ATOM    790  HA3 GLY A  48     -10.391 -16.274 -14.455  1.00 21.55           H  
ATOM    791  HA2 GLY A  48     -11.560 -14.982 -14.296  1.00 21.55           H  
ATOM    792  N   GLU A  49     -10.263 -15.935 -11.413  1.00 19.80           N  
ANISOU  792  N   GLU A  49     2234   2830   2458   -493    137     82
ATOM    793  CA  GLU A  49     -10.601 -16.323 -10.044  1.00 18.50           C  
ANISOU  793  CA  GLU A  49     2019   2728   2282   -436    132     68
ATOM    794  C   GLU A  49     -11.358 -15.185  -9.346  1.00 19.03           C  
ANISOU  794  C   GLU A  49     2098   2802   2332   -352    160     71
ATOM    795  O   GLU A  49     -10.862 -14.058  -9.328  1.00 16.85           O  
ANISOU  795  O   GLU A  49     1886   2459   2056   -323    161     63
ATOM    796  CB  GLU A  49      -9.318 -16.710  -9.271  1.00 19.64           C  
ANISOU  796  CB  GLU A  49     2186   2841   2435   -426     92     35
ATOM    797  CG  GLU A  49      -9.586 -17.165  -7.816  1.00 22.99           C  
ANISOU  797  CG  GLU A  49     2559   3329   2846   -374     81     26
ATOM    798  CD  GLU A  49      -8.328 -17.629  -7.077  1.00 36.40           C  
ANISOU  798  CD  GLU A  49     4275   5009   4545   -367     42     -2
ATOM    799  OE1 GLU A  49      -7.447 -16.773  -6.847  1.00 21.87           O  
ANISOU  799  OE1 GLU A  49     2501   3099   2710   -356     33    -19
ATOM    800  OE2 GLU A  49      -8.279 -18.822  -6.709  1.00 30.82           O1-
ANISOU  800  OE2 GLU A  49     3513   4365   3831   -369     21     -6
ATOM    801  H   GLU A  49      -9.343 -15.542 -11.553  1.00 19.80           H  
ATOM    802  HA  GLU A  49     -11.242 -17.206 -10.077  1.00 18.50           H  
ATOM    803  HB3 GLU A  49      -8.626 -15.866  -9.271  1.00 19.64           H  
ATOM    804  HB2 GLU A  49      -8.809 -17.512  -9.807  1.00 19.64           H  
ATOM    805  HG3 GLU A  49     -10.325 -17.967  -7.819  1.00 22.99           H  
ATOM    806  HG2 GLU A  49     -10.022 -16.354  -7.232  1.00 22.99           H  
ATOM    807  N   THR A  50     -12.506 -15.518  -8.735  1.00 15.86           N  
ANISOU  807  N   THR A  50     1633   2478   1913   -309    179     78
ATOM    808  CA  THR A  50     -13.237 -14.623  -7.840  1.00 14.38           C  
ANISOU  808  CA  THR A  50     1460   2295   1710   -224    202     75
ATOM    809  C   THR A  50     -12.473 -14.511  -6.509  1.00 16.79           C  
ANISOU  809  C   THR A  50     1780   2581   2020   -170    174     54
ATOM    810  O   THR A  50     -12.331 -15.509  -5.802  1.00 17.36           O  
ANISOU  810  O   THR A  50     1800   2704   2091   -156    157     50
ATOM    811  CB  THR A  50     -14.674 -15.133  -7.558  1.00 19.92           C  
ANISOU  811  CB  THR A  50     2092   3084   2390   -197    237     91
ATOM    812  OG1 THR A  50     -15.385 -15.188  -8.779  1.00 21.33           O  
ANISOU  812  OG1 THR A  50     2260   3281   2563   -261    262    116
ATOM    813  CG2 THR A  50     -15.491 -14.256  -6.590  1.00 21.19           C  
ANISOU  813  CG2 THR A  50     2277   3241   2533   -109    260     81
ATOM    814  H   THR A  50     -12.824 -16.478  -8.760  1.00 15.86           H  
ATOM    815  HA  THR A  50     -13.310 -13.637  -8.302  1.00 14.38           H  
ATOM    816  HB  THR A  50     -14.638 -16.148  -7.160  1.00 19.92           H  
ATOM    817  HG1 THR A  50     -14.951 -15.821  -9.357  1.00 21.33           H  
ATOM    818 HG21 THR A  50     -16.517 -14.616  -6.510  1.00 21.19           H  
ATOM    819 HG22 THR A  50     -15.073 -14.256  -5.584  1.00 21.19           H  
ATOM    820 HG23 THR A  50     -15.529 -13.222  -6.935  1.00 21.19           H  
ATOM    821  N   CYS A  51     -11.956 -13.305  -6.242  1.00 12.09           N  
ANISOU  821  N   CYS A  51     1255   1912   1428   -144    167     42
ATOM    822  CA  CYS A  51     -11.106 -12.988  -5.097  1.00 12.15           C  
ANISOU  822  CA  CYS A  51     1290   1886   1439   -102    142     25
ATOM    823  C   CYS A  51     -11.897 -12.127  -4.103  1.00 14.07           C  
ANISOU  823  C   CYS A  51     1552   2122   1673    -25    155     22
ATOM    824  O   CYS A  51     -12.774 -11.373  -4.521  1.00 14.20           O  
ANISOU  824  O   CYS A  51     1593   2121   1681     -7    179     24
ATOM    825  CB  CYS A  51      -9.851 -12.211  -5.545  1.00 12.30           C  
ANISOU  825  CB  CYS A  51     1373   1830   1471   -131    124     13
ATOM    826  SG  CYS A  51      -8.843 -13.213  -6.672  1.00 16.20           S  
ANISOU  826  SG  CYS A  51     1861   2316   1979   -218    102      8
ATOM    827  H   CYS A  51     -12.123 -12.536  -6.878  1.00 12.09           H  
ATOM    828  HA  CYS A  51     -10.791 -13.906  -4.601  1.00 12.15           H  
ATOM    829  HB3 CYS A  51      -9.235 -11.953  -4.685  1.00 12.30           H  
ATOM    830  HB2 CYS A  51     -10.108 -11.274  -6.038  1.00 12.30           H  
ATOM    831  HG  CYS A  51      -9.751 -13.288  -7.650  1.00 16.20           H  
ATOM    832  N   LEU A  52     -11.537 -12.223  -2.814  1.00 10.74           N  
ANISOU  832  N   LEU A  52     1126   1702   1252     17    134     17
ATOM    833  CA  LEU A  52     -12.045 -11.369  -1.742  1.00 10.67           C  
ANISOU  833  CA  LEU A  52     1151   1664   1240     85    136     13
ATOM    834  C   LEU A  52     -10.854 -10.607  -1.149  1.00 13.13           C  
ANISOU  834  C   LEU A  52     1515   1915   1559     76    111      6
ATOM    835  O   LEU A  52     -10.072 -11.188  -0.397  1.00 13.68           O  
ANISOU  835  O   LEU A  52     1571   1998   1630     67     87      7
ATOM    836  CB  LEU A  52     -12.799 -12.238  -0.705  1.00 11.20           C  
ANISOU  836  CB  LEU A  52     1176   1780   1301    146    133     18
ATOM    837  CG  LEU A  52     -13.295 -11.487   0.556  1.00 15.62           C  
ANISOU  837  CG  LEU A  52     1780   2296   1861    217    130     15
ATOM    838  CD1 LEU A  52     -14.227 -10.305   0.211  1.00 15.95           C  
ANISOU  838  CD1 LEU A  52     1852   2315   1895    244    160      5
ATOM    839  CD2 LEU A  52     -13.935 -12.466   1.563  1.00 19.37           C  
ANISOU  839  CD2 LEU A  52     2213   2814   2331    278    120     23
ATOM    840  H   LEU A  52     -10.815 -12.881  -2.549  1.00 10.74           H  
ATOM    841  HA  LEU A  52     -12.745 -10.634  -2.141  1.00 10.67           H  
ATOM    842  HB3 LEU A  52     -12.154 -13.060  -0.393  1.00 11.20           H  
ATOM    843  HB2 LEU A  52     -13.651 -12.709  -1.198  1.00 11.20           H  
ATOM    844  HG  LEU A  52     -12.427 -11.071   1.067  1.00 15.62           H  
ATOM    845 HD11 LEU A  52     -15.061 -10.212   0.906  1.00 15.95           H  
ATOM    846 HD12 LEU A  52     -13.678  -9.363   0.246  1.00 15.95           H  
ATOM    847 HD13 LEU A  52     -14.652 -10.396  -0.789  1.00 15.95           H  
ATOM    848 HD21 LEU A  52     -13.463 -12.377   2.542  1.00 19.37           H  
ATOM    849 HD22 LEU A  52     -15.002 -12.293   1.699  1.00 19.37           H  
ATOM    850 HD23 LEU A  52     -13.822 -13.505   1.250  1.00 19.37           H  
ATOM    851  N   LEU A  53     -10.721  -9.325  -1.521  1.00  9.74           N  
ANISOU  851  N   LEU A  53     1141   1427   1133     77    117      0
ATOM    852  CA  LEU A  53      -9.604  -8.480  -1.105  1.00  8.96           C  
ANISOU  852  CA  LEU A  53     1086   1277   1040     72     98     -5
ATOM    853  C   LEU A  53      -9.950  -7.781   0.215  1.00 10.61           C  
ANISOU  853  C   LEU A  53     1319   1463   1248    127     93     -2
ATOM    854  O   LEU A  53     -10.634  -6.758   0.194  1.00 11.54           O  
ANISOU  854  O   LEU A  53     1456   1567   1364    161    108     -5
ATOM    855  CB  LEU A  53      -9.254  -7.463  -2.216  1.00  9.20           C  
ANISOU  855  CB  LEU A  53     1161   1259   1077     41    103    -13
ATOM    856  CG  LEU A  53      -8.968  -8.056  -3.616  1.00 11.95           C  
ANISOU  856  CG  LEU A  53     1499   1613   1429    -13    109    -13
ATOM    857  CD1 LEU A  53      -8.316  -7.002  -4.535  1.00 11.75           C  
ANISOU  857  CD1 LEU A  53     1522   1532   1410    -33    107    -19
ATOM    858  CD2 LEU A  53      -8.133  -9.347  -3.583  1.00 12.09           C  
ANISOU  858  CD2 LEU A  53     1484   1658   1450    -49     90    -17
ATOM    859  H   LEU A  53     -11.412  -8.897  -2.124  1.00  9.74           H  
ATOM    860  HA  LEU A  53      -8.718  -9.094  -0.937  1.00  8.96           H  
ATOM    861  HB3 LEU A  53      -8.377  -6.908  -1.878  1.00  9.20           H  
ATOM    862  HB2 LEU A  53     -10.049  -6.722  -2.322  1.00  9.20           H  
ATOM    863  HG  LEU A  53      -9.928  -8.326  -4.056  1.00 11.95           H  
ATOM    864 HD11 LEU A  53      -7.365  -7.342  -4.944  1.00 11.75           H  
ATOM    865 HD12 LEU A  53      -8.963  -6.758  -5.376  1.00 11.75           H  
ATOM    866 HD13 LEU A  53      -8.111  -6.074  -4.005  1.00 11.75           H  
ATOM    867 HD21 LEU A  53      -7.852  -9.660  -4.586  1.00 12.09           H  
ATOM    868 HD22 LEU A  53      -7.225  -9.215  -2.998  1.00 12.09           H  
ATOM    869 HD23 LEU A  53      -8.690 -10.179  -3.154  1.00 12.09           H  
ATOM    870  N   ASP A  54      -9.469  -8.354   1.331  1.00  8.83           N  
ANISOU  870  N   ASP A  54     1096   1236   1022    137     71      5
ATOM    871  CA  ASP A  54      -9.580  -7.784   2.672  1.00  9.26           C  
ANISOU  871  CA  ASP A  54     1180   1261   1077    183     62     14
ATOM    872  C   ASP A  54      -8.365  -6.866   2.899  1.00 10.82           C  
ANISOU  872  C   ASP A  54     1419   1414   1278    156     51     13
ATOM    873  O   ASP A  54      -7.280  -7.365   3.194  1.00 10.58           O  
ANISOU  873  O   ASP A  54     1379   1399   1242    133     36     16
ATOM    874  CB  ASP A  54      -9.697  -8.898   3.748  1.00 11.19           C  
ANISOU  874  CB  ASP A  54     1391   1546   1315    216     46     29
ATOM    875  CG  ASP A  54      -9.904  -8.423   5.199  1.00 15.84           C  
ANISOU  875  CG  ASP A  54     2013   2101   1906    265     33     45
ATOM    876  OD1 ASP A  54     -10.357  -7.274   5.396  1.00 17.32           O  
ANISOU  876  OD1 ASP A  54     2249   2232   2101    273     39     41
ATOM    877  OD2 ASP A  54      -9.736  -9.273   6.100  1.00 19.13           O1-
ANISOU  877  OD2 ASP A  54     2407   2546   2317    294     16     62
ATOM    878  H   ASP A  54      -8.914  -9.196   1.254  1.00  8.83           H  
ATOM    879  HA  ASP A  54     -10.487  -7.179   2.718  1.00  9.26           H  
ATOM    880  HB3 ASP A  54      -8.826  -9.554   3.699  1.00 11.19           H  
ATOM    881  HB2 ASP A  54     -10.539  -9.542   3.489  1.00 11.19           H  
ATOM    882  N   ILE A  55      -8.570  -5.554   2.718  1.00  8.98           N  
ANISOU  882  N   ILE A  55     1228   1132   1051    156     58      7
ATOM    883  CA  ILE A  55      -7.517  -4.543   2.699  1.00  8.67           C  
ANISOU  883  CA  ILE A  55     1219   1059   1015    127     51      5
ATOM    884  C   ILE A  55      -7.470  -3.809   4.051  1.00  8.66           C  
ANISOU  884  C   ILE A  55     1252   1022   1017    146     40     19
ATOM    885  O   ILE A  55      -8.364  -3.013   4.344  1.00  8.50           O  
ANISOU  885  O   ILE A  55     1258    968   1002    172     43     17
ATOM    886  CB  ILE A  55      -7.753  -3.490   1.573  1.00 10.66           C  
ANISOU  886  CB  ILE A  55     1490   1286   1272    106     63    -10
ATOM    887  CG1 ILE A  55      -7.916  -4.149   0.184  1.00 11.05           C  
ANISOU  887  CG1 ILE A  55     1510   1367   1320     82     74    -17
ATOM    888  CG2 ILE A  55      -6.625  -2.434   1.514  1.00  9.80           C  
ANISOU  888  CG2 ILE A  55     1407   1149   1168     79     55    -12
ATOM    889  CD1 ILE A  55      -8.451  -3.191  -0.886  1.00 14.95           C  
ANISOU  889  CD1 ILE A  55     2019   1846   1814     71     87    -24
ATOM    890  H   ILE A  55      -9.502  -5.223   2.497  1.00  8.98           H  
ATOM    891  HA  ILE A  55      -6.553  -5.013   2.510  1.00  8.67           H  
ATOM    892  HB  ILE A  55      -8.687  -2.966   1.783  1.00 10.66           H  
ATOM    893 HG13 ILE A  55      -8.597  -4.996   0.231  1.00 11.05           H  
ATOM    894 HG12 ILE A  55      -6.960  -4.555  -0.143  1.00 11.05           H  
ATOM    895 HG21 ILE A  55      -6.752  -1.745   0.680  1.00  9.80           H  
ATOM    896 HG22 ILE A  55      -6.576  -1.822   2.415  1.00  9.80           H  
ATOM    897 HG23 ILE A  55      -5.658  -2.920   1.386  1.00  9.80           H  
ATOM    898 HD11 ILE A  55      -9.106  -3.716  -1.579  1.00 14.95           H  
ATOM    899 HD12 ILE A  55      -9.024  -2.370  -0.455  1.00 14.95           H  
ATOM    900 HD13 ILE A  55      -7.634  -2.752  -1.454  1.00 14.95           H  
ATOM    901  N   LEU A  56      -6.408  -4.067   4.832  1.00  7.78           N  
ANISOU  901  N   LEU A  56     1141    915    900    132     27     32
ATOM    902  CA  LEU A  56      -6.081  -3.339   6.057  1.00  8.07           C  
ANISOU  902  CA  LEU A  56     1210    918    939    139     17     51
ATOM    903  C   LEU A  56      -5.379  -2.016   5.704  1.00  9.27           C  
ANISOU  903  C   LEU A  56     1384   1043   1096    104     19     44
ATOM    904  O   LEU A  56      -4.163  -1.985   5.513  1.00  8.57           O  
ANISOU  904  O   LEU A  56     1282    975   1001     76     20     38
ATOM    905  CB  LEU A  56      -5.255  -4.254   6.995  1.00  9.34           C  
ANISOU  905  CB  LEU A  56     1359   1106   1086    142      2     75
ATOM    906  CG  LEU A  56      -4.653  -3.584   8.256  1.00 12.25           C  
ANISOU  906  CG  LEU A  56     1758   1444   1451    137     -8    104
ATOM    907  CD1 LEU A  56      -5.689  -2.783   9.069  1.00 12.89           C  
ANISOU  907  CD1 LEU A  56     1879   1470   1550    165    -13    114
ATOM    908  CD2 LEU A  56      -3.898  -4.608   9.129  1.00 14.43           C  
ANISOU  908  CD2 LEU A  56     2019   1758   1707    142    -22    130
ATOM    909  H   LEU A  56      -5.727  -4.751   4.526  1.00  7.78           H  
ATOM    910  HA  LEU A  56      -7.009  -3.100   6.579  1.00  8.07           H  
ATOM    911  HB3 LEU A  56      -4.441  -4.698   6.422  1.00  9.34           H  
ATOM    912  HB2 LEU A  56      -5.889  -5.087   7.304  1.00  9.34           H  
ATOM    913  HG  LEU A  56      -3.897  -2.873   7.928  1.00 12.25           H  
ATOM    914 HD11 LEU A  56      -5.406  -2.711  10.117  1.00 12.89           H  
ATOM    915 HD12 LEU A  56      -5.766  -1.760   8.700  1.00 12.89           H  
ATOM    916 HD13 LEU A  56      -6.682  -3.230   9.017  1.00 12.89           H  
ATOM    917 HD21 LEU A  56      -2.884  -4.268   9.339  1.00 14.43           H  
ATOM    918 HD22 LEU A  56      -4.389  -4.776  10.088  1.00 14.43           H  
ATOM    919 HD23 LEU A  56      -3.815  -5.580   8.641  1.00 14.43           H  
ATOM    920  N   ASP A  57      -6.173  -0.941   5.629  1.00  6.90           N  
ANISOU  920  N   ASP A  57     1117    699    807    109     19     41
ATOM    921  CA  ASP A  57      -5.706   0.425   5.425  1.00  6.89           C  
ANISOU  921  CA  ASP A  57     1133    673    812     78     19     35
ATOM    922  C   ASP A  57      -5.259   0.993   6.786  1.00  9.43           C  
ANISOU  922  C   ASP A  57     1473    975   1133     67      7     63
ATOM    923  O   ASP A  57      -6.109   1.239   7.643  1.00  9.17           O  
ANISOU  923  O   ASP A  57     1471    905   1109     83     -2     75
ATOM    924  CB  ASP A  57      -6.828   1.251   4.767  1.00  8.90           C  
ANISOU  924  CB  ASP A  57     1412    895   1074     87     22     17
ATOM    925  CG  ASP A  57      -6.551   2.742   4.561  1.00  8.08           C  
ANISOU  925  CG  ASP A  57     1328    766    977     58     15     13
ATOM    926  OD1 ASP A  57      -5.401   3.098   4.220  1.00  9.41           O  
ANISOU  926  OD1 ASP A  57     1481    952   1144     31     15     18
ATOM    927  OD2 ASP A  57      -7.537   3.505   4.652  1.00  8.93           O1-
ANISOU  927  OD2 ASP A  57     1465    838   1089     64     10      3
ATOM    928  H   ASP A  57      -7.164  -1.048   5.798  1.00  6.90           H  
ATOM    929  HA  ASP A  57      -4.852   0.410   4.745  1.00  6.89           H  
ATOM    930  HB3 ASP A  57      -7.737   1.123   5.348  1.00  8.90           H  
ATOM    931  HB2 ASP A  57      -7.049   0.819   3.792  1.00  8.90           H  
ATOM    932  N   THR A  58      -3.937   1.140   6.967  1.00  8.30           N  
ANISOU  932  N   THR A  58     1315    860    981     40      8     73
ATOM    933  CA  THR A  58      -3.324   1.422   8.266  1.00  7.74           C  
ANISOU  933  CA  THR A  58     1255    782    904     25      0    105
ATOM    934  C   THR A  58      -3.296   2.924   8.623  1.00  8.42           C  
ANISOU  934  C   THR A  58     1365    832   1003     -4     -5    113
ATOM    935  O   THR A  58      -3.027   3.767   7.768  1.00  8.92           O  
ANISOU  935  O   THR A  58     1423    895   1073    -22     -1     92
ATOM    936  CB  THR A  58      -1.873   0.869   8.341  1.00  9.13           C  
ANISOU  936  CB  THR A  58     1402   1009   1057      9      4    115
ATOM    937  OG1 THR A  58      -0.961   1.582   7.527  1.00  9.51           O  
ANISOU  937  OG1 THR A  58     1432   1077   1104    -13     14     92
ATOM    938  CG2 THR A  58      -1.779  -0.625   7.996  1.00  9.53           C  
ANISOU  938  CG2 THR A  58     1430   1096   1093     33      3    110
ATOM    939  H   THR A  58      -3.303   0.932   6.209  1.00  8.30           H  
ATOM    940  HA  THR A  58      -3.908   0.903   9.022  1.00  7.74           H  
ATOM    941  HB  THR A  58      -1.522   0.983   9.369  1.00  9.13           H  
ATOM    942  HG1 THR A  58      -1.154   1.373   6.607  1.00  9.51           H  
ATOM    943 HG21 THR A  58      -0.770  -1.004   8.157  1.00  9.53           H  
ATOM    944 HG22 THR A  58      -2.452  -1.205   8.626  1.00  9.53           H  
ATOM    945 HG23 THR A  58      -2.045  -0.822   6.958  1.00  9.53           H  
ATOM    946  N   ALA A  59      -3.519   3.203   9.915  1.00  9.34           N  
ANISOU  946  N   ALA A  59     1506    920   1122    -12    -16    145
ATOM    947  CA  ALA A  59      -3.273   4.487  10.570  1.00 10.64           C  
ANISOU  947  CA  ALA A  59     1692   1053   1297    -50    -24    161
ATOM    948  C   ALA A  59      -2.593   4.168  11.908  1.00 16.77           C  
ANISOU  948  C   ALA A  59     2476   1833   2062    -64    -29    210
ATOM    949  O   ALA A  59      -1.537   3.547  11.858  1.00 17.02           O  
ANISOU  949  O   ALA A  59     2476   1919   2071    -77    -18    222
ATOM    950  CB  ALA A  59      -4.567   5.308  10.678  1.00 12.29           C  
ANISOU  950  CB  ALA A  59     1944   1199   1529    -41    -37    147
ATOM    951  H   ALA A  59      -3.735   2.440  10.542  1.00  9.34           H  
ATOM    952  HA  ALA A  59      -2.552   5.064   9.990  1.00 10.64           H  
ATOM    953  HB1 ALA A  59      -4.394   6.230  11.232  1.00 12.29           H  
ATOM    954  HB2 ALA A  59      -4.936   5.584   9.691  1.00 12.29           H  
ATOM    955  HB3 ALA A  59      -5.356   4.766  11.194  1.00 12.29           H  
ATOM    956  N   GLY A  60      -3.183   4.546  13.056  1.00 15.73           N  
ANISOU  956  N   GLY A  60     2388   1647   1943    -56    -45    235
ATOM    957  CA  GLY A  60      -2.714   4.149  14.390  1.00 15.80           C  
ANISOU  957  CA  GLY A  60     2410   1652   1940    -66    -53    288
ATOM    958  C   GLY A  60      -1.540   5.003  14.901  1.00 20.00           C  
ANISOU  958  C   GLY A  60     2930   2206   2462   -126    -47    320
ATOM    959  O   GLY A  60      -1.228   6.056  14.345  1.00 19.05           O  
ANISOU  959  O   GLY A  60     2805   2080   2354   -165    -45    308
ATOM    960  H   GLY A  60      -4.048   5.066  13.019  1.00 15.73           H  
ATOM    961  HA3 GLY A  60      -2.426   3.096  14.383  1.00 15.80           H  
ATOM    962  HA2 GLY A  60      -3.541   4.239  15.093  1.00 15.80           H  
ATOM    963  N   GLN A  61      -0.908   4.524  15.987  1.00 18.60           N  
ANISOU  963  N   GLN A  61     2749   2059   2260   -133    -46    366
ATOM    964  CA  GLN A  61       0.287   5.094  16.622  1.00 18.77           C  
ANISOU  964  CA  GLN A  61     2754   2115   2261   -187    -36    405
ATOM    965  C   GLN A  61       1.475   4.125  16.533  1.00 19.20           C  
ANISOU  965  C   GLN A  61     2761   2258   2275   -178    -17    401
ATOM    966  O   GLN A  61       1.273   2.912  16.451  1.00 16.86           O  
ANISOU  966  O   GLN A  61     2456   1983   1967   -133    -19    382
ATOM    967  CB  GLN A  61       0.004   5.415  18.099  1.00 21.22           C  
ANISOU  967  CB  GLN A  61     3109   2382   2573   -205    -52    470
ATOM    968  CG  GLN A  61      -0.943   6.611  18.297  1.00 40.92           C  
ANISOU  968  CG  GLN A  61     5657   4784   5108   -228    -73    477
ATOM    969  CD  GLN A  61      -0.997   7.080  19.754  1.00 67.54           C  
ANISOU  969  CD  GLN A  61     9055   8128   8479   -288    -81    542
ATOM    970  OE1 GLN A  61      -0.673   6.336  20.678  1.00 65.14           O  
ANISOU  970  OE1 GLN A  61     8757   7843   8149   -290    -81    597
ATOM    971  NE2 GLN A  61      -1.424   8.325  19.969  1.00 61.45           N  
ANISOU  971  NE2 GLN A  61     8300   7312   7734   -342    -90    541
ATOM    972  H   GLN A  61      -1.232   3.654  16.392  1.00 18.60           H  
ATOM    973  HA  GLN A  61       0.576   6.017  16.115  1.00 18.77           H  
ATOM    974  HB3 GLN A  61       0.950   5.644  18.595  1.00 21.22           H  
ATOM    975  HB2 GLN A  61      -0.392   4.533  18.606  1.00 21.22           H  
ATOM    976  HG3 GLN A  61      -1.951   6.355  17.969  1.00 40.92           H  
ATOM    977  HG2 GLN A  61      -0.610   7.446  17.677  1.00 40.92           H  
ATOM    978 HE22 GLN A  61      -1.486   8.679  20.912  1.00 61.45           H  
ATOM    979 HE21 GLN A  61      -1.688   8.917  19.195  1.00 61.45           H  
ATOM    980  N   GLU A  62       2.691   4.704  16.484  1.00 17.29           N  
ANISOU  980  N   GLU A  62     2488   2071   2009   -220      1    419
ATOM    981  CA  GLU A  62       3.948   3.982  16.293  1.00 16.76           C  
ANISOU  981  CA  GLU A  62     2382   2088   1897   -211     19    415
ATOM    982  C   GLU A  62       4.276   3.166  17.552  1.00 19.24           C  
ANISOU  982  C   GLU A  62     2720   2406   2185   -209      9    474
ATOM    983  O   GLU A  62       4.617   3.740  18.587  1.00 19.14           O  
ANISOU  983  O   GLU A  62     2723   2386   2165   -251      9    529
ATOM    984  CB  GLU A  62       5.065   4.955  15.860  1.00 18.59           C  
ANISOU  984  CB  GLU A  62     2572   2381   2110   -252     43    414
ATOM    985  CG  GLU A  62       6.403   4.248  15.530  1.00 24.77           C  
ANISOU  985  CG  GLU A  62     3317   3252   2844   -236     63    399
ATOM    986  CD  GLU A  62       7.513   5.141  14.948  1.00 35.27           C  
ANISOU  986  CD  GLU A  62     4604   4652   4144   -270     90    406
ATOM    987  OE1 GLU A  62       7.343   6.380  14.905  1.00 24.56           O  
ANISOU  987  OE1 GLU A  62     3247   3285   2798   -318     94    444
ATOM    988  OE2 GLU A  62       8.541   4.552  14.546  1.00 28.61           O1-
ANISOU  988  OE2 GLU A  62     3727   3876   3266   -249    108    372
ATOM    989  H   GLU A  62       2.767   5.708  16.558  1.00 17.29           H  
ATOM    990  HA  GLU A  62       3.792   3.297  15.459  1.00 16.76           H  
ATOM    991  HB3 GLU A  62       5.224   5.700  16.641  1.00 18.59           H  
ATOM    992  HB2 GLU A  62       4.722   5.505  14.982  1.00 18.59           H  
ATOM    993  HG3 GLU A  62       6.209   3.441  14.821  1.00 24.77           H  
ATOM    994  HG2 GLU A  62       6.798   3.777  16.431  1.00 24.77           H  
ATOM    995  N   GLU A  63       4.063   1.851  17.437  1.00 17.35           N  
ANISOU  995  N   GLU A  63     2486   2173   1933   -160     -3    467
ATOM    996  CA  GLU A  63       3.915   0.924  18.546  1.00 16.86           C  
ANISOU  996  CA  GLU A  63     2448   2110   1847   -146    -19    522
ATOM    997  C   GLU A  63       4.450  -0.437  18.096  1.00 17.91           C  
ANISOU  997  C   GLU A  63     2552   2313   1939   -109    -19    503
ATOM    998  O   GLU A  63       3.787  -1.108  17.308  1.00 17.84           O  
ANISOU  998  O   GLU A  63     2531   2305   1945    -72    -25    454
ATOM    999  CB  GLU A  63       2.414   0.885  18.930  1.00 18.23           C  
ANISOU  999  CB  GLU A  63     2672   2192   2062   -116    -46    537
ATOM   1000  CG  GLU A  63       2.012  -0.175  19.982  1.00 31.99           C  
ANISOU 1000  CG  GLU A  63     4442   3926   3788    -83    -68    588
ATOM   1001  CD  GLU A  63       0.499  -0.342  20.214  1.00 62.26           C  
ANISOU 1001  CD  GLU A  63     8315   7680   7660    -33    -94    587
ATOM   1002  OE1 GLU A  63      -0.312   0.206  19.433  1.00 60.24           O  
ANISOU 1002  OE1 GLU A  63     8058   7393   7438    -12    -92    533
ATOM   1003  OE2 GLU A  63       0.167  -1.063  21.180  1.00 63.09           O1-
ANISOU 1003  OE2 GLU A  63     8453   7759   7758     -9   -115    640
ATOM   1004  H   GLU A  63       3.802   1.480  16.533  1.00 17.35           H  
ATOM   1005  HA  GLU A  63       4.495   1.262  19.408  1.00 16.86           H  
ATOM   1006  HB3 GLU A  63       1.832   0.737  18.019  1.00 18.23           H  
ATOM   1007  HB2 GLU A  63       2.122   1.868  19.304  1.00 18.23           H  
ATOM   1008  HG3 GLU A  63       2.495   0.061  20.932  1.00 31.99           H  
ATOM   1009  HG2 GLU A  63       2.385  -1.153  19.685  1.00 31.99           H  
ATOM   1010  N   TYR A  64       5.621  -0.830  18.615  1.00 14.03           N  
ANISOU 1010  N   TYR A  64     2050   1886   1395   -123    -14    541
ATOM   1011  CA  TYR A  64       6.249  -2.124  18.326  1.00 13.37           C  
ANISOU 1011  CA  TYR A  64     1940   1875   1266    -93    -17    521
ATOM   1012  C   TYR A  64       5.956  -3.136  19.446  1.00 18.62           C  
ANISOU 1012  C   TYR A  64     2628   2535   1910    -64    -45    573
ATOM   1013  O   TYR A  64       6.854  -3.852  19.886  1.00 20.49           O  
ANISOU 1013  O   TYR A  64     2854   2841   2092    -63    -47    598
ATOM   1014  CB  TYR A  64       7.747  -1.915  18.022  1.00 12.97           C  
ANISOU 1014  CB  TYR A  64     1854   1911   1163   -121      9    510
ATOM   1015  CG  TYR A  64       7.977  -0.972  16.852  1.00 12.80           C  
ANISOU 1015  CG  TYR A  64     1808   1892   1165   -139     34    456
ATOM   1016  CD1 TYR A  64       7.728  -1.408  15.534  1.00 14.66           C  
ANISOU 1016  CD1 TYR A  64     2025   2127   1419   -114     34    386
ATOM   1017  CD2 TYR A  64       8.373   0.361  17.083  1.00 14.38           C  
ANISOU 1017  CD2 TYR A  64     2002   2091   1369   -183     54    479
ATOM   1018  CE1 TYR A  64       7.848  -0.511  14.455  1.00 14.13           C  
ANISOU 1018  CE1 TYR A  64     1937   2058   1373   -126     54    341
ATOM   1019  CE2 TYR A  64       8.488   1.260  16.006  1.00 15.39           C  
ANISOU 1019  CE2 TYR A  64     2104   2225   1519   -195     74    431
ATOM   1020  CZ  TYR A  64       8.208   0.829  14.695  1.00 19.30           C  
ANISOU 1020  CZ  TYR A  64     2584   2718   2031   -163     73    363
ATOM   1021  OH  TYR A  64       8.264   1.714  13.659  1.00 24.59           O  
ANISOU 1021  OH  TYR A  64     3231   3388   2723   -171     89    321
ATOM   1022  H   TYR A  64       6.115  -0.226  19.255  1.00 14.03           H  
ATOM   1023  HA  TYR A  64       5.811  -2.561  17.429  1.00 13.37           H  
ATOM   1024  HB3 TYR A  64       8.220  -2.869  17.784  1.00 12.97           H  
ATOM   1025  HB2 TYR A  64       8.261  -1.529  18.904  1.00 12.97           H  
ATOM   1026  HD1 TYR A  64       7.414  -2.424  15.349  1.00 14.66           H  
ATOM   1027  HD2 TYR A  64       8.561   0.709  18.088  1.00 14.38           H  
ATOM   1028  HE1 TYR A  64       7.640  -0.845  13.450  1.00 14.13           H  
ATOM   1029  HE2 TYR A  64       8.773   2.284  16.195  1.00 15.39           H  
ATOM   1030  HH  TYR A  64       8.398   2.623  13.955  1.00 24.59           H  
ATOM   1031  N   SER A  65       4.683  -3.175  19.875  1.00 15.13           N  
ANISOU 1031  N   SER A  65     2218   2017   1512    -36    -67    587
ATOM   1032  CA  SER A  65       4.130  -4.161  20.798  1.00 14.93           C  
ANISOU 1032  CA  SER A  65     2216   1980   1476      4    -96    635
ATOM   1033  C   SER A  65       3.840  -5.482  20.068  1.00 16.76           C  
ANISOU 1033  C   SER A  65     2414   2256   1696     52   -111    593
ATOM   1034  O   SER A  65       3.594  -5.471  18.861  1.00 14.53           O  
ANISOU 1034  O   SER A  65     2103   1985   1431     55    -99    527
ATOM   1035  CB  SER A  65       2.858  -3.564  21.445  1.00 17.51           C  
ANISOU 1035  CB  SER A  65     2593   2204   1857     22   -114    661
ATOM   1036  OG  SER A  65       1.729  -3.593  20.587  1.00 16.99           O  
ANISOU 1036  OG  SER A  65     2518   2101   1836     47   -111    598
ATOM   1037  H   SER A  65       4.007  -2.552  19.454  1.00 15.13           H  
ATOM   1038  HA  SER A  65       4.864  -4.342  21.585  1.00 14.93           H  
ATOM   1039  HB3 SER A  65       3.034  -2.540  21.775  1.00 17.51           H  
ATOM   1040  HB2 SER A  65       2.605  -4.131  22.340  1.00 17.51           H  
ATOM   1041  HG  SER A  65       1.107  -2.918  20.884  1.00 16.99           H  
ATOM   1042  N   ALA A  66       3.816  -6.586  20.832  1.00 14.95           N  
ANISOU 1042  N   ALA A  66     2190   2050   1440     89   -138    632
ATOM   1043  CA  ALA A  66       3.454  -7.923  20.354  1.00 13.85           C  
ANISOU 1043  CA  ALA A  66     2015   1953   1292    134   -157    598
ATOM   1044  C   ALA A  66       2.051  -8.005  19.725  1.00 15.49           C  
ANISOU 1044  C   ALA A  66     2224   2100   1562    168   -160    558
ATOM   1045  O   ALA A  66       1.884  -8.750  18.762  1.00 15.05           O  
ANISOU 1045  O   ALA A  66     2130   2075   1513    179   -157    502
ATOM   1046  CB  ALA A  66       3.589  -8.925  21.509  1.00 15.86           C  
ANISOU 1046  CB  ALA A  66     2279   2233   1513    172   -191    658
ATOM   1047  H   ALA A  66       4.028  -6.510  21.819  1.00 14.95           H  
ATOM   1048  HA  ALA A  66       4.176  -8.195  19.582  1.00 13.85           H  
ATOM   1049  HB1 ALA A  66       3.328  -9.935  21.192  1.00 15.86           H  
ATOM   1050  HB2 ALA A  66       4.613  -8.955  21.882  1.00 15.86           H  
ATOM   1051  HB3 ALA A  66       2.938  -8.662  22.344  1.00 15.86           H  
ATOM   1052  N   MET A  67       1.099  -7.207  20.242  1.00 14.74           N  
ANISOU 1052  N   MET A  67     2173   1918   1509    180   -164    585
ATOM   1053  CA  MET A  67      -0.257  -7.039  19.714  1.00 15.46           C  
ANISOU 1053  CA  MET A  67     2271   1952   1653    215   -164    548
ATOM   1054  C   MET A  67      -0.280  -6.480  18.280  1.00 16.34           C  
ANISOU 1054  C   MET A  67     2357   2067   1785    185   -137    481
ATOM   1055  O   MET A  67      -0.994  -7.031  17.442  1.00 15.62           O  
ANISOU 1055  O   MET A  67     2236   1990   1709    210   -135    435
ATOM   1056  CB  MET A  67      -1.072  -6.163  20.693  1.00 19.23           C  
ANISOU 1056  CB  MET A  67     2808   2330   2167    229   -173    586
ATOM   1057  CG  MET A  67      -2.491  -5.782  20.225  1.00 24.22           C  
ANISOU 1057  CG  MET A  67     3451   2902   2850    263   -170    542
ATOM   1058  SD  MET A  67      -3.450  -4.807  21.416  1.00 31.19           S  
ANISOU 1058  SD  MET A  67     4413   3663   3775    284   -187    580
ATOM   1059  CE  MET A  67      -2.561  -3.228  21.340  1.00 27.61           C  
ANISOU 1059  CE  MET A  67     3988   3174   3331    195   -166    584
ATOM   1060  H   MET A  67       1.334  -6.628  21.037  1.00 14.74           H  
ATOM   1061  HA  MET A  67      -0.719  -8.028  19.685  1.00 15.46           H  
ATOM   1062  HB3 MET A  67      -0.514  -5.248  20.892  1.00 19.23           H  
ATOM   1063  HB2 MET A  67      -1.147  -6.677  21.652  1.00 19.23           H  
ATOM   1064  HG3 MET A  67      -3.055  -6.690  20.008  1.00 24.22           H  
ATOM   1065  HG2 MET A  67      -2.459  -5.209  19.298  1.00 24.22           H  
ATOM   1066  HE1 MET A  67      -3.075  -2.479  21.943  1.00 27.61           H  
ATOM   1067  HE2 MET A  67      -1.548  -3.337  21.726  1.00 27.61           H  
ATOM   1068  HE3 MET A  67      -2.505  -2.864  20.314  1.00 27.61           H  
ATOM   1069  N   ARG A  68       0.495  -5.410  18.025  1.00 13.31           N  
ANISOU 1069  N   ARG A  68     1984   1675   1400    131   -116    477
ATOM   1070  CA  ARG A  68       0.570  -4.773  16.710  1.00 12.48           C  
ANISOU 1070  CA  ARG A  68     1857   1570   1313    105    -92    418
ATOM   1071  C   ARG A  68       1.412  -5.574  15.700  1.00 12.90           C  
ANISOU 1071  C   ARG A  68     1862   1702   1339    102    -86    375
ATOM   1072  O   ARG A  68       1.088  -5.552  14.513  1.00 11.14           O  
ANISOU 1072  O   ARG A  68     1619   1479   1136    107    -78    325
ATOM   1073  CB  ARG A  68       1.010  -3.302  16.850  1.00 14.08           C  
ANISOU 1073  CB  ARG A  68     2076   1751   1521     52    -74    426
ATOM   1074  CG  ARG A  68       0.814  -2.499  15.548  1.00 13.21           C  
ANISOU 1074  CG  ARG A  68     1954   1626   1441     36    -56    369
ATOM   1075  CD  ARG A  68       0.759  -0.979  15.771  1.00 14.08           C  
ANISOU 1075  CD  ARG A  68     2096   1675   1579      3    -50    381
ATOM   1076  NE  ARG A  68       0.351  -0.255  14.557  1.00 15.95           N  
ANISOU 1076  NE  ARG A  68     2319   1905   1839    -12    -35    330
ATOM   1077  CZ  ARG A  68      -0.893  -0.148  14.054  1.00 22.55           C  
ANISOU 1077  CZ  ARG A  68     3164   2698   2706     11    -38    297
ATOM   1078  NH1 ARG A  68      -1.962  -0.716  14.632  1.00 15.35           N  
ANISOU 1078  NH1 ARG A  68     2273   1751   1808     54    -52    303
ATOM   1079  NH2 ARG A  68      -1.079   0.550  12.931  1.00 14.88           N1+
ANISOU 1079  NH2 ARG A  68     2180   1724   1749     -5    -25    256
ATOM   1080  H   ARG A  68       1.063  -5.007  18.759  1.00 13.31           H  
ATOM   1081  HA  ARG A  68      -0.450  -4.748  16.321  1.00 12.48           H  
ATOM   1082  HB3 ARG A  68       2.048  -3.244  17.181  1.00 14.08           H  
ATOM   1083  HB2 ARG A  68       0.421  -2.839  17.643  1.00 14.08           H  
ATOM   1084  HG3 ARG A  68      -0.046  -2.846  14.975  1.00 13.21           H  
ATOM   1085  HG2 ARG A  68       1.681  -2.717  14.925  1.00 13.21           H  
ATOM   1086  HD3 ARG A  68       1.772  -0.621  15.931  1.00 14.08           H  
ATOM   1087  HD2 ARG A  68       0.193  -0.694  16.657  1.00 14.08           H  
ATOM   1088  HE  ARG A  68       1.106   0.171  14.039  1.00 15.95           H  
ATOM   1089 HH12 ARG A  68      -2.880  -0.587  14.226  1.00 15.35           H  
ATOM   1090 HH11 ARG A  68      -1.865  -1.239  15.494  1.00 15.35           H  
ATOM   1091 HH22 ARG A  68      -2.004   0.598  12.517  1.00 14.88           H  
ATOM   1092 HH21 ARG A  68      -0.312   1.021  12.472  1.00 14.88           H  
ATOM   1093  N   ASP A  69       2.425  -6.317  16.185  1.00 10.34           N  
ANISOU 1093  N   ASP A  69     1523   1442    965     93    -92    396
ATOM   1094  CA  ASP A  69       3.200  -7.285  15.398  1.00 10.08           C  
ANISOU 1094  CA  ASP A  69     1449   1479    904     89    -91    352
ATOM   1095  C   ASP A  69       2.329  -8.443  14.887  1.00 12.86           C  
ANISOU 1095  C   ASP A  69     1776   1841   1269    127   -110    331
ATOM   1096  O   ASP A  69       2.422  -8.773  13.707  1.00 12.26           O  
ANISOU 1096  O   ASP A  69     1674   1782   1202    120   -104    280
ATOM   1097  CB  ASP A  69       4.431  -7.862  16.144  1.00 11.53           C  
ANISOU 1097  CB  ASP A  69     1623   1733   1026     78    -98    378
ATOM   1098  CG  ASP A  69       5.459  -6.850  16.675  1.00 13.30           C  
ANISOU 1098  CG  ASP A  69     1853   1977   1222     37    -75    388
ATOM   1099  OD1 ASP A  69       5.494  -5.696  16.194  1.00 13.40           O  
ANISOU 1099  OD1 ASP A  69     1871   1957   1265     14    -52    364
ATOM   1100  OD2 ASP A  69       6.305  -7.297  17.480  1.00 13.40           O1-
ANISOU 1100  OD2 ASP A  69     1865   2047   1181     29    -78    418
ATOM   1101  H   ASP A  69       2.659  -6.251  17.167  1.00 10.34           H  
ATOM   1102  HA  ASP A  69       3.566  -6.753  14.517  1.00 10.08           H  
ATOM   1103  HB3 ASP A  69       4.965  -8.544  15.482  1.00 11.53           H  
ATOM   1104  HB2 ASP A  69       4.088  -8.453  16.995  1.00 11.53           H  
ATOM   1105  N   GLN A  70       1.476  -8.998  15.767  1.00 11.52           N  
ANISOU 1105  N   GLN A  70     1616   1660   1102    168   -133    371
ATOM   1106  CA  GLN A  70       0.472 -10.021  15.457  1.00 11.59           C  
ANISOU 1106  CA  GLN A  70     1594   1687   1124    208   -149    354
ATOM   1107  C   GLN A  70      -0.587  -9.563  14.444  1.00 15.49           C  
ANISOU 1107  C   GLN A  70     2085   2136   1666    215   -132    313
ATOM   1108  O   GLN A  70      -0.991 -10.366  13.605  1.00 14.08           O  
ANISOU 1108  O   GLN A  70     1868   1988   1493    218   -132    275
ATOM   1109  CB  GLN A  70      -0.213 -10.488  16.760  1.00 13.63           C  
ANISOU 1109  CB  GLN A  70     1865   1936   1378    259   -176    408
ATOM   1110  CG  GLN A  70       0.656 -11.440  17.602  1.00 16.26           C  
ANISOU 1110  CG  GLN A  70     2186   2337   1654    259   -199    444
ATOM   1111  CD  GLN A  70       0.209 -11.604  19.059  1.00 26.91           C  
ANISOU 1111  CD  GLN A  70     3562   3667   2996    304   -226    511
ATOM   1112  OE1 GLN A  70       1.012 -12.009  19.896  1.00 22.75           O  
ANISOU 1112  OE1 GLN A  70     3074   3063   2505    328   -225    536
ATOM   1113  NE2 GLN A  70      -1.051 -11.301  19.382  1.00 25.28           N  
ANISOU 1113  NE2 GLN A  70     3338   3527   2739    316   -252    542
ATOM   1114  H   GLN A  70       1.482  -8.668  16.724  1.00 11.52           H  
ATOM   1115  HA  GLN A  70       0.991 -10.873  15.015  1.00 11.59           H  
ATOM   1116  HB3 GLN A  70      -1.155 -10.992  16.537  1.00 13.63           H  
ATOM   1117  HB2 GLN A  70      -0.474  -9.607  17.347  1.00 13.63           H  
ATOM   1118  HG3 GLN A  70       1.680 -11.076  17.612  1.00 16.26           H  
ATOM   1119  HG2 GLN A  70       0.688 -12.423  17.136  1.00 16.26           H  
ATOM   1120 HE22 GLN A  70      -1.365 -11.406  20.336  1.00 25.28           H  
ATOM   1121 HE21 GLN A  70      -1.697 -10.964  18.681  1.00 25.28           H  
ATOM   1122  N   TYR A  71      -1.012  -8.294  14.551  1.00 13.16           N  
ANISOU 1122  N   TYR A  71     1829   1770   1402    210   -118    320
ATOM   1123  CA  TYR A  71      -2.034  -7.672  13.710  1.00 13.30           C  
ANISOU 1123  CA  TYR A  71     1850   1744   1459    215   -102    283
ATOM   1124  C   TYR A  71      -1.553  -7.416  12.269  1.00 14.76           C  
ANISOU 1124  C   TYR A  71     2010   1953   1644    175    -83    234
ATOM   1125  O   TYR A  71      -2.317  -7.658  11.335  1.00 13.73           O  
ANISOU 1125  O   TYR A  71     1854   1833   1529    182    -77    200
ATOM   1126  CB  TYR A  71      -2.520  -6.394  14.422  1.00 15.32           C  
ANISOU 1126  CB  TYR A  71     2157   1922   1740    210    -95    302
ATOM   1127  CG  TYR A  71      -3.651  -5.618  13.770  1.00 16.62           C  
ANISOU 1127  CG  TYR A  71     2336   2036   1943    219    -81    269
ATOM   1128  CD1 TYR A  71      -4.856  -6.262  13.416  1.00 19.47           C  
ANISOU 1128  CD1 TYR A  71     2677   2402   2318    262    -82    248
ATOM   1129  CD2 TYR A  71      -3.519  -4.229  13.571  1.00 16.53           C  
ANISOU 1129  CD2 TYR A  71     2357   1973   1949    187    -70    263
ATOM   1130  CE1 TYR A  71      -5.924  -5.520  12.875  1.00 20.55           C  
ANISOU 1130  CE1 TYR A  71     2829   2496   2482    272    -68    218
ATOM   1131  CE2 TYR A  71      -4.590  -3.488  13.038  1.00 18.36           C  
ANISOU 1131  CE2 TYR A  71     2607   2159   2211    197    -61    234
ATOM   1132  CZ  TYR A  71      -5.796  -4.129  12.698  1.00 21.81           C  
ANISOU 1132  CZ  TYR A  71     3027   2603   2658    241    -59    212
ATOM   1133  OH  TYR A  71      -6.839  -3.396  12.212  1.00 25.38           O  
ANISOU 1133  OH  TYR A  71     3498   3014   3132    253    -49    183
ATOM   1134  H   TYR A  71      -0.628  -7.710  15.281  1.00 13.16           H  
ATOM   1135  HA  TYR A  71      -2.874  -8.366  13.653  1.00 13.30           H  
ATOM   1136  HB3 TYR A  71      -1.673  -5.722  14.561  1.00 15.32           H  
ATOM   1137  HB2 TYR A  71      -2.861  -6.653  15.425  1.00 15.32           H  
ATOM   1138  HD1 TYR A  71      -4.974  -7.324  13.572  1.00 19.47           H  
ATOM   1139  HD2 TYR A  71      -2.607  -3.720  13.846  1.00 16.53           H  
ATOM   1140  HE1 TYR A  71      -6.846  -6.020  12.616  1.00 20.55           H  
ATOM   1141  HE2 TYR A  71      -4.486  -2.424  12.906  1.00 18.36           H  
ATOM   1142  HH  TYR A  71      -7.578  -3.938  11.910  1.00 25.38           H  
ATOM   1143  N   MET A  72      -0.285  -6.995  12.114  1.00 10.49           N  
ANISOU 1143  N   MET A  72     1473   1428   1083    135    -74    230
ATOM   1144  CA  MET A  72       0.378  -6.827  10.817  1.00  9.63           C  
ANISOU 1144  CA  MET A  72     1347   1336    975    102    -58    184
ATOM   1145  C   MET A  72       0.808  -8.165  10.187  1.00 12.06           C  
ANISOU 1145  C   MET A  72     1617   1704   1263     99    -68    157
ATOM   1146  O   MET A  72       0.831  -8.253   8.961  1.00 12.03           O  
ANISOU 1146  O   MET A  72     1597   1701   1271     83    -60    117
ATOM   1147  CB  MET A  72       1.580  -5.868  10.961  1.00 10.60           C  
ANISOU 1147  CB  MET A  72     1484   1461   1082     67    -45    187
ATOM   1148  CG  MET A  72       1.183  -4.434  11.350  1.00 11.60           C  
ANISOU 1148  CG  MET A  72     1644   1529   1234     58    -35    208
ATOM   1149  SD  MET A  72       0.239  -3.527  10.093  1.00 12.56           S  
ANISOU 1149  SD  MET A  72     1773   1600   1400     58    -23    170
ATOM   1150  CE  MET A  72      -0.833  -2.563  11.188  1.00 13.43           C  
ANISOU 1150  CE  MET A  72     1927   1640   1534     58    -26    204
ATOM   1151  H   MET A  72       0.280  -6.804  12.932  1.00 10.49           H  
ATOM   1152  HA  MET A  72      -0.336  -6.376  10.126  1.00  9.63           H  
ATOM   1153  HB3 MET A  72       2.135  -5.829  10.023  1.00 10.60           H  
ATOM   1154  HB2 MET A  72       2.278  -6.260  11.703  1.00 10.60           H  
ATOM   1155  HG3 MET A  72       2.078  -3.853  11.573  1.00 11.60           H  
ATOM   1156  HG2 MET A  72       0.601  -4.447  12.269  1.00 11.60           H  
ATOM   1157  HE1 MET A  72      -1.379  -1.809  10.626  1.00 13.43           H  
ATOM   1158  HE2 MET A  72      -1.553  -3.216  11.679  1.00 13.43           H  
ATOM   1159  HE3 MET A  72      -0.241  -2.065  11.955  1.00 13.43           H  
ATOM   1160  N   ARG A  73       1.098  -9.184  11.017  1.00 11.55           N  
ANISOU 1160  N   ARG A  73     1539   1685   1166    114    -89    181
ATOM   1161  CA  ARG A  73       1.453 -10.545  10.599  1.00 11.90           C  
ANISOU 1161  CA  ARG A  73     1545   1792   1186    109   -106    158
ATOM   1162  C   ARG A  73       0.293 -11.312   9.924  1.00 13.79           C  
ANISOU 1162  C   ARG A  73     1755   2033   1453    123   -110    138
ATOM   1163  O   ARG A  73       0.571 -12.242   9.167  1.00 13.04           O  
ANISOU 1163  O   ARG A  73     1628   1980   1349    105   -119    108
ATOM   1164  CB  ARG A  73       2.071 -11.288  11.808  1.00 11.40           C  
ANISOU 1164  CB  ARG A  73     1475   1777   1079    126   -131    196
ATOM   1165  CG  ARG A  73       2.556 -12.733  11.560  1.00 15.86           C  
ANISOU 1165  CG  ARG A  73     2005   2415   1608    112   -151    171
ATOM   1166  CD  ARG A  73       3.124 -13.449  12.803  1.00 13.73           C  
ANISOU 1166  CD  ARG A  73     1735   2195   1288    127   -175    212
ATOM   1167  NE  ARG A  73       4.245 -12.728  13.435  1.00 13.67           N  
ANISOU 1167  NE  ARG A  73     1755   2192   1246    106   -162    226
ATOM   1168  CZ  ARG A  73       4.364 -12.291  14.703  1.00 17.55           C  
ANISOU 1168  CZ  ARG A  73     2274   2672   1722    119   -162    284
ATOM   1169  NH1 ARG A  73       3.416 -12.493  15.628  1.00 14.86           N  
ANISOU 1169  NH1 ARG A  73     1943   2303   1400    157   -177    330
ATOM   1170  NH2 ARG A  73       5.475 -11.632  15.055  1.00 13.14           N1+
ANISOU 1170  NH2 ARG A  73     1734   2130   1129     94   -147    296
ATOM   1171  H   ARG A  73       1.079  -9.024  12.015  1.00 11.55           H  
ATOM   1172  HA  ARG A  73       2.237 -10.451   9.844  1.00 11.90           H  
ATOM   1173  HB3 ARG A  73       1.357 -11.300  12.630  1.00 11.40           H  
ATOM   1174  HB2 ARG A  73       2.921 -10.701  12.151  1.00 11.40           H  
ATOM   1175  HG3 ARG A  73       3.231 -12.815  10.707  1.00 15.86           H  
ATOM   1176  HG2 ARG A  73       1.670 -13.305  11.288  1.00 15.86           H  
ATOM   1177  HD3 ARG A  73       3.591 -14.371  12.455  1.00 13.73           H  
ATOM   1178  HD2 ARG A  73       2.337 -13.765  13.484  1.00 13.73           H  
ATOM   1179  HE  ARG A  73       5.013 -12.529  12.805  1.00 13.67           H  
ATOM   1180 HH12 ARG A  73       3.546 -12.159  16.574  1.00 14.86           H  
ATOM   1181 HH11 ARG A  73       2.588 -13.027  15.398  1.00 14.86           H  
ATOM   1182 HH22 ARG A  73       5.592 -11.295  16.000  1.00 13.14           H  
ATOM   1183 HH21 ARG A  73       6.241 -11.546  14.400  1.00 13.14           H  
ATOM   1184  N   THR A  74      -0.967 -10.885  10.146  1.00 10.84           N  
ANISOU 1184  N   THR A  74     1391   1615   1111    155   -102    154
ATOM   1185  CA  THR A  74      -2.146 -11.375   9.413  1.00 10.78           C  
ANISOU 1185  CA  THR A  74     1353   1614   1128    171   -100    137
ATOM   1186  C   THR A  74      -2.149 -10.984   7.915  1.00 13.51           C  
ANISOU 1186  C   THR A  74     1695   1945   1492    133    -80     95
ATOM   1187  O   THR A  74      -2.816 -11.656   7.128  1.00 13.50           O  
ANISOU 1187  O   THR A  74     1660   1967   1502    128    -79     76
ATOM   1188  CB  THR A  74      -3.490 -10.883  10.032  1.00 14.47           C  
ANISOU 1188  CB  THR A  74     1837   2041   1621    220    -95    160
ATOM   1189  OG1 THR A  74      -3.826  -9.544   9.705  1.00 13.29           O  
ANISOU 1189  OG1 THR A  74     1730   1826   1494    209    -74    153
ATOM   1190  CG2 THR A  74      -3.594 -11.065  11.551  1.00 12.55           C  
ANISOU 1190  CG2 THR A  74     1605   1801   1364    263   -117    206
ATOM   1191  H   THR A  74      -1.125 -10.117  10.781  1.00 10.84           H  
ATOM   1192  HA  THR A  74      -2.133 -12.466   9.463  1.00 10.78           H  
ATOM   1193  HB  THR A  74      -4.280 -11.496   9.598  1.00 14.47           H  
ATOM   1194  HG1 THR A  74      -3.279  -8.949  10.230  1.00 13.29           H  
ATOM   1195 HG21 THR A  74      -4.610 -10.879  11.898  1.00 12.55           H  
ATOM   1196 HG22 THR A  74      -3.322 -12.077  11.850  1.00 12.55           H  
ATOM   1197 HG23 THR A  74      -2.945 -10.367  12.073  1.00 12.55           H  
ATOM   1198  N   GLY A  75      -1.403  -9.924   7.556  1.00  9.15           N  
ANISOU 1198  N   GLY A  75     1175   1359    944    105    -66     82
ATOM   1199  CA  GLY A  75      -1.261  -9.430   6.194  1.00  9.26           C  
ANISOU 1199  CA  GLY A  75     1191   1353    976     73    -49     46
ATOM   1200  C   GLY A  75      -0.372 -10.373   5.381  1.00 10.91           C  
ANISOU 1200  C   GLY A  75     1373   1601   1169     40    -60     16
ATOM   1201  O   GLY A  75       0.705 -10.757   5.829  1.00 12.48           O  
ANISOU 1201  O   GLY A  75     1568   1838   1338     32    -75     14
ATOM   1202  H   GLY A  75      -0.869  -9.439   8.264  1.00  9.15           H  
ATOM   1203  HA3 GLY A  75      -0.768  -8.462   6.238  1.00  9.26           H  
ATOM   1204  HA2 GLY A  75      -2.239  -9.288   5.731  1.00  9.26           H  
ATOM   1205  N   GLU A  76      -0.830 -10.707   4.171  1.00  8.75           N  
ANISOU 1205  N   GLU A  76     1086   1321    916     20    -52     -8
ATOM   1206  CA  GLU A  76      -0.154 -11.548   3.187  1.00  8.88           C  
ANISOU 1206  CA  GLU A  76     1084   1364    926    -19    -63    -39
ATOM   1207  C   GLU A  76       0.546 -10.682   2.127  1.00 10.91           C  
ANISOU 1207  C   GLU A  76     1371   1583   1191    -47    -53    -69
ATOM   1208  O   GLU A  76       1.664 -11.013   1.732  1.00 10.90           O  
ANISOU 1208  O   GLU A  76     1369   1595   1177    -74    -65    -98
ATOM   1209  CB  GLU A  76      -1.203 -12.472   2.535  1.00  9.23           C  
ANISOU 1209  CB  GLU A  76     1091   1430    986    -29    -64    -42
ATOM   1210  CG  GLU A  76      -1.836 -13.479   3.526  1.00 12.15           C  
ANISOU 1210  CG  GLU A  76     1421   1850   1344      2    -79    -16
ATOM   1211  CD  GLU A  76      -3.063 -14.248   3.007  1.00 15.30           C  
ANISOU 1211  CD  GLU A  76     1777   2278   1760      1    -73    -13
ATOM   1212  OE1 GLU A  76      -3.561 -13.935   1.903  1.00 12.59           O  
ANISOU 1212  OE1 GLU A  76     1443   1902   1439     -4    -49    -16
ATOM   1213  OE2 GLU A  76      -3.506 -15.147   3.755  1.00 21.53           O1-
ANISOU 1213  OE2 GLU A  76     2518   3127   2537      4    -93     -7
ATOM   1214  H   GLU A  76      -1.726 -10.338   3.876  1.00  8.75           H  
ATOM   1215  HA  GLU A  76       0.599 -12.167   3.676  1.00  8.88           H  
ATOM   1216  HB3 GLU A  76      -0.750 -13.021   1.708  1.00  9.23           H  
ATOM   1217  HB2 GLU A  76      -1.983 -11.849   2.094  1.00  9.23           H  
ATOM   1218  HG3 GLU A  76      -2.143 -12.968   4.439  1.00 12.15           H  
ATOM   1219  HG2 GLU A  76      -1.077 -14.199   3.830  1.00 12.15           H  
ATOM   1220  N   GLY A  77      -0.119  -9.590   1.710  1.00  8.93           N  
ANISOU 1220  N   GLY A  77     1147   1284    961    -37    -33    -63
ATOM   1221  CA  GLY A  77       0.402  -8.594   0.780  1.00  8.57           C  
ANISOU 1221  CA  GLY A  77     1129   1201    927    -56    -23    -88
ATOM   1222  C   GLY A  77       0.552  -7.257   1.510  1.00  8.55           C  
ANISOU 1222  C   GLY A  77     1153   1165    931    -35     -8    -72
ATOM   1223  O   GLY A  77      -0.165  -6.987   2.473  1.00  8.24           O  
ANISOU 1223  O   GLY A  77     1115   1115    900    -13     -3    -46
ATOM   1224  H   GLY A  77      -1.027  -9.395   2.109  1.00  8.93           H  
ATOM   1225  HA3 GLY A  77      -0.306  -8.466  -0.035  1.00  8.57           H  
ATOM   1226  HA2 GLY A  77       1.350  -8.897   0.340  1.00  8.57           H  
ATOM   1227  N   PHE A  78       1.481  -6.417   1.027  1.00  8.15           N  
ANISOU 1227  N   PHE A  78     1122   1097    879    -42     -3    -89
ATOM   1228  CA  PHE A  78       1.791  -5.100   1.583  1.00  7.21           C  
ANISOU 1228  CA  PHE A  78     1021    953    764    -29      9    -75
ATOM   1229  C   PHE A  78       2.100  -4.116   0.444  1.00  8.22           C  
ANISOU 1229  C   PHE A  78     1167   1046    911    -35     18    -94
ATOM   1230  O   PHE A  78       3.114  -4.283  -0.231  1.00  8.86           O  
ANISOU 1230  O   PHE A  78     1251   1125    989    -44     15   -123
ATOM   1231  CB  PHE A  78       3.001  -5.194   2.540  1.00  8.30           C  
ANISOU 1231  CB  PHE A  78     1159   1122    874    -24      8    -68
ATOM   1232  CG  PHE A  78       2.825  -6.054   3.779  1.00  7.91           C  
ANISOU 1232  CG  PHE A  78     1097   1107    803    -14     -3    -40
ATOM   1233  CD1 PHE A  78       3.064  -7.443   3.710  1.00  9.63           C  
ANISOU 1233  CD1 PHE A  78     1294   1362   1002    -19    -19    -50
ATOM   1234  CD2 PHE A  78       2.284  -5.510   4.963  1.00  9.68           C  
ANISOU 1234  CD2 PHE A  78     1331   1322   1026      0     -1     -3
ATOM   1235  CE1 PHE A  78       2.826  -8.246   4.814  1.00 10.91           C  
ANISOU 1235  CE1 PHE A  78     1444   1558   1144     -4    -32    -21
ATOM   1236  CE2 PHE A  78       2.064  -6.329   6.063  1.00 11.93           C  
ANISOU 1236  CE2 PHE A  78     1608   1632   1292     14    -14     27
ATOM   1237  CZ  PHE A  78       2.341  -7.689   5.989  1.00 11.88           C  
ANISOU 1237  CZ  PHE A  78     1579   1669   1267     15    -29     18
ATOM   1238  H   PHE A  78       2.048  -6.704   0.241  1.00  8.15           H  
ATOM   1239  HA  PHE A  78       0.940  -4.718   2.147  1.00  7.21           H  
ATOM   1240  HB3 PHE A  78       3.277  -4.189   2.860  1.00  8.30           H  
ATOM   1241  HB2 PHE A  78       3.865  -5.583   2.004  1.00  8.30           H  
ATOM   1242  HD1 PHE A  78       3.424  -7.885   2.793  1.00  9.63           H  
ATOM   1243  HD2 PHE A  78       2.049  -4.457   5.022  1.00  9.68           H  
ATOM   1244  HE1 PHE A  78       3.013  -9.308   4.755  1.00 10.91           H  
ATOM   1245  HE2 PHE A  78       1.665  -5.911   6.976  1.00 11.93           H  
ATOM   1246  HZ  PHE A  78       2.165  -8.326   6.841  1.00 11.88           H  
ATOM   1247  N   LEU A  79       1.259  -3.082   0.268  1.00  7.09           N  
ANISOU 1247  N   LEU A  79     1036    872    785    -27     26    -78
ATOM   1248  CA  LEU A  79       1.581  -1.933  -0.582  1.00  7.32           C  
ANISOU 1248  CA  LEU A  79     1080    872    829    -28     32    -90
ATOM   1249  C   LEU A  79       2.374  -0.920   0.250  1.00  8.94           C  
ANISOU 1249  C   LEU A  79     1285   1087   1024    -22     36    -83
ATOM   1250  O   LEU A  79       1.820  -0.362   1.195  1.00  8.71           O  
ANISOU 1250  O   LEU A  79     1258   1060    993    -19     37    -57
ATOM   1251  CB  LEU A  79       0.303  -1.269  -1.149  1.00  7.64           C  
ANISOU 1251  CB  LEU A  79     1133    880    888    -24     36    -79
ATOM   1252  CG  LEU A  79      -0.467  -2.091  -2.203  1.00 10.01           C  
ANISOU 1252  CG  LEU A  79     1433   1170   1199    -33     37    -82
ATOM   1253  CD1 LEU A  79      -1.658  -1.286  -2.746  1.00 10.75           C  
ANISOU 1253  CD1 LEU A  79     1543   1236   1304    -27     43    -72
ATOM   1254  CD2 LEU A  79       0.413  -2.587  -3.365  1.00  9.38           C  
ANISOU 1254  CD2 LEU A  79     1357   1083   1125    -49     33   -105
ATOM   1255  H   LEU A  79       0.427  -3.004   0.838  1.00  7.09           H  
ATOM   1256  HA  LEU A  79       2.211  -2.253  -1.412  1.00  7.32           H  
ATOM   1257  HB3 LEU A  79       0.583  -0.320  -1.610  1.00  7.64           H  
ATOM   1258  HB2 LEU A  79      -0.373  -1.012  -0.333  1.00  7.64           H  
ATOM   1259  HG  LEU A  79      -0.880  -2.961  -1.695  1.00 10.01           H  
ATOM   1260 HD11 LEU A  79      -2.375  -1.945  -3.230  1.00 10.75           H  
ATOM   1261 HD12 LEU A  79      -2.178  -0.745  -1.955  1.00 10.75           H  
ATOM   1262 HD13 LEU A  79      -1.341  -0.554  -3.490  1.00 10.75           H  
ATOM   1263 HD21 LEU A  79      -0.094  -2.499  -4.325  1.00  9.38           H  
ATOM   1264 HD22 LEU A  79       1.339  -2.021  -3.448  1.00  9.38           H  
ATOM   1265 HD23 LEU A  79       0.675  -3.636  -3.235  1.00  9.38           H  
ATOM   1266  N   CYS A  80       3.642  -0.700  -0.127  1.00  7.88           N  
ANISOU 1266  N   CYS A  80     1149    962    884    -21     39   -105
ATOM   1267  CA  CYS A  80       4.511   0.318   0.462  1.00  7.13           C  
ANISOU 1267  CA  CYS A  80     1046    887    777    -17     46    -98
ATOM   1268  C   CYS A  80       4.340   1.603  -0.356  1.00  7.72           C  
ANISOU 1268  C   CYS A  80     1126    936    872    -11     48   -103
ATOM   1269  O   CYS A  80       4.936   1.727  -1.425  1.00  7.54           O  
ANISOU 1269  O   CYS A  80     1107    902    857     -2     47   -129
ATOM   1270  CB  CYS A  80       5.980  -0.145   0.498  1.00  8.16           C  
ANISOU 1270  CB  CYS A  80     1165   1055    881    -13     50   -122
ATOM   1271  SG  CYS A  80       6.199  -1.345   1.841  1.00 12.93           S  
ANISOU 1271  SG  CYS A  80     1761   1698   1453    -20     43   -115
ATOM   1272  H   CYS A  80       4.018  -1.199  -0.921  1.00  7.88           H  
ATOM   1273  HA  CYS A  80       4.202   0.533   1.487  1.00  7.13           H  
ATOM   1274  HB3 CYS A  80       6.648   0.692   0.693  1.00  8.16           H  
ATOM   1275  HB2 CYS A  80       6.285  -0.587  -0.451  1.00  8.16           H  
ATOM   1276  HG  CYS A  80       7.511  -1.523   1.657  1.00 12.93           H  
ATOM   1277  N   VAL A  81       3.483   2.506   0.144  1.00  6.49           N  
ANISOU 1277  N   VAL A  81      973    767    726    -17     48    -78
ATOM   1278  CA  VAL A  81       3.073   3.721  -0.555  1.00  5.94           C  
ANISOU 1278  CA  VAL A  81      908    674    674    -14     45    -80
ATOM   1279  C   VAL A  81       3.941   4.917  -0.125  1.00  6.99           C  
ANISOU 1279  C   VAL A  81     1023    830    804    -16     49    -74
ATOM   1280  O   VAL A  81       4.197   5.099   1.065  1.00  7.36           O  
ANISOU 1280  O   VAL A  81     1060    897    839    -30     52    -53
ATOM   1281  CB  VAL A  81       1.582   4.073  -0.269  1.00  7.84           C  
ANISOU 1281  CB  VAL A  81     1167    884    927    -19     39    -61
ATOM   1282  CG1 VAL A  81       1.075   5.298  -1.062  1.00  7.78           C  
ANISOU 1282  CG1 VAL A  81     1168    854    934    -17     32    -64
ATOM   1283  CG2 VAL A  81       0.644   2.886  -0.552  1.00  7.49           C  
ANISOU 1283  CG2 VAL A  81     1133    829    884    -17     38    -63
ATOM   1284  H   VAL A  81       3.025   2.329   1.030  1.00  6.49           H  
ATOM   1285  HA  VAL A  81       3.181   3.573  -1.628  1.00  5.94           H  
ATOM   1286  HB  VAL A  81       1.482   4.309   0.792  1.00  7.84           H  
ATOM   1287 HG11 VAL A  81       0.027   5.498  -0.842  1.00  7.78           H  
ATOM   1288 HG12 VAL A  81       1.621   6.210  -0.829  1.00  7.78           H  
ATOM   1289 HG13 VAL A  81       1.162   5.132  -2.135  1.00  7.78           H  
ATOM   1290 HG21 VAL A  81      -0.396   3.165  -0.385  1.00  7.49           H  
ATOM   1291 HG22 VAL A  81       0.730   2.543  -1.582  1.00  7.49           H  
ATOM   1292 HG23 VAL A  81       0.855   2.039   0.101  1.00  7.49           H  
ATOM   1293  N   PHE A  82       4.324   5.731  -1.116  1.00  5.23           N  
ANISOU 1293  N   PHE A  82      792    605    589     -2     47    -91
ATOM   1294  CA  PHE A  82       4.916   7.056  -0.952  1.00  5.89           C  
ANISOU 1294  CA  PHE A  82      851    714    673     -4     49    -84
ATOM   1295  C   PHE A  82       4.262   7.979  -1.994  1.00  8.44           C  
ANISOU 1295  C   PHE A  82     1182   1009   1016      3     35    -85
ATOM   1296  O   PHE A  82       3.796   7.501  -3.029  1.00  7.28           O  
ANISOU 1296  O   PHE A  82     1060    827    878     12     28    -93
ATOM   1297  CB  PHE A  82       6.456   6.958  -1.105  1.00  7.13           C  
ANISOU 1297  CB  PHE A  82      981    912    815     17     61   -106
ATOM   1298  CG  PHE A  82       7.009   6.783  -2.510  1.00  7.77           C  
ANISOU 1298  CG  PHE A  82     1071    974    907     49     57   -138
ATOM   1299  CD1 PHE A  82       7.057   5.504  -3.095  1.00  8.64           C  
ANISOU 1299  CD1 PHE A  82     1204   1065   1014     57     56   -161
ATOM   1300  CD2 PHE A  82       7.340   7.908  -3.297  1.00  8.18           C  
ANISOU 1300  CD2 PHE A  82     1110   1027    972     70     51   -145
ATOM   1301  CE1 PHE A  82       7.482   5.358  -4.408  1.00  9.27           C  
ANISOU 1301  CE1 PHE A  82     1300   1117   1107     83     50   -189
ATOM   1302  CE2 PHE A  82       7.747   7.743  -4.613  1.00  9.27           C  
ANISOU 1302  CE2 PHE A  82     1262   1138   1121    104     44   -172
ATOM   1303  CZ  PHE A  82       7.822   6.471  -5.165  1.00  7.71           C  
ANISOU 1303  CZ  PHE A  82     1094    913    924    109     44   -193
ATOM   1304  H   PHE A  82       4.088   5.488  -2.070  1.00  5.23           H  
ATOM   1305  HA  PHE A  82       4.682   7.439   0.042  1.00  5.89           H  
ATOM   1306  HB3 PHE A  82       6.833   6.147  -0.483  1.00  7.13           H  
ATOM   1307  HB2 PHE A  82       6.909   7.858  -0.698  1.00  7.13           H  
ATOM   1308  HD1 PHE A  82       6.761   4.639  -2.522  1.00  8.64           H  
ATOM   1309  HD2 PHE A  82       7.284   8.898  -2.874  1.00  8.18           H  
ATOM   1310  HE1 PHE A  82       7.533   4.377  -4.847  1.00  9.27           H  
ATOM   1311  HE2 PHE A  82       8.009   8.604  -5.209  1.00  9.27           H  
ATOM   1312  HZ  PHE A  82       8.136   6.348  -6.190  1.00  7.71           H  
ATOM   1313  N   ALA A  83       4.266   9.291  -1.719  1.00  7.62           N  
ANISOU 1313  N   ALA A  83     1056    925    915     -3     30    -77
ATOM   1314  CA  ALA A  83       3.844  10.314  -2.676  1.00  7.24           C  
ANISOU 1314  CA  ALA A  83     1013    858    882      5     13    -77
ATOM   1315  C   ALA A  83       5.068  10.834  -3.441  1.00  9.42           C  
ANISOU 1315  C   ALA A  83     1260   1160   1159     36     14    -94
ATOM   1316  O   ALA A  83       6.083  11.136  -2.812  1.00  8.05           O  
ANISOU 1316  O   ALA A  83     1050   1033    976     38     26    -97
ATOM   1317  CB  ALA A  83       3.139  11.449  -1.925  1.00  8.28           C  
ANISOU 1317  CB  ALA A  83     1138    991   1015    -25      2    -57
ATOM   1318  H   ALA A  83       4.693   9.624  -0.864  1.00  7.62           H  
ATOM   1319  HA  ALA A  83       3.127   9.896  -3.382  1.00  7.24           H  
ATOM   1320  HB1 ALA A  83       2.853  12.252  -2.604  1.00  8.28           H  
ATOM   1321  HB2 ALA A  83       2.229  11.082  -1.455  1.00  8.28           H  
ATOM   1322  HB3 ALA A  83       3.769  11.875  -1.145  1.00  8.28           H  
ATOM   1323  N   ILE A  84       4.952  10.940  -4.777  1.00  7.39           N  
ANISOU 1323  N   ILE A  84     1018    876    914     63      1   -104
ATOM   1324  CA  ILE A  84       6.041  11.348  -5.678  1.00  8.21           C  
ANISOU 1324  CA  ILE A  84     1101    995   1022    103     -1   -123
ATOM   1325  C   ILE A  84       6.543  12.799  -5.495  1.00 10.27           C  
ANISOU 1325  C   ILE A  84     1314   1305   1283    106     -7   -115
ATOM   1326  O   ILE A  84       7.633  13.110  -5.971  1.00 10.55           O  
ANISOU 1326  O   ILE A  84     1321   1367   1319    144     -4   -132
ATOM   1327  CB  ILE A  84       5.673  11.145  -7.176  1.00 10.20           C  
ANISOU 1327  CB  ILE A  84     1388   1200   1288    131    -16   -130
ATOM   1328  CG1 ILE A  84       4.495  12.019  -7.680  1.00 10.52           C  
ANISOU 1328  CG1 ILE A  84     1441   1222   1332    121    -38   -109
ATOM   1329  CG2 ILE A  84       5.459   9.655  -7.504  1.00 10.81           C  
ANISOU 1329  CG2 ILE A  84     1504   1237   1365    124     -8   -139
ATOM   1330  CD1 ILE A  84       4.477  12.197  -9.202  1.00 14.85           C  
ANISOU 1330  CD1 ILE A  84     2011   1739   1892    158    -56   -109
ATOM   1331  H   ILE A  84       4.085  10.669  -5.224  1.00  7.39           H  
ATOM   1332  HA  ILE A  84       6.892  10.703  -5.453  1.00  8.21           H  
ATOM   1333  HB  ILE A  84       6.550  11.446  -7.753  1.00 10.20           H  
ATOM   1334 HG13 ILE A  84       4.522  13.017  -7.244  1.00 10.52           H  
ATOM   1335 HG12 ILE A  84       3.550  11.589  -7.354  1.00 10.52           H  
ATOM   1336 HG21 ILE A  84       5.353   9.489  -8.576  1.00 10.81           H  
ATOM   1337 HG22 ILE A  84       6.301   9.052  -7.166  1.00 10.81           H  
ATOM   1338 HG23 ILE A  84       4.566   9.259  -7.024  1.00 10.81           H  
ATOM   1339 HD11 ILE A  84       3.662  12.854  -9.507  1.00 14.85           H  
ATOM   1340 HD12 ILE A  84       5.404  12.644  -9.555  1.00 14.85           H  
ATOM   1341 HD13 ILE A  84       4.352  11.245  -9.717  1.00 14.85           H  
ATOM   1342  N   ASN A  85       5.762  13.643  -4.801  1.00  8.17           N  
ANISOU 1342  N   ASN A  85     1038   1049   1015     67    -16    -93
ATOM   1343  CA  ASN A  85       6.112  15.017  -4.436  1.00  9.20           C  
ANISOU 1343  CA  ASN A  85     1119   1230   1147     57    -24    -83
ATOM   1344  C   ASN A  85       6.550  15.149  -2.959  1.00 11.66           C  
ANISOU 1344  C   ASN A  85     1401   1582   1446     16     -6    -68
ATOM   1345  O   ASN A  85       6.628  16.271  -2.460  1.00 12.27           O  
ANISOU 1345  O   ASN A  85     1443   1694   1525    -14    -15    -52
ATOM   1346  CB  ASN A  85       4.956  15.974  -4.823  1.00  9.47           C  
ANISOU 1346  CB  ASN A  85     1165   1245   1187     40    -53    -70
ATOM   1347  CG  ASN A  85       3.686  15.889  -3.963  1.00 13.31           C  
ANISOU 1347  CG  ASN A  85     1687   1699   1672     -6    -58    -57
ATOM   1348  OD1 ASN A  85       3.288  14.816  -3.514  1.00 10.05           O  
ANISOU 1348  OD1 ASN A  85     1301   1264   1255    -16    -41    -56
ATOM   1349  ND2 ASN A  85       3.037  17.034  -3.745  1.00 11.82           N  
ANISOU 1349  ND2 ASN A  85     1498   1508   1484    -33    -82    -47
ATOM   1350  H   ASN A  85       4.874  13.312  -4.451  1.00  8.17           H  
ATOM   1351  HA  ASN A  85       6.988  15.351  -4.991  1.00  9.20           H  
ATOM   1352  HB3 ASN A  85       4.673  15.808  -5.863  1.00  9.47           H  
ATOM   1353  HB2 ASN A  85       5.330  16.998  -4.778  1.00  9.47           H  
ATOM   1354 HD22 ASN A  85       2.182  17.046  -3.200  1.00 11.82           H  
ATOM   1355 HD21 ASN A  85       3.386  17.901  -4.129  1.00 11.82           H  
ATOM   1356  N   ASN A  86       6.841  14.019  -2.292  1.00  9.55           N  
ANISOU 1356  N   ASN A  86     1149   1311   1168     11     15    -71
ATOM   1357  CA  ASN A  86       7.246  13.960  -0.892  1.00  8.97           C  
ANISOU 1357  CA  ASN A  86     1054   1275   1081    -27     32    -50
ATOM   1358  C   ASN A  86       8.441  13.001  -0.769  1.00 11.67           C  
ANISOU 1358  C   ASN A  86     1382   1651   1401     -4     59    -65
ATOM   1359  O   ASN A  86       8.254  11.787  -0.680  1.00 10.02           O  
ANISOU 1359  O   ASN A  86     1208   1416   1185      0     67    -72
ATOM   1360  CB  ASN A  86       6.031  13.541  -0.030  1.00  9.79           C  
ANISOU 1360  CB  ASN A  86     1198   1334   1187    -69     24    -28
ATOM   1361  CG  ASN A  86       6.189  13.869   1.458  1.00 16.33           C  
ANISOU 1361  CG  ASN A  86     2009   2191   2005   -115     34      1
ATOM   1362  OD1 ASN A  86       7.059  13.323   2.132  1.00 13.40           O  
ANISOU 1362  OD1 ASN A  86     1628   1849   1615   -115     56      6
ATOM   1363  ND2 ASN A  86       5.336  14.750   1.985  1.00 20.32           N  
ANISOU 1363  ND2 ASN A  86     2505   2694   2520   -157     18     21
ATOM   1364  H   ASN A  86       6.765  13.127  -2.763  1.00  9.55           H  
ATOM   1365  HA  ASN A  86       7.607  14.926  -0.530  1.00  8.97           H  
ATOM   1366  HB3 ASN A  86       5.793  12.486  -0.155  1.00  9.79           H  
ATOM   1367  HB2 ASN A  86       5.154  14.080  -0.388  1.00  9.79           H  
ATOM   1368 HD22 ASN A  86       5.385  14.980   2.967  1.00 20.32           H  
ATOM   1369 HD21 ASN A  86       4.620  15.176   1.415  1.00 20.32           H  
ATOM   1370  N   THR A  87       9.654  13.578  -0.763  1.00 11.22           N  
ANISOU 1370  N   THR A  87     1272   1658   1332     14     74    -73
ATOM   1371  CA  THR A  87      10.927  12.867  -0.617  1.00  9.82           C  
ANISOU 1371  CA  THR A  87     1079   1523   1130     41    102    -93
ATOM   1372  C   THR A  87      11.092  12.185   0.756  1.00 11.11           C  
ANISOU 1372  C   THR A  87     1253   1699   1269      3    118    -71
ATOM   1373  O   THR A  87      11.674  11.104   0.801  1.00 11.02           O  
ANISOU 1373  O   THR A  87     1263   1686   1240     22    130    -90
ATOM   1374  CB  THR A  87      12.123  13.828  -0.869  1.00 17.24           C  
ANISOU 1374  CB  THR A  87     1954   2539   2059     69    117   -104
ATOM   1375  OG1 THR A  87      12.128  14.190  -2.236  1.00 16.20           O  
ANISOU 1375  OG1 THR A  87     1821   2386   1949    117    100   -128
ATOM   1376  CG2 THR A  87      13.527  13.286  -0.545  1.00 19.30           C  
ANISOU 1376  CG2 THR A  87     2197   2851   2286     99    149   -129
ATOM   1377  H   THR A  87       9.720  14.584  -0.845  1.00 11.22           H  
ATOM   1378  HA  THR A  87      10.952  12.075  -1.365  1.00  9.82           H  
ATOM   1379  HB  THR A  87      11.973  14.745  -0.297  1.00 17.24           H  
ATOM   1380  HG1 THR A  87      11.280  14.579  -2.466  1.00 16.20           H  
ATOM   1381 HG21 THR A  87      14.303  13.970  -0.889  1.00 19.30           H  
ATOM   1382 HG22 THR A  87      13.671  13.165   0.529  1.00 19.30           H  
ATOM   1383 HG23 THR A  87      13.703  12.320  -1.020  1.00 19.30           H  
ATOM   1384  N   LYS A  88      10.538  12.781   1.829  1.00 10.31           N  
ANISOU 1384  N   LYS A  88     1144   1606   1169    -51    115    -30
ATOM   1385  CA  LYS A  88      10.528  12.209   3.180  1.00  9.91           C  
ANISOU 1385  CA  LYS A  88     1107   1563   1097    -87    127     -1
ATOM   1386  C   LYS A  88       9.784  10.862   3.257  1.00 11.46           C  
ANISOU 1386  C   LYS A  88     1361   1700   1296    -79    118     -8
ATOM   1387  O   LYS A  88      10.305   9.940   3.878  1.00 10.91           O  
ANISOU 1387  O   LYS A  88     1299   1648   1199    -74    131     -9
ATOM   1388  CB  LYS A  88       9.993  13.262   4.180  1.00 12.27           C  
ANISOU 1388  CB  LYS A  88     1397   1860   1404   -149    118     45
ATOM   1389  CG  LYS A  88       9.787  12.801   5.639  1.00 19.59           C  
ANISOU 1389  CG  LYS A  88     2345   2783   2314   -190    125     85
ATOM   1390  CD  LYS A  88      11.059  12.266   6.326  1.00 27.76           C  
ANISOU 1390  CD  LYS A  88     3345   3895   3306   -192    157     96
ATOM   1391  CE  LYS A  88      10.912  12.039   7.844  1.00 35.28           C  
ANISOU 1391  CE  LYS A  88     4313   4848   4244   -244    161    150
ATOM   1392  NZ  LYS A  88       9.881  11.039   8.182  1.00 41.17           N1+
ANISOU 1392  NZ  LYS A  88     5121   5523   4998   -240    143    157
ATOM   1393  H   LYS A  88      10.070  13.669   1.716  1.00 10.31           H  
ATOM   1394  HA  LYS A  88      11.570  12.015   3.439  1.00  9.91           H  
ATOM   1395  HB3 LYS A  88       9.036  13.639   3.821  1.00 12.27           H  
ATOM   1396  HB2 LYS A  88      10.666  14.120   4.177  1.00 12.27           H  
ATOM   1397  HG3 LYS A  88       9.002  12.046   5.678  1.00 19.59           H  
ATOM   1398  HG2 LYS A  88       9.406  13.647   6.212  1.00 19.59           H  
ATOM   1399  HD3 LYS A  88      11.878  12.965   6.154  1.00 27.76           H  
ATOM   1400  HD2 LYS A  88      11.372  11.333   5.857  1.00 27.76           H  
ATOM   1401  HE3 LYS A  88      10.671  12.976   8.346  1.00 35.28           H  
ATOM   1402  HE2 LYS A  88      11.862  11.695   8.252  1.00 35.28           H  
ATOM   1403  HZ1 LYS A  88       8.970  11.360   7.882  1.00 41.17           H  
ATOM   1404  HZ2 LYS A  88      10.090  10.166   7.711  1.00 41.17           H  
ATOM   1405  HZ3 LYS A  88       9.870  10.881   9.179  1.00 41.17           H  
ATOM   1406  N   SER A  89       8.622  10.750   2.589  1.00  7.91           N  
ANISOU 1406  N   SER A  89      945   1185    874    -73     95    -16
ATOM   1407  CA  SER A  89       7.852   9.506   2.501  1.00  7.47           C  
ANISOU 1407  CA  SER A  89      937   1079    822    -66     87    -22
ATOM   1408  C   SER A  89       8.562   8.396   1.700  1.00  9.50           C  
ANISOU 1408  C   SER A  89     1200   1345   1066    -27     96    -58
ATOM   1409  O   SER A  89       8.406   7.226   2.045  1.00  9.12           O  
ANISOU 1409  O   SER A  89     1174   1286   1006    -28     97    -59
ATOM   1410  CB  SER A  89       6.426   9.801   1.990  1.00  8.14           C  
ANISOU 1410  CB  SER A  89     1053   1103    935    -67     64    -23
ATOM   1411  OG  SER A  89       6.343  10.003   0.594  1.00  9.06           O  
ANISOU 1411  OG  SER A  89     1169   1207   1066    -35     57    -51
ATOM   1412  H   SER A  89       8.253  11.549   2.090  1.00  7.91           H  
ATOM   1413  HA  SER A  89       7.745   9.137   3.524  1.00  7.47           H  
ATOM   1414  HB3 SER A  89       5.989  10.658   2.501  1.00  8.14           H  
ATOM   1415  HB2 SER A  89       5.796   8.947   2.229  1.00  8.14           H  
ATOM   1416  HG  SER A  89       6.906  10.744   0.346  1.00  9.06           H  
ATOM   1417  N   PHE A  90       9.353   8.779   0.681  1.00  7.89           N  
ANISOU 1417  N   PHE A  90      976   1159    864      6    100    -88
ATOM   1418  CA  PHE A  90      10.184   7.864  -0.101  1.00  8.36           C  
ANISOU 1418  CA  PHE A  90     1044   1221    912     43    107   -128
ATOM   1419  C   PHE A  90      11.404   7.344   0.683  1.00 11.74           C  
ANISOU 1419  C   PHE A  90     1450   1712   1299     43    129   -132
ATOM   1420  O   PHE A  90      11.757   6.174   0.540  1.00  9.96           O  
ANISOU 1420  O   PHE A  90     1245   1484   1055     50    131   -150
ATOM   1421  CB  PHE A  90      10.568   8.529  -1.435  1.00  9.50           C  
ANISOU 1421  CB  PHE A  90     1177   1361   1071     84    103   -159
ATOM   1422  CG  PHE A  90      11.425   7.676  -2.352  1.00  9.05           C  
ANISOU 1422  CG  PHE A  90     1137   1298   1005    123    108   -204
ATOM   1423  CD1 PHE A  90      10.845   6.589  -3.037  1.00  8.73           C  
ANISOU 1423  CD1 PHE A  90     1140   1199    978    125     93   -220
ATOM   1424  CD2 PHE A  90      12.822   7.856  -2.408  1.00 10.78           C  
ANISOU 1424  CD2 PHE A  90     1326   1570   1201    156    126   -233
ATOM   1425  CE1 PHE A  90      11.633   5.757  -3.816  1.00  9.43           C  
ANISOU 1425  CE1 PHE A  90     1247   1274   1060    155     93   -264
ATOM   1426  CE2 PHE A  90      13.596   7.002  -3.183  1.00 12.67           C  
ANISOU 1426  CE2 PHE A  90     1587   1797   1432    193    127   -281
ATOM   1427  CZ  PHE A  90      13.003   5.966  -3.894  1.00 10.98           C  
ANISOU 1427  CZ  PHE A  90     1421   1517   1234    190    109   -296
ATOM   1428  H   PHE A  90       9.437   9.761   0.458  1.00  7.89           H  
ATOM   1429  HA  PHE A  90       9.569   6.998  -0.351  1.00  8.36           H  
ATOM   1430  HB3 PHE A  90      11.066   9.483  -1.261  1.00  9.50           H  
ATOM   1431  HB2 PHE A  90       9.652   8.765  -1.975  1.00  9.50           H  
ATOM   1432  HD1 PHE A  90       9.788   6.398  -2.955  1.00  8.73           H  
ATOM   1433  HD2 PHE A  90      13.294   8.651  -1.848  1.00 10.78           H  
ATOM   1434  HE1 PHE A  90      11.176   4.933  -4.342  1.00  9.43           H  
ATOM   1435  HE2 PHE A  90      14.665   7.141  -3.223  1.00 12.67           H  
ATOM   1436  HZ  PHE A  90      13.614   5.305  -4.491  1.00 10.98           H  
ATOM   1437  N   GLU A  91      11.991   8.207   1.530  1.00  9.60           N  
ANISOU 1437  N   GLU A  91     1136   1500   1011     30    146   -112
ATOM   1438  CA  GLU A  91      13.067   7.875   2.467  1.00 11.44           C  
ANISOU 1438  CA  GLU A  91     1345   1803   1200     27    171   -109
ATOM   1439  C   GLU A  91      12.629   6.950   3.617  1.00 13.23           C  
ANISOU 1439  C   GLU A  91     1597   2023   1407     -6    169    -78
ATOM   1440  O   GLU A  91      13.492   6.303   4.204  1.00 14.38           O  
ANISOU 1440  O   GLU A  91     1739   2214   1512     -1    183    -84
ATOM   1441  CB  GLU A  91      13.688   9.176   3.013  1.00 14.06           C  
ANISOU 1441  CB  GLU A  91     1621   2202   1519     14    190    -87
ATOM   1442  CG  GLU A  91      14.557   9.916   1.971  1.00 24.80           C  
ANISOU 1442  CG  GLU A  91     2947   3588   2889     60    196   -123
ATOM   1443  CD  GLU A  91      15.062  11.306   2.397  1.00 46.81           C  
ANISOU 1443  CD  GLU A  91     5671   6445   5671     45    212   -100
ATOM   1444  OE1 GLU A  91      15.949  11.814   1.677  1.00 50.38           O  
ANISOU 1444  OE1 GLU A  91     6081   6959   6103     86    234   -129
ATOM   1445  OE2 GLU A  91      14.568  11.856   3.407  1.00 35.71           O1-
ANISOU 1445  OE2 GLU A  91     4256   5031   4281     -6    202    -56
ATOM   1446  H   GLU A  91      11.659   9.162   1.569  1.00  9.60           H  
ATOM   1447  HA  GLU A  91      13.839   7.336   1.914  1.00 11.44           H  
ATOM   1448  HB3 GLU A  91      14.292   8.969   3.898  1.00 14.06           H  
ATOM   1449  HB2 GLU A  91      12.882   9.828   3.350  1.00 14.06           H  
ATOM   1450  HG3 GLU A  91      14.009  10.034   1.037  1.00 24.80           H  
ATOM   1451  HG2 GLU A  91      15.421   9.293   1.731  1.00 24.80           H  
ATOM   1452  N   ASP A  92      11.319   6.875   3.905  1.00 10.37           N  
ANISOU 1452  N   ASP A  92     1261   1607   1071    -36    150    -45
ATOM   1453  CA  ASP A  92      10.742   5.976   4.909  1.00 10.45           C  
ANISOU 1453  CA  ASP A  92     1298   1603   1070    -61    143    -13
ATOM   1454  C   ASP A  92      10.510   4.545   4.387  1.00 12.02           C  
ANISOU 1454  C   ASP A  92     1528   1773   1265    -40    131    -40
ATOM   1455  O   ASP A  92      10.281   3.667   5.216  1.00 11.70           O  
ANISOU 1455  O   ASP A  92     1502   1739   1205    -51    127    -19
ATOM   1456  CB  ASP A  92       9.430   6.529   5.525  1.00 12.02           C  
ANISOU 1456  CB  ASP A  92     1517   1749   1302    -92    125     24
ATOM   1457  CG  ASP A  92       9.513   7.914   6.187  1.00 20.57           C  
ANISOU 1457  CG  ASP A  92     2577   2855   2385   -131    131     65
ATOM   1458  OD1 ASP A  92      10.606   8.291   6.665  1.00 21.42           O  
ANISOU 1458  OD1 ASP A  92     2648   3027   2461   -139    153     75
ATOM   1459  OD2 ASP A  92       8.434   8.529   6.343  1.00 24.52           O1-
ANISOU 1459  OD2 ASP A  92     3095   3309   2914   -156    115     87
ATOM   1460  H   ASP A  92      10.667   7.461   3.402  1.00 10.37           H  
ATOM   1461  HA  ASP A  92      11.461   5.874   5.725  1.00 10.45           H  
ATOM   1462  HB3 ASP A  92       9.079   5.844   6.298  1.00 12.02           H  
ATOM   1463  HB2 ASP A  92       8.661   6.570   4.752  1.00 12.02           H  
ATOM   1464  N   ILE A  93      10.560   4.312   3.060  1.00  9.50           N  
ANISOU 1464  N   ILE A  93     1220   1422    967    -12    123    -83
ATOM   1465  CA  ILE A  93      10.237   3.024   2.423  1.00  8.97           C  
ANISOU 1465  CA  ILE A  93     1181   1326    902     -1    110   -107
ATOM   1466  C   ILE A  93      11.093   1.826   2.892  1.00 11.18           C  
ANISOU 1466  C   ILE A  93     1458   1651   1137      2    115   -117
ATOM   1467  O   ILE A  93      10.541   0.733   3.027  1.00 10.69           O  
ANISOU 1467  O   ILE A  93     1412   1579   1068     -7    102   -107
ATOM   1468  CB  ILE A  93      10.244   3.120   0.863  1.00 10.26           C  
ANISOU 1468  CB  ILE A  93     1357   1451   1091     25    102   -150
ATOM   1469  CG1 ILE A  93       9.136   4.072   0.347  1.00  9.94           C  
ANISOU 1469  CG1 ILE A  93     1327   1359   1091     20     91   -136
ATOM   1470  CG2 ILE A  93      10.198   1.779   0.094  1.00 10.61           C  
ANISOU 1470  CG2 ILE A  93     1425   1476   1130     30     90   -179
ATOM   1471  CD1 ILE A  93       7.688   3.597   0.570  1.00 11.95           C  
ANISOU 1471  CD1 ILE A  93     1606   1571   1362      1     76   -111
ATOM   1472  H   ILE A  93      10.776   5.074   2.433  1.00  9.50           H  
ATOM   1473  HA  ILE A  93       9.221   2.786   2.729  1.00  8.97           H  
ATOM   1474  HB  ILE A  93      11.190   3.584   0.586  1.00 10.26           H  
ATOM   1475 HG13 ILE A  93       9.292   4.262  -0.715  1.00  9.94           H  
ATOM   1476 HG12 ILE A  93       9.250   5.042   0.826  1.00  9.94           H  
ATOM   1477 HG21 ILE A  93      10.195   1.948  -0.981  1.00 10.61           H  
ATOM   1478 HG22 ILE A  93      11.073   1.162   0.295  1.00 10.61           H  
ATOM   1479 HG23 ILE A  93       9.312   1.195   0.344  1.00 10.61           H  
ATOM   1480 HD11 ILE A  93       7.115   4.346   1.116  1.00 11.95           H  
ATOM   1481 HD12 ILE A  93       7.180   3.425  -0.378  1.00 11.95           H  
ATOM   1482 HD13 ILE A  93       7.633   2.675   1.144  1.00 11.95           H  
ATOM   1483  N   HIS A  94      12.388   2.048   3.185  1.00 10.67           N  
ANISOU 1483  N   HIS A  94     1372   1643   1040     17    134   -138
ATOM   1484  CA  HIS A  94      13.281   1.019   3.732  1.00 11.74           C  
ANISOU 1484  CA  HIS A  94     1507   1827   1126     20    138   -152
ATOM   1485  C   HIS A  94      12.929   0.604   5.176  1.00 12.54           C  
ANISOU 1485  C   HIS A  94     1610   1953   1202     -7    136    -99
ATOM   1486  O   HIS A  94      13.212  -0.536   5.545  1.00 11.71           O  
ANISOU 1486  O   HIS A  94     1517   1862   1072     -8    124   -104
ATOM   1487  CB  HIS A  94      14.759   1.444   3.589  1.00 14.35           C  
ANISOU 1487  CB  HIS A  94     1814   2219   1419     46    161   -188
ATOM   1488  CG  HIS A  94      15.261   2.484   4.563  1.00 17.40           C  
ANISOU 1488  CG  HIS A  94     2165   2665   1782     33    186   -150
ATOM   1489  ND1 HIS A  94      15.261   3.849   4.269  1.00 19.11           N  
ANISOU 1489  ND1 HIS A  94     2359   2874   2029     29    194   -133
ATOM   1490  CD2 HIS A  94      15.782   2.300   5.828  1.00 19.43           C  
ANISOU 1490  CD2 HIS A  94     2404   2994   1985     20    204   -126
ATOM   1491  CE1 HIS A  94      15.762   4.430   5.352  1.00 19.10           C  
ANISOU 1491  CE1 HIS A  94     2324   2938   1995     10    217    -99
ATOM   1492  NE2 HIS A  94      16.085   3.560   6.309  1.00 19.74           N  
ANISOU 1492  NE2 HIS A  94     2409   3069   2024      4    225    -92
ATOM   1493  H   HIS A  94      12.790   2.965   3.038  1.00 10.67           H  
ATOM   1494  HA  HIS A  94      13.152   0.139   3.103  1.00 11.74           H  
ATOM   1495  HB3 HIS A  94      14.946   1.797   2.575  1.00 14.35           H  
ATOM   1496  HB2 HIS A  94      15.394   0.567   3.712  1.00 14.35           H  
ATOM   1497  HD2 HIS A  94      15.943   1.404   6.411  1.00 19.43           H  
ATOM   1498  HE1 HIS A  94      15.891   5.498   5.449  1.00 19.10           H  
ATOM   1499  HE2 HIS A  94      16.475   3.781   7.214  1.00 19.74           H  
ATOM   1500  N   HIS A  95      12.302   1.513   5.947  1.00 10.68           N  
ANISOU 1500  N   HIS A  95     1366   1714    979    -31    141    -47
ATOM   1501  CA  HIS A  95      11.771   1.236   7.282  1.00 10.38           C  
ANISOU 1501  CA  HIS A  95     1336   1686    923    -56    136      8
ATOM   1502  C   HIS A  95      10.500   0.369   7.223  1.00 11.62           C  
ANISOU 1502  C   HIS A  95     1521   1788   1104    -55    110     15
ATOM   1503  O   HIS A  95      10.372  -0.542   8.034  1.00 11.01           O  
ANISOU 1503  O   HIS A  95     1453   1730   1001    -56     99     32
ATOM   1504  CB  HIS A  95      11.540   2.549   8.056  1.00 12.03           C  
ANISOU 1504  CB  HIS A  95     1535   1892   1145    -87    145     60
ATOM   1505  CG  HIS A  95      11.202   2.349   9.512  1.00 15.80           C  
ANISOU 1505  CG  HIS A  95     2029   2366   1609   -111    137    120
ATOM   1506  ND1 HIS A  95      12.179   2.143  10.491  1.00 18.21           N  
ANISOU 1506  ND1 HIS A  95     2323   2734   1862   -125    150    153
ATOM   1507  CD2 HIS A  95       9.959   2.310  10.107  1.00 17.66           C  
ANISOU 1507  CD2 HIS A  95     2294   2541   1876   -120    115    150
ATOM   1508  CE1 HIS A  95      11.501   1.975  11.618  1.00 17.36           C  
ANISOU 1508  CE1 HIS A  95     2241   2598   1759   -143    135    206
ATOM   1509  NE2 HIS A  95      10.182   2.062  11.449  1.00 17.88           N  
ANISOU 1509  NE2 HIS A  95     2332   2588   1875   -138    114    204
ATOM   1510  H   HIS A  95      12.100   2.430   5.571  1.00 10.68           H  
ATOM   1511  HA  HIS A  95      12.538   0.678   7.822  1.00 10.38           H  
ATOM   1512  HB3 HIS A  95      10.735   3.129   7.608  1.00 12.03           H  
ATOM   1513  HB2 HIS A  95      12.434   3.172   8.001  1.00 12.03           H  
ATOM   1514  HD2 HIS A  95       8.967   2.422   9.694  1.00 17.66           H  
ATOM   1515  HE1 HIS A  95      11.968   1.786  12.573  1.00 17.36           H  
ATOM   1516  HE2 HIS A  95       9.478   1.962  12.170  1.00 17.88           H  
ATOM   1517  N   TYR A  96       9.606   0.616   6.246  1.00  9.15           N  
ANISOU 1517  N   TYR A  96     1222   1416    840    -50     99      1
ATOM   1518  CA  TYR A  96       8.443  -0.243   5.989  1.00  9.72           C  
ANISOU 1518  CA  TYR A  96     1315   1444    935    -46     78      5
ATOM   1519  C   TYR A  96       8.858  -1.653   5.536  1.00 11.96           C  
ANISOU 1519  C   TYR A  96     1599   1746   1198    -33     68    -32
ATOM   1520  O   TYR A  96       8.316  -2.625   6.056  1.00 11.47           O  
ANISOU 1520  O   TYR A  96     1543   1690   1125    -33     53    -14
ATOM   1521  CB  TYR A  96       7.471   0.426   4.991  1.00 10.33           C  
ANISOU 1521  CB  TYR A  96     1403   1461   1060    -43     73     -6
ATOM   1522  CG  TYR A  96       6.788   1.650   5.571  1.00 11.08           C  
ANISOU 1522  CG  TYR A  96     1502   1531   1175    -60     75     31
ATOM   1523  CD1 TYR A  96       5.745   1.494   6.503  1.00 13.61           C  
ANISOU 1523  CD1 TYR A  96     1843   1824   1506    -68     64     69
ATOM   1524  CD2 TYR A  96       7.224   2.945   5.233  1.00 11.89           C  
ANISOU 1524  CD2 TYR A  96     1591   1640   1288    -68     85     25
ATOM   1525  CE1 TYR A  96       5.215   2.613   7.170  1.00 15.85           C  
ANISOU 1525  CE1 TYR A  96     2136   2079   1807    -89     62    100
ATOM   1526  CE2 TYR A  96       6.701   4.066   5.901  1.00 12.79           C  
ANISOU 1526  CE2 TYR A  96     1706   1733   1419    -91     84     58
ATOM   1527  CZ  TYR A  96       5.726   3.897   6.898  1.00 15.52           C  
ANISOU 1527  CZ  TYR A  96     2078   2046   1774   -104     72     95
ATOM   1528  OH  TYR A  96       5.277   4.988   7.579  1.00 17.73           O  
ANISOU 1528  OH  TYR A  96     2367   2298   2073   -131     67    123
ATOM   1529  H   TYR A  96       9.756   1.388   5.611  1.00  9.15           H  
ATOM   1530  HA  TYR A  96       7.913  -0.360   6.937  1.00  9.72           H  
ATOM   1531  HB3 TYR A  96       6.689  -0.280   4.711  1.00 10.33           H  
ATOM   1532  HB2 TYR A  96       7.986   0.686   4.066  1.00 10.33           H  
ATOM   1533  HD1 TYR A  96       5.371   0.506   6.718  1.00 13.61           H  
ATOM   1534  HD2 TYR A  96       7.980   3.081   4.481  1.00 11.89           H  
ATOM   1535  HE1 TYR A  96       4.430   2.476   7.897  1.00 15.85           H  
ATOM   1536  HE2 TYR A  96       7.050   5.056   5.654  1.00 12.79           H  
ATOM   1537  HH  TYR A  96       4.573   4.803   8.210  1.00 17.73           H  
ATOM   1538  N   ARG A  97       9.855  -1.730   4.637  1.00 11.18           N  
ANISOU 1538  N   ARG A  97     1495   1658   1094    -21     74    -81
ATOM   1539  CA  ARG A  97      10.459  -2.963   4.131  1.00 10.69           C  
ANISOU 1539  CA  ARG A  97     1437   1610   1014    -15     62   -122
ATOM   1540  C   ARG A  97      11.053  -3.863   5.232  1.00 13.02           C  
ANISOU 1540  C   ARG A  97     1725   1966   1255    -18     58   -107
ATOM   1541  O   ARG A  97      10.741  -5.054   5.243  1.00 11.23           O  
ANISOU 1541  O   ARG A  97     1501   1749   1017    -21     38   -111
ATOM   1542  CB  ARG A  97      11.505  -2.591   3.054  1.00 12.08           C  
ANISOU 1542  CB  ARG A  97     1614   1785   1191      1     71   -177
ATOM   1543  CG  ARG A  97      12.333  -3.747   2.462  1.00 26.07           C  
ANISOU 1543  CG  ARG A  97     3392   3581   2932      7     60   -226
ATOM   1544  CD  ARG A  97      11.527  -4.719   1.589  1.00 41.21           C  
ANISOU 1544  CD  ARG A  97     5328   5445   4884      2     41   -260
ATOM   1545  NE  ARG A  97      12.332  -5.878   1.169  1.00 53.25           N  
ANISOU 1545  NE  ARG A  97     6862   6991   6381     -1     26   -307
ATOM   1546  CZ  ARG A  97      11.931  -6.911   0.403  1.00 71.09           C  
ANISOU 1546  CZ  ARG A  97     9136   9213   8662    -16      5   -334
ATOM   1547  NH1 ARG A  97      10.681  -7.010  -0.073  1.00 60.15           N  
ANISOU 1547  NH1 ARG A  97     7756   7773   7323    -27      0   -317
ATOM   1548  NH2 ARG A  97      12.811  -7.874   0.105  1.00 60.15           N1+
ANISOU 1548  NH2 ARG A  97     7759   7847   7248    -23    -11   -379
ATOM   1549  H   ARG A  97      10.242  -0.871   4.268  1.00 11.18           H  
ATOM   1550  HA  ARG A  97       9.659  -3.527   3.648  1.00 10.69           H  
ATOM   1551  HB3 ARG A  97      12.211  -1.889   3.492  1.00 12.08           H  
ATOM   1552  HB2 ARG A  97      11.016  -2.047   2.244  1.00 12.08           H  
ATOM   1553  HG3 ARG A  97      12.938  -4.266   3.207  1.00 26.07           H  
ATOM   1554  HG2 ARG A  97      13.055  -3.258   1.810  1.00 26.07           H  
ATOM   1555  HD3 ARG A  97      11.291  -4.207   0.655  1.00 41.21           H  
ATOM   1556  HD2 ARG A  97      10.579  -4.999   2.043  1.00 41.21           H  
ATOM   1557  HE  ARG A  97      13.290  -5.878   1.487  1.00 53.25           H  
ATOM   1558 HH12 ARG A  97      10.413  -7.802  -0.647  1.00 60.15           H  
ATOM   1559 HH11 ARG A  97       9.989  -6.315   0.165  1.00 60.15           H  
ATOM   1560 HH22 ARG A  97      12.512  -8.692  -0.410  1.00 60.15           H  
ATOM   1561 HH21 ARG A  97      13.757  -7.852   0.461  1.00 60.15           H  
ATOM   1562  N   GLU A  98      11.885  -3.297   6.129  1.00 11.11           N  
ANISOU 1562  N   GLU A  98     1470   1771    978    -20     77    -86
ATOM   1563  CA  GLU A  98      12.578  -4.056   7.179  1.00 12.01           C  
ANISOU 1563  CA  GLU A  98     1579   1949   1034    -23     75    -69
ATOM   1564  C   GLU A  98      11.627  -4.550   8.285  1.00 12.96           C  
ANISOU 1564  C   GLU A  98     1708   2062   1156    -32     58    -11
ATOM   1565  O   GLU A  98      11.837  -5.649   8.797  1.00 12.11           O  
ANISOU 1565  O   GLU A  98     1599   1990   1012    -30     41     -9
ATOM   1566  CB  GLU A  98      13.770  -3.240   7.740  1.00 14.40           C  
ANISOU 1566  CB  GLU A  98     1866   2314   1293    -23    103    -61
ATOM   1567  CG  GLU A  98      13.431  -2.212   8.850  1.00 24.17           C  
ANISOU 1567  CG  GLU A  98     3093   3546   2543    -41    120     -5
ATOM   1568  CD  GLU A  98      14.605  -1.380   9.387  1.00 33.44           C  
ANISOU 1568  CD  GLU A  98     4250   4794   3662    -54    143     30
ATOM   1569  OE1 GLU A  98      15.735  -1.506   8.862  1.00 29.24           O  
ANISOU 1569  OE1 GLU A  98     3706   4327   3079    -40    157     -4
ATOM   1570  OE2 GLU A  98      14.342  -0.623  10.347  1.00 15.60           O1-
ANISOU 1570  OE2 GLU A  98     1992   2527   1409    -78    146     93
ATOM   1571  H   GLU A  98      12.098  -2.310   6.070  1.00 11.11           H  
ATOM   1572  HA  GLU A  98      13.001  -4.937   6.695  1.00 12.01           H  
ATOM   1573  HB3 GLU A  98      14.261  -2.725   6.912  1.00 14.40           H  
ATOM   1574  HB2 GLU A  98      14.513  -3.941   8.122  1.00 14.40           H  
ATOM   1575  HG3 GLU A  98      12.995  -2.720   9.711  1.00 24.17           H  
ATOM   1576  HG2 GLU A  98      12.676  -1.526   8.478  1.00 24.17           H  
ATOM   1577  N   GLN A  99      10.610  -3.742   8.631  1.00  9.85           N  
ANISOU 1577  N   GLN A  99     1321   1618    802    -40     58     30
ATOM   1578  CA  GLN A  99       9.629  -4.066   9.665  1.00 10.23           C  
ANISOU 1578  CA  GLN A  99     1381   1651    856    -40     40     80
ATOM   1579  C   GLN A  99       8.613  -5.124   9.190  1.00 12.24           C  
ANISOU 1579  C   GLN A  99     1638   1882   1131    -27     16     61
ATOM   1580  O   GLN A  99       8.232  -5.972   9.997  1.00 11.59           O  
ANISOU 1580  O   GLN A  99     1555   1819   1030    -19     -3     86
ATOM   1581  CB  GLN A  99       8.947  -2.774  10.164  1.00 10.68           C  
ANISOU 1581  CB  GLN A  99     1451   1660    948    -52     46    126
ATOM   1582  CG  GLN A  99       9.874  -1.769  10.889  1.00 11.92           C  
ANISOU 1582  CG  GLN A  99     1600   1849   1081    -73     68    156
ATOM   1583  CD  GLN A  99      10.446  -2.266  12.217  1.00 12.35           C  
ANISOU 1583  CD  GLN A  99     1650   1967   1074    -78     69    190
ATOM   1584  OE1 GLN A  99       9.775  -2.970  12.966  1.00 13.70           O  
ANISOU 1584  OE1 GLN A  99     1836   2133   1234    -74     50    231
ATOM   1585  NE2 GLN A  99      11.682  -1.869  12.527  1.00 12.72           N  
ANISOU 1585  NE2 GLN A  99     1677   2080   1076    -82     90    169
ATOM   1586  H   GLN A  99      10.505  -2.844   8.177  1.00  9.85           H  
ATOM   1587  HA  GLN A  99      10.164  -4.510  10.506  1.00 10.23           H  
ATOM   1588  HB3 GLN A  99       8.130  -3.033  10.838  1.00 10.68           H  
ATOM   1589  HB2 GLN A  99       8.487  -2.266   9.315  1.00 10.68           H  
ATOM   1590  HG3 GLN A  99       9.322  -0.851  11.088  1.00 11.92           H  
ATOM   1591  HG2 GLN A  99      10.710  -1.492  10.250  1.00 11.92           H  
ATOM   1592 HE22 GLN A  99      12.100  -2.144  13.404  1.00 12.72           H  
ATOM   1593 HE21 GLN A  99      12.212  -1.287  11.891  1.00 12.72           H  
ATOM   1594  N   ILE A 100       8.240  -5.098   7.894  1.00 10.35           N  
ANISOU 1594  N   ILE A 100     1397   1608    926    -25     17     16
ATOM   1595  CA  ILE A 100       7.437  -6.143   7.241  1.00  9.99           C  
ANISOU 1595  CA  ILE A 100     1349   1547    901    -20     -3     -5
ATOM   1596  C   ILE A 100       8.202  -7.479   7.148  1.00 13.15           C  
ANISOU 1596  C   ILE A 100     1737   2001   1258    -21    -19    -30
ATOM   1597  O   ILE A 100       7.613  -8.521   7.433  1.00 12.82           O  
ANISOU 1597  O   ILE A 100     1686   1977   1209    -17    -40    -17
ATOM   1598  CB  ILE A 100       6.918  -5.719   5.826  1.00 11.42           C  
ANISOU 1598  CB  ILE A 100     1535   1680   1125    -23      4    -43
ATOM   1599  CG1 ILE A 100       5.827  -4.634   5.963  1.00 10.88           C  
ANISOU 1599  CG1 ILE A 100     1478   1561   1096    -20     13    -15
ATOM   1600  CG2 ILE A 100       6.370  -6.879   4.961  1.00 12.47           C  
ANISOU 1600  CG2 ILE A 100     1660   1808   1270    -26    -14    -69
ATOM   1601  CD1 ILE A 100       5.561  -3.810   4.693  1.00 10.73           C  
ANISOU 1601  CD1 ILE A 100     1466   1501   1112    -23     23    -45
ATOM   1602  H   ILE A 100       8.574  -4.356   7.293  1.00 10.35           H  
ATOM   1603  HA  ILE A 100       6.561  -6.315   7.868  1.00  9.99           H  
ATOM   1604  HB  ILE A 100       7.756  -5.275   5.287  1.00 11.42           H  
ATOM   1605 HG13 ILE A 100       6.118  -3.939   6.743  1.00 10.88           H  
ATOM   1606 HG12 ILE A 100       4.898  -5.084   6.313  1.00 10.88           H  
ATOM   1607 HG21 ILE A 100       5.962  -6.532   4.014  1.00 12.47           H  
ATOM   1608 HG22 ILE A 100       7.138  -7.606   4.705  1.00 12.47           H  
ATOM   1609 HG23 ILE A 100       5.574  -7.409   5.484  1.00 12.47           H  
ATOM   1610 HD11 ILE A 100       4.518  -3.501   4.660  1.00 10.73           H  
ATOM   1611 HD12 ILE A 100       6.162  -2.902   4.672  1.00 10.73           H  
ATOM   1612 HD13 ILE A 100       5.772  -4.355   3.775  1.00 10.73           H  
ATOM   1613  N   LYS A 101       9.502  -7.413   6.804  1.00 10.32           N  
ANISOU 1613  N   LYS A 101     1378   1672    871    -26     -9    -69
ATOM   1614  CA  LYS A 101      10.426  -8.550   6.775  1.00 11.54           C  
ANISOU 1614  CA  LYS A 101     1526   1880    979    -29    -25   -102
ATOM   1615  C   LYS A 101      10.601  -9.228   8.145  1.00 14.41           C  
ANISOU 1615  C   LYS A 101     1882   2297   1295    -24    -38    -57
ATOM   1616  O   LYS A 101      10.776 -10.444   8.183  1.00 13.41           O  
ANISOU 1616  O   LYS A 101     1746   2203   1148    -26    -65    -65
ATOM   1617  CB  LYS A 101      11.772  -8.099   6.156  1.00 12.44           C  
ANISOU 1617  CB  LYS A 101     1645   2016   1066    -26     -8   -149
ATOM   1618  CG  LYS A 101      12.928  -9.117   6.263  1.00 19.61           C  
ANISOU 1618  CG  LYS A 101     2551   2988   1912    -27    -21   -185
ATOM   1619  CD  LYS A 101      14.117  -8.810   5.337  1.00 26.84           C  
ANISOU 1619  CD  LYS A 101     3475   3915   2808    -17     -3   -245
ATOM   1620  CE  LYS A 101      14.962  -7.580   5.713  1.00 46.28           C  
ANISOU 1620  CE  LYS A 101     5928   6430   5224     -6     26   -225
ATOM   1621  NZ  LYS A 101      15.736  -7.786   6.952  1.00 60.11           N1+
ANISOU 1621  NZ  LYS A 101     7674   8259   6905     -9     17   -203
ATOM   1622  H   LYS A 101       9.906  -6.513   6.584  1.00 10.32           H  
ATOM   1623  HA  LYS A 101       9.989  -9.292   6.104  1.00 11.54           H  
ATOM   1624  HB3 LYS A 101      12.098  -7.172   6.626  1.00 12.44           H  
ATOM   1625  HB2 LYS A 101      11.603  -7.859   5.107  1.00 12.44           H  
ATOM   1626  HG3 LYS A 101      12.561 -10.112   6.024  1.00 19.61           H  
ATOM   1627  HG2 LYS A 101      13.277  -9.178   7.294  1.00 19.61           H  
ATOM   1628  HD3 LYS A 101      13.740  -8.674   4.323  1.00 26.84           H  
ATOM   1629  HD2 LYS A 101      14.755  -9.694   5.286  1.00 26.84           H  
ATOM   1630  HE3 LYS A 101      14.339  -6.693   5.813  1.00 46.28           H  
ATOM   1631  HE2 LYS A 101      15.672  -7.378   4.910  1.00 46.28           H  
ATOM   1632  HZ1 LYS A 101      16.318  -8.605   6.855  1.00 60.11           H  
ATOM   1633  HZ2 LYS A 101      16.317  -6.979   7.125  1.00 60.11           H  
ATOM   1634  HZ3 LYS A 101      15.105  -7.910   7.733  1.00 60.11           H  
ATOM   1635  N   ARG A 102      10.537  -8.439   9.230  1.00 11.40           N  
ANISOU 1635  N   ARG A 102     1506   1926    901    -22    -22     -6
ATOM   1636  CA  ARG A 102      10.654  -8.908  10.607  1.00 11.31           C  
ANISOU 1636  CA  ARG A 102     1494   1960    845    -17    -35     47
ATOM   1637  C   ARG A 102       9.420  -9.708  11.064  1.00 13.75           C  
ANISOU 1637  C   ARG A 102     1800   2248   1178     -5    -62     82
ATOM   1638  O   ARG A 102       9.588 -10.842  11.513  1.00 13.61           O  
ANISOU 1638  O   ARG A 102     1771   2275   1124      2    -88     90
ATOM   1639  CB  ARG A 102      10.970  -7.706  11.523  1.00 11.76           C  
ANISOU 1639  CB  ARG A 102     1559   2020    889    -24    -10     98
ATOM   1640  CG  ARG A 102      11.143  -8.061  13.014  1.00 13.88           C  
ANISOU 1640  CG  ARG A 102     1832   2328   1112    -21    -23    163
ATOM   1641  CD  ARG A 102      11.443  -6.850  13.917  1.00 13.30           C  
ANISOU 1641  CD  ARG A 102     1771   2247   1037    -36      0    221
ATOM   1642  NE  ARG A 102      10.306  -5.918  14.024  1.00 12.32           N  
ANISOU 1642  NE  ARG A 102     1659   2043    978    -40      5    242
ATOM   1643  CZ  ARG A 102       9.178  -6.073  14.741  1.00 13.89           C  
ANISOU 1643  CZ  ARG A 102     1877   2193   1209    -29    -14    285
ATOM   1644  NH1 ARG A 102       8.947  -7.151  15.504  1.00 12.95           N  
ANISOU 1644  NH1 ARG A 102     1759   2095   1065     -9    -42    313
ATOM   1645  NH2 ARG A 102       8.251  -5.111  14.687  1.00 14.06           N1+
ANISOU 1645  NH2 ARG A 102     1914   2145   1285    -34     -8    297
ATOM   1646  H   ARG A 102      10.400  -7.446   9.108  1.00 11.40           H  
ATOM   1647  HA  ARG A 102      11.514  -9.580  10.650  1.00 11.31           H  
ATOM   1648  HB3 ARG A 102      10.179  -6.965  11.423  1.00 11.76           H  
ATOM   1649  HB2 ARG A 102      11.880  -7.220  11.169  1.00 11.76           H  
ATOM   1650  HG3 ARG A 102      11.890  -8.841  13.165  1.00 13.88           H  
ATOM   1651  HG2 ARG A 102      10.203  -8.498  13.351  1.00 13.88           H  
ATOM   1652  HD3 ARG A 102      12.229  -6.261  13.444  1.00 13.30           H  
ATOM   1653  HD2 ARG A 102      11.840  -7.150  14.887  1.00 13.30           H  
ATOM   1654  HE  ARG A 102      10.385  -5.074  13.472  1.00 12.32           H  
ATOM   1655 HH12 ARG A 102       8.098  -7.217  16.052  1.00 12.95           H  
ATOM   1656 HH11 ARG A 102       9.635  -7.891  15.569  1.00 12.95           H  
ATOM   1657 HH22 ARG A 102       7.384  -5.204  15.207  1.00 14.06           H  
ATOM   1658 HH21 ARG A 102       8.413  -4.280  14.133  1.00 14.06           H  
ATOM   1659  N   VAL A 103       8.217  -9.112  10.951  1.00 12.50           N  
ANISOU 1659  N   VAL A 103     1649   2024   1076      1    -57    101
ATOM   1660  CA  VAL A 103       6.969  -9.724  11.427  1.00 13.30           C  
ANISOU 1660  CA  VAL A 103     1748   2107   1200     21    -79    134
ATOM   1661  C   VAL A 103       6.490 -10.912  10.567  1.00 15.24           C  
ANISOU 1661  C   VAL A 103     1969   2369   1453     24   -101     96
ATOM   1662  O   VAL A 103       5.883 -11.826  11.119  1.00 15.21           O  
ANISOU 1662  O   VAL A 103     1949   2389   1439     42   -125    119
ATOM   1663  CB  VAL A 103       5.804  -8.705  11.575  1.00 17.36           C  
ANISOU 1663  CB  VAL A 103     2280   2549   1767     31    -69    164
ATOM   1664  CG1 VAL A 103       6.146  -7.605  12.594  1.00 17.89           C  
ANISOU 1664  CG1 VAL A 103     2371   2602   1825     23    -56    213
ATOM   1665  CG2 VAL A 103       5.284  -8.100  10.256  1.00 16.66           C  
ANISOU 1665  CG2 VAL A 103     2191   2413   1725     22    -53    121
ATOM   1666  H   VAL A 103       8.147  -8.179  10.569  1.00 12.50           H  
ATOM   1667  HA  VAL A 103       7.170 -10.124  12.424  1.00 13.30           H  
ATOM   1668  HB  VAL A 103       4.961  -9.245  12.011  1.00 17.36           H  
ATOM   1669 HG11 VAL A 103       5.285  -6.963  12.777  1.00 17.89           H  
ATOM   1670 HG12 VAL A 103       6.440  -8.033  13.553  1.00 17.89           H  
ATOM   1671 HG13 VAL A 103       6.963  -6.973  12.248  1.00 17.89           H  
ATOM   1672 HG21 VAL A 103       4.520  -7.346  10.445  1.00 16.66           H  
ATOM   1673 HG22 VAL A 103       6.089  -7.622   9.701  1.00 16.66           H  
ATOM   1674 HG23 VAL A 103       4.832  -8.852   9.610  1.00 16.66           H  
ATOM   1675  N   LYS A 104       6.804 -10.916   9.261  1.00 13.14           N  
ANISOU 1675  N   LYS A 104     1698   2091   1205      6    -93     39
ATOM   1676  CA  LYS A 104       6.555 -12.057   8.374  1.00 13.19           C  
ANISOU 1676  CA  LYS A 104     1681   2113   1219     -3   -114      2
ATOM   1677  C   LYS A 104       7.669 -13.112   8.434  1.00 18.74           C  
ANISOU 1677  C   LYS A 104     2372   2880   1868    -16   -134    -27
ATOM   1678  O   LYS A 104       7.394 -14.271   8.125  1.00 19.49           O  
ANISOU 1678  O   LYS A 104     2444   2999   1962    -27   -159    -52
ATOM   1679  CB  LYS A 104       6.364 -11.556   6.930  1.00 13.93           C  
ANISOU 1679  CB  LYS A 104     1780   2157   1357    -20    -99    -41
ATOM   1680  CG  LYS A 104       5.105 -10.692   6.714  1.00 11.75           C  
ANISOU 1680  CG  LYS A 104     1513   1821   1132     -8    -82    -18
ATOM   1681  CD  LYS A 104       3.772 -11.375   7.075  1.00 12.78           C  
ANISOU 1681  CD  LYS A 104     1623   1953   1279     13    -96     14
ATOM   1682  CE  LYS A 104       3.487 -12.644   6.249  1.00 16.19           C  
ANISOU 1682  CE  LYS A 104     2024   2405   1722     -1   -111    -14
ATOM   1683  NZ  LYS A 104       2.207 -13.269   6.620  1.00 16.35           N1+
ANISOU 1683  NZ  LYS A 104     2018   2442   1753     26   -124     17
ATOM   1684  H   LYS A 104       7.287 -10.126   8.854  1.00 13.14           H  
ATOM   1685  HA  LYS A 104       5.646 -12.568   8.691  1.00 13.19           H  
ATOM   1686  HB3 LYS A 104       6.320 -12.408   6.251  1.00 13.93           H  
ATOM   1687  HB2 LYS A 104       7.247 -10.995   6.628  1.00 13.93           H  
ATOM   1688  HG3 LYS A 104       5.072 -10.380   5.670  1.00 11.75           H  
ATOM   1689  HG2 LYS A 104       5.193  -9.770   7.288  1.00 11.75           H  
ATOM   1690  HD3 LYS A 104       2.977 -10.647   6.923  1.00 12.78           H  
ATOM   1691  HD2 LYS A 104       3.742 -11.598   8.141  1.00 12.78           H  
ATOM   1692  HE3 LYS A 104       4.270 -13.387   6.394  1.00 16.19           H  
ATOM   1693  HE2 LYS A 104       3.461 -12.402   5.185  1.00 16.19           H  
ATOM   1694  HZ1 LYS A 104       1.461 -12.602   6.466  1.00 16.35           H  
ATOM   1695  HZ2 LYS A 104       2.044 -14.088   6.048  1.00 16.35           H  
ATOM   1696  HZ3 LYS A 104       2.218 -13.531   7.595  1.00 16.35           H  
ATOM   1697  N   ASP A 105       8.887 -12.698   8.832  1.00 15.56           N  
ANISOU 1697  N   ASP A 105     1983   2510   1418    -17   -125    -26
ATOM   1698  CA  ASP A 105      10.093 -13.518   8.981  1.00 15.15           C  
ANISOU 1698  CA  ASP A 105     1927   2526   1305    -26   -142    -58
ATOM   1699  C   ASP A 105      10.492 -14.164   7.633  1.00 19.17           C  
ANISOU 1699  C   ASP A 105     2433   3025   1825    -50   -152   -131
ATOM   1700  O   ASP A 105      10.606 -15.386   7.538  1.00 19.57           O  
ANISOU 1700  O   ASP A 105     2468   3118   1850    -64   -183   -158
ATOM   1701  CB  ASP A 105       9.946 -14.522  10.162  1.00 17.10           C  
ANISOU 1701  CB  ASP A 105     2155   2832   1512    -14   -174    -17
ATOM   1702  CG  ASP A 105      11.231 -15.181  10.696  1.00 22.67           C  
ANISOU 1702  CG  ASP A 105     2861   3613   2137    -17   -187    -26
ATOM   1703  OD1 ASP A 105      12.335 -14.643  10.454  1.00 17.69           O  
ANISOU 1703  OD1 ASP A 105     2246   2996   1480    -28   -169    -71
ATOM   1704  OD2 ASP A 105      11.066 -16.144  11.478  1.00 28.53           O1-
ANISOU 1704  OD2 ASP A 105     3593   4407   2842     -4   -214     15
ATOM   1705  H   ASP A 105       9.011 -11.722   9.062  1.00 15.56           H  
ATOM   1706  HA  ASP A 105      10.885 -12.814   9.234  1.00 15.15           H  
ATOM   1707  HB3 ASP A 105       9.230 -15.302   9.895  1.00 17.10           H  
ATOM   1708  HB2 ASP A 105       9.484 -13.998  10.999  1.00 17.10           H  
ATOM   1709  N   SER A 106      10.623 -13.318   6.595  1.00 16.81           N  
ANISOU 1709  N   SER A 106     2151   2670   1567    -57   -128   -163
ATOM   1710  CA  SER A 106      10.809 -13.739   5.206  1.00 17.47           C  
ANISOU 1710  CA  SER A 106     2240   2725   1671    -79   -135   -227
ATOM   1711  C   SER A 106      11.424 -12.602   4.372  1.00 20.99           C  
ANISOU 1711  C   SER A 106     2712   3130   2132    -75   -107   -263
ATOM   1712  O   SER A 106      11.040 -11.445   4.541  1.00 19.67           O  
ANISOU 1712  O   SER A 106     2552   2931   1991    -61    -80   -235
ATOM   1713  CB  SER A 106       9.454 -14.229   4.639  1.00 19.72           C  
ANISOU 1713  CB  SER A 106     2511   2971   2012    -93   -146   -219
ATOM   1714  OG  SER A 106       9.539 -14.553   3.266  1.00 26.00           O  
ANISOU 1714  OG  SER A 106     3316   3730   2834   -121   -152   -273
ATOM   1715  H   SER A 106      10.525 -12.324   6.746  1.00 16.81           H  
ATOM   1716  HA  SER A 106      11.514 -14.574   5.191  1.00 17.47           H  
ATOM   1717  HB3 SER A 106       8.686 -13.466   4.768  1.00 19.72           H  
ATOM   1718  HB2 SER A 106       9.111 -15.113   5.176  1.00 19.72           H  
ATOM   1719  HG  SER A 106       8.751 -15.036   3.005  1.00 26.00           H  
ATOM   1720  N   GLU A 107      12.341 -12.975   3.462  1.00 19.66           N  
ANISOU 1720  N   GLU A 107     2559   2960   1951    -87   -116   -328
ATOM   1721  CA  GLU A 107      13.015 -12.084   2.510  1.00 19.91           C  
ANISOU 1721  CA  GLU A 107     2617   2954   1996    -78    -95   -374
ATOM   1722  C   GLU A 107      12.229 -11.889   1.192  1.00 23.09           C  
ANISOU 1722  C   GLU A 107     3031   3277   2467    -90    -94   -385
ATOM   1723  O   GLU A 107      12.551 -10.965   0.447  1.00 24.58           O  
ANISOU 1723  O   GLU A 107     3239   3422   2677    -76    -74   -407
ATOM   1724  CB  GLU A 107      14.457 -12.618   2.292  1.00 22.13           C  
ANISOU 1724  CB  GLU A 107     2913   3270   2226    -80   -109   -441
ATOM   1725  CG  GLU A 107      15.350 -11.897   1.245  1.00 28.36           C  
ANISOU 1725  CG  GLU A 107     3731   4019   3023    -64    -93   -502
ATOM   1726  CD  GLU A 107      15.619 -10.401   1.496  1.00 41.49           C  
ANISOU 1726  CD  GLU A 107     5395   5686   4682    -28    -54   -489
ATOM   1727  OE1 GLU A 107      15.690  -9.995   2.676  1.00 27.81           O  
ANISOU 1727  OE1 GLU A 107     3642   3996   2929    -19    -36   -434
ATOM   1728  OE2 GLU A 107      15.764  -9.674   0.488  1.00 23.54           O1-
ANISOU 1728  OE2 GLU A 107     3143   3373   2428    -10    -42   -535
ATOM   1729  H   GLU A 107      12.578 -13.953   3.383  1.00 19.66           H  
ATOM   1730  HA  GLU A 107      13.093 -11.096   2.966  1.00 19.91           H  
ATOM   1731  HB3 GLU A 107      14.401 -13.671   2.012  1.00 22.13           H  
ATOM   1732  HB2 GLU A 107      14.978 -12.611   3.251  1.00 22.13           H  
ATOM   1733  HG3 GLU A 107      14.937 -12.038   0.245  1.00 28.36           H  
ATOM   1734  HG2 GLU A 107      16.320 -12.394   1.222  1.00 28.36           H  
ATOM   1735  N   ASP A 108      11.203 -12.719   0.932  1.00 18.65           N  
ANISOU 1735  N   ASP A 108     2454   2697   1935   -116   -113   -368
ATOM   1736  CA  ASP A 108      10.395 -12.678  -0.293  1.00 18.37           C  
ANISOU 1736  CA  ASP A 108     2430   2593   1958   -132   -112   -375
ATOM   1737  C   ASP A 108       8.893 -12.560   0.030  1.00 19.74           C  
ANISOU 1737  C   ASP A 108     2582   2752   2168   -134   -105   -319
ATOM   1738  O   ASP A 108       8.075 -13.261  -0.569  1.00 20.56           O  
ANISOU 1738  O   ASP A 108     2677   2831   2303   -160   -116   -318
ATOM   1739  CB  ASP A 108      10.736 -13.807  -1.310  1.00 21.24           C  
ANISOU 1739  CB  ASP A 108     2806   2937   2329   -170   -140   -427
ATOM   1740  CG  ASP A 108      10.676 -15.281  -0.854  1.00 33.65           C  
ANISOU 1740  CG  ASP A 108     4345   4549   3889   -203   -171   -419
ATOM   1741  OD1 ASP A 108      10.385 -15.559   0.331  1.00 35.47           O  
ANISOU 1741  OD1 ASP A 108     4547   4841   4088   -190   -176   -385
ATOM   1742  OD2 ASP A 108      10.939 -16.133  -1.731  1.00 39.50           O1-
ANISOU 1742  OD2 ASP A 108     5090   5264   4655   -244   -191   -445
ATOM   1743  H   ASP A 108      10.975 -13.460   1.582  1.00 18.65           H  
ATOM   1744  HA  ASP A 108      10.607 -11.748  -0.821  1.00 18.37           H  
ATOM   1745  HB3 ASP A 108      11.761 -13.638  -1.645  1.00 21.24           H  
ATOM   1746  HB2 ASP A 108      10.126 -13.691  -2.207  1.00 21.24           H  
ATOM   1747  N   VAL A 109       8.548 -11.633   0.941  1.00 14.44           N  
ANISOU 1747  N   VAL A 109     1902   2094   1490   -107    -87   -273
ATOM   1748  CA  VAL A 109       7.165 -11.244   1.237  1.00 11.94           C  
ANISOU 1748  CA  VAL A 109     1571   1761   1206   -100    -80   -224
ATOM   1749  C   VAL A 109       6.559 -10.511   0.013  1.00 12.95           C  
ANISOU 1749  C   VAL A 109     1714   1824   1381   -109    -67   -232
ATOM   1750  O   VAL A 109       7.203  -9.573  -0.463  1.00 12.90           O  
ANISOU 1750  O   VAL A 109     1732   1786   1384    -99    -53   -250
ATOM   1751  CB  VAL A 109       7.111 -10.250   2.437  1.00 13.84           C  
ANISOU 1751  CB  VAL A 109     1812   2011   1435    -72    -62   -179
ATOM   1752  CG1 VAL A 109       5.693  -9.715   2.730  1.00 12.87           C  
ANISOU 1752  CG1 VAL A 109     1682   1863   1346    -62    -56   -137
ATOM   1753  CG2 VAL A 109       7.679 -10.879   3.717  1.00 14.17           C  
ANISOU 1753  CG2 VAL A 109     1842   2116   1425    -63    -73   -163
ATOM   1754  H   VAL A 109       9.270 -11.085   1.389  1.00 14.44           H  
ATOM   1755  HA  VAL A 109       6.620 -12.144   1.512  1.00 11.94           H  
ATOM   1756  HB  VAL A 109       7.740  -9.389   2.206  1.00 13.84           H  
ATOM   1757 HG11 VAL A 109       5.666  -9.159   3.664  1.00 12.87           H  
ATOM   1758 HG12 VAL A 109       5.340  -9.037   1.954  1.00 12.87           H  
ATOM   1759 HG13 VAL A 109       4.972 -10.528   2.822  1.00 12.87           H  
ATOM   1760 HG21 VAL A 109       7.737 -10.143   4.520  1.00 14.17           H  
ATOM   1761 HG22 VAL A 109       7.057 -11.705   4.058  1.00 14.17           H  
ATOM   1762 HG23 VAL A 109       8.682 -11.267   3.563  1.00 14.17           H  
ATOM   1763  N   PRO A 110       5.360 -10.928  -0.468  1.00 10.61           N  
ANISOU 1763  N   PRO A 110     1404   1512   1115   -124    -70   -216
ATOM   1764  CA  PRO A 110       4.585 -10.190  -1.490  1.00  9.97           C  
ANISOU 1764  CA  PRO A 110     1340   1373   1074   -131    -57   -216
ATOM   1765  C   PRO A 110       4.448  -8.684  -1.199  1.00 10.90           C  
ANISOU 1765  C   PRO A 110     1474   1465   1203   -102    -35   -194
ATOM   1766  O   PRO A 110       3.807  -8.296  -0.221  1.00  9.94           O  
ANISOU 1766  O   PRO A 110     1343   1359   1076    -82    -28   -159
ATOM   1767  CB  PRO A 110       3.228 -10.914  -1.519  1.00 11.13           C  
ANISOU 1767  CB  PRO A 110     1460   1530   1239   -146    -60   -192
ATOM   1768  CG  PRO A 110       3.556 -12.335  -1.105  1.00 13.87           C  
ANISOU 1768  CG  PRO A 110     1776   1933   1559   -159    -84   -198
ATOM   1769  CD  PRO A 110       4.646 -12.140  -0.059  1.00 10.79           C  
ANISOU 1769  CD  PRO A 110     1392   1575   1133   -133    -87   -196
ATOM   1770  HA  PRO A 110       5.087 -10.341  -2.447  1.00  9.97           H  
ATOM   1771  HB3 PRO A 110       2.749 -10.867  -2.496  1.00 11.13           H  
ATOM   1772  HB2 PRO A 110       2.534 -10.488  -0.798  1.00 11.13           H  
ATOM   1773  HG3 PRO A 110       3.961 -12.876  -1.961  1.00 13.87           H  
ATOM   1774  HG2 PRO A 110       2.695 -12.891  -0.733  1.00 13.87           H  
ATOM   1775  HD2 PRO A 110       4.209 -11.974   0.926  1.00 10.79           H  
ATOM   1776  HD3 PRO A 110       5.287 -13.021  -0.014  1.00 10.79           H  
ATOM   1777  N   MET A 111       5.115  -7.882  -2.038  1.00  9.24           N  
ANISOU 1777  N   MET A 111     1289   1216   1005    -99    -26   -216
ATOM   1778  CA  MET A 111       5.226  -6.438  -1.903  1.00  8.14           C  
ANISOU 1778  CA  MET A 111     1162   1056    875    -75     -8   -201
ATOM   1779  C   MET A 111       5.275  -5.794  -3.289  1.00  8.83           C  
ANISOU 1779  C   MET A 111     1273   1090    991    -77     -4   -216
ATOM   1780  O   MET A 111       5.899  -6.338  -4.196  1.00  8.94           O  
ANISOU 1780  O   MET A 111     1301   1082   1012    -91    -14   -247
ATOM   1781  CB  MET A 111       6.488  -6.071  -1.084  1.00 11.48           C  
ANISOU 1781  CB  MET A 111     1587   1507   1268    -58     -3   -215
ATOM   1782  CG  MET A 111       6.198  -5.809   0.399  1.00 14.56           C  
ANISOU 1782  CG  MET A 111     1959   1947   1626    -51     -4   -189
ATOM   1783  SD  MET A 111       7.625  -5.359   1.421  1.00 19.99           S  
ANISOU 1783  SD  MET A 111     2646   2672   2277    -34     10   -197
ATOM   1784  CE  MET A 111       8.263  -3.925   0.515  1.00 16.98           C  
ANISOU 1784  CE  MET A 111     2277   2248   1926    -22     25   -206
ATOM   1785  H   MET A 111       5.580  -8.279  -2.844  1.00  9.24           H  
ATOM   1786  HA  MET A 111       4.333  -6.062  -1.407  1.00  8.14           H  
ATOM   1787  HB3 MET A 111       6.945  -5.172  -1.497  1.00 11.48           H  
ATOM   1788  HB2 MET A 111       7.247  -6.849  -1.178  1.00 11.48           H  
ATOM   1789  HG3 MET A 111       5.731  -6.686   0.847  1.00 14.56           H  
ATOM   1790  HG2 MET A 111       5.485  -4.992   0.484  1.00 14.56           H  
ATOM   1791  HE1 MET A 111       8.878  -3.307   1.169  1.00 16.98           H  
ATOM   1792  HE2 MET A 111       8.876  -4.254  -0.322  1.00 16.98           H  
ATOM   1793  HE3 MET A 111       7.447  -3.317   0.127  1.00 16.98           H  
ATOM   1794  N   VAL A 112       4.656  -4.611  -3.393  1.00  7.60           N  
ANISOU 1794  N   VAL A 112     1123    912    851    -61      8   -194
ATOM   1795  CA  VAL A 112       4.737  -3.727  -4.551  1.00  7.29           C  
ANISOU 1795  CA  VAL A 112     1106    828    836    -55     11   -204
ATOM   1796  C   VAL A 112       4.999  -2.311  -4.017  1.00  8.17           C  
ANISOU 1796  C   VAL A 112     1215    945    943    -31     22   -195
ATOM   1797  O   VAL A 112       4.280  -1.857  -3.123  1.00  8.81           O  
ANISOU 1797  O   VAL A 112     1285   1044   1019    -27     28   -166
ATOM   1798  CB  VAL A 112       3.415  -3.738  -5.379  1.00  9.25           C  
ANISOU 1798  CB  VAL A 112     1363   1045   1108    -69     13   -182
ATOM   1799  CG1 VAL A 112       3.303  -2.624  -6.441  1.00 10.09           C  
ANISOU 1799  CG1 VAL A 112     1493   1107   1235    -58     14   -184
ATOM   1800  CG2 VAL A 112       3.176  -5.102  -6.049  1.00 10.45           C  
ANISOU 1800  CG2 VAL A 112     1510   1196   1264   -100      4   -187
ATOM   1801  H   VAL A 112       4.164  -4.236  -2.594  1.00  7.60           H  
ATOM   1802  HA  VAL A 112       5.569  -4.017  -5.198  1.00  7.29           H  
ATOM   1803  HB  VAL A 112       2.588  -3.596  -4.687  1.00  9.25           H  
ATOM   1804 HG11 VAL A 112       2.406  -2.752  -7.047  1.00 10.09           H  
ATOM   1805 HG12 VAL A 112       3.234  -1.632  -5.996  1.00 10.09           H  
ATOM   1806 HG13 VAL A 112       4.163  -2.633  -7.112  1.00 10.09           H  
ATOM   1807 HG21 VAL A 112       2.242  -5.106  -6.611  1.00 10.45           H  
ATOM   1808 HG22 VAL A 112       3.984  -5.353  -6.736  1.00 10.45           H  
ATOM   1809 HG23 VAL A 112       3.103  -5.904  -5.315  1.00 10.45           H  
ATOM   1810  N   LEU A 113       6.015  -1.637  -4.585  1.00  6.77           N  
ANISOU 1810  N   LEU A 113     1049    754    771    -13     23   -218
ATOM   1811  CA  LEU A 113       6.291  -0.227  -4.319  1.00  6.48           C  
ANISOU 1811  CA  LEU A 113     1004    726    733      9     33   -210
ATOM   1812  C   LEU A 113       5.318   0.635  -5.140  1.00  7.95           C  
ANISOU 1812  C   LEU A 113     1202    872    945     11     30   -192
ATOM   1813  O   LEU A 113       5.211   0.442  -6.351  1.00  7.87           O  
ANISOU 1813  O   LEU A 113     1214    823    953     11     23   -203
ATOM   1814  CB  LEU A 113       7.776   0.086  -4.624  1.00  6.92           C  
ANISOU 1814  CB  LEU A 113     1060    790    779     33     35   -247
ATOM   1815  CG  LEU A 113       8.198   1.547  -4.342  1.00  8.26           C  
ANISOU 1815  CG  LEU A 113     1211    981    947     56     46   -240
ATOM   1816  CD1 LEU A 113       7.960   1.952  -2.877  1.00 10.05           C  
ANISOU 1816  CD1 LEU A 113     1411   1256   1150     45     58   -211
ATOM   1817  CD2 LEU A 113       9.651   1.818  -4.779  1.00  9.62           C  
ANISOU 1817  CD2 LEU A 113     1383   1161   1112     89     50   -281
ATOM   1818  H   LEU A 113       6.548  -2.067  -5.329  1.00  6.77           H  
ATOM   1819  HA  LEU A 113       6.118  -0.042  -3.258  1.00  6.48           H  
ATOM   1820  HB3 LEU A 113       7.984  -0.152  -5.669  1.00  6.92           H  
ATOM   1821  HB2 LEU A 113       8.409  -0.577  -4.037  1.00  6.92           H  
ATOM   1822  HG  LEU A 113       7.574   2.201  -4.947  1.00  8.26           H  
ATOM   1823 HD11 LEU A 113       8.685   2.682  -2.520  1.00 10.05           H  
ATOM   1824 HD12 LEU A 113       6.982   2.417  -2.776  1.00 10.05           H  
ATOM   1825 HD13 LEU A 113       7.989   1.096  -2.202  1.00 10.05           H  
ATOM   1826 HD21 LEU A 113      10.217   2.398  -4.051  1.00  9.62           H  
ATOM   1827 HD22 LEU A 113      10.207   0.896  -4.942  1.00  9.62           H  
ATOM   1828 HD23 LEU A 113       9.663   2.382  -5.710  1.00  9.62           H  
ATOM   1829  N   VAL A 114       4.620   1.551  -4.455  1.00  6.04           N  
ANISOU 1829  N   VAL A 114      951    639    705     11     35   -164
ATOM   1830  CA  VAL A 114       3.565   2.376  -5.034  1.00  5.61           C  
ANISOU 1830  CA  VAL A 114      909    555    668     12     31   -147
ATOM   1831  C   VAL A 114       3.968   3.855  -4.934  1.00  7.26           C  
ANISOU 1831  C   VAL A 114     1107    773    880     28     31   -142
ATOM   1832  O   VAL A 114       4.114   4.374  -3.828  1.00  8.06           O  
ANISOU 1832  O   VAL A 114     1189    903    970     23     36   -130
ATOM   1833  CB  VAL A 114       2.216   2.134  -4.296  1.00  7.82           C  
ANISOU 1833  CB  VAL A 114     1191    834    947     -4     33   -121
ATOM   1834  CG1 VAL A 114       1.099   3.135  -4.647  1.00  7.91           C  
ANISOU 1834  CG1 VAL A 114     1215    822    969     -2     29   -105
ATOM   1835  CG2 VAL A 114       1.710   0.702  -4.542  1.00  8.36           C  
ANISOU 1835  CG2 VAL A 114     1262    900   1014    -19     32   -124
ATOM   1836  H   VAL A 114       4.770   1.658  -3.460  1.00  6.04           H  
ATOM   1837  HA  VAL A 114       3.413   2.129  -6.085  1.00  5.61           H  
ATOM   1838  HB  VAL A 114       2.395   2.213  -3.224  1.00  7.82           H  
ATOM   1839 HG11 VAL A 114       0.154   2.843  -4.189  1.00  7.91           H  
ATOM   1840 HG12 VAL A 114       1.318   4.146  -4.306  1.00  7.91           H  
ATOM   1841 HG13 VAL A 114       0.947   3.172  -5.724  1.00  7.91           H  
ATOM   1842 HG21 VAL A 114       0.767   0.522  -4.026  1.00  8.36           H  
ATOM   1843 HG22 VAL A 114       1.551   0.515  -5.604  1.00  8.36           H  
ATOM   1844 HG23 VAL A 114       2.421  -0.038  -4.177  1.00  8.36           H  
ATOM   1845  N   GLY A 115       4.125   4.500  -6.100  1.00  6.36           N  
ANISOU 1845  N   GLY A 115     1003    635    780     45     23   -149
ATOM   1846  CA  GLY A 115       4.385   5.932  -6.207  1.00  6.28           C  
ANISOU 1846  CA  GLY A 115      977    636    773     60     19   -143
ATOM   1847  C   GLY A 115       3.048   6.591  -6.529  1.00  7.58           C  
ANISOU 1847  C   GLY A 115     1155    779    945     52     10   -121
ATOM   1848  O   GLY A 115       2.632   6.589  -7.685  1.00  7.13           O  
ANISOU 1848  O   GLY A 115     1121    690    898     59      1   -119
ATOM   1849  H   GLY A 115       3.984   3.996  -6.966  1.00  6.36           H  
ATOM   1850  HA3 GLY A 115       5.087   6.114  -7.022  1.00  6.28           H  
ATOM   1851  HA2 GLY A 115       4.825   6.354  -5.303  1.00  6.28           H  
ATOM   1852  N   ASN A 116       2.389   7.149  -5.503  1.00  6.26           N  
ANISOU 1852  N   ASN A 116      980    628    772     34     11   -103
ATOM   1853  CA  ASN A 116       1.094   7.817  -5.616  1.00  5.98           C  
ANISOU 1853  CA  ASN A 116      959    575    738     25      1    -87
ATOM   1854  C   ASN A 116       1.247   9.306  -5.974  1.00  7.98           C  
ANISOU 1854  C   ASN A 116     1201    836    994     33    -13    -83
ATOM   1855  O   ASN A 116       2.331   9.872  -5.841  1.00  7.68           O  
ANISOU 1855  O   ASN A 116     1135    825    957     43    -14    -89
ATOM   1856  CB  ASN A 116       0.290   7.624  -4.306  1.00  6.27           C  
ANISOU 1856  CB  ASN A 116     1000    616    767      5      7    -75
ATOM   1857  CG  ASN A 116      -1.226   7.821  -4.475  1.00  6.21           C  
ANISOU 1857  CG  ASN A 116     1016    587    757     -1      0    -66
ATOM   1858  OD1 ASN A 116      -1.813   7.432  -5.483  1.00  6.28           O  
ANISOU 1858  OD1 ASN A 116     1042    578    765      5      0    -65
ATOM   1859  ND2 ASN A 116      -1.866   8.442  -3.487  1.00  6.66           N  
ANISOU 1859  ND2 ASN A 116     1075    644    811    -13     -5    -58
ATOM   1860  H   ASN A 116       2.806   7.137  -4.580  1.00  6.26           H  
ATOM   1861  HA  ASN A 116       0.534   7.383  -6.437  1.00  5.98           H  
ATOM   1862  HB3 ASN A 116       0.686   8.257  -3.510  1.00  6.27           H  
ATOM   1863  HB2 ASN A 116       0.412   6.596  -3.964  1.00  6.27           H  
ATOM   1864 HD22 ASN A 116      -2.861   8.609  -3.548  1.00  6.66           H  
ATOM   1865 HD21 ASN A 116      -1.360   8.753  -2.667  1.00  6.66           H  
ATOM   1866  N   LYS A 117       0.124   9.909  -6.399  1.00  6.86           N  
ANISOU 1866  N   LYS A 117     1078    678    850     28    -25    -72
ATOM   1867  CA  LYS A 117      -0.049  11.315  -6.767  1.00  7.39           C  
ANISOU 1867  CA  LYS A 117     1138    754    917     33    -45    -67
ATOM   1868  C   LYS A 117       0.610  11.661  -8.118  1.00  8.44           C  
ANISOU 1868  C   LYS A 117     1270    880   1056     63    -54    -71
ATOM   1869  O   LYS A 117       1.138  12.762  -8.272  1.00  8.38           O  
ANISOU 1869  O   LYS A 117     1240    892   1051     77    -69    -70
ATOM   1870  CB  LYS A 117       0.369  12.285  -5.630  1.00  7.73           C  
ANISOU 1870  CB  LYS A 117     1148    829    960     16    -49    -65
ATOM   1871  CG  LYS A 117      -0.174  11.936  -4.231  1.00  8.11           C  
ANISOU 1871  CG  LYS A 117     1204    873   1004    -13    -40    -59
ATOM   1872  CD  LYS A 117      -0.163  13.146  -3.286  1.00  6.81           C  
ANISOU 1872  CD  LYS A 117     1018    730    840    -39    -51    -51
ATOM   1873  CE  LYS A 117      -0.582  12.791  -1.853  1.00  7.69           C  
ANISOU 1873  CE  LYS A 117     1143    828    949    -66    -44    -42
ATOM   1874  NZ  LYS A 117      -0.582  13.978  -0.982  1.00  8.56           N1+
ANISOU 1874  NZ  LYS A 117     1238    953   1064   -100    -57    -31
ATOM   1875  H   LYS A 117      -0.715   9.349  -6.464  1.00  6.86           H  
ATOM   1876  HA  LYS A 117      -1.119  11.444  -6.927  1.00  7.39           H  
ATOM   1877  HB3 LYS A 117       0.016  13.277  -5.908  1.00  7.73           H  
ATOM   1878  HB2 LYS A 117       1.456  12.363  -5.566  1.00  7.73           H  
ATOM   1879  HG3 LYS A 117       0.428  11.138  -3.797  1.00  8.11           H  
ATOM   1880  HG2 LYS A 117      -1.184  11.540  -4.304  1.00  8.11           H  
ATOM   1881  HD3 LYS A 117      -0.845  13.901  -3.680  1.00  6.81           H  
ATOM   1882  HD2 LYS A 117       0.829  13.598  -3.288  1.00  6.81           H  
ATOM   1883  HE3 LYS A 117       0.103  12.058  -1.430  1.00  7.69           H  
ATOM   1884  HE2 LYS A 117      -1.576  12.344  -1.842  1.00  7.69           H  
ATOM   1885  HZ1 LYS A 117      -1.233  14.666  -1.337  1.00  8.56           H  
ATOM   1886  HZ2 LYS A 117      -0.858  13.704  -0.048  1.00  8.56           H  
ATOM   1887  HZ3 LYS A 117       0.348  14.376  -0.948  1.00  8.56           H  
ATOM   1888  N   CYS A 118       0.549  10.724  -9.083  1.00  7.20           N  
ANISOU 1888  N   CYS A 118     1139    694    903     73    -48    -72
ATOM   1889  CA  CYS A 118       1.115  10.852 -10.436  1.00  7.92           C  
ANISOU 1889  CA  CYS A 118     1239    765   1004    103    -59    -74
ATOM   1890  C   CYS A 118       0.476  11.951 -11.307  1.00  9.55           C  
ANISOU 1890  C   CYS A 118     1460    964   1205    114    -80    -56
ATOM   1891  O   CYS A 118       1.085  12.353 -12.297  1.00 10.33           O  
ANISOU 1891  O   CYS A 118     1566   1048   1312    145    -94    -53
ATOM   1892  CB  CYS A 118       1.091   9.509 -11.185  1.00  0.00           C  
ATOM   1893  SG  CYS A 118       2.295   8.393 -10.422  1.00  0.00           S  
ATOM   1894  H   CYS A 118       0.116   9.835  -8.874  1.00  7.20           H  
ATOM   1895  HA  CYS A 118       2.156  11.147 -10.321  1.00  7.92           H  
ATOM   1896  HB3 CYS A 118       1.361   9.629 -12.235  1.00  0.00           H  
ATOM   1897  HB2 CYS A 118       0.100   9.056 -11.159  1.00  0.00           H  
ATOM   1898  HG  CYS A 118       1.584   8.155  -9.314  1.00  0.00           H  
ATOM   1899  N   ASP A 119      -0.712  12.432 -10.910  1.00  8.08           N  
ANISOU 1899  N   ASP A 119     1280    786   1003     93    -86    -45
ATOM   1900  CA  ASP A 119      -1.436  13.552 -11.514  1.00  8.21           C  
ANISOU 1900  CA  ASP A 119     1310    805   1007    100   -109    -29
ATOM   1901  C   ASP A 119      -0.744  14.914 -11.281  1.00  9.56           C  
ANISOU 1901  C   ASP A 119     1443   1009   1179    114   -131    -33
ATOM   1902  O   ASP A 119      -0.942  15.818 -12.094  1.00 10.50           O  
ANISOU 1902  O   ASP A 119     1565   1134   1289    128   -156    -20
ATOM   1903  CB  ASP A 119      -2.906  13.604 -11.020  1.00  8.99           C  
ANISOU 1903  CB  ASP A 119     1426    905   1083     73   -107    -25
ATOM   1904  CG  ASP A 119      -3.073  13.732  -9.496  1.00  9.13           C  
ANISOU 1904  CG  ASP A 119     1425    943   1103     50   -101    -38
ATOM   1905  OD1 ASP A 119      -2.869  12.714  -8.801  1.00  7.60           O  
ANISOU 1905  OD1 ASP A 119     1225    744    917     40    -80    -45
ATOM   1906  OD2 ASP A 119      -3.231  14.883  -9.036  1.00  9.55           O1-
ANISOU 1906  OD2 ASP A 119     1464   1014   1148     40   -121    -40
ATOM   1907  H   ASP A 119      -1.140  12.048 -10.078  1.00  8.08           H  
ATOM   1908  HA  ASP A 119      -1.457  13.379 -12.592  1.00  8.21           H  
ATOM   1909  HB3 ASP A 119      -3.402  12.682 -11.324  1.00  8.99           H  
ATOM   1910  HB2 ASP A 119      -3.454  14.399 -11.528  1.00  8.99           H  
ATOM   1911  N   LEU A 120       0.020  15.048 -10.179  1.00  9.56           N  
ANISOU 1911  N   LEU A 120     1405   1037   1189    107   -123    -46
ATOM   1912  CA  LEU A 120       0.689  16.286  -9.780  1.00 11.56           C  
ANISOU 1912  CA  LEU A 120     1614   1332   1444    111   -140    -48
ATOM   1913  C   LEU A 120       1.951  16.511 -10.641  1.00 17.95           C  
ANISOU 1913  C   LEU A 120     2401   2154   2266    158   -150    -50
ATOM   1914  O   LEU A 120       2.810  15.627 -10.664  1.00 19.47           O  
ANISOU 1914  O   LEU A 120     2600   2328   2470    183   -135    -61
ATOM   1915  CB  LEU A 120       1.078  16.198  -8.285  1.00 12.24           C  
ANISOU 1915  CB  LEU A 120     1668   1448   1535     82   -125    -56
ATOM   1916  CG  LEU A 120      -0.116  16.205  -7.303  1.00 16.67           C  
ANISOU 1916  CG  LEU A 120     2248   2001   2087     37   -124    -53
ATOM   1917  CD1 LEU A 120       0.369  16.033  -5.853  1.00 17.22           C  
ANISOU 1917  CD1 LEU A 120     2289   2094   2161      9   -110    -55
ATOM   1918  CD2 LEU A 120      -1.004  17.459  -7.438  1.00 18.28           C  
ANISOU 1918  CD2 LEU A 120     2460   2209   2277     23   -154    -48
ATOM   1919  H   LEU A 120       0.150  14.255  -9.566  1.00  9.56           H  
ATOM   1920  HA  LEU A 120      -0.037  17.086  -9.905  1.00 11.56           H  
ATOM   1921  HB3 LEU A 120       1.721  17.043  -8.035  1.00 12.24           H  
ATOM   1922  HB2 LEU A 120       1.689  15.310  -8.118  1.00 12.24           H  
ATOM   1923  HG  LEU A 120      -0.729  15.332  -7.531  1.00 16.67           H  
ATOM   1924 HD11 LEU A 120      -0.385  15.526  -5.253  1.00 17.22           H  
ATOM   1925 HD12 LEU A 120       1.285  15.443  -5.798  1.00 17.22           H  
ATOM   1926 HD13 LEU A 120       0.571  16.993  -5.378  1.00 17.22           H  
ATOM   1927 HD21 LEU A 120      -1.312  17.851  -6.468  1.00 18.28           H  
ATOM   1928 HD22 LEU A 120      -0.494  18.268  -7.961  1.00 18.28           H  
ATOM   1929 HD23 LEU A 120      -1.914  17.231  -7.993  1.00 18.28           H  
ATOM   1930  N   PRO A 121       2.048  17.669 -11.339  1.00 15.31           N  
ANISOU 1930  N   PRO A 121     2038   1852   1929    173   -178    -43
ATOM   1931  CA  PRO A 121       3.176  17.948 -12.247  1.00 17.48           C  
ANISOU 1931  CA  PRO A 121     2288   2138   2214    228   -190    -45
ATOM   1932  C   PRO A 121       4.516  18.265 -11.552  1.00 24.52           C  
ANISOU 1932  C   PRO A 121     3122   3078   3118    246   -176    -62
ATOM   1933  O   PRO A 121       5.554  18.166 -12.205  1.00 27.96           O  
ANISOU 1933  O   PRO A 121     3543   3517   3564    300   -180    -70
ATOM   1934  CB  PRO A 121       2.670  19.142 -13.073  1.00 19.17           C  
ANISOU 1934  CB  PRO A 121     2493   2374   2417    236   -229    -28
ATOM   1935  CG  PRO A 121       1.756  19.898 -12.122  1.00 21.90           C  
ANISOU 1935  CG  PRO A 121     2830   2743   2749    179   -235    -27
ATOM   1936  CD  PRO A 121       1.088  18.778 -11.332  1.00 16.39           C  
ANISOU 1936  CD  PRO A 121     2167   2011   2049    143   -204    -34
ATOM   1937  HA  PRO A 121       3.341  17.098 -12.911  1.00 17.48           H  
ATOM   1938  HB3 PRO A 121       2.093  18.774 -13.923  1.00 19.17           H  
ATOM   1939  HB2 PRO A 121       3.467  19.772 -13.473  1.00 19.17           H  
ATOM   1940  HG3 PRO A 121       1.046  20.552 -12.629  1.00 21.90           H  
ATOM   1941  HG2 PRO A 121       2.358  20.511 -11.450  1.00 21.90           H  
ATOM   1942  HD2 PRO A 121       0.834  19.113 -10.326  1.00 16.39           H  
ATOM   1943  HD3 PRO A 121       0.174  18.455 -11.834  1.00 16.39           H  
ATOM   1944  N   SER A 122       4.474  18.641 -10.262  1.00 19.47           N  
ANISOU 1944  N   SER A 122     2449   2474   2474    203   -161    -67
ATOM   1945  CA  SER A 122       5.634  19.052  -9.474  1.00 19.56           C  
ANISOU 1945  CA  SER A 122     2399   2544   2489    215   -146    -79
ATOM   1946  C   SER A 122       6.077  17.912  -8.542  1.00 22.82           C  
ANISOU 1946  C   SER A 122     2813   2956   2900    197   -109    -92
ATOM   1947  O   SER A 122       5.785  17.944  -7.346  1.00 24.21           O  
ANISOU 1947  O   SER A 122     2970   3158   3069    149    -96    -85
ATOM   1948  CB  SER A 122       5.277  20.339  -8.702  1.00 21.56           C  
ANISOU 1948  CB  SER A 122     2597   2857   2738    181   -163    -67
ATOM   1949  OG  SER A 122       5.269  21.446  -9.581  1.00 25.81           O  
ANISOU 1949  OG  SER A 122     3125   3406   3275    206   -200    -58
ATOM   1950  H   SER A 122       3.584  18.679  -9.788  1.00 19.47           H  
ATOM   1951  HA  SER A 122       6.485  19.277 -10.120  1.00 19.56           H  
ATOM   1952  HB3 SER A 122       6.021  20.549  -7.931  1.00 21.56           H  
ATOM   1953  HB2 SER A 122       4.311  20.256  -8.200  1.00 21.56           H  
ATOM   1954  HG  SER A 122       4.545  21.338 -10.202  1.00 25.81           H  
ATOM   1955  N   ARG A 123       6.787  16.927  -9.117  1.00 16.02           N  
ANISOU 1955  N   ARG A 123     1976   2067   2045    236    -93   -110
ATOM   1956  CA  ARG A 123       7.442  15.843  -8.380  1.00 14.62           C  
ANISOU 1956  CA  ARG A 123     1804   1891   1861    224    -61   -125
ATOM   1957  C   ARG A 123       8.724  16.330  -7.676  1.00 16.08           C  
ANISOU 1957  C   ARG A 123     1928   2142   2038    241    -41   -139
ATOM   1958  O   ARG A 123       9.309  17.337  -8.078  1.00 15.95           O  
ANISOU 1958  O   ARG A 123     1868   2166   2026    282    -48   -145
ATOM   1959  CB  ARG A 123       7.731  14.673  -9.350  1.00 15.99           C  
ANISOU 1959  CB  ARG A 123     2030   2003   2040    249    -55   -142
ATOM   1960  CG  ARG A 123       8.830  14.929 -10.410  1.00 18.69           C  
ANISOU 1960  CG  ARG A 123     2372   2336   2394    316    -61   -163
ATOM   1961  CD  ARG A 123       9.202  13.709 -11.272  1.00 16.93           C  
ANISOU 1961  CD  ARG A 123     2198   2057   2176    333    -52   -186
ATOM   1962  NE  ARG A 123       8.054  13.139 -11.997  1.00 16.23           N  
ANISOU 1962  NE  ARG A 123     2166   1905   2094    306    -63   -168
ATOM   1963  CZ  ARG A 123       7.387  12.001 -11.725  1.00 24.19           C  
ANISOU 1963  CZ  ARG A 123     3207   2887   3099    269    -51   -170
ATOM   1964  NH1 ARG A 123       7.722  11.187 -10.712  1.00 17.58           N  
ANISOU 1964  NH1 ARG A 123     2354   2076   2250    255    -28   -188
ATOM   1965  NH2 ARG A 123       6.349  11.672 -12.500  1.00 17.14           N1+
ANISOU 1965  NH2 ARG A 123     2357   1944   2210    246    -60   -152
ATOM   1966  H   ARG A 123       6.972  16.966 -10.109  1.00 16.02           H  
ATOM   1967  HA  ARG A 123       6.747  15.483  -7.619  1.00 14.62           H  
ATOM   1968  HB3 ARG A 123       6.800  14.410  -9.849  1.00 15.99           H  
ATOM   1969  HB2 ARG A 123       8.013  13.795  -8.767  1.00 15.99           H  
ATOM   1970  HG3 ARG A 123       9.743  15.164  -9.863  1.00 18.69           H  
ATOM   1971  HG2 ARG A 123       8.631  15.805 -11.028  1.00 18.69           H  
ATOM   1972  HD3 ARG A 123       9.795  12.985 -10.716  1.00 16.93           H  
ATOM   1973  HD2 ARG A 123       9.855  14.064 -12.069  1.00 16.93           H  
ATOM   1974  HE  ARG A 123       7.736  13.687 -12.783  1.00 16.23           H  
ATOM   1975 HH12 ARG A 123       7.213  10.328 -10.557  1.00 17.58           H  
ATOM   1976 HH11 ARG A 123       8.488  11.427 -10.096  1.00 17.58           H  
ATOM   1977 HH22 ARG A 123       5.838  10.813 -12.325  1.00 17.14           H  
ATOM   1978 HH21 ARG A 123       6.082  12.253 -13.281  1.00 17.14           H  
ATOM   1979  N   THR A 124       9.156  15.556  -6.672  1.00 12.55           N  
ANISOU 1979  N   THR A 124     1477   1714   1578    211    -14   -143
ATOM   1980  CA  THR A 124      10.442  15.711  -5.986  1.00 13.07           C  
ANISOU 1980  CA  THR A 124     1490   1849   1629    223     12   -155
ATOM   1981  C   THR A 124      11.218  14.375  -5.936  1.00 15.59           C  
ANISOU 1981  C   THR A 124     1835   2153   1935    244     36   -183
ATOM   1982  O   THR A 124      12.419  14.402  -5.666  1.00 15.61           O  
ANISOU 1982  O   THR A 124     1801   2208   1921    272     58   -204
ATOM   1983  CB  THR A 124      10.259  16.257  -4.543  1.00 17.40           C  
ANISOU 1983  CB  THR A 124     1997   2450   2166    165     21   -128
ATOM   1984  OG1 THR A 124       9.716  15.305  -3.648  1.00 16.03           O  
ANISOU 1984  OG1 THR A 124     1867   2235   1987    116     24   -113
ATOM   1985  CG2 THR A 124       9.434  17.552  -4.467  1.00 16.66           C  
ANISOU 1985  CG2 THR A 124     1868   2380   2082    146     -5   -106
ATOM   1986  H   THR A 124       8.601  14.761  -6.386  1.00 12.55           H  
ATOM   1987  HA  THR A 124      11.077  16.408  -6.537  1.00 13.07           H  
ATOM   1988  HB  THR A 124      11.252  16.494  -4.156  1.00 17.40           H  
ATOM   1989  HG1 THR A 124       9.466  15.766  -2.840  1.00 16.03           H  
ATOM   1990 HG21 THR A 124       9.429  17.958  -3.455  1.00 16.66           H  
ATOM   1991 HG22 THR A 124       9.849  18.317  -5.124  1.00 16.66           H  
ATOM   1992 HG23 THR A 124       8.397  17.392  -4.760  1.00 16.66           H  
ATOM   1993  N   VAL A 125      10.542  13.251  -6.233  1.00 11.98           N  
ANISOU 1993  N   VAL A 125     1439   1630   1484    231     31   -186
ATOM   1994  CA  VAL A 125      11.119  11.917  -6.362  1.00 11.33           C  
ANISOU 1994  CA  VAL A 125     1386   1529   1391    244     47   -214
ATOM   1995  C   VAL A 125      10.868  11.452  -7.807  1.00 13.31           C  
ANISOU 1995  C   VAL A 125     1684   1713   1662    282     29   -234
ATOM   1996  O   VAL A 125       9.712  11.372  -8.232  1.00 14.05           O  
ANISOU 1996  O   VAL A 125     1814   1755   1771    263     11   -215
ATOM   1997  CB  VAL A 125      10.437  10.894  -5.408  1.00 13.96           C  
ANISOU 1997  CB  VAL A 125     1745   1847   1712    192     55   -199
ATOM   1998  CG1 VAL A 125      11.077   9.491  -5.477  1.00 13.73           C  
ANISOU 1998  CG1 VAL A 125     1741   1806   1669    205     67   -230
ATOM   1999  CG2 VAL A 125      10.440  11.382  -3.951  1.00 14.18           C  
ANISOU 1999  CG2 VAL A 125     1734   1931   1723    150     68   -171
ATOM   2000  H   VAL A 125       9.551  13.303  -6.424  1.00 11.98           H  
ATOM   2001  HA  VAL A 125      12.193  11.932  -6.163  1.00 11.33           H  
ATOM   2002  HB  VAL A 125       9.390  10.786  -5.695  1.00 13.96           H  
ATOM   2003 HG11 VAL A 125      10.550   8.795  -4.827  1.00 13.73           H  
ATOM   2004 HG12 VAL A 125      11.053   9.062  -6.478  1.00 13.73           H  
ATOM   2005 HG13 VAL A 125      12.120   9.516  -5.159  1.00 13.73           H  
ATOM   2006 HG21 VAL A 125       9.958  10.660  -3.295  1.00 14.18           H  
ATOM   2007 HG22 VAL A 125      11.459  11.537  -3.594  1.00 14.18           H  
ATOM   2008 HG23 VAL A 125       9.896  12.320  -3.834  1.00 14.18           H  
ATOM   2009  N   ASP A 126      11.957  11.155  -8.530  1.00 12.82           N  
ANISOU 2009  N   ASP A 126     1626   1647   1597    332     36   -272
ATOM   2010  CA  ASP A 126      11.935  10.667  -9.909  1.00 13.28           C  
ANISOU 2010  CA  ASP A 126     1736   1633   1678    367     17   -290
ATOM   2011  C   ASP A 126      11.609   9.172  -9.994  1.00 14.30           C  
ANISOU 2011  C   ASP A 126     1917   1708   1808    340     16   -302
ATOM   2012  O   ASP A 126      11.971   8.397  -9.106  1.00 12.57           O  
ANISOU 2012  O   ASP A 126     1694   1515   1568    319     34   -316
ATOM   2013  CB  ASP A 126      13.242  10.981 -10.673  1.00 15.96           C  
ANISOU 2013  CB  ASP A 126     2062   1982   2021    440     18   -327
ATOM   2014  CG  ASP A 126      13.501  12.488 -10.824  1.00 24.15           C  
ANISOU 2014  CG  ASP A 126     3057   3049   3069    475      5   -309
ATOM   2015  OD1 ASP A 126      12.708  13.125 -11.556  1.00 21.75           O  
ANISOU 2015  OD1 ASP A 126     2779   2699   2786    476    -22   -285
ATOM   2016  OD2 ASP A 126      14.431  12.993 -10.159  1.00 26.40           O1-
ANISOU 2016  OD2 ASP A 126     3280   3411   3339    496     21   -317
ATOM   2017  H   ASP A 126      12.876  11.248  -8.112  1.00 12.82           H  
ATOM   2018  HA  ASP A 126      11.124  11.186 -10.422  1.00 13.28           H  
ATOM   2019  HB3 ASP A 126      13.223  10.538 -11.670  1.00 15.96           H  
ATOM   2020  HB2 ASP A 126      14.088  10.525 -10.155  1.00 15.96           H  
ATOM   2021  N   THR A 127      10.945   8.816 -11.105  1.00 10.85           N  
ANISOU 2021  N   THR A 127     1529   1200   1394    340     -4   -294
ATOM   2022  CA  THR A 127      10.525   7.467 -11.483  1.00 11.65           C  
ANISOU 2022  CA  THR A 127     1681   1246   1501    310     -9   -301
ATOM   2023  C   THR A 127      11.685   6.456 -11.563  1.00 13.33           C  
ANISOU 2023  C   THR A 127     1905   1457   1703    333      0   -351
ATOM   2024  O   THR A 127      11.488   5.308 -11.173  1.00 12.89           O  
ANISOU 2024  O   THR A 127     1861   1401   1634    297      7   -361
ATOM   2025  CB  THR A 127       9.807   7.509 -12.862  1.00 12.24           C  
ANISOU 2025  CB  THR A 127     1802   1247   1602    314    -32   -283
ATOM   2026  OG1 THR A 127       8.640   8.297 -12.735  1.00 17.07           O  
ANISOU 2026  OG1 THR A 127     2402   1871   2214    291    -39   -240
ATOM   2027  CG2 THR A 127       9.412   6.159 -13.486  1.00 13.56           C  
ANISOU 2027  CG2 THR A 127     2019   1358   1777    278    -37   -288
ATOM   2028  H   THR A 127      10.697   9.537 -11.771  1.00 10.85           H  
ATOM   2029  HA  THR A 127       9.828   7.110 -10.722  1.00 11.65           H  
ATOM   2030  HB  THR A 127      10.449   8.028 -13.576  1.00 12.24           H  
ATOM   2031  HG1 THR A 127       8.179   8.309 -13.580  1.00 17.07           H  
ATOM   2032 HG21 THR A 127       8.802   6.302 -14.378  1.00 13.56           H  
ATOM   2033 HG22 THR A 127      10.285   5.584 -13.794  1.00 13.56           H  
ATOM   2034 HG23 THR A 127       8.841   5.549 -12.789  1.00 13.56           H  
ATOM   2035  N   LYS A 128      12.870   6.904 -12.017  1.00 11.57           N  
ANISOU 2035  N   LYS A 128     1676   1238   1483    396      0   -385
ATOM   2036  CA  LYS A 128      14.080   6.085 -12.100  1.00 10.87           C  
ANISOU 2036  CA  LYS A 128     1603   1146   1381    423      8   -440
ATOM   2037  C   LYS A 128      14.574   5.597 -10.728  1.00 12.79           C  
ANISOU 2037  C   LYS A 128     1811   1463   1586    398     33   -452
ATOM   2038  O   LYS A 128      14.859   4.408 -10.605  1.00 10.66           O  
ANISOU 2038  O   LYS A 128     1567   1182   1302    378     34   -479
ATOM   2039  CB  LYS A 128      15.174   6.830 -12.895  1.00 14.25           C  
ANISOU 2039  CB  LYS A 128     2025   1573   1817    504      6   -475
ATOM   2040  CG  LYS A 128      16.491   6.040 -13.037  1.00 16.82           C  
ANISOU 2040  CG  LYS A 128     2379   1880   2130    539     10   -540
ATOM   2041  CD  LYS A 128      17.499   6.705 -13.981  1.00 32.25           C  
ANISOU 2041  CD  LYS A 128     4323   3842   4090    629     11   -577
ATOM   2042  CE  LYS A 128      18.819   5.920 -14.053  1.00 49.10           C  
ANISOU 2042  CE  LYS A 128     6506   5929   6221    669      7   -645
ATOM   2043  NZ  LYS A 128      19.778   6.543 -14.982  1.00 59.08           N1+
ANISOU 2043  NZ  LYS A 128     7777   7165   7503    763     -2   -677
ATOM   2044  H   LYS A 128      12.961   7.869 -12.300  1.00 11.57           H  
ATOM   2045  HA  LYS A 128      13.813   5.197 -12.677  1.00 10.87           H  
ATOM   2046  HB3 LYS A 128      15.382   7.793 -12.427  1.00 14.25           H  
ATOM   2047  HB2 LYS A 128      14.788   7.052 -13.891  1.00 14.25           H  
ATOM   2048  HG3 LYS A 128      16.274   5.031 -13.391  1.00 16.82           H  
ATOM   2049  HG2 LYS A 128      16.961   5.924 -12.059  1.00 16.82           H  
ATOM   2050  HD3 LYS A 128      17.690   7.725 -13.642  1.00 32.25           H  
ATOM   2051  HD2 LYS A 128      17.059   6.788 -14.976  1.00 32.25           H  
ATOM   2052  HE3 LYS A 128      18.634   4.895 -14.378  1.00 49.10           H  
ATOM   2053  HE2 LYS A 128      19.277   5.863 -13.064  1.00 49.10           H  
ATOM   2054  HZ1 LYS A 128      19.963   7.493 -14.684  1.00 59.08           H  
ATOM   2055  HZ2 LYS A 128      20.639   6.016 -14.984  1.00 59.08           H  
ATOM   2056  HZ3 LYS A 128      19.388   6.556 -15.913  1.00 59.08           H  
ATOM   2057  N   GLN A 129      14.631   6.494  -9.725  1.00 11.40           N  
ANISOU 2057  N   GLN A 129     1577   1364   1392    397     51   -429
ATOM   2058  CA  GLN A 129      15.077   6.171  -8.366  1.00 10.97           C  
ANISOU 2058  CA  GLN A 129     1488   1382   1297    372     76   -432
ATOM   2059  C   GLN A 129      14.139   5.173  -7.658  1.00 10.87           C  
ANISOU 2059  C   GLN A 129     1497   1352   1280    305     71   -405
ATOM   2060  O   GLN A 129      14.630   4.295  -6.950  1.00  9.86           O  
ANISOU 2060  O   GLN A 129     1373   1250   1124    289     80   -423
ATOM   2061  CB  GLN A 129      15.253   7.469  -7.546  1.00 13.61           C  
ANISOU 2061  CB  GLN A 129     1758   1796   1618    375     94   -404
ATOM   2062  CG  GLN A 129      15.947   7.246  -6.183  1.00 17.70           C  
ANISOU 2062  CG  GLN A 129     2239   2395   2091    358    122   -408
ATOM   2063  CD  GLN A 129      16.083   8.522  -5.350  1.00 30.25           C  
ANISOU 2063  CD  GLN A 129     3764   4061   3668    349    140   -374
ATOM   2064  OE1 GLN A 129      15.164   9.335  -5.284  1.00 27.02           O  
ANISOU 2064  OE1 GLN A 129     3313   3728   3224    366    167   -387
ATOM   2065  NE2 GLN A 129      17.217   8.681  -4.666  1.00 21.26           N  
ANISOU 2065  NE2 GLN A 129     2616   2908   2554    317    126   -329
ATOM   2066  H   GLN A 129      14.348   7.450  -9.889  1.00 11.40           H  
ATOM   2067  HA  GLN A 129      16.056   5.695  -8.455  1.00 10.97           H  
ATOM   2068  HB3 GLN A 129      14.279   7.941  -7.402  1.00 13.61           H  
ATOM   2069  HB2 GLN A 129      15.847   8.178  -8.125  1.00 13.61           H  
ATOM   2070  HG3 GLN A 129      16.933   6.809  -6.346  1.00 17.70           H  
ATOM   2071  HG2 GLN A 129      15.392   6.531  -5.579  1.00 17.70           H  
ATOM   2072 HE22 GLN A 129      17.343   9.495  -4.082  1.00 21.26           H  
ATOM   2073 HE21 GLN A 129      17.945   7.984  -4.711  1.00 21.26           H  
ATOM   2074  N   ALA A 130      12.822   5.304  -7.894  1.00  9.06           N  
ANISOU 2074  N   ALA A 130     1282   1085   1077    272     56   -364
ATOM   2075  CA  ALA A 130      11.798   4.396  -7.383  1.00  8.77           C  
ANISOU 2075  CA  ALA A 130     1262   1033   1037    218     52   -340
ATOM   2076  C   ALA A 130      11.830   3.009  -8.047  1.00 10.33           C  
ANISOU 2076  C   ALA A 130     1505   1180   1240    208     39   -369
ATOM   2077  O   ALA A 130      11.655   2.013  -7.347  1.00  9.39           O  
ANISOU 2077  O   ALA A 130     1389   1077   1102    177     41   -373
ATOM   2078  CB  ALA A 130      10.425   5.061  -7.530  1.00  9.46           C  
ANISOU 2078  CB  ALA A 130     1354   1093   1147    192     41   -295
ATOM   2079  H   ALA A 130      12.497   6.059  -8.482  1.00  9.06           H  
ATOM   2080  HA  ALA A 130      11.989   4.247  -6.321  1.00  8.77           H  
ATOM   2081  HB1 ALA A 130       9.650   4.456  -7.062  1.00  9.46           H  
ATOM   2082  HB2 ALA A 130      10.412   6.037  -7.044  1.00  9.46           H  
ATOM   2083  HB3 ALA A 130      10.155   5.208  -8.577  1.00  9.46           H  
ATOM   2084  N   GLN A 131      12.110   2.958  -9.361  1.00  9.27           N  
ANISOU 2084  N   GLN A 131     1406    984   1131    234     24   -390
ATOM   2085  CA  GLN A 131      12.344   1.719 -10.107  1.00 10.07           C  
ANISOU 2085  CA  GLN A 131     1553   1031   1241    219      9   -420
ATOM   2086  C   GLN A 131      13.610   0.970  -9.660  1.00 10.94           C  
ANISOU 2086  C   GLN A 131     1660   1176   1319    232     17   -469
ATOM   2087  O   GLN A 131      13.564  -0.255  -9.568  1.00 11.22           O  
ANISOU 2087  O   GLN A 131     1715   1205   1345    198      9   -486
ATOM   2088  CB  GLN A 131      12.373   2.001 -11.622  1.00 12.94           C  
ANISOU 2088  CB  GLN A 131     1959   1319   1638    248    -10   -432
ATOM   2089  CG  GLN A 131      10.967   2.245 -12.205  1.00 14.39           C  
ANISOU 2089  CG  GLN A 131     2158   1460   1849    224    -22   -384
ATOM   2090  CD  GLN A 131      10.935   2.618 -13.691  1.00 27.07           C  
ANISOU 2090  CD  GLN A 131     3806   2993   3486    256    -41   -388
ATOM   2091  OE1 GLN A 131       9.909   2.435 -14.341  1.00 24.17           O  
ANISOU 2091  OE1 GLN A 131     3446   2615   3123    312    -44   -423
ATOM   2092  NE2 GLN A 131      12.026   3.156 -14.241  1.00 25.38           N  
ANISOU 2092  NE2 GLN A 131     3621   2731   3293    225    -54   -350
ATOM   2093  H   GLN A 131      12.222   3.820  -9.879  1.00  9.27           H  
ATOM   2094  HA  GLN A 131      11.500   1.057  -9.905  1.00 10.07           H  
ATOM   2095  HB3 GLN A 131      12.819   1.157 -12.150  1.00 12.94           H  
ATOM   2096  HB2 GLN A 131      13.023   2.856 -11.809  1.00 12.94           H  
ATOM   2097  HG3 GLN A 131      10.472   3.043 -11.657  1.00 14.39           H  
ATOM   2098  HG2 GLN A 131      10.358   1.352 -12.064  1.00 14.39           H  
ATOM   2099 HE22 GLN A 131      12.021   3.414 -15.217  1.00 25.38           H  
ATOM   2100 HE21 GLN A 131      12.854   3.317 -13.687  1.00 25.38           H  
ATOM   2101  N   ASP A 132      14.688   1.715  -9.355  1.00  9.36           N  
ANISOU 2101  N   ASP A 132     1435   1020   1101    282     32   -495
ATOM   2102  CA  ASP A 132      15.943   1.198  -8.800  1.00 10.11           C  
ANISOU 2102  CA  ASP A 132     1525   1158   1159    302     43   -545
ATOM   2103  C   ASP A 132      15.786   0.666  -7.364  1.00 10.91           C  
ANISOU 2103  C   ASP A 132     1597   1327   1221    261     56   -526
ATOM   2104  O   ASP A 132      16.412  -0.345  -7.048  1.00 10.20           O  
ANISOU 2104  O   ASP A 132     1521   1253   1102    251     54   -562
ATOM   2105  CB  ASP A 132      17.107   2.225  -8.851  1.00 11.94           C  
ANISOU 2105  CB  ASP A 132     1732   1428   1378    369     60   -575
ATOM   2106  CG  ASP A 132      17.521   2.750 -10.239  1.00 16.89           C  
ANISOU 2106  CG  ASP A 132     2398   1985   2036    424     44   -612
ATOM   2107  OD1 ASP A 132      17.284   2.047 -11.247  1.00 19.58           O  
ANISOU 2107  OD1 ASP A 132     2792   2242   2404    404     19   -622
ATOM   2108  OD2 ASP A 132      18.205   3.797 -10.256  1.00 19.17           O1-
ANISOU 2108  OD2 ASP A 132     2661   2301   2322    486     56   -631
ATOM   2109  H   ASP A 132      14.649   2.717  -9.497  1.00  9.36           H  
ATOM   2110  HA  ASP A 132      16.230   0.342  -9.414  1.00 10.11           H  
ATOM   2111  HB3 ASP A 132      17.998   1.795  -8.390  1.00 11.94           H  
ATOM   2112  HB2 ASP A 132      16.829   3.094  -8.252  1.00 11.94           H  
ATOM   2113  N   LEU A 133      14.956   1.326  -6.532  1.00  9.41           N  
ANISOU 2113  N   LEU A 133     1371   1174   1029    236     67   -472
ATOM   2114  CA  LEU A 133      14.671   0.911  -5.153  1.00  8.46           C  
ANISOU 2114  CA  LEU A 133     1229   1110    875    198     77   -447
ATOM   2115  C   LEU A 133      13.806  -0.360  -5.096  1.00  9.10           C  
ANISOU 2115  C   LEU A 133     1338   1155    964    154     57   -440
ATOM   2116  O   LEU A 133      14.087  -1.241  -4.284  1.00 10.07           O  
ANISOU 2116  O   LEU A 133     1461   1311   1055    137     55   -455
ATOM   2117  CB  LEU A 133      14.028   2.079  -4.364  1.00  8.53           C  
ANISOU 2117  CB  LEU A 133     1201   1152    888    182     89   -390
ATOM   2118  CG  LEU A 133      13.882   1.825  -2.842  1.00 10.45           C  
ANISOU 2118  CG  LEU A 133     1425   1449   1098    146     98   -357
ATOM   2119  CD1 LEU A 133      15.241   1.646  -2.139  1.00 11.36           C  
ANISOU 2119  CD1 LEU A 133     1520   1636   1162    162    117   -383
ATOM   2120  CD2 LEU A 133      13.050   2.921  -2.159  1.00 10.71           C  
ANISOU 2120  CD2 LEU A 133     1433   1494   1143    125    105   -301
ATOM   2121  H   LEU A 133      14.489   2.162  -6.854  1.00  9.41           H  
ATOM   2122  HA  LEU A 133      15.630   0.674  -4.689  1.00  8.46           H  
ATOM   2123  HB3 LEU A 133      13.050   2.300  -4.794  1.00  8.53           H  
ATOM   2124  HB2 LEU A 133      14.622   2.983  -4.506  1.00  8.53           H  
ATOM   2125  HG  LEU A 133      13.314   0.905  -2.703  1.00 10.45           H  
ATOM   2126 HD11 LEU A 133      15.291   2.197  -1.199  1.00 11.36           H  
ATOM   2127 HD12 LEU A 133      15.421   0.596  -1.908  1.00 11.36           H  
ATOM   2128 HD13 LEU A 133      16.071   1.991  -2.757  1.00 11.36           H  
ATOM   2129 HD21 LEU A 133      12.676   2.575  -1.196  1.00 10.71           H  
ATOM   2130 HD22 LEU A 133      13.641   3.819  -1.977  1.00 10.71           H  
ATOM   2131 HD23 LEU A 133      12.187   3.203  -2.761  1.00 10.71           H  
ATOM   2132  N   ALA A 134      12.799  -0.446  -5.982  1.00  8.26           N  
ANISOU 2132  N   ALA A 134     1255    986    900    137     41   -420
ATOM   2133  CA  ALA A 134      11.950  -1.622  -6.161  1.00  8.50           C  
ANISOU 2133  CA  ALA A 134     1306    986    938     95     24   -414
ATOM   2134  C   ALA A 134      12.744  -2.837  -6.667  1.00 11.47           C  
ANISOU 2134  C   ALA A 134     1711   1345   1303     95      9   -471
ATOM   2135  O   ALA A 134      12.597  -3.922  -6.112  1.00  9.75           O  
ANISOU 2135  O   ALA A 134     1493   1143   1067     62     -1   -477
ATOM   2136  CB  ALA A 134      10.806  -1.272  -7.122  1.00  9.13           C  
ANISOU 2136  CB  ALA A 134     1405   1004   1061     80     13   -387
ATOM   2137  H   ALA A 134      12.615   0.334  -6.600  1.00  8.26           H  
ATOM   2138  HA  ALA A 134      11.517  -1.874  -5.191  1.00  8.50           H  
ATOM   2139  HB1 ALA A 134      10.106  -2.097  -7.229  1.00  9.13           H  
ATOM   2140  HB2 ALA A 134      10.235  -0.421  -6.757  1.00  9.13           H  
ATOM   2141  HB3 ALA A 134      11.177  -1.017  -8.115  1.00  9.13           H  
ATOM   2142  N   ARG A 135      13.613  -2.615  -7.666  1.00 10.21           N  
ANISOU 2142  N   ARG A 135     1574   1153   1151    134      7   -515
ATOM   2143  CA  ARG A 135      14.511  -3.614  -8.249  1.00 10.69           C  
ANISOU 2143  CA  ARG A 135     1670   1190   1202    137     -8   -576
ATOM   2144  C   ARG A 135      15.622  -4.097  -7.293  1.00 13.10           C  
ANISOU 2144  C   ARG A 135     1955   1571   1452    141      1   -604
ATOM   2145  O   ARG A 135      16.077  -5.229  -7.454  1.00 12.06           O  
ANISOU 2145  O   ARG A 135     1842   1440   1303    114    -17   -635
ATOM   2146  CB  ARG A 135      15.032  -3.050  -9.586  1.00 12.81           C  
ANISOU 2146  CB  ARG A 135     1970   1405   1492    189    -12   -616
ATOM   2147  CG  ARG A 135      16.099  -3.878 -10.331  1.00 26.02           C  
ANISOU 2147  CG  ARG A 135     3694   3027   3166    190    -34   -681
ATOM   2148  CD  ARG A 135      16.205  -3.570 -11.838  1.00 39.55           C  
ANISOU 2148  CD  ARG A 135     5458   4641   4929    207    -53   -691
ATOM   2149  NE  ARG A 135      16.293  -2.126 -12.141  1.00 47.69           N  
ANISOU 2149  NE  ARG A 135     6477   5667   5977    267    -40   -677
ATOM   2150  CZ  ARG A 135      15.342  -1.360 -12.717  1.00 59.02           C  
ANISOU 2150  CZ  ARG A 135     7909   7069   7446    263    -42   -624
ATOM   2151  NH1 ARG A 135      14.168  -1.857 -13.138  1.00 41.23           N  
ANISOU 2151  NH1 ARG A 135     5667   4785   5215    203    -54   -580
ATOM   2152  NH2 ARG A 135      15.566  -0.052 -12.877  1.00 45.99           N1+
ANISOU 2152  NH2 ARG A 135     6244   5423   5807    319    -33   -614
ATOM   2153  H   ARG A 135      13.674  -1.687  -8.065  1.00 10.21           H  
ATOM   2154  HA  ARG A 135      13.910  -4.496  -8.479  1.00 10.69           H  
ATOM   2155  HB3 ARG A 135      15.464  -2.066  -9.399  1.00 12.81           H  
ATOM   2156  HB2 ARG A 135      14.176  -2.886 -10.242  1.00 12.81           H  
ATOM   2157  HG3 ARG A 135      15.758  -4.911 -10.262  1.00 26.02           H  
ATOM   2158  HG2 ARG A 135      17.075  -3.859  -9.844  1.00 26.02           H  
ATOM   2159  HD3 ARG A 135      15.473  -4.122 -12.428  1.00 39.55           H  
ATOM   2160  HD2 ARG A 135      17.176  -3.942 -12.167  1.00 39.55           H  
ATOM   2161  HE  ARG A 135      17.141  -1.672 -11.832  1.00 47.69           H  
ATOM   2162 HH12 ARG A 135      13.472  -1.257 -13.557  1.00 41.23           H  
ATOM   2163 HH11 ARG A 135      13.964  -2.842 -13.039  1.00 41.23           H  
ATOM   2164 HH22 ARG A 135      14.877   0.534 -13.324  1.00 45.99           H  
ATOM   2165 HH21 ARG A 135      16.400   0.384 -12.499  1.00 45.99           H  
ATOM   2166  N   SER A 136      15.990  -3.280  -6.288  1.00 10.24           N  
ANISOU 2166  N   SER A 136     1554   1277   1059    171     28   -591
ATOM   2167  CA  SER A 136      16.903  -3.668  -5.205  1.00 10.52           C  
ANISOU 2167  CA  SER A 136     1567   1395   1035    174     41   -607
ATOM   2168  C   SER A 136      16.269  -4.667  -4.216  1.00 12.63           C  
ANISOU 2168  C   SER A 136     1825   1688   1284    122     28   -577
ATOM   2169  O   SER A 136      16.997  -5.477  -3.644  1.00 12.33           O  
ANISOU 2169  O   SER A 136     1792   1689   1205    113     20   -608
ATOM   2170  CB  SER A 136      17.408  -2.417  -4.460  1.00 11.16           C  
ANISOU 2170  CB  SER A 136     1603   1545   1093    201     73   -579
ATOM   2171  OG  SER A 136      18.307  -1.686  -5.267  1.00 12.09           O  
ANISOU 2171  OG  SER A 136     1719   1654   1219    256     86   -611
ATOM   2172  H   SER A 136      15.580  -2.359  -6.218  1.00 10.24           H  
ATOM   2173  HA  SER A 136      17.766  -4.170  -5.648  1.00 10.52           H  
ATOM   2174  HB3 SER A 136      17.943  -2.700  -3.552  1.00 11.16           H  
ATOM   2175  HB2 SER A 136      16.588  -1.771  -4.151  1.00 11.16           H  
ATOM   2176  HG  SER A 136      17.794  -1.201  -5.921  1.00 12.09           H  
ATOM   2177  N   TYR A 137      14.934  -4.613  -4.057  1.00 11.21           N  
ANISOU 2177  N   TYR A 137     1634   1491   1136     91     25   -518
ATOM   2178  CA  TYR A 137      14.146  -5.565  -3.266  1.00 10.85           C  
ANISOU 2178  CA  TYR A 137     1576   1466   1080     49     12   -484
ATOM   2179  C   TYR A 137      13.622  -6.746  -4.109  1.00 12.72           C  
ANISOU 2179  C   TYR A 137     1838   1656   1340     14    -17   -502
ATOM   2180  O   TYR A 137      13.128  -7.711  -3.527  1.00 14.55           O  
ANISOU 2180  O   TYR A 137     2057   1915   1557    -19    -30   -485
ATOM   2181  CB  TYR A 137      12.958  -4.828  -2.612  1.00 12.23           C  
ANISOU 2181  CB  TYR A 137     1728   1639   1278     37     22   -417
ATOM   2182  CG  TYR A 137      13.270  -3.600  -1.769  1.00 12.78           C  
ANISOU 2182  CG  TYR A 137     1770   1761   1326     55     47   -387
ATOM   2183  CD1 TYR A 137      14.432  -3.532  -0.968  1.00 15.61           C  
ANISOU 2183  CD1 TYR A 137     2112   2190   1631     63     58   -395
ATOM   2184  CD2 TYR A 137      12.369  -2.514  -1.774  1.00 12.99           C  
ANISOU 2184  CD2 TYR A 137     1784   1769   1381     59     58   -347
ATOM   2185  CE1 TYR A 137      14.695  -2.383  -0.196  1.00 16.72           C  
ANISOU 2185  CE1 TYR A 137     2224   2379   1750     72     82   -361
ATOM   2186  CE2 TYR A 137      12.627  -1.372  -0.995  1.00 13.14           C  
ANISOU 2186  CE2 TYR A 137     1776   1835   1382     66     79   -317
ATOM   2187  CZ  TYR A 137      13.790  -1.305  -0.205  1.00 19.51           C  
ANISOU 2187  CZ  TYR A 137     2566   2710   2138     71     92   -322
ATOM   2188  OH  TYR A 137      14.034  -0.199   0.554  1.00 19.40           O  
ANISOU 2188  OH  TYR A 137     2523   2743   2104     71    113   -286
ATOM   2189  H   TYR A 137      14.406  -3.906  -4.550  1.00 11.21           H  
ATOM   2190  HA  TYR A 137      14.764  -5.995  -2.476  1.00 10.85           H  
ATOM   2191  HB3 TYR A 137      12.393  -5.518  -1.986  1.00 12.23           H  
ATOM   2192  HB2 TYR A 137      12.274  -4.515  -3.398  1.00 12.23           H  
ATOM   2193  HD1 TYR A 137      15.132  -4.354  -0.940  1.00 15.61           H  
ATOM   2194  HD2 TYR A 137      11.475  -2.552  -2.380  1.00 12.99           H  
ATOM   2195  HE1 TYR A 137      15.587  -2.340   0.412  1.00 16.72           H  
ATOM   2196  HE2 TYR A 137      11.932  -0.546  -1.010  1.00 13.14           H  
ATOM   2197  HH  TYR A 137      14.849  -0.261   1.057  1.00 19.40           H  
ATOM   2198  N   GLY A 138      13.727  -6.652  -5.448  1.00 10.92           N  
ANISOU 2198  N   GLY A 138     1643   1358   1147     18    -27   -533
ATOM   2199  CA  GLY A 138      13.265  -7.659  -6.404  1.00 11.47           C  
ANISOU 2199  CA  GLY A 138     1738   1375   1244    -23    -53   -545
ATOM   2200  C   GLY A 138      11.764  -7.542  -6.728  1.00 12.65           C  
ANISOU 2200  C   GLY A 138     1871   1508   1425    -55    -54   -487
ATOM   2201  O   GLY A 138      11.233  -8.440  -7.381  1.00 14.34           O  
ANISOU 2201  O   GLY A 138     2080   1725   1644    -97    -72   -479
ATOM   2202  H   GLY A 138      14.151  -5.823  -5.840  1.00 10.92           H  
ATOM   2203  HA3 GLY A 138      13.481  -8.663  -6.033  1.00 11.47           H  
ATOM   2204  HA2 GLY A 138      13.830  -7.536  -7.328  1.00 11.47           H  
ATOM   2205  N   ILE A 139      11.082  -6.471  -6.282  1.00  9.70           N  
ANISOU 2205  N   ILE A 139     1487   1125   1071    -35    -36   -448
ATOM   2206  CA  ILE A 139       9.641  -6.254  -6.452  1.00  9.53           C  
ANISOU 2206  CA  ILE A 139     1453   1091   1076    -57    -33   -395
ATOM   2207  C   ILE A 139       9.338  -5.290  -7.629  1.00 11.82           C  
ANISOU 2207  C   ILE A 139     1765   1320   1405    -46    -29   -382
ATOM   2208  O   ILE A 139      10.225  -4.529  -8.019  1.00 10.79           O  
ANISOU 2208  O   ILE A 139     1650   1172   1279    -10    -24   -403
ATOM   2209  CB  ILE A 139       9.009  -5.674  -5.151  1.00 10.58           C  
ANISOU 2209  CB  ILE A 139     1552   1280   1190    -49    -17   -352
ATOM   2210  CG1 ILE A 139       9.452  -4.238  -4.773  1.00  9.50           C  
ANISOU 2210  CG1 ILE A 139     1407   1151   1050    -12      2   -342
ATOM   2211  CG2 ILE A 139       9.194  -6.668  -3.987  1.00 11.18           C  
ANISOU 2211  CG2 ILE A 139     1607   1416   1226    -60    -24   -357
ATOM   2212  CD1 ILE A 139       8.833  -3.707  -3.475  1.00 11.02           C  
ANISOU 2212  CD1 ILE A 139     1573   1385   1230    -10     16   -297
ATOM   2213  H   ILE A 139      11.582  -5.742  -5.791  1.00  9.70           H  
ATOM   2214  HA  ILE A 139       9.183  -7.222  -6.640  1.00  9.53           H  
ATOM   2215  HB  ILE A 139       7.940  -5.608  -5.335  1.00 10.58           H  
ATOM   2216 HG13 ILE A 139       9.206  -3.535  -5.567  1.00  9.50           H  
ATOM   2217 HG12 ILE A 139      10.531  -4.209  -4.671  1.00  9.50           H  
ATOM   2218 HG21 ILE A 139       8.601  -6.390  -3.118  1.00 11.18           H  
ATOM   2219 HG22 ILE A 139       8.875  -7.670  -4.275  1.00 11.18           H  
ATOM   2220 HG23 ILE A 139      10.236  -6.730  -3.669  1.00 11.18           H  
ATOM   2221 HD11 ILE A 139       9.008  -2.638  -3.370  1.00 11.02           H  
ATOM   2222 HD12 ILE A 139       7.756  -3.875  -3.448  1.00 11.02           H  
ATOM   2223 HD13 ILE A 139       9.277  -4.189  -2.605  1.00 11.02           H  
ATOM   2224  N   PRO A 140       8.090  -5.294  -8.157  1.00 10.91           N  
ANISOU 2224  N   PRO A 140     1648   1183   1314    -69    -29   -344
ATOM   2225  CA  PRO A 140       7.622  -4.270  -9.113  1.00 11.91           C  
ANISOU 2225  CA  PRO A 140     1797   1258   1471    -57    -26   -327
ATOM   2226  C   PRO A 140       7.443  -2.873  -8.493  1.00 11.73           C  
ANISOU 2226  C   PRO A 140     1757   1256   1446    -24    -10   -301
ATOM   2227  O   PRO A 140       7.036  -2.763  -7.335  1.00 10.04           O  
ANISOU 2227  O   PRO A 140     1513   1090   1211    -21      1   -283
ATOM   2228  CB  PRO A 140       6.262  -4.806  -9.608  1.00 14.42           C  
ANISOU 2228  CB  PRO A 140     2113   1558   1807    -98    -30   -293
ATOM   2229  CG  PRO A 140       6.263  -6.279  -9.254  1.00 18.65           C  
ANISOU 2229  CG  PRO A 140     2630   2129   2327   -132    -39   -303
ATOM   2230  CD  PRO A 140       7.061  -6.313  -7.961  1.00 13.61           C  
ANISOU 2230  CD  PRO A 140     1969   1545   1655   -107    -33   -317
ATOM   2231  HA  PRO A 140       8.326  -4.231  -9.945  1.00 11.91           H  
ATOM   2232  HB3 PRO A 140       6.111  -4.641 -10.675  1.00 14.42           H  
ATOM   2233  HB2 PRO A 140       5.431  -4.324  -9.087  1.00 14.42           H  
ATOM   2234  HG3 PRO A 140       6.795  -6.838 -10.023  1.00 18.65           H  
ATOM   2235  HG2 PRO A 140       5.266  -6.705  -9.162  1.00 18.65           H  
ATOM   2236  HD2 PRO A 140       6.436  -6.029  -7.112  1.00 13.61           H  
ATOM   2237  HD3 PRO A 140       7.435  -7.321  -7.794  1.00 13.61           H  
ATOM   2238  N   PHE A 141       7.694  -1.844  -9.317  1.00  9.76           N  
ANISOU 2238  N   PHE A 141     1526    968   1216      1    -10   -300
ATOM   2239  CA  PHE A 141       7.232  -0.478  -9.085  1.00  9.27           C  
ANISOU 2239  CA  PHE A 141     1449    919   1156     27      0   -275
ATOM   2240  C   PHE A 141       6.003  -0.199  -9.966  1.00 10.52           C  
ANISOU 2240  C   PHE A 141     1624   1038   1336     15     -4   -242
ATOM   2241  O   PHE A 141       6.046  -0.495 -11.161  1.00 11.01           O  
ANISOU 2241  O   PHE A 141     1718   1048   1418     13    -16   -248
ATOM   2242  CB  PHE A 141       8.370   0.526  -9.366  1.00 10.71           C  
ANISOU 2242  CB  PHE A 141     1633   1097   1338     72      1   -302
ATOM   2243  CG  PHE A 141       7.971   1.986  -9.224  1.00 10.78           C  
ANISOU 2243  CG  PHE A 141     1626   1116   1353     96      6   -276
ATOM   2244  CD1 PHE A 141       7.517   2.466  -7.980  1.00 10.24           C  
ANISOU 2244  CD1 PHE A 141     1526   1094   1271     87     18   -249
ATOM   2245  CD2 PHE A 141       7.973   2.854 -10.335  1.00 11.46           C  
ANISOU 2245  CD2 PHE A 141     1730   1164   1460    125     -3   -276
ATOM   2246  CE1 PHE A 141       7.083   3.776  -7.856  1.00 11.14           C  
ANISOU 2246  CE1 PHE A 141     1624   1217   1390    102     19   -228
ATOM   2247  CE2 PHE A 141       7.573   4.174 -10.178  1.00 12.73           C  
ANISOU 2247  CE2 PHE A 141     1872   1341   1625    145     -2   -253
ATOM   2248  CZ  PHE A 141       7.120   4.630  -8.947  1.00 10.58           C  
ANISOU 2248  CZ  PHE A 141     1567   1117   1338    130      8   -230
ATOM   2249  H   PHE A 141       8.039  -2.033 -10.249  1.00  9.76           H  
ATOM   2250  HA  PHE A 141       6.942  -0.364  -8.041  1.00  9.27           H  
ATOM   2251  HB3 PHE A 141       8.790   0.358 -10.359  1.00 10.71           H  
ATOM   2252  HB2 PHE A 141       9.185   0.350  -8.666  1.00 10.71           H  
ATOM   2253  HD1 PHE A 141       7.484   1.804  -7.130  1.00 10.24           H  
ATOM   2254  HD2 PHE A 141       8.279   2.501 -11.307  1.00 11.46           H  
ATOM   2255  HE1 PHE A 141       6.720   4.133  -6.906  1.00 11.14           H  
ATOM   2256  HE2 PHE A 141       7.593   4.845 -11.023  1.00 12.73           H  
ATOM   2257  HZ  PHE A 141       6.789   5.652  -8.837  1.00 10.58           H  
ATOM   2258  N   ILE A 142       4.955   0.392  -9.369  1.00  8.03           N  
ANISOU 2258  N   ILE A 142     1291    744   1017      9      4   -208
ATOM   2259  CA  ILE A 142       3.741   0.817 -10.067  1.00  8.30           C  
ANISOU 2259  CA  ILE A 142     1339    750   1063      1      2   -178
ATOM   2260  C   ILE A 142       3.484   2.303  -9.753  1.00  8.82           C  
ANISOU 2260  C   ILE A 142     1394    831   1127     25      4   -162
ATOM   2261  O   ILE A 142       3.491   2.700  -8.587  1.00  8.26           O  
ANISOU 2261  O   ILE A 142     1299    798   1044     27     11   -157
ATOM   2262  CB  ILE A 142       2.491  -0.020  -9.645  1.00 11.11           C  
ANISOU 2262  CB  ILE A 142     1688   1120   1414    -33      8   -155
ATOM   2263  CG1 ILE A 142       2.681  -1.545  -9.851  1.00 12.24           C  
ANISOU 2263  CG1 ILE A 142     1836   1256   1561    -64      3   -170
ATOM   2264  CG2 ILE A 142       1.176   0.435 -10.318  1.00 10.00           C  
ANISOU 2264  CG2 ILE A 142     1560    961   1279    -40     10   -123
ATOM   2265  CD1 ILE A 142       2.747  -2.012 -11.313  1.00 22.28           C  
ANISOU 2265  CD1 ILE A 142     3142   2471   2852    -82     -9   -173
ATOM   2266  H   ILE A 142       4.995   0.606  -8.380  1.00  8.03           H  
ATOM   2267  HA  ILE A 142       3.874   0.727 -11.146  1.00  8.30           H  
ATOM   2268  HB  ILE A 142       2.355   0.121  -8.571  1.00 11.11           H  
ATOM   2269 HG13 ILE A 142       1.855  -2.067  -9.368  1.00 12.24           H  
ATOM   2270 HG12 ILE A 142       3.574  -1.889  -9.331  1.00 12.24           H  
ATOM   2271 HG21 ILE A 142       0.337  -0.183 -10.000  1.00 10.00           H  
ATOM   2272 HG22 ILE A 142       0.921   1.463 -10.074  1.00 10.00           H  
ATOM   2273 HG23 ILE A 142       1.240   0.371 -11.405  1.00 10.00           H  
ATOM   2274 HD11 ILE A 142       3.168  -3.016 -11.375  1.00 22.28           H  
ATOM   2275 HD12 ILE A 142       1.753  -2.046 -11.760  1.00 22.28           H  
ATOM   2276 HD13 ILE A 142       3.368  -1.361 -11.927  1.00 22.28           H  
ATOM   2277  N   GLU A 143       3.247   3.084 -10.817  1.00  7.90           N  
ANISOU 2277  N   GLU A 143     1297    683   1023     40     -6   -151
ATOM   2278  CA  GLU A 143       2.887   4.500 -10.775  1.00  8.64           C  
ANISOU 2278  CA  GLU A 143     1380    788   1114     59     -9   -134
ATOM   2279  C   GLU A 143       1.360   4.619 -10.693  1.00  9.35           C  
ANISOU 2279  C   GLU A 143     1476    880   1197     37     -6   -105
ATOM   2280  O   GLU A 143       0.673   4.075 -11.559  1.00  8.71           O  
ANISOU 2280  O   GLU A 143     1419    773   1120     21     -7    -91
ATOM   2281  CB  GLU A 143       3.432   5.183 -12.048  1.00  9.45           C  
ANISOU 2281  CB  GLU A 143     1502    860   1231     89    -24   -135
ATOM   2282  CG  GLU A 143       4.972   5.163 -12.124  1.00 12.69           C  
ANISOU 2282  CG  GLU A 143     1910   1264   1648    119    -27   -169
ATOM   2283  CD  GLU A 143       5.528   5.656 -13.464  1.00 14.77           C  
ANISOU 2283  CD  GLU A 143     2194   1490   1927    158    -43   -170
ATOM   2284  OE1 GLU A 143       6.260   4.870 -14.104  1.00 19.00           O  
ANISOU 2284  OE1 GLU A 143     2760   1982   2477    169    -51   -190
ATOM   2285  OE2 GLU A 143       5.223   6.809 -13.837  1.00 16.82           O1-
ANISOU 2285  OE2 GLU A 143     2439   1766   2186    180    -51   -154
ATOM   2286  H   GLU A 143       3.255   2.671 -11.742  1.00  7.90           H  
ATOM   2287  HA  GLU A 143       3.339   4.975  -9.902  1.00  8.64           H  
ATOM   2288  HB3 GLU A 143       3.078   6.211 -12.098  1.00  9.45           H  
ATOM   2289  HB2 GLU A 143       3.021   4.690 -12.930  1.00  9.45           H  
ATOM   2290  HG3 GLU A 143       5.343   4.154 -11.937  1.00 12.69           H  
ATOM   2291  HG2 GLU A 143       5.379   5.789 -11.329  1.00 12.69           H  
ATOM   2292  N   THR A 144       0.863   5.302  -9.649  1.00  6.51           N  
ANISOU 2292  N   THR A 144     1097    550    825     34     -2    -97
ATOM   2293  CA  THR A 144      -0.565   5.395  -9.345  1.00  6.37           C  
ANISOU 2293  CA  THR A 144     1087    534    798     19      1    -76
ATOM   2294  C   THR A 144      -1.023   6.842  -9.088  1.00  6.65           C  
ANISOU 2294  C   THR A 144     1121    579    828     29     -9    -67
ATOM   2295  O   THR A 144      -0.231   7.712  -8.734  1.00  7.03           O  
ANISOU 2295  O   THR A 144     1151    642    880     41    -16    -74
ATOM   2296  CB  THR A 144      -0.950   4.530  -8.104  1.00  6.57           C  
ANISOU 2296  CB  THR A 144     1100    582    816      4     14    -76
ATOM   2297  OG1 THR A 144      -0.548   5.089  -6.867  1.00  6.17           O  
ANISOU 2297  OG1 THR A 144     1029    555    761      8     14    -82
ATOM   2298  CG2 THR A 144      -0.450   3.083  -8.166  1.00  7.22           C  
ANISOU 2298  CG2 THR A 144     1179    665    901    -10     22    -85
ATOM   2299  H   THR A 144       1.487   5.735  -8.979  1.00  6.51           H  
ATOM   2300  HA  THR A 144      -1.128   5.038 -10.205  1.00  6.37           H  
ATOM   2301  HB  THR A 144      -2.039   4.479  -8.066  1.00  6.57           H  
ATOM   2302  HG1 THR A 144      -1.049   5.894  -6.708  1.00  6.17           H  
ATOM   2303 HG21 THR A 144      -0.864   2.488  -7.351  1.00  7.22           H  
ATOM   2304 HG22 THR A 144      -0.754   2.620  -9.100  1.00  7.22           H  
ATOM   2305 HG23 THR A 144       0.637   3.024  -8.104  1.00  7.22           H  
ATOM   2306  N   SER A 145      -2.335   7.046  -9.235  1.00  5.57           N  
ANISOU 2306  N   SER A 145      997    443    677     20     -9    -51
ATOM   2307  CA  SER A 145      -3.056   8.246  -8.845  1.00  6.05           C  
ANISOU 2307  CA  SER A 145     1060    509    728     23    -19    -47
ATOM   2308  C   SER A 145      -4.426   7.786  -8.349  1.00  6.47           C  
ANISOU 2308  C   SER A 145     1125    566    768     11     -8    -43
ATOM   2309  O   SER A 145      -5.172   7.171  -9.109  1.00  6.80           O  
ANISOU 2309  O   SER A 145     1183    601    799      8      0    -33
ATOM   2310  CB  SER A 145      -3.145   9.234 -10.030  1.00  6.28           C  
ANISOU 2310  CB  SER A 145     1104    530    754     35    -37    -37
ATOM   2311  OG  SER A 145      -4.079  10.272  -9.812  1.00  6.74           O  
ANISOU 2311  OG  SER A 145     1164    600    796     31    -48    -35
ATOM   2312  H   SER A 145      -2.917   6.278  -9.549  1.00  5.57           H  
ATOM   2313  HA  SER A 145      -2.537   8.739  -8.019  1.00  6.05           H  
ATOM   2314  HB3 SER A 145      -3.454   8.724 -10.936  1.00  6.28           H  
ATOM   2315  HB2 SER A 145      -2.168   9.674 -10.234  1.00  6.28           H  
ATOM   2316  HG  SER A 145      -3.633  10.995  -9.352  1.00  6.74           H  
ATOM   2317  N   ALA A 146      -4.740   8.128  -7.095  1.00  6.04           N  
ANISOU 2317  N   ALA A 146     1062    522    711      6     -6    -49
ATOM   2318  CA  ALA A 146      -6.067   7.968  -6.515  1.00  5.90           C  
ANISOU 2318  CA  ALA A 146     1058    503    679      5      2    -49
ATOM   2319  C   ALA A 146      -7.054   9.065  -6.953  1.00  8.40           C  
ANISOU 2319  C   ALA A 146     1396    817    977      8    -10    -48
ATOM   2320  O   ALA A 146      -8.250   8.892  -6.743  1.00  7.98           O  
ANISOU 2320  O   ALA A 146     1360    767    906     12      0    -48
ATOM   2321  CB  ALA A 146      -5.941   7.944  -4.992  1.00  7.19           C  
ANISOU 2321  CB  ALA A 146     1215    668    847      0      1    -55
ATOM   2322  H   ALA A 146      -4.072   8.644  -6.535  1.00  6.04           H  
ATOM   2323  HA  ALA A 146      -6.470   7.005  -6.834  1.00  5.90           H  
ATOM   2324  HB1 ALA A 146      -6.922   7.815  -4.541  1.00  7.19           H  
ATOM   2325  HB2 ALA A 146      -5.313   7.120  -4.658  1.00  7.19           H  
ATOM   2326  HB3 ALA A 146      -5.515   8.869  -4.607  1.00  7.19           H  
ATOM   2327  N   LYS A 147      -6.568  10.161  -7.560  1.00  6.64           N  
ANISOU 2327  N   LYS A 147     1171    595    755      9    -31    -47
ATOM   2328  CA  LYS A 147      -7.417  11.216  -8.113  1.00  6.98           C  
ANISOU 2328  CA  LYS A 147     1234    640    777     12    -46    -45
ATOM   2329  C   LYS A 147      -8.081  10.788  -9.435  1.00  8.12           C  
ANISOU 2329  C   LYS A 147     1397    784    904     18    -39    -30
ATOM   2330  O   LYS A 147      -9.280  11.010  -9.602  1.00  9.10           O  
ANISOU 2330  O   LYS A 147     1542    914   1000     20    -35    -30
ATOM   2331  CB  LYS A 147      -6.600  12.516  -8.255  1.00  8.20           C  
ANISOU 2331  CB  LYS A 147     1375    803    937     12    -74    -45
ATOM   2332  CG  LYS A 147      -7.430  13.735  -8.700  1.00  9.40           C  
ANISOU 2332  CG  LYS A 147     1547    963   1064     13    -96    -45
ATOM   2333  CD  LYS A 147      -6.605  15.027  -8.722  1.00 16.79           C  
ANISOU 2333  CD  LYS A 147     2460   1914   2007      9   -125    -47
ATOM   2334  CE  LYS A 147      -7.467  16.280  -8.929  1.00 27.11           C  
ANISOU 2334  CE  LYS A 147     3784   3232   3286      7   -153    -49
ATOM   2335  NZ  LYS A 147      -6.649  17.505  -8.938  1.00 40.68           N1+
ANISOU 2335  NZ  LYS A 147     5472   4973   5013      6   -184    -47
ATOM   2336  H   LYS A 147      -5.571  10.261  -7.693  1.00  6.64           H  
ATOM   2337  HA  LYS A 147      -8.213  11.415  -7.399  1.00  6.98           H  
ATOM   2338  HB3 LYS A 147      -5.775  12.364  -8.950  1.00  8.20           H  
ATOM   2339  HB2 LYS A 147      -6.147  12.744  -7.290  1.00  8.20           H  
ATOM   2340  HG3 LYS A 147      -8.282  13.857  -8.032  1.00  9.40           H  
ATOM   2341  HG2 LYS A 147      -7.843  13.568  -9.695  1.00  9.40           H  
ATOM   2342  HD3 LYS A 147      -5.885  14.955  -9.537  1.00 16.79           H  
ATOM   2343  HD2 LYS A 147      -6.028  15.112  -7.799  1.00 16.79           H  
ATOM   2344  HE3 LYS A 147      -8.204  16.366  -8.131  1.00 27.11           H  
ATOM   2345  HE2 LYS A 147      -8.014  16.213  -9.870  1.00 27.11           H  
ATOM   2346  HZ1 LYS A 147      -5.959  17.449  -9.677  1.00 40.68           H  
ATOM   2347  HZ2 LYS A 147      -7.242  18.308  -9.092  1.00 40.68           H  
ATOM   2348  HZ3 LYS A 147      -6.176  17.601  -8.051  1.00 40.68           H  
ATOM   2349  N   THR A 148      -7.286  10.185 -10.333  1.00  6.38           N  
ANISOU 2349  N   THR A 148     1172    555    698     21    -35    -17
ATOM   2350  CA  THR A 148      -7.681   9.817 -11.697  1.00  6.65           C  
ANISOU 2350  CA  THR A 148     1226    583    719     22    -30      4
ATOM   2351  C   THR A 148      -7.932   8.300 -11.872  1.00  6.84           C  
ANISOU 2351  C   THR A 148     1249    605    745      9     -3     11
ATOM   2352  O   THR A 148      -8.404   7.899 -12.935  1.00  6.73           O  
ANISOU 2352  O   THR A 148     1251    590    718      1      5     33
ATOM   2353  CB  THR A 148      -6.576  10.247 -12.705  1.00  7.65           C  
ANISOU 2353  CB  THR A 148     1355    693    860     33    -49     17
ATOM   2354  OG1 THR A 148      -5.393   9.479 -12.570  1.00  7.00           O  
ANISOU 2354  OG1 THR A 148     1256    597    807     33    -41      8
ATOM   2355  CG2 THR A 148      -6.209  11.738 -12.609  1.00  8.37           C  
ANISOU 2355  CG2 THR A 148     1437    795    948     47    -78     12
ATOM   2356  H   THR A 148      -6.313  10.036 -10.100  1.00  6.38           H  
ATOM   2357  HA  THR A 148      -8.605  10.329 -11.970  1.00  6.65           H  
ATOM   2358  HB  THR A 148      -6.946  10.070 -13.716  1.00  7.65           H  
ATOM   2359  HG1 THR A 148      -4.957   9.739 -11.752  1.00  7.00           H  
ATOM   2360 HG21 THR A 148      -5.491  12.015 -13.381  1.00  8.37           H  
ATOM   2361 HG22 THR A 148      -7.091  12.365 -12.741  1.00  8.37           H  
ATOM   2362 HG23 THR A 148      -5.766  11.989 -11.645  1.00  8.37           H  
ATOM   2363  N   ARG A 149      -7.621   7.493 -10.840  1.00  6.80           N  
ANISOU 2363  N   ARG A 149     1224    603    758      4      9     -3
ATOM   2364  CA  ARG A 149      -7.703   6.027 -10.802  1.00  7.18           C  
ANISOU 2364  CA  ARG A 149     1262    655    812    -10     31      0
ATOM   2365  C   ARG A 149      -6.642   5.316 -11.677  1.00  7.61           C  
ANISOU 2365  C   ARG A 149     1314    688    890    -19     27      4
ATOM   2366  O   ARG A 149      -6.835   4.156 -12.042  1.00  7.36           O  
ANISOU 2366  O   ARG A 149     1272    658    866    -36     40      5
ATOM   2367  CB  ARG A 149      -9.154   5.528 -11.039  1.00 10.56           C  
ANISOU 2367  CB  ARG A 149     1698   1100   1214    -17     50     14
ATOM   2368  CG  ARG A 149      -9.490   4.182 -10.350  1.00 15.26           C  
ANISOU 2368  CG  ARG A 149     2271   1718   1809    -19     72      5
ATOM   2369  CD  ARG A 149     -10.842   3.561 -10.746  1.00 17.10           C  
ANISOU 2369  CD  ARG A 149     2505   1978   2014    -22     95     18
ATOM   2370  NE  ARG A 149     -11.979   4.481 -10.562  1.00 19.29           N  
ANISOU 2370  NE  ARG A 149     2801   2266   2260     -3     94     11
ATOM   2371  CZ  ARG A 149     -12.717   5.090 -11.509  1.00 26.24           C  
ANISOU 2371  CZ  ARG A 149     3697   3164   3107     -5    104     27
ATOM   2372  NH1 ARG A 149     -12.520   4.888 -12.820  1.00 19.50           N  
ANISOU 2372  NH1 ARG A 149     2843   2316   2251    -29    116     57
ATOM   2373  NH2 ARG A 149     -13.688   5.927 -11.127  1.00 24.15           N1+
ANISOU 2373  NH2 ARG A 149     3452   2912   2812     14    102     14
ATOM   2374  H   ARG A 149      -7.236   7.915 -10.007  1.00  6.80           H  
ATOM   2375  HA  ARG A 149      -7.451   5.788  -9.769  1.00  7.18           H  
ATOM   2376  HB3 ARG A 149      -9.362   5.468 -12.108  1.00 10.56           H  
ATOM   2377  HB2 ARG A 149      -9.844   6.275 -10.646  1.00 10.56           H  
ATOM   2378  HG3 ARG A 149      -9.373   4.221  -9.268  1.00 15.26           H  
ATOM   2379  HG2 ARG A 149      -8.744   3.463 -10.680  1.00 15.26           H  
ATOM   2380  HD3 ARG A 149     -11.049   2.771 -10.024  1.00 17.10           H  
ATOM   2381  HD2 ARG A 149     -10.804   3.062 -11.713  1.00 17.10           H  
ATOM   2382  HE  ARG A 149     -12.162   4.724  -9.597  1.00 19.29           H  
ATOM   2383 HH12 ARG A 149     -13.103   5.352 -13.502  1.00 19.50           H  
ATOM   2384 HH11 ARG A 149     -11.820   4.228 -13.133  1.00 19.50           H  
ATOM   2385 HH22 ARG A 149     -14.282   6.366 -11.820  1.00 24.15           H  
ATOM   2386 HH21 ARG A 149     -13.905   6.049 -10.147  1.00 24.15           H  
ATOM   2387  N   GLN A 150      -5.514   5.995 -11.969  1.00  5.87           N  
ANISOU 2387  N   GLN A 150     1102    447    682     -7      7      3
ATOM   2388  CA  GLN A 150      -4.330   5.397 -12.597  1.00  5.77           C  
ANISOU 2388  CA  GLN A 150     1087    416    689     -9      2     -1
ATOM   2389  C   GLN A 150      -3.712   4.350 -11.659  1.00  7.07           C  
ANISOU 2389  C   GLN A 150     1233    584    869    -18     12    -22
ATOM   2390  O   GLN A 150      -3.528   4.643 -10.478  1.00  5.94           O  
ANISOU 2390  O   GLN A 150     1070    461    724    -10     13    -36
ATOM   2391  CB  GLN A 150      -3.295   6.501 -12.910  1.00  7.21           C  
ANISOU 2391  CB  GLN A 150     1275    579    885     18    -20     -7
ATOM   2392  CG  GLN A 150      -2.007   6.022 -13.621  1.00  6.86           C  
ANISOU 2392  CG  GLN A 150     1232    510    865     26    -25    -22
ATOM   2393  CD  GLN A 150      -0.903   7.084 -13.656  1.00 11.19           C  
ANISOU 2393  CD  GLN A 150     1777   1053   1423     61    -44    -30
ATOM   2394  OE1 GLN A 150      -1.162   8.279 -13.522  1.00 12.74           O  
ANISOU 2394  OE1 GLN A 150     1977   1253   1610     76    -58    -16
ATOM   2395  NE2 GLN A 150       0.342   6.648 -13.854  1.00 11.44           N  
ANISOU 2395  NE2 GLN A 150     1801   1074   1471     76    -45    -54
ATOM   2396  H   GLN A 150      -5.416   6.947 -11.646  1.00  5.87           H  
ATOM   2397  HA  GLN A 150      -4.637   4.922 -13.531  1.00  5.77           H  
ATOM   2398  HB3 GLN A 150      -2.999   6.955 -11.969  1.00  7.21           H  
ATOM   2399  HB2 GLN A 150      -3.764   7.288 -13.502  1.00  7.21           H  
ATOM   2400  HG3 GLN A 150      -2.236   5.710 -14.640  1.00  6.86           H  
ATOM   2401  HG2 GLN A 150      -1.588   5.151 -13.117  1.00  6.86           H  
ATOM   2402 HE22 GLN A 150       1.110   7.306 -13.912  1.00 11.44           H  
ATOM   2403 HE21 GLN A 150       0.529   5.661 -13.968  1.00 11.44           H  
ATOM   2404  N   GLY A 151      -3.379   3.176 -12.217  1.00  6.44           N  
ANISOU 2404  N   GLY A 151     1157    489    800    -38     17    -21
ATOM   2405  CA  GLY A 151      -2.591   2.119 -11.579  1.00  6.83           C  
ANISOU 2405  CA  GLY A 151     1189    547    860    -48     21    -42
ATOM   2406  C   GLY A 151      -3.179   1.524 -10.287  1.00  7.07           C  
ANISOU 2406  C   GLY A 151     1193    614    878    -56     35    -45
ATOM   2407  O   GLY A 151      -2.479   0.743  -9.646  1.00  6.93           O  
ANISOU 2407  O   GLY A 151     1159    608    865    -62     36    -61
ATOM   2408  H   GLY A 151      -3.590   3.033 -13.194  1.00  6.44           H  
ATOM   2409  HA3 GLY A 151      -1.592   2.502 -11.370  1.00  6.83           H  
ATOM   2410  HA2 GLY A 151      -2.467   1.314 -12.301  1.00  6.83           H  
ATOM   2411  N   VAL A 152      -4.416   1.877  -9.887  1.00  6.14           N  
ANISOU 2411  N   VAL A 152     1072    515    744    -53     45    -32
ATOM   2412  CA  VAL A 152      -5.065   1.411  -8.658  1.00  6.47           C  
ANISOU 2412  CA  VAL A 152     1092    588    778    -50     56    -36
ATOM   2413  C   VAL A 152      -5.304  -0.107  -8.702  1.00  7.41           C  
ANISOU 2413  C   VAL A 152     1191    724    899    -72     66    -34
ATOM   2414  O   VAL A 152      -4.822  -0.818  -7.820  1.00  7.23           O  
ANISOU 2414  O   VAL A 152     1150    719    880    -73     64    -46
ATOM   2415  CB  VAL A 152      -6.414   2.146  -8.393  1.00  8.35           C  
ANISOU 2415  CB  VAL A 152     1336    838    998    -35     64    -28
ATOM   2416  CG1 VAL A 152      -7.256   1.545  -7.245  1.00  8.30           C  
ANISOU 2416  CG1 VAL A 152     1311    858    986    -26     75    -32
ATOM   2417  CG2 VAL A 152      -6.184   3.645  -8.133  1.00  8.60           C  
ANISOU 2417  CG2 VAL A 152     1381    856   1029    -19     49    -34
ATOM   2418  H   VAL A 152      -4.939   2.539 -10.442  1.00  6.14           H  
ATOM   2419  HA  VAL A 152      -4.389   1.621  -7.825  1.00  6.47           H  
ATOM   2420  HB  VAL A 152      -7.021   2.077  -9.297  1.00  8.35           H  
ATOM   2421 HG11 VAL A 152      -8.140   2.145  -7.053  1.00  8.30           H  
ATOM   2422 HG12 VAL A 152      -7.621   0.545  -7.476  1.00  8.30           H  
ATOM   2423 HG13 VAL A 152      -6.686   1.491  -6.316  1.00  8.30           H  
ATOM   2424 HG21 VAL A 152      -7.124   4.170  -7.970  1.00  8.60           H  
ATOM   2425 HG22 VAL A 152      -5.562   3.806  -7.253  1.00  8.60           H  
ATOM   2426 HG23 VAL A 152      -5.691   4.129  -8.975  1.00  8.60           H  
ATOM   2427  N   ASP A 153      -5.981  -0.569  -9.768  1.00  6.73           N  
ANISOU 2427  N   ASP A 153     1110    639    810    -94     75    -17
ATOM   2428  CA  ASP A 153      -6.201  -1.987 -10.057  1.00  7.22           C  
ANISOU 2428  CA  ASP A 153     1148    719    875   -124     81    -15
ATOM   2429  C   ASP A 153      -4.880  -2.731 -10.308  1.00  9.04           C  
ANISOU 2429  C   ASP A 153     1381    928   1123   -141     65    -33
ATOM   2430  O   ASP A 153      -4.752  -3.855  -9.839  1.00  8.95           O  
ANISOU 2430  O   ASP A 153     1345    941   1113   -154     63    -43
ATOM   2431  CB  ASP A 153      -7.190  -2.251 -11.223  1.00  9.40           C  
ANISOU 2431  CB  ASP A 153     1428    997   1145   -152     94     11
ATOM   2432  CG  ASP A 153      -8.577  -1.584 -11.140  1.00 13.75           C  
ANISOU 2432  CG  ASP A 153     1968   1584   1672   -137    115     25
ATOM   2433  OD1 ASP A 153      -8.970  -1.109 -10.050  1.00 14.04           O  
ANISOU 2433  OD1 ASP A 153     1990   1644   1700   -107    120     13
ATOM   2434  OD2 ASP A 153      -9.289  -1.660 -12.165  1.00 15.82           O1-
ANISOU 2434  OD2 ASP A 153     2239   1850   1922   -156    128     49
ATOM   2435  H   ASP A 153      -6.349   0.084 -10.445  1.00  6.73           H  
ATOM   2436  HA  ASP A 153      -6.639  -2.425  -9.157  1.00  7.22           H  
ATOM   2437  HB3 ASP A 153      -7.358  -3.326 -11.308  1.00  9.40           H  
ATOM   2438  HB2 ASP A 153      -6.731  -1.930 -12.160  1.00  9.40           H  
ATOM   2439  N   ASP A 154      -3.909  -2.087 -10.981  1.00  7.23           N  
ANISOU 2439  N   ASP A 154     1183    656    906   -137     51    -38
ATOM   2440  CA  ASP A 154      -2.575  -2.642 -11.244  1.00  7.83           C  
ANISOU 2440  CA  ASP A 154     1267    710    998   -148     36    -62
ATOM   2441  C   ASP A 154      -1.779  -2.937  -9.964  1.00  9.31           C  
ANISOU 2441  C   ASP A 154     1431    928   1179   -131     33    -86
ATOM   2442  O   ASP A 154      -1.245  -4.036  -9.853  1.00  8.26           O  
ANISOU 2442  O   ASP A 154     1287    805   1047   -149     26   -103
ATOM   2443  CB  ASP A 154      -1.720  -1.797 -12.224  1.00  8.80           C  
ANISOU 2443  CB  ASP A 154     1425    785   1134   -130     22    -69
ATOM   2444  CG  ASP A 154      -2.359  -1.481 -13.589  1.00  9.91           C  
ANISOU 2444  CG  ASP A 154     1597    885   1282   -147     19    -44
ATOM   2445  OD1 ASP A 154      -3.260  -2.231 -14.026  1.00 10.96           O  
ANISOU 2445  OD1 ASP A 154     1725   1026   1414   -184     28    -24
ATOM   2446  OD2 ASP A 154      -1.822  -0.563 -14.248  1.00 12.47           O1-
ANISOU 2446  OD2 ASP A 154     1948   1176   1613   -122      8    -42
ATOM   2447  H   ASP A 154      -4.084  -1.158 -11.335  1.00  7.23           H  
ATOM   2448  HA  ASP A 154      -2.737  -3.611 -11.718  1.00  7.83           H  
ATOM   2449  HB3 ASP A 154      -0.783  -2.319 -12.424  1.00  8.80           H  
ATOM   2450  HB2 ASP A 154      -1.457  -0.851 -11.748  1.00  8.80           H  
ATOM   2451  N   ALA A 155      -1.749  -1.987  -9.014  1.00  7.40           N  
ANISOU 2451  N   ALA A 155     1183    701    927   -100     37    -85
ATOM   2452  CA  ALA A 155      -1.061  -2.116  -7.728  1.00  7.32           C  
ANISOU 2452  CA  ALA A 155     1153    719    908    -86     35   -101
ATOM   2453  C   ALA A 155      -1.625  -3.243  -6.849  1.00  8.03           C  
ANISOU 2453  C   ALA A 155     1214    847    988    -97     39    -95
ATOM   2454  O   ALA A 155      -0.850  -4.081  -6.387  1.00  7.85           O  
ANISOU 2454  O   ALA A 155     1177    844    961   -107     31   -110
ATOM   2455  CB  ALA A 155      -1.086  -0.765  -6.996  1.00  8.15           C  
ANISOU 2455  CB  ALA A 155     1260    829   1008    -58     37    -95
ATOM   2456  H   ALA A 155      -2.214  -1.103  -9.182  1.00  7.40           H  
ATOM   2457  HA  ALA A 155      -0.018  -2.358  -7.938  1.00  7.32           H  
ATOM   2458  HB1 ALA A 155      -0.597  -0.831  -6.024  1.00  8.15           H  
ATOM   2459  HB2 ALA A 155      -0.560  -0.002  -7.571  1.00  8.15           H  
ATOM   2460  HB3 ALA A 155      -2.106  -0.413  -6.833  1.00  8.15           H  
ATOM   2461  N   PHE A 156      -2.958  -3.264  -6.668  1.00  6.32           N  
ANISOU 2461  N   PHE A 156      988    645    766    -92     51    -75
ATOM   2462  CA  PHE A 156      -3.656  -4.284  -5.883  1.00  6.91           C  
ANISOU 2462  CA  PHE A 156     1032    761    833    -93     56    -68
ATOM   2463  C   PHE A 156      -3.682  -5.683  -6.528  1.00  8.13           C  
ANISOU 2463  C   PHE A 156     1166    932    991   -128     53    -71
ATOM   2464  O   PHE A 156      -3.540  -6.660  -5.797  1.00  7.87           O  
ANISOU 2464  O   PHE A 156     1106    933    951   -132     45    -77
ATOM   2465  CB  PHE A 156      -5.078  -3.813  -5.510  1.00  7.70           C  
ANISOU 2465  CB  PHE A 156     1128    872    925    -71     70    -51
ATOM   2466  CG  PHE A 156      -5.159  -2.802  -4.374  1.00  7.11           C  
ANISOU 2466  CG  PHE A 156     1068    788    847    -40     69    -50
ATOM   2467  CD1 PHE A 156      -4.821  -3.185  -3.059  1.00  9.52           C  
ANISOU 2467  CD1 PHE A 156     1359   1113   1146    -22     64    -48
ATOM   2468  CD2 PHE A 156      -5.539  -1.465  -4.616  1.00  8.23           C  
ANISOU 2468  CD2 PHE A 156     1237    902    990    -32     69    -49
ATOM   2469  CE1 PHE A 156      -4.904  -2.267  -2.019  1.00  9.71           C  
ANISOU 2469  CE1 PHE A 156     1399   1122   1168      0     62    -44
ATOM   2470  CE2 PHE A 156      -5.606  -0.559  -3.566  1.00  8.74           C  
ANISOU 2470  CE2 PHE A 156     1312    956   1051    -11     65    -48
ATOM   2471  CZ  PHE A 156      -5.299  -0.959  -2.272  1.00  8.03           C  
ANISOU 2471  CZ  PHE A 156     1213    880    959      2     62    -45
ATOM   2472  H   PHE A 156      -3.532  -2.543  -7.086  1.00  6.32           H  
ATOM   2473  HA  PHE A 156      -3.101  -4.406  -4.951  1.00  6.91           H  
ATOM   2474  HB3 PHE A 156      -5.677  -4.673  -5.203  1.00  7.70           H  
ATOM   2475  HB2 PHE A 156      -5.579  -3.406  -6.391  1.00  7.70           H  
ATOM   2476  HD1 PHE A 156      -4.493  -4.191  -2.857  1.00  9.52           H  
ATOM   2477  HD2 PHE A 156      -5.808  -1.142  -5.607  1.00  8.23           H  
ATOM   2478  HE1 PHE A 156      -4.654  -2.569  -1.013  1.00  9.71           H  
ATOM   2479  HE2 PHE A 156      -5.906   0.459  -3.758  1.00  8.74           H  
ATOM   2480  HZ  PHE A 156      -5.362  -0.248  -1.461  1.00  8.03           H  
ATOM   2481  N   TYR A 157      -3.849  -5.772  -7.862  1.00  7.25           N  
ANISOU 2481  N   TYR A 157     1067    799    889   -155     57    -63
ATOM   2482  CA  TYR A 157      -3.902  -7.054  -8.579  1.00  7.69           C  
ANISOU 2482  CA  TYR A 157     1104    868    950   -199     53    -63
ATOM   2483  C   TYR A 157      -2.516  -7.706  -8.708  1.00  9.29           C  
ANISOU 2483  C   TYR A 157     1316   1055   1159   -219     31    -91
ATOM   2484  O   TYR A 157      -2.443  -8.926  -8.598  1.00  8.40           O  
ANISOU 2484  O   TYR A 157     1176    970   1044   -248     21    -98
ATOM   2485  CB  TYR A 157      -4.535  -6.918  -9.982  1.00  9.01           C  
ANISOU 2485  CB  TYR A 157     1289   1010   1125   -229     62    -43
ATOM   2486  CG  TYR A 157      -6.020  -6.589 -10.117  1.00 10.99           C  
ANISOU 2486  CG  TYR A 157     1529   1283   1363   -219     85    -16
ATOM   2487  CD1 TYR A 157      -6.826  -6.178  -9.029  1.00 11.79           C  
ANISOU 2487  CD1 TYR A 157     1616   1414   1450   -176     97    -14
ATOM   2488  CD2 TYR A 157      -6.600  -6.686 -11.399  1.00 12.56           C  
ANISOU 2488  CD2 TYR A 157     1735   1475   1563   -253     96      9
ATOM   2489  CE1 TYR A 157      -8.185  -5.862  -9.230  1.00 14.65           C  
ANISOU 2489  CE1 TYR A 157     1973   1797   1797   -162    119      5
ATOM   2490  CE2 TYR A 157      -7.958  -6.381 -11.600  1.00 14.65           C  
ANISOU 2490  CE2 TYR A 157     1990   1768   1809   -243    121     32
ATOM   2491  CZ  TYR A 157      -8.751  -5.967 -10.516  1.00 17.88           C  
ANISOU 2491  CZ  TYR A 157     2386   2206   2202   -195    132     27
ATOM   2492  OH  TYR A 157     -10.068  -5.676 -10.716  1.00 21.20           O  
ANISOU 2492  OH  TYR A 157     2800   2655   2601   -181    157     44
ATOM   2493  H   TYR A 157      -3.978  -4.937  -8.420  1.00  7.25           H  
ATOM   2494  HA  TYR A 157      -4.530  -7.736  -8.004  1.00  7.69           H  
ATOM   2495  HB3 TYR A 157      -4.411  -7.873 -10.497  1.00  9.01           H  
ATOM   2496  HB2 TYR A 157      -3.968  -6.199 -10.574  1.00  9.01           H  
ATOM   2497  HD1 TYR A 157      -6.422  -6.096  -8.032  1.00 11.79           H  
ATOM   2498  HD2 TYR A 157      -6.002  -6.999 -12.241  1.00 12.56           H  
ATOM   2499  HE1 TYR A 157      -8.793  -5.549  -8.394  1.00 14.65           H  
ATOM   2500  HE2 TYR A 157      -8.384  -6.465 -12.589  1.00 14.65           H  
ATOM   2501  HH  TYR A 157     -10.344  -5.805 -11.627  1.00 21.20           H  
ATOM   2502  N   THR A 158      -1.448  -6.908  -8.902  1.00  8.01           N  
ANISOU 2502  N   THR A 158     1188    853   1003   -202     22   -109
ATOM   2503  CA  THR A 158      -0.060  -7.394  -8.934  1.00  7.26           C  
ANISOU 2503  CA  THR A 158     1103    746    909   -213      3   -142
ATOM   2504  C   THR A 158       0.379  -7.977  -7.577  1.00  9.73           C  
ANISOU 2504  C   THR A 158     1385   1111   1202   -200     -2   -152
ATOM   2505  O   THR A 158       1.066  -8.997  -7.563  1.00  9.38           O  
ANISOU 2505  O   THR A 158     1328   1084   1151   -224    -17   -173
ATOM   2506  CB  THR A 158       0.947  -6.284  -9.348  1.00  9.52           C  
ANISOU 2506  CB  THR A 158     1427    988   1202   -186     -1   -160
ATOM   2507  OG1 THR A 158       0.660  -5.879 -10.671  1.00 10.04           O  
ANISOU 2507  OG1 THR A 158     1524   1005   1287   -200     -1   -148
ATOM   2508  CG2 THR A 158       2.438  -6.659  -9.317  1.00  9.83           C  
ANISOU 2508  CG2 THR A 158     1476   1021   1236   -187    -18   -200
ATOM   2509  H   THR A 158      -1.574  -5.908  -8.986  1.00  8.01           H  
ATOM   2510  HA  THR A 158      -0.004  -8.197  -9.670  1.00  7.26           H  
ATOM   2511  HB  THR A 158       0.803  -5.414  -8.704  1.00  9.52           H  
ATOM   2512  HG1 THR A 158      -0.116  -5.308 -10.642  1.00 10.04           H  
ATOM   2513 HG21 THR A 158       3.050  -5.838  -9.692  1.00  9.83           H  
ATOM   2514 HG22 THR A 158       2.786  -6.875  -8.308  1.00  9.83           H  
ATOM   2515 HG23 THR A 158       2.644  -7.534  -9.932  1.00  9.83           H  
ATOM   2516  N   LEU A 159      -0.091  -7.366  -6.476  1.00  8.32           N  
ANISOU 2516  N   LEU A 159     1194    956   1011   -164      9   -137
ATOM   2517  CA  LEU A 159       0.106  -7.840  -5.108  1.00  7.72           C  
ANISOU 2517  CA  LEU A 159     1092    927    916   -151      3   -139
ATOM   2518  C   LEU A 159      -0.602  -9.183  -4.827  1.00  9.37           C  
ANISOU 2518  C   LEU A 159     1262   1179   1120   -172     -2   -130
ATOM   2519  O   LEU A 159      -0.028 -10.026  -4.141  1.00 10.27           O  
ANISOU 2519  O   LEU A 159     1357   1326   1220   -183    -19   -144
ATOM   2520  CB  LEU A 159      -0.340  -6.716  -4.146  1.00  8.11           C  
ANISOU 2520  CB  LEU A 159     1143    982    958   -112     14   -120
ATOM   2521  CG  LEU A 159      -0.020  -6.946  -2.655  1.00  9.73           C  
ANISOU 2521  CG  LEU A 159     1329   1227   1142    -94      8   -115
ATOM   2522  CD1 LEU A 159       1.496  -7.100  -2.415  1.00  9.64           C  
ANISOU 2522  CD1 LEU A 159     1325   1225   1115    -98     -4   -141
ATOM   2523  CD2 LEU A 159      -0.648  -5.840  -1.783  1.00  9.28           C  
ANISOU 2523  CD2 LEU A 159     1279   1164   1083    -62     18    -92
ATOM   2524  H   LEU A 159      -0.653  -6.532  -6.575  1.00  8.32           H  
ATOM   2525  HA  LEU A 159       1.177  -8.007  -4.990  1.00  7.72           H  
ATOM   2526  HB3 LEU A 159      -1.413  -6.561  -4.260  1.00  8.11           H  
ATOM   2527  HB2 LEU A 159       0.128  -5.780  -4.453  1.00  8.11           H  
ATOM   2528  HG  LEU A 159      -0.498  -7.877  -2.354  1.00  9.73           H  
ATOM   2529 HD11 LEU A 159       1.861  -6.480  -1.600  1.00  9.64           H  
ATOM   2530 HD12 LEU A 159       1.735  -8.134  -2.171  1.00  9.64           H  
ATOM   2531 HD13 LEU A 159       2.087  -6.828  -3.288  1.00  9.64           H  
ATOM   2532 HD21 LEU A 159      -1.160  -6.257  -0.918  1.00  9.28           H  
ATOM   2533 HD22 LEU A 159       0.097  -5.143  -1.405  1.00  9.28           H  
ATOM   2534 HD23 LEU A 159      -1.382  -5.251  -2.334  1.00  9.28           H  
ATOM   2535  N   VAL A 160      -1.806  -9.372  -5.394  1.00  8.00           N  
ANISOU 2535  N   VAL A 160     1073   1011    956   -180     11   -107
ATOM   2536  CA  VAL A 160      -2.585 -10.614  -5.323  1.00  8.13           C  
ANISOU 2536  CA  VAL A 160     1046   1076    969   -201      9    -97
ATOM   2537  C   VAL A 160      -1.963 -11.762  -6.146  1.00 11.15           C  
ANISOU 2537  C   VAL A 160     1423   1459   1357   -254    -11   -118
ATOM   2538  O   VAL A 160      -1.982 -12.901  -5.680  1.00 11.75           O  
ANISOU 2538  O   VAL A 160     1463   1581   1422   -268    -28   -125
ATOM   2539  CB  VAL A 160      -4.056 -10.366  -5.773  1.00 10.19           C  
ANISOU 2539  CB  VAL A 160     1293   1341   1236   -200     32    -71
ATOM   2540  CG1 VAL A 160      -4.882 -11.625  -6.113  1.00  9.76           C  
ANISOU 2540  CG1 VAL A 160     1188   1340   1181   -231     32    -61
ATOM   2541  CG2 VAL A 160      -4.803  -9.537  -4.719  1.00  9.85           C  
ANISOU 2541  CG2 VAL A 160     1254   1304   1186   -146     47    -56
ATOM   2542  H   VAL A 160      -2.217  -8.624  -5.935  1.00  8.00           H  
ATOM   2543  HA  VAL A 160      -2.600 -10.936  -4.280  1.00  8.13           H  
ATOM   2544  HB  VAL A 160      -4.029  -9.759  -6.678  1.00 10.19           H  
ATOM   2545 HG11 VAL A 160      -5.931 -11.383  -6.272  1.00  9.76           H  
ATOM   2546 HG12 VAL A 160      -4.529 -12.105  -7.025  1.00  9.76           H  
ATOM   2547 HG13 VAL A 160      -4.836 -12.356  -5.308  1.00  9.76           H  
ATOM   2548 HG21 VAL A 160      -5.737  -9.158  -5.128  1.00  9.85           H  
ATOM   2549 HG22 VAL A 160      -5.030 -10.131  -3.834  1.00  9.85           H  
ATOM   2550 HG23 VAL A 160      -4.228  -8.674  -4.391  1.00  9.85           H  
ATOM   2551  N   ARG A 161      -1.393 -11.441  -7.323  1.00 11.30           N  
ANISOU 2551  N   ARG A 161     1478   1423   1392   -282    -13   -129
ATOM   2552  CA  ARG A 161      -0.660 -12.373  -8.189  1.00 11.34           C  
ANISOU 2552  CA  ARG A 161     1489   1414   1406   -336    -34   -152
ATOM   2553  C   ARG A 161       0.616 -12.934  -7.530  1.00 13.26           C  
ANISOU 2553  C   ARG A 161     1734   1673   1632   -331    -58   -188
ATOM   2554  O   ARG A 161       0.970 -14.073  -7.822  1.00 13.26           O  
ANISOU 2554  O   ARG A 161     1714   1697   1627   -371    -80   -205
ATOM   2555  CB  ARG A 161      -0.312 -11.680  -9.525  1.00 11.16           C  
ANISOU 2555  CB  ARG A 161     1517   1318   1405   -357    -34   -158
ATOM   2556  CG  ARG A 161      -1.528 -11.388 -10.423  1.00 12.74           C  
ANISOU 2556  CG  ARG A 161     1713   1511   1618   -375    -13   -120
ATOM   2557  CD  ARG A 161      -1.189 -10.483 -11.621  1.00 16.27           C  
ANISOU 2557  CD  ARG A 161     2214   1885   2084   -385    -12   -116
ATOM   2558  NE  ARG A 161      -2.397 -10.066 -12.358  1.00 15.66           N  
ANISOU 2558  NE  ARG A 161     2130   1809   2010   -401      9    -75
ATOM   2559  CZ  ARG A 161      -2.759  -8.829 -12.752  1.00 18.13           C  
ANISOU 2559  CZ  ARG A 161     2475   2090   2325   -376     23    -55
ATOM   2560  NH1 ARG A 161      -2.012  -7.740 -12.518  1.00 20.55           N  
ANISOU 2560  NH1 ARG A 161     2818   2357   2634   -334     17    -72
ATOM   2561  NH2 ARG A 161      -3.912  -8.680 -13.413  1.00 21.01           N1+
ANISOU 2561  NH2 ARG A 161     2831   2466   2685   -394     43    -18
ATOM   2562  H   ARG A 161      -1.436 -10.482  -7.642  1.00 11.30           H  
ATOM   2563  HA  ARG A 161      -1.313 -13.222  -8.401  1.00 11.34           H  
ATOM   2564  HB3 ARG A 161       0.379 -12.303 -10.096  1.00 11.16           H  
ATOM   2565  HB2 ARG A 161       0.225 -10.755  -9.320  1.00 11.16           H  
ATOM   2566  HG3 ARG A 161      -2.404 -11.041  -9.878  1.00 12.74           H  
ATOM   2567  HG2 ARG A 161      -1.813 -12.360 -10.823  1.00 12.74           H  
ATOM   2568  HD3 ARG A 161      -0.652 -11.091 -12.350  1.00 16.27           H  
ATOM   2569  HD2 ARG A 161      -0.511  -9.676 -11.353  1.00 16.27           H  
ATOM   2570  HE  ARG A 161      -3.010 -10.830 -12.622  1.00 15.66           H  
ATOM   2571 HH12 ARG A 161      -2.326  -6.830 -12.827  1.00 20.55           H  
ATOM   2572 HH11 ARG A 161      -1.105  -7.833 -12.081  1.00 20.55           H  
ATOM   2573 HH22 ARG A 161      -4.207  -7.766 -13.729  1.00 21.01           H  
ATOM   2574 HH21 ARG A 161      -4.483  -9.492 -13.623  1.00 21.01           H  
ATOM   2575  N   GLU A 162       1.261 -12.152  -6.647  1.00 10.63           N  
ANISOU 2575  N   GLU A 162     1422   1333   1286   -285    -54   -198
ATOM   2576  CA  GLU A 162       2.442 -12.551  -5.874  1.00 10.54           C  
ANISOU 2576  CA  GLU A 162     1412   1345   1250   -275    -72   -229
ATOM   2577  C   GLU A 162       2.119 -13.480  -4.695  1.00 13.90           C  
ANISOU 2577  C   GLU A 162     1788   1841   1651   -271    -83   -217
ATOM   2578  O   GLU A 162       2.923 -14.364  -4.402  1.00 14.96           O  
ANISOU 2578  O   GLU A 162     1912   2005   1766   -291   -107   -243
ATOM   2579  CB  GLU A 162       3.152 -11.292  -5.362  1.00 11.52           C  
ANISOU 2579  CB  GLU A 162     1562   1451   1364   -228    -61   -234
ATOM   2580  CG  GLU A 162       3.829 -10.479  -6.484  1.00 15.98           C  
ANISOU 2580  CG  GLU A 162     2172   1952   1948   -227    -58   -255
ATOM   2581  CD  GLU A 162       4.217  -9.045  -6.100  1.00 33.55           C  
ANISOU 2581  CD  GLU A 162     4415   4168   4166   -181    -44   -255
ATOM   2582  OE1 GLU A 162       3.956  -8.625  -4.952  1.00 29.15           O  
ANISOU 2582  OE1 GLU A 162     3838   3651   3586   -156    -38   -242
ATOM   2583  OE2 GLU A 162       4.775  -8.376  -6.994  1.00 35.97           O1-
ANISOU 2583  OE2 GLU A 162     4752   4425   4491   -171    -39   -264
ATOM   2584  H   GLU A 162       0.916 -11.218  -6.471  1.00 10.63           H  
ATOM   2585  HA  GLU A 162       3.127 -13.084  -6.536  1.00 10.54           H  
ATOM   2586  HB3 GLU A 162       3.900 -11.551  -4.611  1.00 11.52           H  
ATOM   2587  HB2 GLU A 162       2.410 -10.678  -4.850  1.00 11.52           H  
ATOM   2588  HG3 GLU A 162       3.182 -10.427  -7.360  1.00 15.98           H  
ATOM   2589  HG2 GLU A 162       4.727 -11.006  -6.810  1.00 15.98           H  
ATOM   2590  N   ILE A 163       0.957 -13.279  -4.050  1.00 12.07           N  
ANISOU 2590  N   ILE A 163     1530   1638   1420   -243    -67   -180
ATOM   2591  CA  ILE A 163       0.458 -14.141  -2.974  1.00 12.20           C  
ANISOU 2591  CA  ILE A 163     1500   1721   1416   -231    -78   -164
ATOM   2592  C   ILE A 163      -0.034 -15.493  -3.538  1.00 18.00           C  
ANISOU 2592  C   ILE A 163     2194   2490   2155   -280    -94   -168
ATOM   2593  O   ILE A 163       0.223 -16.528  -2.925  1.00 17.49           O  
ANISOU 2593  O   ILE A 163     2101   2475   2070   -293   -120   -180
ATOM   2594  CB  ILE A 163      -0.699 -13.465  -2.178  1.00 12.66           C  
ANISOU 2594  CB  ILE A 163     1544   1791   1476   -183    -57   -126
ATOM   2595  CG1 ILE A 163      -0.249 -12.139  -1.523  1.00 11.16           C  
ANISOU 2595  CG1 ILE A 163     1392   1569   1282   -144    -45   -120
ATOM   2596  CG2 ILE A 163      -1.337 -14.368  -1.097  1.00 14.40           C  
ANISOU 2596  CG2 ILE A 163     1715   2078   1679   -165    -70   -107
ATOM   2597  CD1 ILE A 163      -1.408 -11.173  -1.233  1.00 12.84           C  
ANISOU 2597  CD1 ILE A 163     1605   1769   1504   -108    -24    -90
ATOM   2598  H   ILE A 163       0.355 -12.516  -4.329  1.00 12.07           H  
ATOM   2599  HA  ILE A 163       1.278 -14.341  -2.282  1.00 12.20           H  
ATOM   2600  HB  ILE A 163      -1.476 -13.222  -2.903  1.00 12.66           H  
ATOM   2601 HG13 ILE A 163       0.464 -11.615  -2.154  1.00 11.16           H  
ATOM   2602 HG12 ILE A 163       0.291 -12.349  -0.599  1.00 11.16           H  
ATOM   2603 HG21 ILE A 163      -2.075 -13.823  -0.511  1.00 14.40           H  
ATOM   2604 HG22 ILE A 163      -1.854 -15.229  -1.521  1.00 14.40           H  
ATOM   2605 HG23 ILE A 163      -0.585 -14.740  -0.401  1.00 14.40           H  
ATOM   2606 HD11 ILE A 163      -1.086 -10.143  -1.372  1.00 12.84           H  
ATOM   2607 HD12 ILE A 163      -2.255 -11.331  -1.898  1.00 12.84           H  
ATOM   2608 HD13 ILE A 163      -1.766 -11.277  -0.210  1.00 12.84           H  
ATOM   2609  N   ARG A 164      -0.676 -15.451  -4.720  1.00 15.74           N  
ANISOU 2609  N   ARG A 164     1904   2181   1895   -311    -81   -157
ATOM   2610  CA  ARG A 164      -1.108 -16.612  -5.501  1.00 16.70           C  
ANISOU 2610  CA  ARG A 164     1987   2334   2026   -367    -92   -156
ATOM   2611  C   ARG A 164       0.068 -17.436  -6.070  1.00 21.46           C  
ANISOU 2611  C   ARG A 164     2601   2930   2624   -419   -126   -196
ATOM   2612  O   ARG A 164      -0.061 -18.654  -6.187  1.00 21.90           O  
ANISOU 2612  O   ARG A 164     2611   3040   2672   -455   -148   -200
ATOM   2613  CB  ARG A 164      -2.084 -16.122  -6.593  1.00 17.27           C  
ANISOU 2613  CB  ARG A 164     2066   2372   2123   -392    -67   -134
ATOM   2614  CG  ARG A 164      -2.640 -17.220  -7.526  1.00 27.64           C  
ANISOU 2614  CG  ARG A 164     3332   3724   3448   -454    -71   -122
ATOM   2615  CD  ARG A 164      -3.932 -16.845  -8.278  1.00 36.88           C  
ANISOU 2615  CD  ARG A 164     4495   4887   4632   -460    -37    -87
ATOM   2616  NE  ARG A 164      -3.823 -15.583  -9.034  1.00 44.72           N  
ANISOU 2616  NE  ARG A 164     5554   5799   5638   -454    -23    -87
ATOM   2617  CZ  ARG A 164      -4.653 -14.523  -8.996  1.00 51.25           C  
ANISOU 2617  CZ  ARG A 164     6394   6610   6468   -429      7    -60
ATOM   2618  NH1 ARG A 164      -5.767 -14.490  -8.252  1.00 24.14           N  
ANISOU 2618  NH1 ARG A 164     2914   3233   3024   -407     31    -34
ATOM   2619  NH2 ARG A 164      -4.361 -13.453  -9.738  1.00 43.95           N1+
ANISOU 2619  NH2 ARG A 164     5530   5616   5555   -423     13    -62
ATOM   2620  H   ARG A 164      -0.865 -14.550  -5.139  1.00 15.74           H  
ATOM   2621  HA  ARG A 164      -1.664 -17.268  -4.828  1.00 16.70           H  
ATOM   2622  HB3 ARG A 164      -1.581 -15.374  -7.207  1.00 17.27           H  
ATOM   2623  HB2 ARG A 164      -2.913 -15.600  -6.115  1.00 17.27           H  
ATOM   2624  HG3 ARG A 164      -2.916 -18.039  -6.861  1.00 27.64           H  
ATOM   2625  HG2 ARG A 164      -1.890 -17.633  -8.201  1.00 27.64           H  
ATOM   2626  HD3 ARG A 164      -4.811 -16.938  -7.644  1.00 36.88           H  
ATOM   2627  HD2 ARG A 164      -4.068 -17.586  -9.066  1.00 36.88           H  
ATOM   2628  HE  ARG A 164      -3.029 -15.526  -9.659  1.00 44.72           H  
ATOM   2629 HH12 ARG A 164      -6.379 -13.687  -8.267  1.00 24.14           H  
ATOM   2630 HH11 ARG A 164      -6.045 -15.301  -7.711  1.00 24.14           H  
ATOM   2631 HH22 ARG A 164      -4.974 -12.652  -9.742  1.00 43.95           H  
ATOM   2632 HH21 ARG A 164      -3.566 -13.469 -10.363  1.00 43.95           H  
ATOM   2633  N   LYS A 165       1.194 -16.766  -6.375  1.00 17.72           N  
ANISOU 2633  N   LYS A 165     2186   2394   2153   -419   -130   -227
ATOM   2634  CA  LYS A 165       2.463 -17.377  -6.782  1.00 27.32           C  
ANISOU 2634  CA  LYS A 165     3426   3592   3362   -459   -162   -274
ATOM   2635  C   LYS A 165       3.178 -18.081  -5.609  1.00 62.65           C  
ANISOU 2635  C   LYS A 165     7875   8131   7798   -443   -187   -293
ATOM   2636  O   LYS A 165       3.830 -19.100  -5.834  1.00 31.37           O  
ANISOU 2636  O   LYS A 165     3908   4187   3824   -486   -219   -327
ATOM   2637  CB  LYS A 165       3.335 -16.277  -7.427  1.00 28.93           C  
ANISOU 2637  CB  LYS A 165     3698   3718   3575   -440   -156   -302
ATOM   2638  CG  LYS A 165       4.713 -16.707  -7.968  1.00 40.65           C  
ANISOU 2638  CG  LYS A 165     5222   5157   5066   -486   -184   -352
ATOM   2639  CD  LYS A 165       5.615 -15.516  -8.344  1.00 50.89           C  
ANISOU 2639  CD  LYS A 165     6581   6392   6363   -449   -178   -385
ATOM   2640  CE  LYS A 165       5.018 -14.572  -9.404  1.00 61.83           C  
ANISOU 2640  CE  LYS A 165     8006   7702   7784   -443   -159   -367
ATOM   2641  NZ  LYS A 165       5.948 -13.480  -9.743  1.00 70.56           N1+
ANISOU 2641  NZ  LYS A 165     9157   8765   8886   -390   -150   -392
ATOM   2642  H   LYS A 165       1.205 -15.761  -6.274  1.00 17.72           H  
ATOM   2643  HA  LYS A 165       2.248 -18.131  -7.542  1.00 27.32           H  
ATOM   2644  HB3 LYS A 165       3.484 -15.479  -6.702  1.00 28.93           H  
ATOM   2645  HB2 LYS A 165       2.773 -15.841  -8.252  1.00 28.93           H  
ATOM   2646  HG3 LYS A 165       4.576 -17.353  -8.835  1.00 40.65           H  
ATOM   2647  HG2 LYS A 165       5.248 -17.304  -7.230  1.00 40.65           H  
ATOM   2648  HD3 LYS A 165       6.569 -15.909  -8.699  1.00 50.89           H  
ATOM   2649  HD2 LYS A 165       5.844 -14.953  -7.437  1.00 50.89           H  
ATOM   2650  HE3 LYS A 165       4.092 -14.122  -9.045  1.00 61.83           H  
ATOM   2651  HE2 LYS A 165       4.779 -15.126 -10.312  1.00 61.83           H  
ATOM   2652  HZ1 LYS A 165       6.807 -13.868 -10.106  1.00 70.56           H  
ATOM   2653  HZ2 LYS A 165       5.528 -12.882 -10.440  1.00 70.56           H  
ATOM   2654  HZ3 LYS A 165       6.150 -12.939  -8.914  1.00 70.56           H  
ATOM   2655  N   NMA A 165A      3.029 -17.537  -4.390  1.00  0.00           N  
ATOM   2656  CA  NMA A 165A      3.631 -18.081  -3.184  1.00  0.00           C  
ATOM   2657  H   NMA A 165A      2.466 -16.704  -4.285  1.00  0.00           H  
ATOM   2658  HA1 NMA A 165A      3.598 -17.336  -2.389  1.00  0.00           H  
ATOM   2659  HA2 NMA A 165A      3.084 -18.962  -2.849  1.00  0.00           H  
ATOM   2660  HA3 NMA A 165A      4.674 -18.357  -3.346  1.00  0.00           H  
TER    2661      NMA A 165A
HETATM 2662 K    K       1      17.239  34.367  20.167  1.00  0.00           K1+
HETATM 2663 K    K       1     -31.191 -25.241  -4.773  1.00  0.00           K1+
HETATM 2664 CL   CL      1     -24.955 -15.669   2.731  1.00  0.00          Cl1-
HETATM 2665  O   T3P     1       5.727   9.797  12.027  1.00  0.00           O  
HETATM 2666  H1  T3P     1       5.570  10.078  11.126  1.00  0.00           H  
HETATM 2667  H2  T3P     1       5.092   9.096  12.174  1.00  0.00           H  
HETATM 2668 K    K       2     -16.695  22.553  24.968  1.00  0.00           K1+
HETATM 2669 K    K       2     -26.085 -29.428  18.918  1.00  0.00           K1+
HETATM 2670 CL   CL      2      33.375  14.245 -20.668  1.00  0.00          Cl1-
HETATM 2671  O   T3P     2       1.349  15.553   9.690  1.00  0.00           O  
HETATM 2672  H1  T3P     2       1.732  15.942  10.476  1.00  0.00           H  
HETATM 2673  H2  T3P     2       0.540  15.143   9.994  1.00  0.00           H  
HETATM 2674 K    K       3       6.487  26.522  32.581  1.00  0.00           K1+
HETATM 2675 K    K       3      27.492   4.397  31.802  1.00  0.00           K1+
HETATM 2676 CL   CL      3     -17.869 -21.475  -1.573  1.00  0.00          Cl1-
HETATM 2677  O   T3P     3       8.518  10.300  11.280  1.00  0.00           O  
HETATM 2678  H1  T3P     3       9.216  10.429  11.923  1.00  0.00           H  
HETATM 2679  H2  T3P     3       7.751  10.069  11.803  1.00  0.00           H  
HETATM 2680 K    K       4      31.225 -19.738  -0.669  1.00  0.00           K1+
HETATM 2681 K    K       4     -30.293  25.787 -35.667  1.00  0.00           K1+
HETATM 2682 CL   CL      4      26.991  -2.358   9.516  1.00  0.00          Cl1-
HETATM 2683  O   T3P     4       5.391   6.183  22.738  1.00  0.00           O  
HETATM 2684  H1  T3P     4       5.211   7.061  23.073  1.00  0.00           H  
HETATM 2685  H2  T3P     4       4.719   5.631  23.139  1.00  0.00           H  
HETATM 2686 K    K       5      12.694  19.699  -6.333  1.00  0.00           K1+
HETATM 2687 K    K       5     -34.543  24.074  16.425  1.00  0.00           K1+
HETATM 2688 CL   CL      5      20.756   3.305  18.129  1.00  0.00          Cl1-
HETATM 2689  O   T3P     5       8.904  11.500  14.172  1.00  0.00           O  
HETATM 2690  H1  T3P     5       8.914  11.985  14.997  1.00  0.00           H  
HETATM 2691  H2  T3P     5       9.683  10.945  14.211  1.00  0.00           H  
HETATM 2692 K    K       6     -22.441 -35.335   3.324  1.00  0.00           K1+
HETATM 2693 K    K       6      26.836  -0.148  16.758  1.00  0.00           K1+
HETATM 2694 CL   CL      6      14.775  -4.355  16.532  1.00  0.00          Cl1-
HETATM 2695  O   T3P     6      11.067   9.805  14.057  1.00  0.00           O  
HETATM 2696  H1  T3P     6      11.185   9.177  13.345  1.00  0.00           H  
HETATM 2697  H2  T3P     6      11.921   9.843  14.488  1.00  0.00           H  
HETATM 2698 K    K       7     -33.058  14.547  23.784  1.00  0.00           K1+
HETATM 2699 K    K       7      19.891 -29.841   7.995  1.00  0.00           K1+
HETATM 2700 CL   CL      7     -30.341  11.055  24.520  1.00  0.00          Cl1-
HETATM 2701  O   T3P     7      -7.599  10.773  19.055  1.00  0.00           O  
HETATM 2702  H1  T3P     7      -7.364   9.926  18.677  1.00  0.00           H  
HETATM 2703  H2  T3P     7      -7.147  11.415  18.506  1.00  0.00           H  
HETATM 2704 K    K       8      13.071 -33.572   0.091  1.00  0.00           K1+
HETATM 2705 K    K       8      33.458 -23.879 -16.633  1.00  0.00           K1+
HETATM 2706 CL   CL      8      -0.545 -19.173   7.111  1.00  0.00          Cl1-
HETATM 2707  O   T3P     8       2.699  10.868  17.821  1.00  0.00           O  
HETATM 2708  H1  T3P     8       2.248  10.623  18.630  1.00  0.00           H  
HETATM 2709  H2  T3P     8       3.562  11.166  18.109  1.00  0.00           H  
HETATM 2710 K    K       9      27.931   2.520 -28.564  1.00  0.00           K1+
HETATM 2711 CL   CL      9     -23.347  26.136  -6.452  1.00  0.00          Cl1-
HETATM 2712  O   T3P     9      -8.089  -8.434  22.470  1.00  0.00           O  
HETATM 2713  H1  T3P     9      -7.760  -9.306  22.252  1.00  0.00           H  
HETATM 2714  H2  T3P     9      -8.057  -8.397  23.426  1.00  0.00           H  
HETATM 2715 K    K      10      -6.593  16.027   7.123  1.00  0.00           K1+
HETATM 2716 CL   CL     10      33.476   0.010   1.388  1.00  0.00          Cl1-
HETATM 2717  O   T3P    10      -5.469   3.624  18.717  1.00  0.00           O  
HETATM 2718  H1  T3P    10      -5.899   4.388  18.331  1.00  0.00           H  
HETATM 2719  H2  T3P    10      -6.118   2.924  18.647  1.00  0.00           H  
HETATM 2720 K    K      11      12.759 -29.186  24.826  1.00  0.00           K1+
HETATM 2721 CL   CL     11      26.116  -2.511 -13.344  1.00  0.00          Cl1-
HETATM 2722  O   T3P    11      -6.394   2.967  21.370  1.00  0.00           O  
HETATM 2723  H1  T3P    11      -5.628   2.450  21.620  1.00  0.00           H  
HETATM 2724  H2  T3P    11      -6.474   2.835  20.425  1.00  0.00           H  
HETATM 2725 K    K      12     -21.324  12.770 -24.015  1.00  0.00           K1+
HETATM 2726 CL   CL     12     -14.174  31.169  11.238  1.00  0.00          Cl1-
HETATM 2727  O   T3P    12      12.611  -1.098  17.881  1.00  0.00           O  
HETATM 2728  H1  T3P    12      12.006  -1.517  18.494  1.00  0.00           H  
HETATM 2729  H2  T3P    12      13.477  -1.400  18.155  1.00  0.00           H  
HETATM 2730 K    K      13     -25.464 -17.016  -9.312  1.00  0.00           K1+
HETATM 2731 CL   CL     13      25.459 -26.145 -12.680  1.00  0.00          Cl1-
HETATM 2732  O   T3P    13      -7.430   7.799  18.941  1.00  0.00           O  
HETATM 2733  H1  T3P    13      -8.048   7.238  19.410  1.00  0.00           H  
HETATM 2734  H2  T3P    13      -7.796   7.876  18.061  1.00  0.00           H  
HETATM 2735 K    K      14     -23.347   7.536  30.748  1.00  0.00           K1+
HETATM 2736 CL   CL     14     -31.660 -23.000  19.985  1.00  0.00          Cl1-
HETATM 2737  O   T3P    14     -10.799   8.422  23.478  1.00  0.00           O  
HETATM 2738  H1  T3P    14      -9.973   8.216  23.040  1.00  0.00           H  
HETATM 2739  H2  T3P    14     -11.113   7.579  23.805  1.00  0.00           H  
HETATM 2740 K    K      15       7.830 -10.237  23.472  1.00  0.00           K1+
HETATM 2741 CL   CL     15      29.721   9.772  32.642  1.00  0.00          Cl1-
HETATM 2742  O   T3P    15      -5.629   8.165  21.179  1.00  0.00           O  
HETATM 2743  H1  T3P    15      -6.084   8.222  20.339  1.00  0.00           H  
HETATM 2744  H2  T3P    15      -5.933   7.341  21.560  1.00  0.00           H  
HETATM 2745 K    K      16      34.983  -1.211  27.768  1.00  0.00           K1+
HETATM 2746 CL   CL     16     -17.750  13.878 -15.427  1.00  0.00          Cl1-
HETATM 2747  O   T3P    16      -1.444   3.350  22.382  1.00  0.00           O  
HETATM 2748  H1  T3P    16      -1.757   4.124  22.850  1.00  0.00           H  
HETATM 2749  H2  T3P    16      -1.151   2.755  23.071  1.00  0.00           H  
HETATM 2750 K    K      17      25.355   8.916   8.601  1.00  0.00           K1+
HETATM 2751 CL   CL     17      30.071  33.784 -25.650  1.00  0.00          Cl1-
HETATM 2752  O   T3P    17       9.370   5.993  20.352  1.00  0.00           O  
HETATM 2753  H1  T3P    17       9.573   5.828  21.273  1.00  0.00           H  
HETATM 2754  H2  T3P    17       8.475   6.332  20.360  1.00  0.00           H  
HETATM 2755 K    K      18     -32.480 -13.574 -30.039  1.00  0.00           K1+
HETATM 2756 CL   CL     18      16.863 -26.019  17.111  1.00  0.00          Cl1-
HETATM 2757  O   T3P    18       9.245   1.203  23.700  1.00  0.00           O  
HETATM 2758  H1  T3P    18       9.910   1.762  24.102  1.00  0.00           H  
HETATM 2759  H2  T3P    18       9.061   1.618  22.858  1.00  0.00           H  
HETATM 2760 K    K      19      27.931   6.002 -16.796  1.00  0.00           K1+
HETATM 2761 CL   CL     19      -8.386 -21.039  19.162  1.00  0.00          Cl1-
HETATM 2762  O   T3P    19      -3.348   9.214  23.080  1.00  0.00           O  
HETATM 2763  H1  T3P    19      -3.960   8.681  22.573  1.00  0.00           H  
HETATM 2764  H2  T3P    19      -3.071   9.902  22.475  1.00  0.00           H  
HETATM 2765 K    K      20     -35.522  18.334 -24.280  1.00  0.00           K1+
HETATM 2766 CL   CL     20     -17.733  -0.405  20.747  1.00  0.00          Cl1-
HETATM 2767  O   T3P    20       0.172  10.896  21.827  1.00  0.00           O  
HETATM 2768  H1  T3P    20       0.412  11.822  21.792  1.00  0.00           H  
HETATM 2769  H2  T3P    20      -0.785  10.895  21.799  1.00  0.00           H  
HETATM 2770 K    K      21      -2.995 -17.951  11.696  1.00  0.00           K1+
HETATM 2771 CL   CL     21       9.331 -12.598 -35.396  1.00  0.00          Cl1-
HETATM 2772  O   T3P    21      -2.963  10.795  25.925  1.00  0.00           O  
HETATM 2773  H1  T3P    21      -2.810   9.868  25.740  1.00  0.00           H  
HETATM 2774  H2  T3P    21      -3.300  11.152  25.103  1.00  0.00           H  
HETATM 2775 K    K      22      22.961   4.951 -22.661  1.00  0.00           K1+
HETATM 2776 CL   CL     22      21.674  10.253 -26.600  1.00  0.00          Cl1-
HETATM 2777  O   T3P    22       6.924   7.130  20.107  1.00  0.00           O  
HETATM 2778  H1  T3P    22       7.338   7.983  19.976  1.00  0.00           H  
HETATM 2779  H2  T3P    22       6.206   7.303  20.715  1.00  0.00           H  
HETATM 2780 K    K      23      26.229  21.054  18.074  1.00  0.00           K1+
HETATM 2781 CL   CL     23      24.609  -6.641 -23.373  1.00  0.00          Cl1-
HETATM 2782  O   T3P    23      -5.671  -6.255  23.733  1.00  0.00           O  
HETATM 2783  H1  T3P    23      -6.313  -6.815  24.169  1.00  0.00           H  
HETATM 2784  H2  T3P    23      -5.737  -6.489  22.807  1.00  0.00           H  
HETATM 2785 K    K      24      22.025 -33.388   3.849  1.00  0.00           K1+
HETATM 2786 CL   CL     24      33.678 -29.383  28.332  1.00  0.00          Cl1-
HETATM 2787  O   T3P    24      -1.445  -7.327  28.417  1.00  0.00           O  
HETATM 2788  H1  T3P    24      -1.638  -7.581  29.320  1.00  0.00           H  
HETATM 2789  H2  T3P    24      -2.172  -7.683  27.907  1.00  0.00           H  
HETATM 2790 K    K      25     -27.093  26.313  16.246  1.00  0.00           K1+
HETATM 2791 CL   CL     25     -31.191  11.959  -4.773  1.00  0.00          Cl1-
HETATM 2792  O   T3P    25       3.126  -8.307  29.209  1.00  0.00           O  
HETATM 2793  H1  T3P    25       2.646  -8.804  29.872  1.00  0.00           H  
HETATM 2794  H2  T3P    25       2.688  -8.521  28.385  1.00  0.00           H  
HETATM 2795 K    K      26     -23.262  -8.135  -4.055  1.00  0.00           K1+
HETATM 2796 CL   CL     26     -23.316  20.392   5.887  1.00  0.00          Cl1-
HETATM 2797  O   T3P    26      14.889   0.071  19.969  1.00  0.00           O  
HETATM 2798  H1  T3P    26      15.274  -0.402  20.707  1.00  0.00           H  
HETATM 2799  H2  T3P    26      14.284  -0.556  19.572  1.00  0.00           H  
HETATM 2800 K    K      27     -34.784  -7.245  25.233  1.00  0.00           K1+
HETATM 2801 CL   CL     27      25.355 -28.284   8.601  1.00  0.00          Cl1-
HETATM 2802  O   T3P    27      -4.812  -8.567  28.268  1.00  0.00           O  
HETATM 2803  H1  T3P    27      -5.664  -8.926  28.020  1.00  0.00           H  
HETATM 2804  H2  T3P    27      -5.009  -7.696  28.611  1.00  0.00           H  
HETATM 2805 K    K      28      23.911  20.641  11.638  1.00  0.00           K1+
HETATM 2806 CL   CL     28     -24.506  19.699  -6.333  1.00  0.00          Cl1-
HETATM 2807  O   T3P    28      -7.133   3.061  24.861  1.00  0.00           O  
HETATM 2808  H1  T3P    28      -6.973   3.824  24.306  1.00  0.00           H  
HETATM 2809  H2  T3P    28      -6.301   2.587  24.862  1.00  0.00           H  
HETATM 2810  O   T3P    29      -3.885   1.848  21.970  1.00  0.00           O  
HETATM 2811  H1  T3P    29      -3.811   1.514  21.076  1.00  0.00           H  
HETATM 2812  H2  T3P    29      -3.175   2.485  22.047  1.00  0.00           H  
HETATM 2813  O   T3P    30       8.692   2.233  21.013  1.00  0.00           O  
HETATM 2814  H1  T3P    30       8.531   2.279  20.071  1.00  0.00           H  
HETATM 2815  H2  T3P    30       8.372   3.069  21.352  1.00  0.00           H  
HETATM 2816  O   T3P    31      -7.243   1.524  18.857  1.00  0.00           O  
HETATM 2817  H1  T3P    31      -7.907   1.181  19.454  1.00  0.00           H  
HETATM 2818  H2  T3P    31      -7.032   0.787  18.284  1.00  0.00           H  
HETATM 2819  O   T3P    32      -0.725   2.785  25.183  1.00  0.00           O  
HETATM 2820  H1  T3P    32      -0.375   3.506  25.706  1.00  0.00           H  
HETATM 2821  H2  T3P    32      -1.338   2.340  25.768  1.00  0.00           H  
HETATM 2822  O   T3P    33      -4.730   1.834  24.536  1.00  0.00           O  
HETATM 2823  H1  T3P    33      -4.386   2.039  23.666  1.00  0.00           H  
HETATM 2824  H2  T3P    33      -4.819   0.881  24.540  1.00  0.00           H  
HETATM 2825  O   T3P    34      -0.442   4.904  26.940  1.00  0.00           O  
HETATM 2826  H1  T3P    34       0.144   5.646  27.090  1.00  0.00           H  
HETATM 2827  H2  T3P    34      -0.602   4.544  27.813  1.00  0.00           H  
HETATM 2828  O   T3P    35       5.300   2.531  24.096  1.00  0.00           O  
HETATM 2829  H1  T3P    35       5.493   1.627  23.849  1.00  0.00           H  
HETATM 2830  H2  T3P    35       6.124   2.865  24.450  1.00  0.00           H  
HETATM 2831  O   T3P    36      -6.346   4.996  22.752  1.00  0.00           O  
HETATM 2832  H1  T3P    36      -6.394   4.302  22.095  1.00  0.00           H  
HETATM 2833  H2  T3P    36      -5.414   5.202  22.816  1.00  0.00           H  
HETATM 2834  O   T3P    37      -3.568   5.681  22.345  1.00  0.00           O  
HETATM 2835  H1  T3P    37      -2.968   5.992  23.023  1.00  0.00           H  
HETATM 2836  H2  T3P    37      -3.196   6.010  21.527  1.00  0.00           H  
HETATM 2837  O   T3P    38       1.956   3.968  25.007  1.00  0.00           O  
HETATM 2838  H1  T3P    38       1.354   4.577  24.580  1.00  0.00           H  
HETATM 2839  H2  T3P    38       1.645   3.101  24.746  1.00  0.00           H  
HETATM 2840  O   T3P    39       3.386   3.864  22.442  1.00  0.00           O  
HETATM 2841  H1  T3P    39       3.880   3.599  23.217  1.00  0.00           H  
HETATM 2842  H2  T3P    39       3.585   3.192  21.790  1.00  0.00           H  
HETATM 2843  O   T3P    40       7.461   4.564  22.180  1.00  0.00           O  
HETATM 2844  H1  T3P    40       8.031   4.494  22.945  1.00  0.00           H  
HETATM 2845  H2  T3P    40       6.779   5.181  22.445  1.00  0.00           H  
HETATM 2846  O   T3P    41      -2.547   8.150  25.386  1.00  0.00           O  
HETATM 2847  H1  T3P    41      -2.387   7.236  25.152  1.00  0.00           H  
HETATM 2848  H2  T3P    41      -2.599   8.607  24.546  1.00  0.00           H  
HETATM 2849  O   T3P    42       5.047   8.733  23.311  1.00  0.00           O  
HETATM 2850  H1  T3P    42       4.644   8.782  22.445  1.00  0.00           H  
HETATM 2851  H2  T3P    42       5.987   8.799  23.142  1.00  0.00           H  
HETATM 2852  O   T3P    43       4.270   9.404  26.019  1.00  0.00           O  
HETATM 2853  H1  T3P    43       4.447   9.034  25.154  1.00  0.00           H  
HETATM 2854  H2  T3P    43       5.094   9.305  26.496  1.00  0.00           H  
HETATM 2855  O   T3P    44       9.020  13.008  16.637  1.00  0.00           O  
HETATM 2856  H1  T3P    44       9.878  13.423  16.728  1.00  0.00           H  
HETATM 2857  H2  T3P    44       8.663  12.999  17.525  1.00  0.00           H  
HETATM 2858  O   T3P    45      -6.577  -2.572  25.786  1.00  0.00           O  
HETATM 2859  H1  T3P    45      -7.230  -2.034  25.338  1.00  0.00           H  
HETATM 2860  H2  T3P    45      -6.203  -3.121  25.097  1.00  0.00           H  
HETATM 2861  O   T3P    46     -10.550  -5.249  19.116  1.00  0.00           O  
HETATM 2862  H1  T3P    46     -10.249  -5.712  19.897  1.00  0.00           H  
HETATM 2863  H2  T3P    46     -11.471  -5.055  19.292  1.00  0.00           H  
HETATM 2864  O   T3P    47       3.498 -11.891  28.142  1.00  0.00           O  
HETATM 2865  H1  T3P    47       3.948 -12.408  27.474  1.00  0.00           H  
HETATM 2866  H2  T3P    47       2.793 -11.449  27.668  1.00  0.00           H  
HETATM 2867  O   T3P    48      -9.056   0.692  30.271  1.00  0.00           O  
HETATM 2868  H1  T3P    48      -9.190   1.628  30.121  1.00  0.00           H  
HETATM 2869  H2  T3P    48      -9.080   0.596  31.223  1.00  0.00           H  
HETATM 2870  O   T3P    49      -2.703  -5.892  31.788  1.00  0.00           O  
HETATM 2871  H1  T3P    49      -2.505  -5.178  32.395  1.00  0.00           H  
HETATM 2872  H2  T3P    49      -3.282  -5.499  31.136  1.00  0.00           H  
HETATM 2873  O   T3P    50       7.206  -1.511  32.105  1.00  0.00           O  
HETATM 2874  H1  T3P    50       8.093  -1.871  32.132  1.00  0.00           H  
HETATM 2875  H2  T3P    50       6.839  -1.715  32.966  1.00  0.00           H  
HETATM 2876  O   T3P    51     -13.850   5.084  25.753  1.00  0.00           O  
HETATM 2877  H1  T3P    51     -14.622   4.749  25.297  1.00  0.00           H  
HETATM 2878  H2  T3P    51     -13.605   4.383  26.357  1.00  0.00           H  
HETATM 2879  O   T3P    52      -4.282   2.844  27.099  1.00  0.00           O  
HETATM 2880  H1  T3P    52      -3.508   2.389  27.431  1.00  0.00           H  
HETATM 2881  H2  T3P    52      -4.410   2.489  26.220  1.00  0.00           H  
HETATM 2882  O   T3P    53      -5.460   4.917  28.557  1.00  0.00           O  
HETATM 2883  H1  T3P    53      -4.884   4.400  27.993  1.00  0.00           H  
HETATM 2884  H2  T3P    53      -4.885   5.249  29.246  1.00  0.00           H  
HETATM 2885  O   T3P    54      -3.750  -1.229  25.237  1.00  0.00           O  
HETATM 2886  H1  T3P    54      -3.943  -1.034  26.154  1.00  0.00           H  
HETATM 2887  H2  T3P    54      -4.354  -1.936  25.010  1.00  0.00           H  
HETATM 2888  O   T3P    55       8.579  -0.239  26.385  1.00  0.00           O  
HETATM 2889  H1  T3P    55       8.943  -0.084  25.514  1.00  0.00           H  
HETATM 2890  H2  T3P    55       7.808   0.326  26.427  1.00  0.00           H  
HETATM 2891  O   T3P    56       6.212  -6.583  35.360  1.00  0.00           O  
HETATM 2892  H1  T3P    56       6.952  -6.197  34.891  1.00  0.00           H  
HETATM 2893  H2  T3P    56       5.622  -6.886  34.669  1.00  0.00           H  
HETATM 2894  O   T3P    57      -5.854   8.025  24.763  1.00  0.00           O  
HETATM 2895  H1  T3P    57      -5.102   8.336  25.267  1.00  0.00           H  
HETATM 2896  H2  T3P    57      -6.376   7.528  25.393  1.00  0.00           H  
HETATM 2897  O   T3P    58      -1.470   5.698  24.167  1.00  0.00           O  
HETATM 2898  H1  T3P    58      -1.217   5.177  24.930  1.00  0.00           H  
HETATM 2899  H2  T3P    58      -0.662   6.134  23.896  1.00  0.00           H  
HETATM 2900  O   T3P    59       0.392   2.319  29.506  1.00  0.00           O  
HETATM 2901  H1  T3P    59       1.182   2.859  29.465  1.00  0.00           H  
HETATM 2902  H2  T3P    59       0.382   1.977  30.400  1.00  0.00           H  
HETATM 2903  O   T3P    60       2.400   1.305  23.757  1.00  0.00           O  
HETATM 2904  H1  T3P    60       2.675   1.337  22.841  1.00  0.00           H  
HETATM 2905  H2  T3P    60       3.154   0.942  24.222  1.00  0.00           H  
HETATM 2906  O   T3P    61       5.332   2.081  30.285  1.00  0.00           O  
HETATM 2907  H1  T3P    61       5.642   1.200  30.075  1.00  0.00           H  
HETATM 2908  H2  T3P    61       4.640   2.251  29.646  1.00  0.00           H  
HETATM 2909  O   T3P    62      10.491   7.168  22.966  1.00  0.00           O  
HETATM 2910  H1  T3P    62      10.861   7.556  23.759  1.00  0.00           H  
HETATM 2911  H2  T3P    62      11.052   6.415  22.783  1.00  0.00           H  
HETATM 2912  O   T3P    63      -7.428   7.917  30.493  1.00  0.00           O  
HETATM 2913  H1  T3P    63      -8.323   7.665  30.719  1.00  0.00           H  
HETATM 2914  H2  T3P    63      -7.497   8.280  29.610  1.00  0.00           H  
HETATM 2915  O   T3P    64     -10.652   5.194  28.209  1.00  0.00           O  
HETATM 2916  H1  T3P    64     -10.566   5.523  29.104  1.00  0.00           H  
HETATM 2917  H2  T3P    64     -10.743   4.246  28.309  1.00  0.00           H  
HETATM 2918  O   T3P    65       1.735  -0.291  31.542  1.00  0.00           O  
HETATM 2919  H1  T3P    65       1.216  -0.594  30.797  1.00  0.00           H  
HETATM 2920  H2  T3P    65       1.244   0.454  31.889  1.00  0.00           H  
HETATM 2921  O   T3P    66       4.996  -0.402  24.044  1.00  0.00           O  
HETATM 2922  H1  T3P    66       4.428  -0.632  24.779  1.00  0.00           H  
HETATM 2923  H2  T3P    66       4.729  -0.993  23.340  1.00  0.00           H  
HETATM 2924  O   T3P    67       5.727   9.797  30.627  1.00  0.00           O  
HETATM 2925  H1  T3P    67       5.570  10.078  29.726  1.00  0.00           H  
HETATM 2926  H2  T3P    67       5.092   9.096  30.774  1.00  0.00           H  
HETATM 2927  O   T3P    68      -7.370  10.694  25.281  1.00  0.00           O  
HETATM 2928  H1  T3P    68      -7.152   9.819  25.602  1.00  0.00           H  
HETATM 2929  H2  T3P    68      -8.240  10.871  25.639  1.00  0.00           H  
HETATM 2930  O   T3P    69      -1.630   6.437  30.445  1.00  0.00           O  
HETATM 2931  H1  T3P    69      -1.482   6.860  31.291  1.00  0.00           H  
HETATM 2932  H2  T3P    69      -2.277   6.992  30.009  1.00  0.00           H  
HETATM 2933  O   T3P    70       1.349  15.553  28.290  1.00  0.00           O  
HETATM 2934  H1  T3P    70       1.732  15.942  29.076  1.00  0.00           H  
HETATM 2935  H2  T3P    70       0.540  15.143  28.594  1.00  0.00           H  
HETATM 2936  O   T3P    71       1.287   7.308  26.636  1.00  0.00           O  
HETATM 2937  H1  T3P    71       0.915   8.181  26.758  1.00  0.00           H  
HETATM 2938  H2  T3P    71       1.730   7.352  25.788  1.00  0.00           H  
HETATM 2939  O   T3P    72       4.673   7.130  30.734  1.00  0.00           O  
HETATM 2940  H1  T3P    72       4.116   7.187  29.958  1.00  0.00           H  
HETATM 2941  H2  T3P    72       5.338   6.481  30.504  1.00  0.00           H  
HETATM 2942  O   T3P    73       6.720   8.970  27.211  1.00  0.00           O  
HETATM 2943  H1  T3P    73       7.347   8.562  27.808  1.00  0.00           H  
HETATM 2944  H2  T3P    73       6.719   8.404  26.439  1.00  0.00           H  
HETATM 2945  O   T3P    74      -8.256  -4.417  27.243  1.00  0.00           O  
HETATM 2946  H1  T3P    74      -8.736  -3.754  27.739  1.00  0.00           H  
HETATM 2947  H2  T3P    74      -7.538  -3.935  26.832  1.00  0.00           H  
HETATM 2948  O   T3P    75      -4.052 -10.742  33.339  1.00  0.00           O  
HETATM 2949  H1  T3P    75      -4.500 -10.965  32.523  1.00  0.00           H  
HETATM 2950  H2  T3P    75      -3.126 -10.902  33.155  1.00  0.00           H  
HETATM 2951  O   T3P    76      -3.531 -10.831  28.376  1.00  0.00           O  
HETATM 2952  H1  T3P    76      -2.836 -10.761  27.721  1.00  0.00           H  
HETATM 2953  H2  T3P    76      -4.064 -10.047  28.244  1.00  0.00           H  
HETATM 2954  O   T3P    77       7.357  -5.369  28.338  1.00  0.00           O  
HETATM 2955  H1  T3P    77       7.777  -4.554  28.063  1.00  0.00           H  
HETATM 2956  H2  T3P    77       7.816  -5.616  29.140  1.00  0.00           H  
HETATM 2957  O   T3P    78       4.313  -8.520  33.613  1.00  0.00           O  
HETATM 2958  H1  T3P    78       3.439  -8.855  33.414  1.00  0.00           H  
HETATM 2959  H2  T3P    78       4.480  -7.867  32.933  1.00  0.00           H  
HETATM 2960  O   T3P    79      -4.819  -1.375  27.925  1.00  0.00           O  
HETATM 2961  H1  T3P    79      -5.026  -1.824  28.745  1.00  0.00           H  
HETATM 2962  H2  T3P    79      -5.489  -1.675  27.311  1.00  0.00           H  
HETATM 2963  O   T3P    80      -9.366  -4.761  31.181  1.00  0.00           O  
HETATM 2964  H1  T3P    80      -9.434  -5.588  31.657  1.00  0.00           H  
HETATM 2965  H2  T3P    80      -9.424  -4.088  31.859  1.00  0.00           H  
HETATM 2966  O   T3P    81      -1.209  -4.326  28.677  1.00  0.00           O  
HETATM 2967  H1  T3P    81      -1.030  -5.241  28.460  1.00  0.00           H  
HETATM 2968  H2  T3P    81      -0.918  -4.233  29.584  1.00  0.00           H  
HETATM 2969  O   T3P    82       0.651  -7.540  32.002  1.00  0.00           O  
HETATM 2970  H1  T3P    82       0.824  -7.191  32.877  1.00  0.00           H  
HETATM 2971  H2  T3P    82       1.282  -8.252  31.899  1.00  0.00           H  
HETATM 2972  O   T3P    83       5.831  -2.761  26.029  1.00  0.00           O  
HETATM 2973  H1  T3P    83       6.566  -2.566  25.446  1.00  0.00           H  
HETATM 2974  H2  T3P    83       5.807  -3.717  26.071  1.00  0.00           H  
HETATM 2975  O   T3P    84       4.422  -6.009  29.899  1.00  0.00           O  
HETATM 2976  H1  T3P    84       4.989  -5.694  29.195  1.00  0.00           H  
HETATM 2977  H2  T3P    84       3.922  -6.723  29.504  1.00  0.00           H  
HETATM 2978  O   T3P    85     -10.191  -2.421  28.110  1.00  0.00           O  
HETATM 2979  H1  T3P    85     -10.078  -1.705  27.484  1.00  0.00           H  
HETATM 2980  H2  T3P    85     -10.633  -2.018  28.857  1.00  0.00           H  
HETATM 2981  O   T3P    86      -6.678  -6.467  28.646  1.00  0.00           O  
HETATM 2982  H1  T3P    86      -6.670  -5.782  29.314  1.00  0.00           H  
HETATM 2983  H2  T3P    86      -6.923  -6.012  27.840  1.00  0.00           H  
HETATM 2984  O   T3P    87       0.277  -4.711  30.796  1.00  0.00           O  
HETATM 2985  H1  T3P    87       1.113  -4.468  31.194  1.00  0.00           H  
HETATM 2986  H2  T3P    87       0.216  -5.657  30.928  1.00  0.00           H  
HETATM 2987  O   T3P    88      -0.095  -1.104  29.788  1.00  0.00           O  
HETATM 2988  H1  T3P    88      -0.730  -1.480  30.398  1.00  0.00           H  
HETATM 2989  H2  T3P    88      -0.485  -1.237  28.924  1.00  0.00           H  
HETATM 2990  O   T3P    89       2.781  -4.158  31.305  1.00  0.00           O  
HETATM 2991  H1  T3P    89       3.320  -4.818  30.868  1.00  0.00           H  
HETATM 2992  H2  T3P    89       3.238  -3.332  31.146  1.00  0.00           H  
HETATM 2993  O   T3P    90       4.795  -0.927  27.975  1.00  0.00           O  
HETATM 2994  H1  T3P    90       5.536  -0.740  28.551  1.00  0.00           H  
HETATM 2995  H2  T3P    90       5.135  -1.562  27.345  1.00  0.00           H  
HETATM 2996  O   T3P    91      -2.168  -1.170  27.781  1.00  0.00           O  
HETATM 2997  H1  T3P    91      -3.107  -1.006  27.857  1.00  0.00           H  
HETATM 2998  H2  T3P    91      -2.106  -2.074  27.473  1.00  0.00           H  
HETATM 2999  O   T3P    92      -1.720  -3.416  26.023  1.00  0.00           O  
HETATM 3000  H1  T3P    92      -1.655  -3.998  25.266  1.00  0.00           H  
HETATM 3001  H2  T3P    92      -1.600  -3.992  26.778  1.00  0.00           H  
HETATM 3002  O   T3P    93       2.819  -1.386  25.601  1.00  0.00           O  
HETATM 3003  H1  T3P    93       2.540  -0.471  25.559  1.00  0.00           H  
HETATM 3004  H2  T3P    93       3.222  -1.474  26.465  1.00  0.00           H  
HETATM 3005  O   T3P    94       1.422   1.230  26.779  1.00  0.00           O  
HETATM 3006  H1  T3P    94       1.069   1.044  27.649  1.00  0.00           H  
HETATM 3007  H2  T3P    94       0.686   1.085  26.185  1.00  0.00           H  
HETATM 3008  O   T3P    95       9.313   2.559  27.285  1.00  0.00           O  
HETATM 3009  H1  T3P    95       8.983   1.686  27.072  1.00  0.00           H  
HETATM 3010  H2  T3P    95       9.974   2.735  26.616  1.00  0.00           H  
HETATM 3011  O   T3P    96       6.347   1.122  26.437  1.00  0.00           O  
HETATM 3012  H1  T3P    96       5.724   1.431  27.096  1.00  0.00           H  
HETATM 3013  H2  T3P    96       5.798   0.791  25.726  1.00  0.00           H  
HETATM 3014  O   T3P    97      -9.757   4.434  31.779  1.00  0.00           O  
HETATM 3015  H1  T3P    97      -9.051   4.014  31.287  1.00  0.00           H  
HETATM 3016  H2  T3P    97      -9.583   4.205  32.692  1.00  0.00           H  
HETATM 3017  O   T3P    98      -0.520  -0.515  25.695  1.00  0.00           O  
HETATM 3018  H1  T3P    98      -1.440  -0.736  25.838  1.00  0.00           H  
HETATM 3019  H2  T3P    98      -0.052  -1.339  25.828  1.00  0.00           H  
HETATM 3020  O   T3P    99       0.756  10.048  27.449  1.00  0.00           O  
HETATM 3021  H1  T3P    99       1.045  10.550  26.687  1.00  0.00           H  
HETATM 3022  H2  T3P    99       0.038  10.563  27.817  1.00  0.00           H  
HETATM 3023  O   T3P   100       3.844   3.109  27.589  1.00  0.00           O  
HETATM 3024  H1  T3P   100       3.127   2.763  27.058  1.00  0.00           H  
HETATM 3025  H2  T3P   100       3.430   3.365  28.413  1.00  0.00           H  
HETATM 3026  O   T3P   101       6.152   4.766  30.530  1.00  0.00           O  
HETATM 3027  H1  T3P   101       7.041   4.543  30.806  1.00  0.00           H  
HETATM 3028  H2  T3P   101       5.784   3.941  30.215  1.00  0.00           H  
HETATM 3029  O   T3P   102       7.237   6.528  25.874  1.00  0.00           O  
HETATM 3030  H1  T3P   102       6.388   6.091  25.815  1.00  0.00           H  
HETATM 3031  H2  T3P   102       7.660   6.129  26.634  1.00  0.00           H  
HETATM 3032  O   T3P   103      -6.999   6.378  26.561  1.00  0.00           O  
HETATM 3033  H1  T3P   103      -6.446   5.725  26.990  1.00  0.00           H  
HETATM 3034  H2  T3P   103      -7.839   6.318  27.018  1.00  0.00           H  
HETATM 3035  O   T3P   104      -4.430  13.063  27.166  1.00  0.00           O  
HETATM 3036  H1  T3P   104      -3.908  12.271  27.040  1.00  0.00           H  
HETATM 3037  H2  T3P   104      -5.043  13.066  26.431  1.00  0.00           H  
HETATM 3038  O   T3P   105       0.880   8.145  29.610  1.00  0.00           O  
HETATM 3039  H1  T3P   105       0.972   8.180  28.658  1.00  0.00           H  
HETATM 3040  H2  T3P   105      -0.054   7.995  29.755  1.00  0.00           H  
HETATM 3041  O   T3P   106      -2.237   4.047  31.484  1.00  0.00           O  
HETATM 3042  H1  T3P   106      -1.901   4.790  30.983  1.00  0.00           H  
HETATM 3043  H2  T3P   106      -2.141   4.312  32.399  1.00  0.00           H  
HETATM 3044  O   T3P   107      10.812   9.720  28.315  1.00  0.00           O  
HETATM 3045  H1  T3P   107      11.347  10.471  28.572  1.00  0.00           H  
HETATM 3046  H2  T3P   107       9.924   9.955  28.584  1.00  0.00           H  
HETATM 3047  O   T3P   108       8.518  10.300  29.880  1.00  0.00           O  
HETATM 3048  H1  T3P   108       9.216  10.429  30.523  1.00  0.00           H  
HETATM 3049  H2  T3P   108       7.751  10.069  30.403  1.00  0.00           H  
HETATM 3050  O   T3P   109      -4.733 -11.103  30.799  1.00  0.00           O  
HETATM 3051  H1  T3P   109      -5.593 -10.780  30.532  1.00  0.00           H  
HETATM 3052  H2  T3P   109      -4.129 -10.741  30.151  1.00  0.00           H  
HETATM 3053  O   T3P   110       5.908  -9.732  35.616  1.00  0.00           O  
HETATM 3054  H1  T3P   110       5.198  -9.545  35.001  1.00  0.00           H  
HETATM 3055  H2  T3P   110       6.137  -8.878  35.984  1.00  0.00           H  
HETATM 3056  O   T3P   111       8.907  -6.716  26.291  1.00  0.00           O  
HETATM 3057  H1  T3P   111       9.490  -5.979  26.470  1.00  0.00           H  
HETATM 3058  H2  T3P   111       8.511  -6.920  27.139  1.00  0.00           H  
HETATM 3059  O   T3P   112     -11.618  -0.361  29.765  1.00  0.00           O  
HETATM 3060  H1  T3P   112     -11.491  -0.760  30.626  1.00  0.00           H  
HETATM 3061  H2  T3P   112     -10.879   0.240  29.667  1.00  0.00           H  
HETATM 3062  O   T3P   113       0.833  -6.990  34.613  1.00  0.00           O  
HETATM 3063  H1  T3P   113       0.059  -7.282  35.093  1.00  0.00           H  
HETATM 3064  H2  T3P   113       1.570  -7.367  35.095  1.00  0.00           H  
HETATM 3065  O   T3P   114       1.509  -4.592  33.733  1.00  0.00           O  
HETATM 3066  H1  T3P   114       1.430  -5.540  33.835  1.00  0.00           H  
HETATM 3067  H2  T3P   114       2.052  -4.479  32.953  1.00  0.00           H  
HETATM 3068  O   T3P   115      11.165  -3.859  35.052  1.00  0.00           O  
HETATM 3069  H1  T3P   115      11.136  -3.269  35.805  1.00  0.00           H  
HETATM 3070  H2  T3P   115      12.098  -3.966  34.867  1.00  0.00           H  
HETATM 3071  O   T3P   116       5.977  -6.603  32.469  1.00  0.00           O  
HETATM 3072  H1  T3P   116       6.854  -6.976  32.556  1.00  0.00           H  
HETATM 3073  H2  T3P   116       5.665  -6.920  31.622  1.00  0.00           H  
HETATM 3074  O   T3P   117      -4.724  -8.124  33.164  1.00  0.00           O  
HETATM 3075  H1  T3P   117      -4.097  -7.489  32.820  1.00  0.00           H  
HETATM 3076  H2  T3P   117      -4.250  -8.956  33.161  1.00  0.00           H  
HETATM 3077  O   T3P   118      -7.074  -3.450  30.140  1.00  0.00           O  
HETATM 3078  H1  T3P   118      -7.875  -3.757  30.563  1.00  0.00           H  
HETATM 3079  H2  T3P   118      -7.263  -2.543  29.899  1.00  0.00           H  
HETATM 3080  O   T3P   119      -4.549  -3.995  30.213  1.00  0.00           O  
HETATM 3081  H1  T3P   119      -5.499  -3.889  30.175  1.00  0.00           H  
HETATM 3082  H2  T3P   119      -4.305  -4.290  29.336  1.00  0.00           H  
HETATM 3083  O   T3P   120       4.339  -3.802  33.844  1.00  0.00           O  
HETATM 3084  H1  T3P   120       4.036  -3.821  32.936  1.00  0.00           H  
HETATM 3085  H2  T3P   120       5.122  -4.352  33.847  1.00  0.00           H  
HETATM 3086  O   T3P   121       4.289  -2.137  30.717  1.00  0.00           O  
HETATM 3087  H1  T3P   121       4.240  -2.182  29.763  1.00  0.00           H  
HETATM 3088  H2  T3P   121       4.997  -1.517  30.892  1.00  0.00           H  
HETATM 3089  O   T3P   122      11.909  -1.130  33.673  1.00  0.00           O  
HETATM 3090  H1  T3P   122      12.070  -0.867  34.579  1.00  0.00           H  
HETATM 3091  H2  T3P   122      12.578  -1.790  33.492  1.00  0.00           H  
HETATM 3092  O   T3P   123      -8.750   0.463  33.141  1.00  0.00           O  
HETATM 3093  H1  T3P   123      -8.049  -0.184  33.224  1.00  0.00           H  
HETATM 3094  H2  T3P   123      -9.260   0.367  33.946  1.00  0.00           H  
HETATM 3095  O   T3P   124      -1.859   4.762  34.349  1.00  0.00           O  
HETATM 3096  H1  T3P   124      -1.026   4.343  34.564  1.00  0.00           H  
HETATM 3097  H2  T3P   124      -2.346   4.763  35.173  1.00  0.00           H  
HETATM 3098  O   T3P   125      -0.614   1.929  32.134  1.00  0.00           O  
HETATM 3099  H1  T3P   125      -1.121   2.701  31.881  1.00  0.00           H  
HETATM 3100  H2  T3P   125      -0.250   2.152  32.990  1.00  0.00           H  
HETATM 3101  O   T3P   126       4.437  -0.897  33.221  1.00  0.00           O  
HETATM 3102  H1  T3P   126       4.415  -1.839  33.392  1.00  0.00           H  
HETATM 3103  H2  T3P   126       3.743  -0.754  32.578  1.00  0.00           H  
HETATM 3104  O   T3P   127       8.283  -0.105  35.341  1.00  0.00           O  
HETATM 3105  H1  T3P   127       7.356   0.069  35.506  1.00  0.00           H  
HETATM 3106  H2  T3P   127       8.378  -1.047  35.483  1.00  0.00           H  
HETATM 3107  O   T3P   128      -6.857   1.521  27.901  1.00  0.00           O  
HETATM 3108  H1  T3P   128      -6.257   2.093  27.423  1.00  0.00           H  
HETATM 3109  H2  T3P   128      -7.582   2.092  28.155  1.00  0.00           H  
HETATM 3110  O   T3P   129       5.391   6.183 -33.062  1.00  0.00           O  
HETATM 3111  H1  T3P   129       5.211   7.061 -32.727  1.00  0.00           H  
HETATM 3112  H2  T3P   129       4.719   5.631 -32.661  1.00  0.00           H  
HETATM 3113  O   T3P   130      -0.093  -0.625  34.325  1.00  0.00           O  
HETATM 3114  H1  T3P   130       0.210  -0.436  33.437  1.00  0.00           H  
HETATM 3115  H2  T3P   130      -1.041  -0.497  34.287  1.00  0.00           H  
HETATM 3116  O   T3P   131       6.239   2.851  32.850  1.00  0.00           O  
HETATM 3117  H1  T3P   131       5.928   2.760  31.949  1.00  0.00           H  
HETATM 3118  H2  T3P   131       7.170   3.054  32.763  1.00  0.00           H  
HETATM 3119  O   T3P   132      -6.760   2.399  33.291  1.00  0.00           O  
HETATM 3120  H1  T3P   132      -7.480   1.776  33.192  1.00  0.00           H  
HETATM 3121  H2  T3P   132      -6.250   2.306  32.486  1.00  0.00           H  
HETATM 3122  O   T3P   133       1.392   5.682  32.352  1.00  0.00           O  
HETATM 3123  H1  T3P   133       0.768   5.992  31.696  1.00  0.00           H  
HETATM 3124  H2  T3P   133       1.445   6.395  32.988  1.00  0.00           H  
HETATM 3125  O   T3P   134       1.524   8.061  34.347  1.00  0.00           O  
HETATM 3126  H1  T3P   134       0.861   8.338  34.980  1.00  0.00           H  
HETATM 3127  H2  T3P   134       1.961   7.320  34.766  1.00  0.00           H  
HETATM 3128  O   T3P   135       2.543   4.250  29.899  1.00  0.00           O  
HETATM 3129  H1  T3P   135       2.255   4.538  30.766  1.00  0.00           H  
HETATM 3130  H2  T3P   135       3.083   4.970  29.574  1.00  0.00           H  
HETATM 3131  O   T3P   136       8.904  11.500  32.772  1.00  0.00           O  
HETATM 3132  H1  T3P   136       8.914  11.985  33.597  1.00  0.00           H  
HETATM 3133  H2  T3P   136       9.683  10.945  32.811  1.00  0.00           H  
HETATM 3134  O   T3P   137      11.067   9.805  32.657  1.00  0.00           O  
HETATM 3135  H1  T3P   137      11.185   9.177  31.945  1.00  0.00           H  
HETATM 3136  H2  T3P   137      11.921   9.843  33.088  1.00  0.00           H  
HETATM 3137  O   T3P   138      -1.305 -11.437  33.094  1.00  0.00           O  
HETATM 3138  H1  T3P   138      -0.620 -11.009  33.608  1.00  0.00           H  
HETATM 3139  H2  T3P   138      -1.444 -12.277  33.532  1.00  0.00           H  
HETATM 3140  O   T3P   139      -1.737  -8.392  30.960  1.00  0.00           O  
HETATM 3141  H1  T3P   139      -0.885  -8.436  31.395  1.00  0.00           H  
HETATM 3142  H2  T3P   139      -2.194  -7.676  31.402  1.00  0.00           H  
HETATM 3143  O   T3P   140       0.829  -4.782 -34.046  1.00  0.00           O  
HETATM 3144  H1  T3P   140       0.689  -4.356 -33.200  1.00  0.00           H  
HETATM 3145  H2  T3P   140       1.344  -4.151 -34.549  1.00  0.00           H  
HETATM 3146  O   T3P   141       9.345  -2.845  32.824  1.00  0.00           O  
HETATM 3147  H1  T3P   141      10.285  -2.680  32.893  1.00  0.00           H  
HETATM 3148  H2  T3P   141       9.025  -2.791  33.724  1.00  0.00           H  
HETATM 3149  O   T3P   142       5.224   1.177  34.781  1.00  0.00           O  
HETATM 3150  H1  T3P   142       4.892   0.465  34.233  1.00  0.00           H  
HETATM 3151  H2  T3P   142       5.373   1.899  34.171  1.00  0.00           H  
HETATM 3152  O   T3P   143      -4.821  -2.819  33.121  1.00  0.00           O  
HETATM 3153  H1  T3P   143      -4.511  -3.365  33.843  1.00  0.00           H  
HETATM 3154  H2  T3P   143      -4.708  -3.364  32.343  1.00  0.00           H  
HETATM 3155  O   T3P   144      -1.377  -2.862 -35.690  1.00  0.00           O  
HETATM 3156  H1  T3P   144      -1.966  -2.525 -35.015  1.00  0.00           H  
HETATM 3157  H2  T3P   144      -0.499  -2.674 -35.358  1.00  0.00           H  
HETATM 3158  O   T3P   145       4.095  -4.021 -32.047  1.00  0.00           O  
HETATM 3159  H1  T3P   145       4.519  -3.779 -31.224  1.00  0.00           H  
HETATM 3160  H2  T3P   145       4.521  -4.838 -32.305  1.00  0.00           H  
HETATM 3161  O   T3P   146       7.538  -2.510 -31.882  1.00  0.00           O  
HETATM 3162  H1  T3P   146       7.463  -3.270 -32.459  1.00  0.00           H  
HETATM 3163  H2  T3P   146       7.228  -1.776 -32.412  1.00  0.00           H  
HETATM 3164  O   T3P   147       9.234  -6.063 -34.340  1.00  0.00           O  
HETATM 3165  H1  T3P   147       9.617  -6.932 -34.218  1.00  0.00           H  
HETATM 3166  H2  T3P   147       9.969  -5.460 -34.231  1.00  0.00           H  
HETATM 3167  O   T3P   148      -9.521   3.272  34.223  1.00  0.00           O  
HETATM 3168  H1  T3P   148      -8.806   2.636  34.187  1.00  0.00           H  
HETATM 3169  H2  T3P   148      -9.321   3.813  34.987  1.00  0.00           H  
HETATM 3170  O   T3P   149      -5.936   1.152  30.891  1.00  0.00           O  
HETATM 3171  H1  T3P   149      -6.326   0.409  30.430  1.00  0.00           H  
HETATM 3172  H2  T3P   149      -5.000   0.952  30.920  1.00  0.00           H  
HETATM 3173  O   T3P   150      -7.108  -0.858  29.389  1.00  0.00           O  
HETATM 3174  H1  T3P   150      -7.920  -0.409  29.623  1.00  0.00           H  
HETATM 3175  H2  T3P   150      -6.774  -0.372  28.635  1.00  0.00           H  
HETATM 3176  O   T3P   151      -1.932   1.906  27.962  1.00  0.00           O  
HETATM 3177  H1  T3P   151      -1.376   1.166  27.716  1.00  0.00           H  
HETATM 3178  H2  T3P   151      -1.380   2.442  28.531  1.00  0.00           H  
HETATM 3179  O   T3P   152      -1.988  -1.573  31.766  1.00  0.00           O  
HETATM 3180  H1  T3P   152      -2.703  -2.199  31.649  1.00  0.00           H  
HETATM 3181  H2  T3P   152      -2.186  -0.866  31.152  1.00  0.00           H  
HETATM 3182  O   T3P   153      -3.233  -0.386  34.632  1.00  0.00           O  
HETATM 3183  H1  T3P   153      -4.174  -0.240  34.720  1.00  0.00           H  
HETATM 3184  H2  T3P   153      -3.155  -1.033  33.931  1.00  0.00           H  
HETATM 3185  O   T3P   154       3.618   1.171 -34.892  1.00  0.00           O  
HETATM 3186  H1  T3P   154       2.906   0.607 -35.194  1.00  0.00           H  
HETATM 3187  H2  T3P   154       3.928   1.610 -35.685  1.00  0.00           H  
HETATM 3188  O   T3P   155      -9.854   6.983  31.001  1.00  0.00           O  
HETATM 3189  H1  T3P   155      -9.862   6.061  31.258  1.00  0.00           H  
HETATM 3190  H2  T3P   155     -10.576   7.375  31.491  1.00  0.00           H  
HETATM 3191  O   T3P   156       0.446   3.239  34.126  1.00  0.00           O  
HETATM 3192  H1  T3P   156       0.806   3.011  34.983  1.00  0.00           H  
HETATM 3193  H2  T3P   156       1.102   3.818  33.737  1.00  0.00           H  
HETATM 3194  O   T3P   157      -7.539   3.430  29.967  1.00  0.00           O  
HETATM 3195  H1  T3P   157      -6.911   3.942  29.458  1.00  0.00           H  
HETATM 3196  H2  T3P   157      -6.997   2.867  30.520  1.00  0.00           H  
HETATM 3197  O   T3P   158       2.353   9.152  31.779  1.00  0.00           O  
HETATM 3198  H1  T3P   158       1.937   8.775  32.554  1.00  0.00           H  
HETATM 3199  H2  T3P   158       1.943   8.698  31.042  1.00  0.00           H  
HETATM 3200  O   T3P   159       4.306   4.968  33.171  1.00  0.00           O  
HETATM 3201  H1  T3P   159       4.900   4.247  33.379  1.00  0.00           H  
HETATM 3202  H2  T3P   159       4.695   5.386  32.402  1.00  0.00           H  
HETATM 3203  O   T3P   160      -5.583  -7.334 -34.583  1.00  0.00           O  
HETATM 3204  H1  T3P   160      -5.537  -8.244 -34.290  1.00  0.00           H  
HETATM 3205  H2  T3P   160      -6.208  -7.347 -35.308  1.00  0.00           H  
HETATM 3206  O   T3P   161      -3.728  -5.300 -35.294  1.00  0.00           O  
HETATM 3207  H1  T3P   161      -3.126  -4.919 -34.654  1.00  0.00           H  
HETATM 3208  H2  T3P   161      -4.575  -5.315 -34.847  1.00  0.00           H  
HETATM 3209  O   T3P   162       7.121  -4.720 -33.493  1.00  0.00           O  
HETATM 3210  H1  T3P   162       6.602  -4.565 -34.282  1.00  0.00           H  
HETATM 3211  H2  T3P   162       7.795  -5.342 -33.768  1.00  0.00           H  
HETATM 3212  O   T3P   163      -1.565  -3.981  33.536  1.00  0.00           O  
HETATM 3213  H1  T3P   163      -0.740  -4.460  33.613  1.00  0.00           H  
HETATM 3214  H2  T3P   163      -1.359  -3.240  32.966  1.00  0.00           H  
HETATM 3215  O   T3P   164      -8.089  -8.434 -33.330  1.00  0.00           O  
HETATM 3216  H1  T3P   164      -7.760  -9.306 -33.548  1.00  0.00           H  
HETATM 3217  H2  T3P   164      -8.057  -8.397 -32.374  1.00  0.00           H  
HETATM 3218  O   T3P   165      -2.761  -7.707 -34.670  1.00  0.00           O  
HETATM 3219  H1  T3P   165      -2.845  -8.363 -35.363  1.00  0.00           H  
HETATM 3220  H2  T3P   165      -3.125  -6.908 -35.052  1.00  0.00           H  
HETATM 3221  O   T3P   166      -6.394   2.967 -34.430  1.00  0.00           O  
HETATM 3222  H1  T3P   166      -5.628   2.450 -34.180  1.00  0.00           H  
HETATM 3223  H2  T3P   166      -6.474   2.835 -35.375  1.00  0.00           H  
HETATM 3224  O   T3P   167       2.066  -2.931 -35.715  1.00  0.00           O  
HETATM 3225  H1  T3P   167       2.036  -3.206 -36.632  1.00  0.00           H  
HETATM 3226  H2  T3P   167       1.847  -1.999 -35.737  1.00  0.00           H  
HETATM 3227  O   T3P   168       0.899  -0.461 -35.043  1.00  0.00           O  
HETATM 3228  H1  T3P   168       0.680   0.211 -34.398  1.00  0.00           H  
HETATM 3229  H2  T3P   168       0.538  -0.131 -35.866  1.00  0.00           H  
HETATM 3230  O   T3P   169     -10.799   8.422 -32.322  1.00  0.00           O  
HETATM 3231  H1  T3P   169      -9.973   8.216 -32.760  1.00  0.00           H  
HETATM 3232  H2  T3P   169     -11.113   7.579 -31.995  1.00  0.00           H  
HETATM 3233  O   T3P   170      -3.022   0.597  30.324  1.00  0.00           O  
HETATM 3234  H1  T3P   170      -2.565   1.316  30.759  1.00  0.00           H  
HETATM 3235  H2  T3P   170      -2.985   0.817  29.393  1.00  0.00           H  
HETATM 3236  O   T3P   171      -2.387  -1.084 -33.620  1.00  0.00           O  
HETATM 3237  H1  T3P   171      -1.731  -0.392 -33.541  1.00  0.00           H  
HETATM 3238  H2  T3P   171      -2.654  -1.266 -32.719  1.00  0.00           H  
HETATM 3239  O   T3P   172      -0.357   0.861 -32.793  1.00  0.00           O  
HETATM 3240  H1  T3P   172      -0.694   0.686 -31.915  1.00  0.00           H  
HETATM 3241  H2  T3P   172       0.564   1.082 -32.656  1.00  0.00           H  
HETATM 3242  O   T3P   173     -12.056   7.890  32.585  1.00  0.00           O  
HETATM 3243  H1  T3P   173     -12.287   8.727  32.989  1.00  0.00           H  
HETATM 3244  H2  T3P   173     -12.845   7.628  32.110  1.00  0.00           H  
HETATM 3245  O   T3P   174      -5.629   8.165 -34.621  1.00  0.00           O  
HETATM 3246  H1  T3P   174      -6.084   8.222 -35.461  1.00  0.00           H  
HETATM 3247  H2  T3P   174      -5.933   7.341 -34.240  1.00  0.00           H  
HETATM 3248  O   T3P   175      -1.444   3.350 -33.418  1.00  0.00           O  
HETATM 3249  H1  T3P   175      -1.757   4.124 -32.950  1.00  0.00           H  
HETATM 3250  H2  T3P   175      -1.151   2.755 -32.729  1.00  0.00           H  
HETATM 3251  O   T3P   176       0.623   3.215 -35.296  1.00  0.00           O  
HETATM 3252  H1  T3P   176       1.209   3.972 -35.308  1.00  0.00           H  
HETATM 3253  H2  T3P   176       0.135   3.303 -34.476  1.00  0.00           H  
HETATM 3254  O   T3P   177       9.370   5.993 -35.448  1.00  0.00           O  
HETATM 3255  H1  T3P   177       9.573   5.828 -34.527  1.00  0.00           H  
HETATM 3256  H2  T3P   177       8.475   6.332 -35.440  1.00  0.00           H  
HETATM 3257  O   T3P   178       9.245   1.203 -32.100  1.00  0.00           O  
HETATM 3258  H1  T3P   178       9.910   1.762 -31.698  1.00  0.00           H  
HETATM 3259  H2  T3P   178       9.061   1.618 -32.943  1.00  0.00           H  
HETATM 3260  O   T3P   179      -3.348   9.214 -32.720  1.00  0.00           O  
HETATM 3261  H1  T3P   179      -3.960   8.681 -33.227  1.00  0.00           H  
HETATM 3262  H2  T3P   179      -3.071   9.902 -33.325  1.00  0.00           H  
HETATM 3263  O   T3P   180       0.172  10.896 -33.973  1.00  0.00           O  
HETATM 3264  H1  T3P   180       0.412  11.822 -34.008  1.00  0.00           H  
HETATM 3265  H2  T3P   180      -0.785  10.895 -34.001  1.00  0.00           H  
HETATM 3266  O   T3P   181      -2.963  10.795 -29.875  1.00  0.00           O  
HETATM 3267  H1  T3P   181      -2.810   9.868 -30.060  1.00  0.00           H  
HETATM 3268  H2  T3P   181      -3.300  11.152 -30.697  1.00  0.00           H  
HETATM 3269  O   T3P   182       6.924   7.130 -35.694  1.00  0.00           O  
HETATM 3270  H1  T3P   182       7.338   7.983 -35.824  1.00  0.00           H  
HETATM 3271  H2  T3P   182       6.206   7.303 -35.085  1.00  0.00           H  
HETATM 3272  O   T3P   183      -5.671  -6.255 -32.067  1.00  0.00           O  
HETATM 3273  H1  T3P   183      -6.313  -6.815 -31.631  1.00  0.00           H  
HETATM 3274  H2  T3P   183      -5.737  -6.489 -32.993  1.00  0.00           H  
HETATM 3275  O   T3P   184      -1.445  -7.327 -27.383  1.00  0.00           O  
HETATM 3276  H1  T3P   184      -1.638  -7.581 -26.480  1.00  0.00           H  
HETATM 3277  H2  T3P   184      -2.172  -7.683 -27.893  1.00  0.00           H  
HETATM 3278  O   T3P   185       8.872 -13.638 -31.351  1.00  0.00           O  
HETATM 3279  H1  T3P   185       9.678 -13.849 -30.880  1.00  0.00           H  
HETATM 3280  H2  T3P   185       8.299 -13.257 -30.686  1.00  0.00           H  
HETATM 3281  O   T3P   186       4.044 -10.197 -34.974  1.00  0.00           O  
HETATM 3282  H1  T3P   186       3.411  -9.479 -34.952  1.00  0.00           H  
HETATM 3283  H2  T3P   186       4.103 -10.436 -35.899  1.00  0.00           H  
HETATM 3284  O   T3P   187       3.126  -8.307 -26.591  1.00  0.00           O  
HETATM 3285  H1  T3P   187       2.646  -8.804 -25.928  1.00  0.00           H  
HETATM 3286  H2  T3P   187       2.688  -8.521 -27.415  1.00  0.00           H  
HETATM 3287  O   T3P   188      -4.812  -8.567 -27.532  1.00  0.00           O  
HETATM 3288  H1  T3P   188      -5.664  -8.926 -27.780  1.00  0.00           H  
HETATM 3289  H2  T3P   188      -5.009  -7.696 -27.189  1.00  0.00           H  
HETATM 3290  O   T3P   189      -5.056  -3.571 -32.167  1.00  0.00           O  
HETATM 3291  H1  T3P   189      -4.252  -3.514 -32.684  1.00  0.00           H  
HETATM 3292  H2  T3P   189      -5.414  -4.434 -32.375  1.00  0.00           H  
HETATM 3293  O   T3P   190       1.308  -9.189 -32.028  1.00  0.00           O  
HETATM 3294  H1  T3P   190       0.957  -8.632 -32.722  1.00  0.00           H  
HETATM 3295  H2  T3P   190       1.914  -8.624 -31.549  1.00  0.00           H  
HETATM 3296  O   T3P   191       1.798  -4.379 -30.050  1.00  0.00           O  
HETATM 3297  H1  T3P   191       2.227  -3.717 -30.593  1.00  0.00           H  
HETATM 3298  H2  T3P   191       1.511  -3.901 -29.272  1.00  0.00           H  
HETATM 3299  O   T3P   192      10.284  -1.316 -31.853  1.00  0.00           O  
HETATM 3300  H1  T3P   192      10.099  -0.426 -32.154  1.00  0.00           H  
HETATM 3301  H2  T3P   192       9.458  -1.619 -31.477  1.00  0.00           H  
HETATM 3302  O   T3P   193      -7.133   3.061 -30.939  1.00  0.00           O  
HETATM 3303  H1  T3P   193      -6.973   3.824 -31.494  1.00  0.00           H  
HETATM 3304  H2  T3P   193      -6.301   2.587 -30.938  1.00  0.00           H  
HETATM 3305  O   T3P   194      -3.885   1.848 -33.830  1.00  0.00           O  
HETATM 3306  H1  T3P   194      -3.811   1.514 -34.724  1.00  0.00           H  
HETATM 3307  H2  T3P   194      -3.175   2.485 -33.753  1.00  0.00           H  
HETATM 3308  O   T3P   195      -2.251  -4.545 -33.204  1.00  0.00           O  
HETATM 3309  H1  T3P   195      -1.325  -4.453 -33.426  1.00  0.00           H  
HETATM 3310  H2  T3P   195      -2.262  -5.167 -32.476  1.00  0.00           H  
HETATM 3311  O   T3P   196       4.492  -2.162 -33.892  1.00  0.00           O  
HETATM 3312  H1  T3P   196       4.407  -2.581 -34.749  1.00  0.00           H  
HETATM 3313  H2  T3P   196       4.269  -2.851 -33.266  1.00  0.00           H  
HETATM 3314  O   T3P   197       8.692   2.233 -34.787  1.00  0.00           O  
HETATM 3315  H1  T3P   197       8.531   2.279 -35.729  1.00  0.00           H  
HETATM 3316  H2  T3P   197       8.372   3.069 -34.448  1.00  0.00           H  
HETATM 3317  O   T3P   198      10.446  -3.452 -33.463  1.00  0.00           O  
HETATM 3318  H1  T3P   198       9.713  -3.568 -32.858  1.00  0.00           H  
HETATM 3319  H2  T3P   198      10.766  -2.568 -33.285  1.00  0.00           H  
HETATM 3320  O   T3P   199      -0.725   2.785 -30.617  1.00  0.00           O  
HETATM 3321  H1  T3P   199      -0.375   3.506 -30.094  1.00  0.00           H  
HETATM 3322  H2  T3P   199      -1.338   2.340 -30.032  1.00  0.00           H  
HETATM 3323  O   T3P   200      -4.730   1.834 -31.264  1.00  0.00           O  
HETATM 3324  H1  T3P   200      -4.386   2.039 -32.134  1.00  0.00           H  
HETATM 3325  H2  T3P   200      -4.819   0.881 -31.261  1.00  0.00           H  
HETATM 3326  O   T3P   201      -0.442   4.904 -28.860  1.00  0.00           O  
HETATM 3327  H1  T3P   201       0.144   5.646 -28.710  1.00  0.00           H  
HETATM 3328  H2  T3P   201      -0.602   4.544 -27.987  1.00  0.00           H  
HETATM 3329  O   T3P   202       5.300   2.531 -31.704  1.00  0.00           O  
HETATM 3330  H1  T3P   202       5.493   1.627 -31.951  1.00  0.00           H  
HETATM 3331  H2  T3P   202       6.124   2.865 -31.350  1.00  0.00           H  
HETATM 3332  O   T3P   203      -6.346   4.996 -33.048  1.00  0.00           O  
HETATM 3333  H1  T3P   203      -6.394   4.302 -33.706  1.00  0.00           H  
HETATM 3334  H2  T3P   203      -5.414   5.202 -32.984  1.00  0.00           H  
HETATM 3335  O   T3P   204      -3.568   5.681 -33.455  1.00  0.00           O  
HETATM 3336  H1  T3P   204      -2.968   5.992 -32.777  1.00  0.00           H  
HETATM 3337  H2  T3P   204      -3.196   6.010 -34.273  1.00  0.00           H  
HETATM 3338  O   T3P   205       1.956   3.968 -30.794  1.00  0.00           O  
HETATM 3339  H1  T3P   205       1.354   4.577 -31.220  1.00  0.00           H  
HETATM 3340  H2  T3P   205       1.645   3.101 -31.054  1.00  0.00           H  
HETATM 3341  O   T3P   206       2.397   5.697 -35.056  1.00  0.00           O  
HETATM 3342  H1  T3P   206       3.092   6.076 -35.595  1.00  0.00           H  
HETATM 3343  H2  T3P   206       2.835   5.019 -34.543  1.00  0.00           H  
HETATM 3344  O   T3P   207       3.386   3.864 -33.358  1.00  0.00           O  
HETATM 3345  H1  T3P   207       3.880   3.599 -32.583  1.00  0.00           H  
HETATM 3346  H2  T3P   207       3.585   3.192 -34.010  1.00  0.00           H  
HETATM 3347  O   T3P   208       7.461   4.564 -33.620  1.00  0.00           O  
HETATM 3348  H1  T3P   208       8.031   4.494 -32.855  1.00  0.00           H  
HETATM 3349  H2  T3P   208       6.779   5.181 -33.355  1.00  0.00           H  
HETATM 3350  O   T3P   209      -2.547   8.150 -30.415  1.00  0.00           O  
HETATM 3351  H1  T3P   209      -2.387   7.236 -30.648  1.00  0.00           H  
HETATM 3352  H2  T3P   209      -2.599   8.607 -31.254  1.00  0.00           H  
HETATM 3353  O   T3P   210       5.047   8.733 -32.489  1.00  0.00           O  
HETATM 3354  H1  T3P   210       4.644   8.782 -33.355  1.00  0.00           H  
HETATM 3355  H2  T3P   210       5.987   8.799 -32.658  1.00  0.00           H  
HETATM 3356  O   T3P   211       1.121   6.768 -32.736  1.00  0.00           O  
HETATM 3357  H1  T3P   211       1.752   6.570 -33.428  1.00  0.00           H  
HETATM 3358  H2  T3P   211       1.281   7.687 -32.521  1.00  0.00           H  
HETATM 3359  O   T3P   212       4.270   9.404 -29.781  1.00  0.00           O  
HETATM 3360  H1  T3P   212       4.447   9.034 -30.646  1.00  0.00           H  
HETATM 3361  H2  T3P   212       5.094   9.305 -29.304  1.00  0.00           H  
HETATM 3362  O   T3P   213       9.020  13.008  35.237  1.00  0.00           O  
HETATM 3363  H1  T3P   213       9.878  13.423  35.328  1.00  0.00           H  
HETATM 3364  H2  T3P   213       8.663  12.999  36.125  1.00  0.00           H  
HETATM 3365  O   T3P   214      -6.577  -2.572 -30.014  1.00  0.00           O  
HETATM 3366  H1  T3P   214      -7.230  -2.034 -30.462  1.00  0.00           H  
HETATM 3367  H2  T3P   214      -6.203  -3.121 -30.703  1.00  0.00           H  
HETATM 3368  O   T3P   215       5.549  -5.663 -29.512  1.00  0.00           O  
HETATM 3369  H1  T3P   215       5.565  -6.535 -29.908  1.00  0.00           H  
HETATM 3370  H2  T3P   215       6.297  -5.657 -28.916  1.00  0.00           H  
HETATM 3371  O   T3P   216       0.464  -2.413 -32.559  1.00  0.00           O  
HETATM 3372  H1  T3P   216      -0.167  -2.115 -31.903  1.00  0.00           H  
HETATM 3373  H2  T3P   216       0.672  -1.628 -33.066  1.00  0.00           H  
HETATM 3374  O   T3P   217       3.498 -11.891 -27.658  1.00  0.00           O  
HETATM 3375  H1  T3P   217       3.948 -12.408 -28.326  1.00  0.00           H  
HETATM 3376  H2  T3P   217       2.793 -11.449 -28.132  1.00  0.00           H  
HETATM 3377  O   T3P   218       4.706  -6.836 -32.656  1.00  0.00           O  
HETATM 3378  H1  T3P   218       4.046  -6.957 -31.973  1.00  0.00           H  
HETATM 3379  H2  T3P   218       5.537  -7.033 -32.223  1.00  0.00           H  
HETATM 3380  O   T3P   219      -9.056   0.692 -25.529  1.00  0.00           O  
HETATM 3381  H1  T3P   219      -9.190   1.628 -25.679  1.00  0.00           H  
HETATM 3382  H2  T3P   219      -9.080   0.596 -24.577  1.00  0.00           H  
HETATM 3383  O   T3P   220      -2.703  -5.892 -24.012  1.00  0.00           O  
HETATM 3384  H1  T3P   220      -2.505  -5.178 -23.405  1.00  0.00           H  
HETATM 3385  H2  T3P   220      -3.282  -5.499 -24.664  1.00  0.00           H  
HETATM 3386  O   T3P   221      -0.873  -5.783 -30.861  1.00  0.00           O  
HETATM 3387  H1  T3P   221       0.012  -5.492 -30.639  1.00  0.00           H  
HETATM 3388  H2  T3P   221      -0.957  -6.638 -30.439  1.00  0.00           H  
HETATM 3389  O   T3P   222       3.891  -6.591 -35.295  1.00  0.00           O  
HETATM 3390  H1  T3P   222       3.001  -6.242 -35.340  1.00  0.00           H  
HETATM 3391  H2  T3P   222       4.075  -6.659 -34.359  1.00  0.00           H  
HETATM 3392  O   T3P   223       6.799  -7.519 -31.283  1.00  0.00           O  
HETATM 3393  H1  T3P   223       7.623  -7.081 -31.067  1.00  0.00           H  
HETATM 3394  H2  T3P   223       7.045  -8.431 -31.438  1.00  0.00           H  
HETATM 3395  O   T3P   224       7.206  -1.511 -23.695  1.00  0.00           O  
HETATM 3396  H1  T3P   224       8.093  -1.871 -23.668  1.00  0.00           H  
HETATM 3397  H2  T3P   224       6.839  -1.715 -22.835  1.00  0.00           H  
HETATM 3398  O   T3P   225     -13.850   5.084 -30.047  1.00  0.00           O  
HETATM 3399  H1  T3P   225     -14.622   4.749 -30.503  1.00  0.00           H  
HETATM 3400  H2  T3P   225     -13.605   4.383 -29.443  1.00  0.00           H  
HETATM 3401  O   T3P   226      -4.282   2.844 -28.701  1.00  0.00           O  
HETATM 3402  H1  T3P   226      -3.508   2.389 -28.369  1.00  0.00           H  
HETATM 3403  H2  T3P   226      -4.410   2.489 -29.580  1.00  0.00           H  
HETATM 3404  O   T3P   227      -5.460   4.917 -27.244  1.00  0.00           O  
HETATM 3405  H1  T3P   227      -4.884   4.400 -27.807  1.00  0.00           H  
HETATM 3406  H2  T3P   227      -4.885   5.249 -26.554  1.00  0.00           H  
HETATM 3407  O   T3P   228      -3.750  -1.229 -30.563  1.00  0.00           O  
HETATM 3408  H1  T3P   228      -3.943  -1.034 -29.646  1.00  0.00           H  
HETATM 3409  H2  T3P   228      -4.354  -1.936 -30.790  1.00  0.00           H  
HETATM 3410  O   T3P   229       8.579  -0.239 -29.415  1.00  0.00           O  
HETATM 3411  H1  T3P   229       8.943  -0.084 -30.286  1.00  0.00           H  
HETATM 3412  H2  T3P   229       7.808   0.326 -29.373  1.00  0.00           H  
HETATM 3413  O   T3P   230       6.212  -6.583 -20.440  1.00  0.00           O  
HETATM 3414  H1  T3P   230       6.952  -6.197 -20.909  1.00  0.00           H  
HETATM 3415  H2  T3P   230       5.622  -6.886 -21.131  1.00  0.00           H  
HETATM 3416  O   T3P   231      -5.854   8.025 -31.038  1.00  0.00           O  
HETATM 3417  H1  T3P   231      -5.102   8.336 -30.533  1.00  0.00           H  
HETATM 3418  H2  T3P   231      -6.376   7.528 -30.407  1.00  0.00           H  
HETATM 3419  O   T3P   232      -1.470   5.698 -31.633  1.00  0.00           O  
HETATM 3420  H1  T3P   232      -1.217   5.177 -30.870  1.00  0.00           H  
HETATM 3421  H2  T3P   232      -0.662   6.134 -31.904  1.00  0.00           H  
HETATM 3422  O   T3P   233       0.392   2.319 -26.294  1.00  0.00           O  
HETATM 3423  H1  T3P   233       1.182   2.859 -26.335  1.00  0.00           H  
HETATM 3424  H2  T3P   233       0.382   1.977 -25.400  1.00  0.00           H  
HETATM 3425  O   T3P   234       2.400   1.305 -32.043  1.00  0.00           O  
HETATM 3426  H1  T3P   234       2.675   1.337 -32.959  1.00  0.00           H  
HETATM 3427  H2  T3P   234       3.154   0.942 -31.578  1.00  0.00           H  
HETATM 3428  O   T3P   235       5.332   2.081 -25.515  1.00  0.00           O  
HETATM 3429  H1  T3P   235       5.642   1.200 -25.725  1.00  0.00           H  
HETATM 3430  H2  T3P   235       4.640   2.251 -26.154  1.00  0.00           H  
HETATM 3431  O   T3P   236      10.491   7.168 -32.834  1.00  0.00           O  
HETATM 3432  H1  T3P   236      10.861   7.556 -32.041  1.00  0.00           H  
HETATM 3433  H2  T3P   236      11.052   6.415 -33.017  1.00  0.00           H  
HETATM 3434  O   T3P   237      -7.428   7.917 -25.307  1.00  0.00           O  
HETATM 3435  H1  T3P   237      -8.323   7.665 -25.082  1.00  0.00           H  
HETATM 3436  H2  T3P   237      -7.497   8.280 -26.190  1.00  0.00           H  
HETATM 3437  O   T3P   238     -10.652   5.194 -27.591  1.00  0.00           O  
HETATM 3438  H1  T3P   238     -10.566   5.523 -26.697  1.00  0.00           H  
HETATM 3439  H2  T3P   238     -10.743   4.246 -27.491  1.00  0.00           H  
HETATM 3440  O   T3P   239       1.735  -0.291 -24.258  1.00  0.00           O  
HETATM 3441  H1  T3P   239       1.216  -0.594 -25.003  1.00  0.00           H  
HETATM 3442  H2  T3P   239       1.244   0.454 -23.911  1.00  0.00           H  
HETATM 3443  O   T3P   240       4.996  -0.402 -31.756  1.00  0.00           O  
HETATM 3444  H1  T3P   240       4.428  -0.632 -31.021  1.00  0.00           H  
HETATM 3445  H2  T3P   240       4.729  -0.993 -32.460  1.00  0.00           H  
HETATM 3446  O   T3P   241       5.727   9.797 -25.173  1.00  0.00           O  
HETATM 3447  H1  T3P   241       5.570  10.078 -26.074  1.00  0.00           H  
HETATM 3448  H2  T3P   241       5.092   9.096 -25.026  1.00  0.00           H  
HETATM 3449  O   T3P   242      -7.370  10.694 -30.519  1.00  0.00           O  
HETATM 3450  H1  T3P   242      -7.152   9.819 -30.198  1.00  0.00           H  
HETATM 3451  H2  T3P   242      -8.240  10.871 -30.161  1.00  0.00           H  
HETATM 3452  O   T3P   243      -1.630   6.437 -25.355  1.00  0.00           O  
HETATM 3453  H1  T3P   243      -1.482   6.860 -24.510  1.00  0.00           H  
HETATM 3454  H2  T3P   243      -2.277   6.992 -25.791  1.00  0.00           H  
HETATM 3455  O   T3P   244       1.349  15.553 -27.511  1.00  0.00           O  
HETATM 3456  H1  T3P   244       1.732  15.942 -26.724  1.00  0.00           H  
HETATM 3457  H2  T3P   244       0.540  15.143 -27.206  1.00  0.00           H  
HETATM 3458  O   T3P   245       1.287   7.308 -29.164  1.00  0.00           O  
HETATM 3459  H1  T3P   245       0.915   8.181 -29.042  1.00  0.00           H  
HETATM 3460  H2  T3P   245       1.730   7.352 -30.012  1.00  0.00           H  
HETATM 3461  O   T3P   246       4.673   7.130 -25.066  1.00  0.00           O  
HETATM 3462  H1  T3P   246       4.116   7.187 -25.842  1.00  0.00           H  
HETATM 3463  H2  T3P   246       5.338   6.481 -25.296  1.00  0.00           H  
HETATM 3464  O   T3P   247       6.720   8.970 -28.589  1.00  0.00           O  
HETATM 3465  H1  T3P   247       7.347   8.562 -27.992  1.00  0.00           H  
HETATM 3466  H2  T3P   247       6.719   8.404 -29.361  1.00  0.00           H  
HETATM 3467  O   T3P   248      -8.256  -4.417 -28.557  1.00  0.00           O  
HETATM 3468  H1  T3P   248      -8.736  -3.754 -28.061  1.00  0.00           H  
HETATM 3469  H2  T3P   248      -7.538  -3.935 -28.969  1.00  0.00           H  
HETATM 3470  O   T3P   249      -4.052 -10.742 -22.461  1.00  0.00           O  
HETATM 3471  H1  T3P   249      -4.500 -10.965 -23.277  1.00  0.00           H  
HETATM 3472  H2  T3P   249      -3.126 -10.902 -22.645  1.00  0.00           H  
HETATM 3473  O   T3P   250      -3.531 -10.831 -27.424  1.00  0.00           O  
HETATM 3474  H1  T3P   250      -2.836 -10.761 -28.079  1.00  0.00           H  
HETATM 3475  H2  T3P   250      -4.064 -10.047 -27.556  1.00  0.00           H  
HETATM 3476  O   T3P   251       7.357  -5.369 -27.462  1.00  0.00           O  
HETATM 3477  H1  T3P   251       7.777  -4.554 -27.737  1.00  0.00           H  
HETATM 3478  H2  T3P   251       7.816  -5.616 -26.660  1.00  0.00           H  
HETATM 3479  O   T3P   252       2.374  -7.281 -30.603  1.00  0.00           O  
HETATM 3480  H1  T3P   252       3.099  -7.592 -30.060  1.00  0.00           H  
HETATM 3481  H2  T3P   252       2.400  -6.328 -30.514  1.00  0.00           H  
HETATM 3482  O   T3P   253       4.313  -8.520 -22.187  1.00  0.00           O  
HETATM 3483  H1  T3P   253       3.439  -8.855 -22.386  1.00  0.00           H  
HETATM 3484  H2  T3P   253       4.480  -7.867 -22.867  1.00  0.00           H  
HETATM 3485  O   T3P   254      -4.819  -1.375 -27.875  1.00  0.00           O  
HETATM 3486  H1  T3P   254      -5.026  -1.824 -27.055  1.00  0.00           H  
HETATM 3487  H2  T3P   254      -5.489  -1.675 -28.489  1.00  0.00           H  
HETATM 3488  O   T3P   255      -9.366  -4.761 -24.620  1.00  0.00           O  
HETATM 3489  H1  T3P   255      -9.434  -5.588 -24.143  1.00  0.00           H  
HETATM 3490  H2  T3P   255      -9.424  -4.088 -23.942  1.00  0.00           H  
HETATM 3491  O   T3P   256      -1.209  -4.326 -27.123  1.00  0.00           O  
HETATM 3492  H1  T3P   256      -1.030  -5.241 -27.340  1.00  0.00           H  
HETATM 3493  H2  T3P   256      -0.918  -4.233 -26.216  1.00  0.00           H  
HETATM 3494  O   T3P   257       0.651  -7.540 -23.798  1.00  0.00           O  
HETATM 3495  H1  T3P   257       0.824  -7.191 -22.923  1.00  0.00           H  
HETATM 3496  H2  T3P   257       1.282  -8.252 -23.901  1.00  0.00           H  
HETATM 3497  O   T3P   258       5.831  -2.761 -29.771  1.00  0.00           O  
HETATM 3498  H1  T3P   258       6.566  -2.566 -30.354  1.00  0.00           H  
HETATM 3499  H2  T3P   258       5.807  -3.717 -29.729  1.00  0.00           H  
HETATM 3500  O   T3P   259       4.422  -6.009 -25.901  1.00  0.00           O  
HETATM 3501  H1  T3P   259       4.989  -5.694 -26.605  1.00  0.00           H  
HETATM 3502  H2  T3P   259       3.922  -6.723 -26.296  1.00  0.00           H  
HETATM 3503  O   T3P   260     -10.191  -2.421 -27.690  1.00  0.00           O  
HETATM 3504  H1  T3P   260     -10.078  -1.705 -28.316  1.00  0.00           H  
HETATM 3505  H2  T3P   260     -10.633  -2.018 -26.943  1.00  0.00           H  
HETATM 3506  O   T3P   261      -6.678  -6.467 -27.154  1.00  0.00           O  
HETATM 3507  H1  T3P   261      -6.670  -5.782 -26.486  1.00  0.00           H  
HETATM 3508  H2  T3P   261      -6.923  -6.012 -27.960  1.00  0.00           H  
HETATM 3509  O   T3P   262       0.277  -4.711 -25.004  1.00  0.00           O  
HETATM 3510  H1  T3P   262       1.113  -4.468 -24.606  1.00  0.00           H  
HETATM 3511  H2  T3P   262       0.216  -5.657 -24.872  1.00  0.00           H  
HETATM 3512  O   T3P   263      -0.095  -1.104 -26.012  1.00  0.00           O  
HETATM 3513  H1  T3P   263      -0.730  -1.480 -25.402  1.00  0.00           H  
HETATM 3514  H2  T3P   263      -0.485  -1.237 -26.876  1.00  0.00           H  
HETATM 3515  O   T3P   264       2.781  -4.158 -24.495  1.00  0.00           O  
HETATM 3516  H1  T3P   264       3.320  -4.818 -24.932  1.00  0.00           H  
HETATM 3517  H2  T3P   264       3.238  -3.332 -24.654  1.00  0.00           H  
HETATM 3518  O   T3P   265       4.795  -0.927 -27.825  1.00  0.00           O  
HETATM 3519  H1  T3P   265       5.536  -0.740 -27.249  1.00  0.00           H  
HETATM 3520  H2  T3P   265       5.135  -1.562 -28.455  1.00  0.00           H  
HETATM 3521  O   T3P   266      -2.168  -1.170 -28.019  1.00  0.00           O  
HETATM 3522  H1  T3P   266      -3.107  -1.006 -27.943  1.00  0.00           H  
HETATM 3523  H2  T3P   266      -2.106  -2.074 -28.327  1.00  0.00           H  
HETATM 3524  O   T3P   267      -1.720  -3.416 -29.777  1.00  0.00           O  
HETATM 3525  H1  T3P   267      -1.655  -3.998 -30.534  1.00  0.00           H  
HETATM 3526  H2  T3P   267      -1.600  -3.992 -29.022  1.00  0.00           H  
HETATM 3527  O   T3P   268       2.819  -1.386 -30.199  1.00  0.00           O  
HETATM 3528  H1  T3P   268       2.540  -0.471 -30.241  1.00  0.00           H  
HETATM 3529  H2  T3P   268       3.222  -1.474 -29.335  1.00  0.00           H  
HETATM 3530  O   T3P   269       1.422   1.230 -29.021  1.00  0.00           O  
HETATM 3531  H1  T3P   269       1.069   1.044 -28.151  1.00  0.00           H  
HETATM 3532  H2  T3P   269       0.686   1.085 -29.615  1.00  0.00           H  
HETATM 3533  O   T3P   270       9.313   2.559 -28.515  1.00  0.00           O  
HETATM 3534  H1  T3P   270       8.983   1.686 -28.728  1.00  0.00           H  
HETATM 3535  H2  T3P   270       9.974   2.735 -29.184  1.00  0.00           H  
HETATM 3536  O   T3P   271       6.347   1.122 -29.363  1.00  0.00           O  
HETATM 3537  H1  T3P   271       5.724   1.431 -28.704  1.00  0.00           H  
HETATM 3538  H2  T3P   271       5.798   0.791 -30.074  1.00  0.00           H  
HETATM 3539  O   T3P   272      -9.757   4.434 -24.021  1.00  0.00           O  
HETATM 3540  H1  T3P   272      -9.051   4.014 -24.513  1.00  0.00           H  
HETATM 3541  H2  T3P   272      -9.583   4.205 -23.108  1.00  0.00           H  
HETATM 3542  O   T3P   273      -0.520  -0.515 -30.105  1.00  0.00           O  
HETATM 3543  H1  T3P   273      -1.440  -0.736 -29.963  1.00  0.00           H  
HETATM 3544  H2  T3P   273      -0.052  -1.339 -29.973  1.00  0.00           H  
HETATM 3545  O   T3P   274       0.756  10.048 -28.351  1.00  0.00           O  
HETATM 3546  H1  T3P   274       1.045  10.550 -29.113  1.00  0.00           H  
HETATM 3547  H2  T3P   274       0.038  10.563 -27.983  1.00  0.00           H  
HETATM 3548  O   T3P   275       3.844   3.109 -28.211  1.00  0.00           O  
HETATM 3549  H1  T3P   275       3.127   2.763 -28.742  1.00  0.00           H  
HETATM 3550  H2  T3P   275       3.430   3.365 -27.387  1.00  0.00           H  
HETATM 3551  O   T3P   276       6.152   4.766 -25.270  1.00  0.00           O  
HETATM 3552  H1  T3P   276       7.041   4.543 -24.995  1.00  0.00           H  
HETATM 3553  H2  T3P   276       5.784   3.941 -25.585  1.00  0.00           H  
HETATM 3554  O   T3P   277       7.237   6.528 -29.926  1.00  0.00           O  
HETATM 3555  H1  T3P   277       6.388   6.091 -29.985  1.00  0.00           H  
HETATM 3556  H2  T3P   277       7.660   6.129 -29.166  1.00  0.00           H  
HETATM 3557  O   T3P   278      -6.999   6.378 -29.239  1.00  0.00           O  
HETATM 3558  H1  T3P   278      -6.446   5.725 -28.810  1.00  0.00           H  
HETATM 3559  H2  T3P   278      -7.839   6.318 -28.782  1.00  0.00           H  
HETATM 3560  O   T3P   279      -4.430  13.063 -28.634  1.00  0.00           O  
HETATM 3561  H1  T3P   279      -3.908  12.271 -28.760  1.00  0.00           H  
HETATM 3562  H2  T3P   279      -5.043  13.066 -29.369  1.00  0.00           H  
HETATM 3563  O   T3P   280       0.880   8.145 -26.190  1.00  0.00           O  
HETATM 3564  H1  T3P   280       0.972   8.180 -27.142  1.00  0.00           H  
HETATM 3565  H2  T3P   280      -0.054   7.995 -26.045  1.00  0.00           H  
HETATM 3566  O   T3P   281      -2.237   4.047 -24.316  1.00  0.00           O  
HETATM 3567  H1  T3P   281      -1.901   4.790 -24.817  1.00  0.00           H  
HETATM 3568  H2  T3P   281      -2.141   4.312 -23.401  1.00  0.00           H  
HETATM 3569  O   T3P   282      10.812   9.720 -27.485  1.00  0.00           O  
HETATM 3570  H1  T3P   282      11.347  10.471 -27.228  1.00  0.00           H  
HETATM 3571  H2  T3P   282       9.924   9.955 -27.216  1.00  0.00           H  
HETATM 3572  O   T3P   283       8.518  10.300 -25.920  1.00  0.00           O  
HETATM 3573  H1  T3P   283       9.216  10.429 -25.277  1.00  0.00           H  
HETATM 3574  H2  T3P   283       7.751  10.069 -25.397  1.00  0.00           H  
HETATM 3575  O   T3P   284      -4.733 -11.103 -25.001  1.00  0.00           O  
HETATM 3576  H1  T3P   284      -5.593 -10.780 -25.268  1.00  0.00           H  
HETATM 3577  H2  T3P   284      -4.129 -10.741 -25.649  1.00  0.00           H  
HETATM 3578  O   T3P   285      -0.646 -10.023 -19.937  1.00  0.00           O  
HETATM 3579  H1  T3P   285      -0.696 -10.231 -19.004  1.00  0.00           H  
HETATM 3580  H2  T3P   285      -0.924  -9.109 -19.994  1.00  0.00           H  
HETATM 3581  O   T3P   286       5.908  -9.732 -20.184  1.00  0.00           O  
HETATM 3582  H1  T3P   286       5.198  -9.545 -20.799  1.00  0.00           H  
HETATM 3583  H2  T3P   286       6.137  -8.878 -19.816  1.00  0.00           H  
HETATM 3584  O   T3P   287       4.248 -11.725 -18.669  1.00  0.00           O  
HETATM 3585  H1  T3P   287       4.890 -11.220 -19.167  1.00  0.00           H  
HETATM 3586  H2  T3P   287       3.783 -12.240 -19.329  1.00  0.00           H  
HETATM 3587  O   T3P   288      10.154 -10.903 -20.911  1.00  0.00           O  
HETATM 3588  H1  T3P   288       9.206 -10.986 -20.802  1.00  0.00           H  
HETATM 3589  H2  T3P   288      10.262 -10.532 -21.787  1.00  0.00           H  
HETATM 3590  O   T3P   289       8.907  -6.716 -29.509  1.00  0.00           O  
HETATM 3591  H1  T3P   289       9.490  -5.979 -29.330  1.00  0.00           H  
HETATM 3592  H2  T3P   289       8.511  -6.920 -28.661  1.00  0.00           H  
HETATM 3593  O   T3P   290     -11.618  -0.361 -26.035  1.00  0.00           O  
HETATM 3594  H1  T3P   290     -11.491  -0.760 -25.174  1.00  0.00           H  
HETATM 3595  H2  T3P   290     -10.879   0.240 -26.133  1.00  0.00           H  
HETATM 3596  O   T3P   291       0.833  -6.990 -21.187  1.00  0.00           O  
HETATM 3597  H1  T3P   291       0.059  -7.282 -20.707  1.00  0.00           H  
HETATM 3598  H2  T3P   291       1.570  -7.367 -20.705  1.00  0.00           H  
HETATM 3599  O   T3P   292       1.509  -4.592 -22.067  1.00  0.00           O  
HETATM 3600  H1  T3P   292       1.430  -5.540 -21.965  1.00  0.00           H  
HETATM 3601  H2  T3P   292       2.052  -4.479 -22.847  1.00  0.00           H  
HETATM 3602  O   T3P   293       6.299  -7.635 -17.860  1.00  0.00           O  
HETATM 3603  H1  T3P   293       5.623  -7.295 -17.275  1.00  0.00           H  
HETATM 3604  H2  T3P   293       6.111  -7.228 -18.706  1.00  0.00           H  
HETATM 3605  O   T3P   294      11.165  -3.859 -20.748  1.00  0.00           O  
HETATM 3606  H1  T3P   294      11.136  -3.269 -19.995  1.00  0.00           H  
HETATM 3607  H2  T3P   294      12.098  -3.966 -20.934  1.00  0.00           H  
HETATM 3608  O   T3P   295       5.977  -6.603 -23.331  1.00  0.00           O  
HETATM 3609  H1  T3P   295       6.854  -6.976 -23.244  1.00  0.00           H  
HETATM 3610  H2  T3P   295       5.665  -6.920 -24.178  1.00  0.00           H  
HETATM 3611  O   T3P   296      -4.724  -8.124 -22.636  1.00  0.00           O  
HETATM 3612  H1  T3P   296      -4.097  -7.489 -22.981  1.00  0.00           H  
HETATM 3613  H2  T3P   296      -4.250  -8.956 -22.640  1.00  0.00           H  
HETATM 3614  O   T3P   297      -7.074  -3.450 -25.660  1.00  0.00           O  
HETATM 3615  H1  T3P   297      -7.875  -3.757 -25.237  1.00  0.00           H  
HETATM 3616  H2  T3P   297      -7.263  -2.543 -25.901  1.00  0.00           H  
HETATM 3617  O   T3P   298      -4.549  -3.995 -25.587  1.00  0.00           O  
HETATM 3618  H1  T3P   298      -5.499  -3.889 -25.625  1.00  0.00           H  
HETATM 3619  H2  T3P   298      -4.305  -4.290 -26.464  1.00  0.00           H  
HETATM 3620  O   T3P   299       4.339  -3.802 -21.956  1.00  0.00           O  
HETATM 3621  H1  T3P   299       4.036  -3.821 -22.864  1.00  0.00           H  
HETATM 3622  H2  T3P   299       5.122  -4.352 -21.953  1.00  0.00           H  
HETATM 3623  O   T3P   300       4.289  -2.137 -25.083  1.00  0.00           O  
HETATM 3624  H1  T3P   300       4.240  -2.182 -26.038  1.00  0.00           H  
HETATM 3625  H2  T3P   300       4.997  -1.517 -24.908  1.00  0.00           H  
HETATM 3626  O   T3P   301      11.909  -1.130 -22.127  1.00  0.00           O  
HETATM 3627  H1  T3P   301      12.070  -0.867 -21.221  1.00  0.00           H  
HETATM 3628  H2  T3P   301      12.578  -1.790 -22.308  1.00  0.00           H  
HETATM 3629  O   T3P   302      -8.750   0.463 -22.659  1.00  0.00           O  
HETATM 3630  H1  T3P   302      -8.049  -0.184 -22.576  1.00  0.00           H  
HETATM 3631  H2  T3P   302      -9.260   0.367 -21.854  1.00  0.00           H  
HETATM 3632  O   T3P   303      -1.859   4.762 -21.451  1.00  0.00           O  
HETATM 3633  H1  T3P   303      -1.026   4.343 -21.236  1.00  0.00           H  
HETATM 3634  H2  T3P   303      -2.346   4.763 -20.627  1.00  0.00           H  
HETATM 3635  O   T3P   304      -0.614   1.929 -23.667  1.00  0.00           O  
HETATM 3636  H1  T3P   304      -1.121   2.701 -23.919  1.00  0.00           H  
HETATM 3637  H2  T3P   304      -0.250   2.152 -22.810  1.00  0.00           H  
HETATM 3638  O   T3P   305       4.437  -0.897 -22.579  1.00  0.00           O  
HETATM 3639  H1  T3P   305       4.415  -1.839 -22.409  1.00  0.00           H  
HETATM 3640  H2  T3P   305       3.743  -0.754 -23.222  1.00  0.00           H  
HETATM 3641  O   T3P   306       8.283  -0.105 -20.459  1.00  0.00           O  
HETATM 3642  H1  T3P   306       7.356   0.069 -20.294  1.00  0.00           H  
HETATM 3643  H2  T3P   306       8.378  -1.047 -20.317  1.00  0.00           H  
HETATM 3644  O   T3P   307      -6.857   1.521 -27.899  1.00  0.00           O  
HETATM 3645  H1  T3P   307      -6.257   2.093 -28.377  1.00  0.00           H  
HETATM 3646  H2  T3P   307      -7.582   2.092 -27.645  1.00  0.00           H  
HETATM 3647  O   T3P   308       2.635   5.534 -20.761  1.00  0.00           O  
HETATM 3648  H1  T3P   308       2.467   4.722 -20.283  1.00  0.00           H  
HETATM 3649  H2  T3P   308       3.194   5.271 -21.492  1.00  0.00           H  
HETATM 3650  O   T3P   309      -5.069   7.706 -19.864  1.00  0.00           O  
HETATM 3651  H1  T3P   309      -5.954   7.373 -20.014  1.00  0.00           H  
HETATM 3652  H2  T3P   309      -4.690   7.780 -20.740  1.00  0.00           H  
HETATM 3653  O   T3P   310      -0.093  -0.625 -21.475  1.00  0.00           O  
HETATM 3654  H1  T3P   310       0.210  -0.436 -22.363  1.00  0.00           H  
HETATM 3655  H2  T3P   310      -1.041  -0.497 -21.513  1.00  0.00           H  
HETATM 3656  O   T3P   311       6.239   2.851 -22.950  1.00  0.00           O  
HETATM 3657  H1  T3P   311       5.928   2.760 -23.851  1.00  0.00           H  
HETATM 3658  H2  T3P   311       7.170   3.054 -23.038  1.00  0.00           H  
HETATM 3659  O   T3P   312      -6.760   2.399 -22.510  1.00  0.00           O  
HETATM 3660  H1  T3P   312      -7.480   1.776 -22.608  1.00  0.00           H  
HETATM 3661  H2  T3P   312      -6.250   2.306 -23.314  1.00  0.00           H  
HETATM 3662  O   T3P   313       1.392   5.682 -23.448  1.00  0.00           O  
HETATM 3663  H1  T3P   313       0.768   5.992 -24.104  1.00  0.00           H  
HETATM 3664  H2  T3P   313       1.445   6.395 -22.812  1.00  0.00           H  
HETATM 3665  O   T3P   314       1.524   8.061 -21.453  1.00  0.00           O  
HETATM 3666  H1  T3P   314       0.861   8.338 -20.820  1.00  0.00           H  
HETATM 3667  H2  T3P   314       1.961   7.320 -21.034  1.00  0.00           H  
HETATM 3668  O   T3P   315       2.543   4.250 -25.901  1.00  0.00           O  
HETATM 3669  H1  T3P   315       2.255   4.538 -25.034  1.00  0.00           H  
HETATM 3670  H2  T3P   315       3.083   4.970 -26.226  1.00  0.00           H  
HETATM 3671  O   T3P   316       8.904  11.500 -23.028  1.00  0.00           O  
HETATM 3672  H1  T3P   316       8.914  11.985 -22.203  1.00  0.00           H  
HETATM 3673  H2  T3P   316       9.683  10.945 -22.989  1.00  0.00           H  
HETATM 3674  O   T3P   317      11.067   9.805 -23.143  1.00  0.00           O  
HETATM 3675  H1  T3P   317      11.185   9.177 -23.855  1.00  0.00           H  
HETATM 3676  H2  T3P   317      11.921   9.843 -22.712  1.00  0.00           H  
HETATM 3677  O   T3P   318      -1.305 -11.437 -22.706  1.00  0.00           O  
HETATM 3678  H1  T3P   318      -0.620 -11.009 -22.192  1.00  0.00           H  
HETATM 3679  H2  T3P   318      -1.444 -12.277 -22.268  1.00  0.00           H  
HETATM 3680  O   T3P   319      -1.715  -7.442 -20.146  1.00  0.00           O  
HETATM 3681  H1  T3P   319      -1.516  -6.599 -19.739  1.00  0.00           H  
HETATM 3682  H2  T3P   319      -2.313  -7.869 -19.533  1.00  0.00           H  
HETATM 3683  O   T3P   320      -1.737  -8.392 -24.840  1.00  0.00           O  
HETATM 3684  H1  T3P   320      -0.885  -8.436 -24.406  1.00  0.00           H  
HETATM 3685  H2  T3P   320      -2.194  -7.676 -24.398  1.00  0.00           H  
HETATM 3686  O   T3P   321       0.829  -4.782 -15.446  1.00  0.00           O  
HETATM 3687  H1  T3P   321       0.689  -4.356 -14.600  1.00  0.00           H  
HETATM 3688  H2  T3P   321       1.344  -4.151 -15.949  1.00  0.00           H  
HETATM 3689  O   T3P   322       9.345  -2.845 -22.976  1.00  0.00           O  
HETATM 3690  H1  T3P   322      10.285  -2.680 -22.907  1.00  0.00           H  
HETATM 3691  H2  T3P   322       9.025  -2.791 -22.076  1.00  0.00           H  
HETATM 3692  O   T3P   323       5.224   1.177 -21.019  1.00  0.00           O  
HETATM 3693  H1  T3P   323       4.892   0.465 -21.567  1.00  0.00           H  
HETATM 3694  H2  T3P   323       5.373   1.899 -21.629  1.00  0.00           H  
HETATM 3695  O   T3P   324      -4.821  -2.819 -22.679  1.00  0.00           O  
HETATM 3696  H1  T3P   324      -4.511  -3.365 -21.957  1.00  0.00           H  
HETATM 3697  H2  T3P   324      -4.708  -3.364 -23.458  1.00  0.00           H  
HETATM 3698  O   T3P   325      -0.955  -5.053 -18.763  1.00  0.00           O  
HETATM 3699  H1  T3P   325      -1.393  -4.477 -18.137  1.00  0.00           H  
HETATM 3700  H2  T3P   325      -0.259  -4.513 -19.138  1.00  0.00           H  
HETATM 3701  O   T3P   326      -1.377  -2.862 -17.090  1.00  0.00           O  
HETATM 3702  H1  T3P   326      -1.966  -2.525 -16.415  1.00  0.00           H  
HETATM 3703  H2  T3P   326      -0.499  -2.674 -16.758  1.00  0.00           H  
HETATM 3704  O   T3P   327       9.234  -6.063 -15.740  1.00  0.00           O  
HETATM 3705  H1  T3P   327       9.617  -6.932 -15.618  1.00  0.00           H  
HETATM 3706  H2  T3P   327       9.969  -5.460 -15.631  1.00  0.00           H  
HETATM 3707  O   T3P   328      -9.521   3.272 -21.577  1.00  0.00           O  
HETATM 3708  H1  T3P   328      -8.806   2.636 -21.613  1.00  0.00           H  
HETATM 3709  H2  T3P   328      -9.321   3.813 -20.813  1.00  0.00           H  
HETATM 3710  O   T3P   329      -5.936   1.152 -24.909  1.00  0.00           O  
HETATM 3711  H1  T3P   329      -6.326   0.409 -25.370  1.00  0.00           H  
HETATM 3712  H2  T3P   329      -5.000   0.952 -24.880  1.00  0.00           H  
HETATM 3713  O   T3P   330      -7.108  -0.858 -26.412  1.00  0.00           O  
HETATM 3714  H1  T3P   330      -7.920  -0.409 -26.177  1.00  0.00           H  
HETATM 3715  H2  T3P   330      -6.774  -0.372 -27.165  1.00  0.00           H  
HETATM 3716  O   T3P   331       0.743  -2.884 -20.110  1.00  0.00           O  
HETATM 3717  H1  T3P   331       0.971  -3.456 -20.842  1.00  0.00           H  
HETATM 3718  H2  T3P   331       0.291  -2.144 -20.515  1.00  0.00           H  
HETATM 3719  O   T3P   332       4.174  -2.971 -19.274  1.00  0.00           O  
HETATM 3720  H1  T3P   332       3.619  -2.192 -19.314  1.00  0.00           H  
HETATM 3721  H2  T3P   332       4.185  -3.303 -20.172  1.00  0.00           H  
HETATM 3722  O   T3P   333      10.262  -2.456 -18.080  1.00  0.00           O  
HETATM 3723  H1  T3P   333      10.040  -2.867 -17.244  1.00  0.00           H  
HETATM 3724  H2  T3P   333       9.626  -1.746 -18.174  1.00  0.00           H  
HETATM 3725  O   T3P   334     -15.409  -0.447 -19.011  1.00  0.00           O  
HETATM 3726  H1  T3P   334     -16.159   0.138 -19.120  1.00  0.00           H  
HETATM 3727  H2  T3P   334     -14.796  -0.181 -19.696  1.00  0.00           H  
HETATM 3728  O   T3P   335      -1.932   1.906 -27.839  1.00  0.00           O  
HETATM 3729  H1  T3P   335      -1.376   1.166 -28.084  1.00  0.00           H  
HETATM 3730  H2  T3P   335      -1.380   2.442 -27.269  1.00  0.00           H  
HETATM 3731  O   T3P   336      -1.988  -1.573 -24.034  1.00  0.00           O  
HETATM 3732  H1  T3P   336      -2.703  -2.199 -24.151  1.00  0.00           H  
HETATM 3733  H2  T3P   336      -2.186  -0.866 -24.648  1.00  0.00           H  
HETATM 3734  O   T3P   337      -3.233  -0.386 -21.168  1.00  0.00           O  
HETATM 3735  H1  T3P   337      -4.174  -0.240 -21.080  1.00  0.00           H  
HETATM 3736  H2  T3P   337      -3.155  -1.033 -21.869  1.00  0.00           H  
HETATM 3737  O   T3P   338       5.603  -4.402 -17.197  1.00  0.00           O  
HETATM 3738  H1  T3P   338       5.159  -3.739 -17.725  1.00  0.00           H  
HETATM 3739  H2  T3P   338       4.920  -5.039 -16.988  1.00  0.00           H  
HETATM 3740  O   T3P   339      -9.854   6.983 -24.799  1.00  0.00           O  
HETATM 3741  H1  T3P   339      -9.862   6.061 -24.542  1.00  0.00           H  
HETATM 3742  H2  T3P   339     -10.576   7.375 -24.309  1.00  0.00           H  
HETATM 3743  O   T3P   340      -2.646   4.137 -18.656  1.00  0.00           O  
HETATM 3744  H1  T3P   340      -3.528   3.921 -18.353  1.00  0.00           H  
HETATM 3745  H2  T3P   340      -2.159   3.317 -18.583  1.00  0.00           H  
HETATM 3746  O   T3P   341       2.146   3.348 -19.120  1.00  0.00           O  
HETATM 3747  H1  T3P   341       1.533   3.081 -18.435  1.00  0.00           H  
HETATM 3748  H2  T3P   341       2.943   2.850 -18.937  1.00  0.00           H  
HETATM 3749  O   T3P   342       4.597   2.021 -18.488  1.00  0.00           O  
HETATM 3750  H1  T3P   342       4.984   2.872 -18.279  1.00  0.00           H  
HETATM 3751  H2  T3P   342       5.033   1.752 -19.297  1.00  0.00           H  
HETATM 3752  O   T3P   343       0.446   3.239 -21.674  1.00  0.00           O  
HETATM 3753  H1  T3P   343       0.806   3.011 -20.817  1.00  0.00           H  
HETATM 3754  H2  T3P   343       1.102   3.818 -22.063  1.00  0.00           H  
HETATM 3755  O   T3P   344      -7.599  10.773 -18.145  1.00  0.00           O  
HETATM 3756  H1  T3P   344      -7.364   9.926 -18.523  1.00  0.00           H  
HETATM 3757  H2  T3P   344      -7.147  11.415 -18.694  1.00  0.00           H  
HETATM 3758  O   T3P   345      -7.539   3.430 -25.833  1.00  0.00           O  
HETATM 3759  H1  T3P   345      -6.911   3.942 -26.343  1.00  0.00           H  
HETATM 3760  H2  T3P   345      -6.997   2.867 -25.280  1.00  0.00           H  
HETATM 3761  O   T3P   346       2.699  10.868 -19.379  1.00  0.00           O  
HETATM 3762  H1  T3P   346       2.248  10.623 -18.570  1.00  0.00           H  
HETATM 3763  H2  T3P   346       3.562  11.166 -19.092  1.00  0.00           H  
HETATM 3764  O   T3P   347       7.583   6.682 -20.774  1.00  0.00           O  
HETATM 3765  H1  T3P   347       7.025   6.602 -21.547  1.00  0.00           H  
HETATM 3766  H2  T3P   347       7.139   7.327 -20.223  1.00  0.00           H  
HETATM 3767  O   T3P   348       2.353   9.152 -24.021  1.00  0.00           O  
HETATM 3768  H1  T3P   348       1.937   8.775 -23.246  1.00  0.00           H  
HETATM 3769  H2  T3P   348       1.943   8.698 -24.758  1.00  0.00           H  
HETATM 3770  O   T3P   349       4.306   4.968 -22.629  1.00  0.00           O  
HETATM 3771  H1  T3P   349       4.900   4.247 -22.421  1.00  0.00           H  
HETATM 3772  H2  T3P   349       4.695   5.386 -23.398  1.00  0.00           H  
HETATM 3773  O   T3P   350      -3.728  -5.300 -16.694  1.00  0.00           O  
HETATM 3774  H1  T3P   350      -3.126  -4.919 -16.054  1.00  0.00           H  
HETATM 3775  H2  T3P   350      -4.575  -5.315 -16.247  1.00  0.00           H  
HETATM 3776  O   T3P   351      -0.164 -11.238 -17.257  1.00  0.00           O  
HETATM 3777  H1  T3P   351       0.301 -11.991 -16.894  1.00  0.00           H  
HETATM 3778  H2  T3P   351      -1.089 -11.432 -17.106  1.00  0.00           H  
HETATM 3779  O   T3P   352       1.321  -8.930 -17.335  1.00  0.00           O  
HETATM 3780  H1  T3P   352       0.794  -9.716 -17.479  1.00  0.00           H  
HETATM 3781  H2  T3P   352       0.958  -8.541 -16.539  1.00  0.00           H  
HETATM 3782  O   T3P   353       7.121  -4.720 -14.893  1.00  0.00           O  
HETATM 3783  H1  T3P   353       6.602  -4.565 -15.682  1.00  0.00           H  
HETATM 3784  H2  T3P   353       7.795  -5.342 -15.168  1.00  0.00           H  
HETATM 3785  O   T3P   354       8.700  -9.271 -17.469  1.00  0.00           O  
HETATM 3786  H1  T3P   354       8.057  -8.622 -17.756  1.00  0.00           H  
HETATM 3787  H2  T3P   354       9.497  -8.764 -17.309  1.00  0.00           H  
HETATM 3788  O   T3P   355      -1.565  -3.981 -22.264  1.00  0.00           O  
HETATM 3789  H1  T3P   355      -0.740  -4.460 -22.187  1.00  0.00           H  
HETATM 3790  H2  T3P   355      -1.359  -3.240 -22.834  1.00  0.00           H  
HETATM 3791  O   T3P   356       9.008  -0.126 -17.722  1.00  0.00           O  
HETATM 3792  H1  T3P   356       8.560   0.269 -18.470  1.00  0.00           H  
HETATM 3793  H2  T3P   356       8.491   0.142 -16.963  1.00  0.00           H
[truncated: 2,999,953 more chars]
