# Supplementary material for: Binding modes of the KRAS(G12C) inhibitors GDC-6036 and LY3537982 revealed by all atom molecular dynamics simulations
Source: Sci Rep. 2025 Jul 10;15:24843. doi: 10.1038/s41598-025-07532-2 (PMC12246139; doi:10.1038/s41598-025-07532-2)
Supplement: Supplementary file 5 — Supplementary Material 5 [file 41598_2025_7532_MOESM5_ESM.pdb]

REMARK 888 WRITTEN BY MAESTRO (A PRODUCT OF SCHRODINGER, LLC)
CRYST1   72.832   72.832   72.832  90.00  90.00  90.00 P 1           8
ATOM      1  CH3 ACE A   1      21.312  -7.979   2.583  1.00  0.00           C  
ATOM      2  C   ACE A   1      20.390  -6.859   3.055  1.00  0.00           C  
ATOM      3  O   ACE A   1      19.960  -6.869   4.208  1.00  0.00           O  
ATOM      4 HH31 ACE A   1      21.585  -7.862   1.534  1.00  0.00           H  
ATOM      5 HH32 ACE A   1      22.226  -7.987   3.176  1.00  0.00           H  
ATOM      6 HH33 ACE A   1      20.818  -8.944   2.701  1.00  0.00           H  
ATOM      7  N   THR A   2      20.099  -5.901   2.160  1.00 32.96           N  
ATOM      8  CA  THR A   2      19.214  -4.756   2.400  1.00 30.96           C  
ATOM      9  C   THR A   2      17.760  -5.195   2.667  1.00 27.12           C  
ATOM     10  O   THR A   2      17.250  -6.044   1.937  1.00 25.02           O  
ATOM     11  CB  THR A   2      19.186  -3.803   1.170  1.00 31.16           C  
ATOM     12  OG1 THR A   2      20.501  -3.410   0.829  1.00 36.47           O  
ATOM     13  CG2 THR A   2      18.363  -2.515   1.364  1.00 33.44           C  
ATOM     14  H   THR A   2      20.513  -5.944   1.238  1.00 32.96           H  
ATOM     15  HA  THR A   2      19.592  -4.212   3.268  1.00 30.96           H  
ATOM     16  HB  THR A   2      18.788  -4.338   0.305  1.00 31.16           H  
ATOM     17  HG1 THR A   2      20.455  -2.850   0.048  1.00 36.47           H  
ATOM     18 HG21 THR A   2      18.467  -1.854   0.503  1.00 33.44           H  
ATOM     19 HG22 THR A   2      17.300  -2.719   1.484  1.00 33.44           H  
ATOM     20 HG23 THR A   2      18.695  -1.963   2.244  1.00 33.44           H  
ATOM     21  N   GLU A   3      17.123  -4.591   3.684  1.00 27.20           N  
ATOM     22  CA  GLU A   3      15.709  -4.793   3.998  1.00 27.03           C  
ATOM     23  C   GLU A   3      14.932  -3.510   3.681  1.00 26.87           C  
ATOM     24  O   GLU A   3      15.284  -2.449   4.196  1.00 27.88           O  
ATOM     25  CB  GLU A   3      15.527  -5.194   5.477  1.00 29.85           C  
ATOM     26  CG  GLU A   3      16.269  -6.498   5.852  1.00 31.95           C  
ATOM     27  CD  GLU A   3      15.912  -7.109   7.217  1.00 34.82           C  
ATOM     28  OE1 GLU A   3      15.032  -6.570   7.926  1.00 34.30           O  
ATOM     29  OE2 GLU A   3      16.517  -8.160   7.526  1.00 40.12           O1-
ATOM     30  H   GLU A   3      17.606  -3.905   4.246  1.00 27.20           H  
ATOM     31  HA  GLU A   3      15.300  -5.605   3.399  1.00 27.03           H  
ATOM     32  HB3 GLU A   3      14.458  -5.310   5.664  1.00 29.85           H  
ATOM     33  HB2 GLU A   3      15.864  -4.388   6.130  1.00 29.85           H  
ATOM     34  HG3 GLU A   3      17.346  -6.328   5.823  1.00 31.95           H  
ATOM     35  HG2 GLU A   3      16.061  -7.253   5.097  1.00 31.95           H  
ATOM     36  N   TYR A   4      13.882  -3.646   2.856  1.00 23.62           N  
ATOM     37  CA  TYR A   4      12.932  -2.584   2.532  1.00 23.90           C  
ATOM     38  C   TYR A   4      11.623  -2.878   3.271  1.00 22.62           C  
ATOM     39  O   TYR A   4      10.906  -3.809   2.901  1.00 21.03           O  
ATOM     40  CB  TYR A   4      12.716  -2.518   1.008  1.00 25.57           C  
ATOM     41  CG  TYR A   4      13.916  -2.005   0.234  1.00 28.28           C  
ATOM     42  CD1 TYR A   4      14.127  -0.619   0.093  1.00 29.96           C  
ATOM     43  CD2 TYR A   4      14.829  -2.909  -0.341  1.00 29.11           C  
ATOM     44  CE1 TYR A   4      15.247  -0.136  -0.610  1.00 28.18           C  
ATOM     45  CE2 TYR A   4      15.942  -2.431  -1.059  1.00 30.69           C  
ATOM     46  CZ  TYR A   4      16.157  -1.045  -1.185  1.00 31.13           C  
ATOM     47  OH  TYR A   4      17.250  -0.584  -1.856  1.00 32.57           O  
ATOM     48  H   TYR A   4      13.678  -4.556   2.463  1.00 23.62           H  
ATOM     49  HA  TYR A   4      13.310  -1.613   2.857  1.00 23.90           H  
ATOM     50  HB3 TYR A   4      11.883  -1.850   0.789  1.00 25.57           H  
ATOM     51  HB2 TYR A   4      12.426  -3.495   0.618  1.00 25.57           H  
ATOM     52  HD1 TYR A   4      13.432   0.076   0.534  1.00 29.96           H  
ATOM     53  HD2 TYR A   4      14.675  -3.971  -0.222  1.00 29.11           H  
ATOM     54  HE1 TYR A   4      15.403   0.928  -0.708  1.00 28.18           H  
ATOM     55  HE2 TYR A   4      16.641  -3.129  -1.497  1.00 30.69           H  
ATOM     56  HH  TYR A   4      17.762  -1.295  -2.263  1.00 32.57           H  
ATOM     57  N   LYS A   5      11.356  -2.083   4.317  1.00 21.48           N  
ATOM     58  CA  LYS A   5      10.185  -2.215   5.178  1.00 22.71           C  
ATOM     59  C   LYS A   5       9.003  -1.462   4.555  1.00 19.83           C  
ATOM     60  O   LYS A   5       9.075  -0.245   4.388  1.00 18.51           O  
ATOM     61  CB  LYS A   5      10.533  -1.707   6.591  1.00 26.21           C  
ATOM     62  CG  LYS A   5      11.650  -2.539   7.254  1.00 31.40           C  
ATOM     63  CD  LYS A   5      12.066  -2.045   8.650  1.00 37.41           C  
ATOM     64  CE  LYS A   5      11.010  -2.212   9.756  1.00 38.47           C  
ATOM     65  NZ  LYS A   5      10.741  -3.621  10.093  1.00 42.46           N1+
ATOM     66  H   LYS A   5      12.001  -1.338   4.556  1.00 21.48           H  
ATOM     67  HA  LYS A   5       9.926  -3.271   5.264  1.00 22.71           H  
ATOM     68  HB3 LYS A   5       9.636  -1.743   7.211  1.00 26.21           H  
ATOM     69  HB2 LYS A   5      10.832  -0.659   6.549  1.00 26.21           H  
ATOM     70  HG3 LYS A   5      12.539  -2.520   6.622  1.00 31.40           H  
ATOM     71  HG2 LYS A   5      11.350  -3.586   7.300  1.00 31.40           H  
ATOM     72  HD3 LYS A   5      12.325  -0.987   8.578  1.00 37.41           H  
ATOM     73  HD2 LYS A   5      12.990  -2.546   8.943  1.00 37.41           H  
ATOM     74  HE3 LYS A   5      10.074  -1.726   9.483  1.00 38.47           H  
ATOM     75  HE2 LYS A   5      11.374  -1.728  10.660  1.00 38.47           H  
ATOM     76  HZ1 LYS A   5      10.406  -4.118   9.278  1.00 42.46           H  
ATOM     77  HZ2 LYS A   5      11.590  -4.063  10.414  1.00 42.46           H  
ATOM     78  HZ3 LYS A   5      10.041  -3.668  10.819  1.00 42.46           H  
ATOM     79  N   LEU A   6       7.956  -2.218   4.195  1.00 17.27           N  
ATOM     80  CA  LEU A   6       6.763  -1.731   3.502  1.00 17.86           C  
ATOM     81  C   LEU A   6       5.544  -1.921   4.420  1.00 17.22           C  
ATOM     82  O   LEU A   6       5.531  -2.855   5.221  1.00 15.82           O  
ATOM     83  CB  LEU A   6       6.583  -2.501   2.167  1.00 18.46           C  
ATOM     84  CG  LEU A   6       7.848  -2.652   1.278  1.00 18.86           C  
ATOM     85  CD1 LEU A   6       7.551  -3.468   0.004  1.00 18.80           C  
ATOM     86  CD2 LEU A   6       8.557  -1.319   0.963  1.00 18.78           C  
ATOM     87  H   LEU A   6       7.963  -3.207   4.411  1.00 17.27           H  
ATOM     88  HA  LEU A   6       6.858  -0.667   3.288  1.00 17.86           H  
ATOM     89  HB3 LEU A   6       5.796  -2.015   1.589  1.00 18.46           H  
ATOM     90  HB2 LEU A   6       6.209  -3.500   2.383  1.00 18.46           H  
ATOM     91  HG  LEU A   6       8.554  -3.256   1.847  1.00 18.86           H  
ATOM     92 HD11 LEU A   6       8.259  -4.290  -0.104  1.00 18.80           H  
ATOM     93 HD12 LEU A   6       6.557  -3.909   0.041  1.00 18.80           H  
ATOM     94 HD13 LEU A   6       7.602  -2.872  -0.907  1.00 18.80           H  
ATOM     95 HD21 LEU A   6       8.665  -1.134  -0.106  1.00 18.78           H  
ATOM     96 HD22 LEU A   6       8.035  -0.463   1.381  1.00 18.78           H  
ATOM     97 HD23 LEU A   6       9.560  -1.316   1.389  1.00 18.78           H  
ATOM     98  N   VAL A   7       4.550  -1.026   4.310  1.00 14.84           N  
ATOM     99  CA  VAL A   7       3.366  -1.010   5.173  1.00 14.23           C  
ATOM    100  C   VAL A   7       2.133  -0.651   4.320  1.00 14.33           C  
ATOM    101  O   VAL A   7       1.902   0.521   4.027  1.00 15.31           O  
ATOM    102  CB  VAL A   7       3.532  -0.002   6.353  1.00 14.94           C  
ATOM    103  CG1 VAL A   7       2.273   0.166   7.223  1.00 16.09           C  
ATOM    104  CG2 VAL A   7       4.716  -0.348   7.275  1.00 15.18           C  
ATOM    105  H   VAL A   7       4.636  -0.256   3.660  1.00 14.84           H  
ATOM    106  HA  VAL A   7       3.192  -2.002   5.590  1.00 14.23           H  
ATOM    107  HB  VAL A   7       3.763   0.969   5.920  1.00 14.94           H  
ATOM    108 HG11 VAL A   7       2.466   0.845   8.054  1.00 16.09           H  
ATOM    109 HG12 VAL A   7       1.431   0.580   6.672  1.00 16.09           H  
ATOM    110 HG13 VAL A   7       1.964  -0.789   7.645  1.00 16.09           H  
ATOM    111 HG21 VAL A   7       4.790   0.359   8.101  1.00 15.18           H  
ATOM    112 HG22 VAL A   7       4.618  -1.340   7.709  1.00 15.18           H  
ATOM    113 HG23 VAL A   7       5.663  -0.319   6.740  1.00 15.18           H  
ATOM    114  N   VAL A   8       1.381  -1.682   3.907  1.00 12.98           N  
ATOM    115  CA  VAL A   8       0.236  -1.571   3.003  1.00 13.14           C  
ATOM    116  C   VAL A   8      -1.016  -1.109   3.778  1.00 13.55           C  
ATOM    117  O   VAL A   8      -1.581  -1.899   4.534  1.00 13.90           O  
ATOM    118  CB  VAL A   8      -0.054  -2.937   2.312  1.00 12.90           C  
ATOM    119  CG1 VAL A   8      -1.259  -2.904   1.350  1.00 12.19           C  
ATOM    120  CG2 VAL A   8       1.182  -3.451   1.553  1.00 12.42           C  
ATOM    121  H   VAL A   8       1.609  -2.618   4.218  1.00 12.98           H  
ATOM    122  HA  VAL A   8       0.466  -0.835   2.231  1.00 13.14           H  
ATOM    123  HB  VAL A   8      -0.277  -3.678   3.082  1.00 12.90           H  
ATOM    124 HG11 VAL A   8      -1.413  -3.876   0.879  1.00 12.19           H  
ATOM    125 HG12 VAL A   8      -2.190  -2.647   1.853  1.00 12.19           H  
ATOM    126 HG13 VAL A   8      -1.096  -2.175   0.557  1.00 12.19           H  
ATOM    127 HG21 VAL A   8       0.973  -4.396   1.054  1.00 12.42           H  
ATOM    128 HG22 VAL A   8       1.511  -2.739   0.797  1.00 12.42           H  
ATOM    129 HG23 VAL A   8       2.019  -3.627   2.228  1.00 12.42           H  
ATOM    130  N   VAL A   9      -1.407   0.161   3.576  1.00 14.87           N  
ATOM    131  CA  VAL A   9      -2.548   0.815   4.227  1.00 15.19           C  
ATOM    132  C   VAL A   9      -3.745   0.963   3.265  1.00 14.88           C  
ATOM    133  O   VAL A   9      -3.587   0.832   2.050  1.00 15.33           O  
ATOM    134  CB  VAL A   9      -2.167   2.230   4.758  1.00 14.93           C  
ATOM    135  CG1 VAL A   9      -1.091   2.157   5.852  1.00 15.30           C  
ATOM    136  CG2 VAL A   9      -1.771   3.255   3.677  1.00 14.83           C  
ATOM    137  H   VAL A   9      -0.907   0.730   2.905  1.00 14.87           H  
ATOM    138  HA  VAL A   9      -2.882   0.214   5.071  1.00 15.19           H  
ATOM    139  HB  VAL A   9      -3.048   2.640   5.254  1.00 14.93           H  
ATOM    140 HG11 VAL A   9      -0.894   3.142   6.276  1.00 15.30           H  
ATOM    141 HG12 VAL A   9      -1.408   1.508   6.667  1.00 15.30           H  
ATOM    142 HG13 VAL A   9      -0.150   1.776   5.458  1.00 15.30           H  
ATOM    143 HG21 VAL A   9      -1.521   4.213   4.127  1.00 14.83           H  
ATOM    144 HG22 VAL A   9      -0.896   2.930   3.116  1.00 14.83           H  
ATOM    145 HG23 VAL A   9      -2.583   3.444   2.975  1.00 14.83           H  
ATOM    146  N   GLY A  10      -4.926   1.236   3.842  1.00 14.44           N  
ATOM    147  CA  GLY A  10      -6.180   1.384   3.109  1.00 15.07           C  
ATOM    148  C   GLY A  10      -7.352   0.856   3.948  1.00 16.21           C  
ATOM    149  O   GLY A  10      -7.169   0.197   4.975  1.00 17.81           O  
ATOM    150  H   GLY A  10      -4.975   1.330   4.848  1.00 14.44           H  
ATOM    151  HA3 GLY A  10      -6.159   0.831   2.169  1.00 15.07           H  
ATOM    152  HA2 GLY A  10      -6.331   2.436   2.868  1.00 15.07           H  
ATOM    153  N   ALA A  11      -8.571   1.160   3.472  1.00 16.56           N  
ATOM    154  CA  ALA A  11      -9.866   0.776   4.042  1.00 16.52           C  
ATOM    155  C   ALA A  11     -10.134  -0.739   3.998  1.00 17.87           C  
ATOM    156  O   ALA A  11      -9.423  -1.466   3.306  1.00 16.55           O  
ATOM    157  CB  ALA A  11     -10.954   1.536   3.263  1.00 15.95           C  
ATOM    158  H   ALA A  11      -8.628   1.723   2.632  1.00 16.56           H  
ATOM    159  HA  ALA A  11      -9.889   1.091   5.086  1.00 16.52           H  
ATOM    160  HB1 ALA A  11     -11.946   1.359   3.679  1.00 15.95           H  
ATOM    161  HB2 ALA A  11     -10.776   2.611   3.291  1.00 15.95           H  
ATOM    162  HB3 ALA A  11     -10.981   1.239   2.216  1.00 15.95           H  
ATOM    163  N   CYS A  12     -11.170  -1.191   4.725  1.00 17.05           N  
ATOM    164  CA  CYS A  12     -11.631  -2.585   4.730  1.00 19.52           C  
ATOM    165  C   CYS A  12     -12.129  -3.018   3.338  1.00 18.65           C  
ATOM    166  O   CYS A  12     -12.967  -2.331   2.751  1.00 16.50           O  
ATOM    167  CB  CYS A  12     -12.752  -2.843   5.767  1.00 20.18           C  
ATOM    168  SG  CYS A  12     -12.219  -2.531   7.476  1.00 23.81           S  
ATOM    169  H   CYS A  12     -11.726  -0.541   5.268  1.00 17.05           H  
ATOM    170  HA  CYS A  12     -10.773  -3.208   4.997  1.00 19.52           H  
ATOM    171  HB3 CYS A  12     -13.119  -3.869   5.703  1.00 20.18           H  
ATOM    172  HB2 CYS A  12     -13.611  -2.200   5.568  1.00 20.18           H  
ATOM    173  N   GLY A  13     -11.629  -4.170   2.868  1.00 17.40           N  
ATOM    174  CA  GLY A  13     -12.106  -4.834   1.660  1.00 17.80           C  
ATOM    175  C   GLY A  13     -11.593  -4.206   0.355  1.00 16.98           C  
ATOM    176  O   GLY A  13     -12.194  -4.470  -0.684  1.00 17.49           O  
ATOM    177  H   GLY A  13     -10.920  -4.669   3.396  1.00 17.40           H  
ATOM    178  HA3 GLY A  13     -13.197  -4.862   1.652  1.00 17.80           H  
ATOM    179  HA2 GLY A  13     -11.768  -5.868   1.697  1.00 17.80           H  
ATOM    180  N   VAL A  14     -10.516  -3.397   0.379  1.00 17.12           N  
ATOM    181  CA  VAL A  14      -9.911  -2.822  -0.833  1.00 15.74           C  
ATOM    182  C   VAL A  14      -8.964  -3.796  -1.569  1.00 13.50           C  
ATOM    183  O   VAL A  14      -8.683  -3.571  -2.747  1.00 13.34           O  
ATOM    184  CB  VAL A  14      -9.144  -1.503  -0.551  1.00 14.72           C  
ATOM    185  CG1 VAL A  14     -10.079  -0.417  -0.008  1.00 15.29           C  
ATOM    186  CG2 VAL A  14      -7.897  -1.654   0.334  1.00 13.81           C  
ATOM    187  H   VAL A  14     -10.032  -3.228   1.251  1.00 17.12           H  
ATOM    188  HA  VAL A  14     -10.718  -2.580  -1.524  1.00 15.74           H  
ATOM    189  HB  VAL A  14      -8.787  -1.121  -1.509  1.00 14.72           H  
ATOM    190 HG11 VAL A  14      -9.533   0.506   0.189  1.00 15.29           H  
ATOM    191 HG12 VAL A  14     -10.870  -0.192  -0.724  1.00 15.29           H  
ATOM    192 HG13 VAL A  14     -10.555  -0.724   0.924  1.00 15.29           H  
ATOM    193 HG21 VAL A  14      -7.435  -0.689   0.541  1.00 13.81           H  
ATOM    194 HG22 VAL A  14      -8.148  -2.112   1.286  1.00 13.81           H  
ATOM    195 HG23 VAL A  14      -7.143  -2.279  -0.139  1.00 13.81           H  
ATOM    196  N   GLY A  15      -8.534  -4.871  -0.887  1.00 14.33           N  
ATOM    197  CA  GLY A  15      -7.736  -5.947  -1.460  1.00 13.80           C  
ATOM    198  C   GLY A  15      -6.272  -5.882  -1.009  1.00 12.77           C  
ATOM    199  O   GLY A  15      -5.407  -6.292  -1.780  1.00 13.79           O  
ATOM    200  H   GLY A  15      -8.772  -4.956   0.095  1.00 14.33           H  
ATOM    201  HA3 GLY A  15      -7.793  -5.966  -2.546  1.00 13.80           H  
ATOM    202  HA2 GLY A  15      -8.154  -6.892  -1.129  1.00 13.80           H  
ATOM    203  N   LYS A  16      -5.979  -5.381   0.208  1.00 13.64           N  
ATOM    204  CA  LYS A  16      -4.624  -5.307   0.780  1.00 12.43           C  
ATOM    205  C   LYS A  16      -3.971  -6.688   0.966  1.00 13.91           C  
ATOM    206  O   LYS A  16      -2.810  -6.850   0.587  1.00 14.39           O  
ATOM    207  CB  LYS A  16      -4.639  -4.575   2.137  1.00 12.73           C  
ATOM    208  CG  LYS A  16      -5.177  -3.142   2.063  1.00 12.45           C  
ATOM    209  CD  LYS A  16      -5.085  -2.356   3.381  1.00 12.69           C  
ATOM    210  CE  LYS A  16      -5.726  -3.014   4.616  1.00 12.64           C  
ATOM    211  NZ  LYS A  16      -7.180  -3.205   4.486  1.00 13.31           N1+
ATOM    212  H   LYS A  16      -6.732  -5.066   0.810  1.00 13.64           H  
ATOM    213  HA  LYS A  16      -4.006  -4.733   0.087  1.00 12.43           H  
ATOM    214  HB3 LYS A  16      -3.627  -4.549   2.544  1.00 12.73           H  
ATOM    215  HB2 LYS A  16      -5.234  -5.148   2.846  1.00 12.73           H  
ATOM    216  HG3 LYS A  16      -6.214  -3.178   1.752  1.00 12.45           H  
ATOM    217  HG2 LYS A  16      -4.650  -2.592   1.283  1.00 12.45           H  
ATOM    218  HD3 LYS A  16      -5.545  -1.385   3.221  1.00 12.69           H  
ATOM    219  HD2 LYS A  16      -4.037  -2.151   3.594  1.00 12.69           H  
ATOM    220  HE3 LYS A  16      -5.543  -2.395   5.495  1.00 12.64           H  
ATOM    221  HE2 LYS A  16      -5.261  -3.977   4.809  1.00 12.64           H  
ATOM    222  HZ1 LYS A  16      -7.546  -3.641   5.320  1.00 13.31           H  
ATOM    223  HZ2 LYS A  16      -7.633  -2.312   4.349  1.00 13.31           H  
ATOM    224  HZ3 LYS A  16      -7.382  -3.793   3.685  1.00 13.31           H  
ATOM    225  N   SER A  17      -4.733  -7.648   1.525  1.00 13.38           N  
ATOM    226  CA  SER A  17      -4.293  -9.029   1.744  1.00 13.27           C  
ATOM    227  C   SER A  17      -4.080  -9.788   0.431  1.00 12.95           C  
ATOM    228  O   SER A  17      -3.092 -10.511   0.312  1.00 14.04           O  
ATOM    229  CB  SER A  17      -5.288  -9.777   2.654  1.00 12.93           C  
ATOM    230  OG  SER A  17      -5.222  -9.271   3.970  1.00 12.80           O  
ATOM    231  H   SER A  17      -5.674  -7.424   1.825  1.00 13.38           H  
ATOM    232  HA  SER A  17      -3.322  -9.001   2.236  1.00 13.27           H  
ATOM    233  HB3 SER A  17      -5.049 -10.842   2.698  1.00 12.93           H  
ATOM    234  HB2 SER A  17      -6.311  -9.696   2.290  1.00 12.93           H  
ATOM    235  HG  SER A  17      -4.321  -9.414   4.287  1.00 12.80           H  
ATOM    236  N   ALA A  18      -4.981  -9.559  -0.539  1.00 13.47           N  
ATOM    237  CA  ALA A  18      -4.894 -10.084  -1.894  1.00 13.11           C  
ATOM    238  C   ALA A  18      -3.657  -9.577  -2.657  1.00 12.97           C  
ATOM    239  O   ALA A  18      -2.994 -10.389  -3.294  1.00 12.99           O  
ATOM    240  CB  ALA A  18      -6.193  -9.771  -2.645  1.00 13.77           C  
ATOM    241  H   ALA A  18      -5.783  -8.974  -0.337  1.00 13.47           H  
ATOM    242  HA  ALA A  18      -4.821 -11.170  -1.812  1.00 13.11           H  
ATOM    243  HB1 ALA A  18      -6.177 -10.205  -3.642  1.00 13.77           H  
ATOM    244  HB2 ALA A  18      -7.059 -10.188  -2.130  1.00 13.77           H  
ATOM    245  HB3 ALA A  18      -6.354  -8.698  -2.749  1.00 13.77           H  
ATOM    246  N   LEU A  19      -3.345  -8.271  -2.561  1.00 12.86           N  
ATOM    247  CA  LEU A  19      -2.167  -7.649  -3.179  1.00 12.66           C  
ATOM    248  C   LEU A  19      -0.842  -8.170  -2.598  1.00 12.09           C  
ATOM    249  O   LEU A  19       0.048  -8.522  -3.373  1.00 12.14           O  
ATOM    250  CB  LEU A  19      -2.242  -6.110  -3.038  1.00 12.99           C  
ATOM    251  CG  LEU A  19      -3.167  -5.424  -4.065  1.00 14.23           C  
ATOM    252  CD1 LEU A  19      -3.545  -4.000  -3.615  1.00 13.38           C  
ATOM    253  CD2 LEU A  19      -2.556  -5.446  -5.486  1.00 13.52           C  
ATOM    254  H   LEU A  19      -3.946  -7.655  -2.030  1.00 12.86           H  
ATOM    255  HA  LEU A  19      -2.171  -7.911  -4.238  1.00 12.66           H  
ATOM    256  HB3 LEU A  19      -1.249  -5.665  -3.129  1.00 12.99           H  
ATOM    257  HB2 LEU A  19      -2.571  -5.867  -2.026  1.00 12.99           H  
ATOM    258  HG  LEU A  19      -4.098  -5.987  -4.103  1.00 14.23           H  
ATOM    259 HD11 LEU A  19      -3.562  -3.290  -4.440  1.00 13.38           H  
ATOM    260 HD12 LEU A  19      -4.545  -3.995  -3.182  1.00 13.38           H  
ATOM    261 HD13 LEU A  19      -2.862  -3.610  -2.859  1.00 13.38           H  
ATOM    262 HD21 LEU A  19      -2.344  -4.447  -5.867  1.00 13.52           H  
ATOM    263 HD22 LEU A  19      -1.612  -5.992  -5.518  1.00 13.52           H  
ATOM    264 HD23 LEU A  19      -3.229  -5.926  -6.195  1.00 13.52           H  
ATOM    265  N   THR A  20      -0.749  -8.225  -1.256  1.00 12.91           N  
ATOM    266  CA  THR A  20       0.443  -8.671  -0.531  1.00 13.28           C  
ATOM    267  C   THR A  20       0.782 -10.149  -0.800  1.00 13.41           C  
ATOM    268  O   THR A  20       1.928 -10.447  -1.127  1.00 13.81           O  
ATOM    269  CB  THR A  20       0.313  -8.462   1.005  1.00 14.02           C  
ATOM    270  OG1 THR A  20       0.116  -7.088   1.277  1.00 15.61           O  
ATOM    271  CG2 THR A  20       1.525  -8.938   1.832  1.00 14.39           C  
ATOM    272  H   THR A  20      -1.531  -7.925  -0.690  1.00 12.91           H  
ATOM    273  HA  THR A  20       1.285  -8.071  -0.884  1.00 13.28           H  
ATOM    274  HB  THR A  20      -0.577  -8.980   1.369  1.00 14.02           H  
ATOM    275  HG1 THR A  20      -0.782  -6.853   1.025  1.00 15.61           H  
ATOM    276 HG21 THR A  20       1.454  -8.604   2.867  1.00 14.39           H  
ATOM    277 HG22 THR A  20       1.599 -10.025   1.853  1.00 14.39           H  
ATOM    278 HG23 THR A  20       2.459  -8.549   1.426  1.00 14.39           H  
ATOM    279  N   ILE A  21      -0.222 -11.037  -0.704  1.00 13.27           N  
ATOM    280  CA  ILE A  21      -0.055 -12.477  -0.908  1.00 14.63           C  
ATOM    281  C   ILE A  21       0.140 -12.862  -2.395  1.00 14.89           C  
ATOM    282  O   ILE A  21       0.804 -13.863  -2.660  1.00 14.44           O  
ATOM    283  CB  ILE A  21      -1.229 -13.276  -0.266  1.00 14.50           C  
ATOM    284  CG1 ILE A  21      -1.251 -13.090   1.272  1.00 14.75           C  
ATOM    285  CG2 ILE A  21      -1.238 -14.783  -0.600  1.00 15.40           C  
ATOM    286  CD1 ILE A  21      -2.583 -13.483   1.933  1.00 13.99           C  
ATOM    287  H   ILE A  21      -1.149 -10.727  -0.442  1.00 13.27           H  
ATOM    288  HA  ILE A  21       0.858 -12.777  -0.388  1.00 14.63           H  
ATOM    289  HB  ILE A  21      -2.157 -12.850  -0.645  1.00 14.50           H  
ATOM    290 HG13 ILE A  21      -1.044 -12.054   1.541  1.00 14.75           H  
ATOM    291 HG12 ILE A  21      -0.442 -13.670   1.716  1.00 14.75           H  
ATOM    292 HG21 ILE A  21      -1.977 -15.317  -0.010  1.00 15.40           H  
ATOM    293 HG22 ILE A  21      -1.468 -14.977  -1.648  1.00 15.40           H  
ATOM    294 HG23 ILE A  21      -0.270 -15.229  -0.379  1.00 15.40           H  
ATOM    295 HD11 ILE A  21      -2.801 -12.834   2.782  1.00 13.99           H  
ATOM    296 HD12 ILE A  21      -3.423 -13.407   1.242  1.00 13.99           H  
ATOM    297 HD13 ILE A  21      -2.550 -14.508   2.306  1.00 13.99           H  
ATOM    298  N   GLN A  22      -0.373 -12.051  -3.341  1.00 16.43           N  
ATOM    299  CA  GLN A  22      -0.153 -12.231  -4.782  1.00 17.02           C  
ATOM    300  C   GLN A  22       1.294 -11.912  -5.209  1.00 16.71           C  
ATOM    301  O   GLN A  22       1.808 -12.585  -6.101  1.00 15.78           O  
ATOM    302  CB  GLN A  22      -1.218 -11.436  -5.576  1.00 18.05           C  
ATOM    303  CG  GLN A  22      -1.144 -11.482  -7.117  1.00 18.95           C  
ATOM    304  CD  GLN A  22      -1.352 -12.875  -7.714  1.00 18.65           C  
ATOM    305  OE1 GLN A  22      -0.456 -13.712  -7.676  1.00 18.53           O  
ATOM    306  NE2 GLN A  22      -2.521 -13.126  -8.303  1.00 19.10           N  
ATOM    307  H   GLN A  22      -0.905 -11.236  -3.067  1.00 16.43           H  
ATOM    308  HA  GLN A  22      -0.310 -13.289  -4.996  1.00 17.02           H  
ATOM    309  HB3 GLN A  22      -1.178 -10.390  -5.269  1.00 18.05           H  
ATOM    310  HB2 GLN A  22      -2.206 -11.796  -5.288  1.00 18.05           H  
ATOM    311  HG3 GLN A  22      -0.182 -11.101  -7.454  1.00 18.95           H  
ATOM    312  HG2 GLN A  22      -1.890 -10.805  -7.532  1.00 18.95           H  
ATOM    313 HE22 GLN A  22      -2.693 -14.022  -8.733  1.00 19.10           H  
ATOM    314 HE21 GLN A  22      -3.254 -12.426  -8.297  1.00 19.10           H  
ATOM    315  N   LEU A  23       1.949 -10.943  -4.542  1.00 16.72           N  
ATOM    316  CA  LEU A  23       3.383 -10.683  -4.700  1.00 17.46           C  
ATOM    317  C   LEU A  23       4.219 -11.851  -4.145  1.00 17.78           C  
ATOM    318  O   LEU A  23       5.093 -12.356  -4.848  1.00 18.56           O  
ATOM    319  CB  LEU A  23       3.765  -9.350  -4.009  1.00 17.98           C  
ATOM    320  CG  LEU A  23       5.251  -8.931  -4.171  1.00 18.86           C  
ATOM    321  CD1 LEU A  23       5.543  -8.349  -5.568  1.00 18.57           C  
ATOM    322  CD2 LEU A  23       5.709  -8.001  -3.036  1.00 20.13           C  
ATOM    323  H   LEU A  23       1.469 -10.412  -3.828  1.00 16.72           H  
ATOM    324  HA  LEU A  23       3.592 -10.583  -5.765  1.00 17.46           H  
ATOM    325  HB3 LEU A  23       3.543  -9.449  -2.946  1.00 17.98           H  
ATOM    326  HB2 LEU A  23       3.118  -8.545  -4.358  1.00 17.98           H  
ATOM    327  HG  LEU A  23       5.885  -9.811  -4.073  1.00 18.86           H  
ATOM    328 HD11 LEU A  23       5.850  -7.305  -5.539  1.00 18.57           H  
ATOM    329 HD12 LEU A  23       6.346  -8.903  -6.053  1.00 18.57           H  
ATOM    330 HD13 LEU A  23       4.674  -8.401  -6.224  1.00 18.57           H  
ATOM    331 HD21 LEU A  23       6.254  -7.127  -3.390  1.00 20.13           H  
ATOM    332 HD22 LEU A  23       4.870  -7.644  -2.440  1.00 20.13           H  
ATOM    333 HD23 LEU A  23       6.377  -8.538  -2.364  1.00 20.13           H  
ATOM    334  N   ILE A  24       3.947 -12.212  -2.881  1.00 18.54           N  
ATOM    335  CA  ILE A  24       4.764 -13.112  -2.071  1.00 19.85           C  
ATOM    336  C   ILE A  24       4.642 -14.590  -2.498  1.00 19.66           C  
ATOM    337  O   ILE A  24       5.667 -15.223  -2.748  1.00 22.22           O  
ATOM    338  CB  ILE A  24       4.428 -12.956  -0.554  1.00 20.18           C  
ATOM    339  CG1 ILE A  24       4.704 -11.517  -0.040  1.00 20.98           C  
ATOM    340  CG2 ILE A  24       5.063 -14.011   0.382  1.00 21.47           C  
ATOM    341  CD1 ILE A  24       6.162 -11.190   0.303  1.00 22.31           C  
ATOM    342  H   ILE A  24       3.202 -11.738  -2.388  1.00 18.54           H  
ATOM    343  HA  ILE A  24       5.801 -12.811  -2.210  1.00 19.85           H  
ATOM    344  HB  ILE A  24       3.349 -13.090  -0.463  1.00 20.18           H  
ATOM    345 HG13 ILE A  24       4.082 -11.331   0.833  1.00 20.98           H  
ATOM    346 HG12 ILE A  24       4.377 -10.778  -0.769  1.00 20.98           H  
ATOM    347 HG21 ILE A  24       4.851 -13.783   1.427  1.00 21.47           H  
ATOM    348 HG22 ILE A  24       4.682 -15.014   0.198  1.00 21.47           H  
ATOM    349 HG23 ILE A  24       6.147 -14.050   0.264  1.00 21.47           H  
ATOM    350 HD11 ILE A  24       6.240 -10.192   0.733  1.00 22.31           H  
ATOM    351 HD12 ILE A  24       6.582 -11.879   1.034  1.00 22.31           H  
ATOM    352 HD13 ILE A  24       6.779 -11.211  -0.594  1.00 22.31           H  
ATOM    353  N   GLN A  25       3.403 -15.103  -2.575  1.00 16.89           N  
ATOM    354  CA  GLN A  25       3.106 -16.523  -2.794  1.00 17.07           C  
ATOM    355  C   GLN A  25       2.742 -16.858  -4.252  1.00 17.03           C  
ATOM    356  O   GLN A  25       2.666 -18.043  -4.575  1.00 18.50           O  
ATOM    357  CB  GLN A  25       1.990 -16.973  -1.825  1.00 16.02           C  
ATOM    358  CG  GLN A  25       2.345 -16.721  -0.342  1.00 15.64           C  
ATOM    359  CD  GLN A  25       1.404 -17.351   0.692  1.00 17.31           C  
ATOM    360  OE1 GLN A  25       1.659 -17.236   1.888  1.00 17.77           O  
ATOM    361  NE2 GLN A  25       0.327 -18.018   0.271  1.00 14.25           N  
ATOM    362  H   GLN A  25       2.601 -14.511  -2.395  1.00 16.89           H  
ATOM    363  HA  GLN A  25       3.992 -17.117  -2.559  1.00 17.07           H  
ATOM    364  HB3 GLN A  25       1.820 -18.040  -1.977  1.00 16.02           H  
ATOM    365  HB2 GLN A  25       1.051 -16.476  -2.073  1.00 16.02           H  
ATOM    366  HG3 GLN A  25       2.371 -15.649  -0.145  1.00 15.64           H  
ATOM    367  HG2 GLN A  25       3.347 -17.099  -0.140  1.00 15.64           H  
ATOM    368 HE22 GLN A  25      -0.302 -18.433   0.942  1.00 14.25           H  
ATOM    369 HE21 GLN A  25       0.143 -18.136  -0.717  1.00 14.25           H  
ATOM    370  N   ASN A  26       2.555 -15.837  -5.111  1.00 16.48           N  
ATOM    371  CA  ASN A  26       2.301 -15.967  -6.554  1.00 16.22           C  
ATOM    372  C   ASN A  26       0.922 -16.582  -6.896  1.00 16.51           C  
ATOM    373  O   ASN A  26       0.795 -17.254  -7.921  1.00 17.75           O  
ATOM    374  CB  ASN A  26       3.475 -16.705  -7.261  1.00 17.43           C  
ATOM    375  CG  ASN A  26       3.770 -16.183  -8.671  1.00 18.67           C  
ATOM    376  OD1 ASN A  26       4.320 -15.097  -8.831  1.00 17.14           O  
ATOM    377  ND2 ASN A  26       3.425 -16.963  -9.696  1.00 18.06           N  
ATOM    378  H   ASN A  26       2.632 -14.892  -4.765  1.00 16.48           H  
ATOM    379  HA  ASN A  26       2.215 -14.967  -6.979  1.00 16.22           H  
ATOM    380  HB3 ASN A  26       3.344 -17.788  -7.252  1.00 17.43           H  
ATOM    381  HB2 ASN A  26       4.396 -16.522  -6.704  1.00 17.43           H  
ATOM    382 HD22 ASN A  26       3.610 -16.666 -10.643  1.00 18.06           H  
ATOM    383 HD21 ASN A  26       2.959 -17.844  -9.532  1.00 18.06           H  
ATOM    384  N   HIS A  27      -0.097 -16.318  -6.059  1.00 14.66           N  
ATOM    385  CA  HIS A  27      -1.485 -16.717  -6.313  1.00 14.30           C  
ATOM    386  C   HIS A  27      -2.465 -15.758  -5.622  1.00 14.90           C  
ATOM    387  O   HIS A  27      -2.123 -15.159  -4.600  1.00 14.68           O  
ATOM    388  CB  HIS A  27      -1.713 -18.190  -5.898  1.00 14.36           C  
ATOM    389  CG  HIS A  27      -1.521 -18.509  -4.433  1.00 12.61           C  
ATOM    390  ND1 HIS A  27      -2.484 -18.251  -3.471  1.00 12.85           N  
ATOM    391  CD2 HIS A  27      -0.477 -19.103  -3.759  1.00 12.61           C  
ATOM    392  CE1 HIS A  27      -1.996 -18.669  -2.302  1.00 13.44           C  
ATOM    393  NE2 HIS A  27      -0.781 -19.195  -2.399  1.00 13.15           N  
ATOM    394  H   HIS A  27       0.058 -15.758  -5.234  1.00 14.66           H  
ATOM    395  HA  HIS A  27      -1.671 -16.630  -7.385  1.00 14.30           H  
ATOM    396  HB3 HIS A  27      -1.050 -18.839  -6.472  1.00 14.36           H  
ATOM    397  HB2 HIS A  27      -2.724 -18.492  -6.174  1.00 14.36           H  
ATOM    398  HD1 HIS A  27      -3.388 -17.827  -3.624  1.00 12.85           H  
ATOM    399  HD2 HIS A  27       0.463 -19.470  -4.144  1.00 12.61           H  
ATOM    400  HE1 HIS A  27      -2.535 -18.591  -1.369  1.00 13.44           H  
ATOM    401  N   PHE A  28      -3.680 -15.664  -6.188  1.00 15.45           N  
ATOM    402  CA  PHE A  28      -4.790 -14.885  -5.644  1.00 17.58           C  
ATOM    403  C   PHE A  28      -5.536 -15.670  -4.554  1.00 18.67           C  
ATOM    404  O   PHE A  28      -6.158 -16.688  -4.858  1.00 19.63           O  
ATOM    405  CB  PHE A  28      -5.736 -14.458  -6.787  1.00 16.50           C  
ATOM    406  CG  PHE A  28      -7.000 -13.712  -6.372  1.00 17.17           C  
ATOM    407  CD1 PHE A  28      -6.916 -12.500  -5.652  1.00 18.63           C  
ATOM    408  CD2 PHE A  28      -8.269 -14.188  -6.765  1.00 17.78           C  
ATOM    409  CE1 PHE A  28      -8.071 -11.787  -5.356  1.00 18.74           C  
ATOM    410  CE2 PHE A  28      -9.411 -13.460  -6.456  1.00 18.46           C  
ATOM    411  CZ  PHE A  28      -9.311 -12.262  -5.763  1.00 18.09           C  
ATOM    412  H   PHE A  28      -3.885 -16.202  -7.016  1.00 15.45           H  
ATOM    413  HA  PHE A  28      -4.388 -13.968  -5.211  1.00 17.58           H  
ATOM    414  HB3 PHE A  28      -6.023 -15.340  -7.362  1.00 16.50           H  
ATOM    415  HB2 PHE A  28      -5.197 -13.818  -7.485  1.00 16.50           H  
ATOM    416  HD1 PHE A  28      -5.955 -12.110  -5.348  1.00 18.63           H  
ATOM    417  HD2 PHE A  28      -8.359 -15.110  -7.321  1.00 17.78           H  
ATOM    418  HE1 PHE A  28      -8.011 -10.853  -4.820  1.00 18.74           H  
ATOM    419  HE2 PHE A  28     -10.380 -13.822  -6.766  1.00 18.46           H  
ATOM    420  HZ  PHE A  28     -10.201 -11.693  -5.542  1.00 18.09           H  
ATOM    421  N   VAL A  29      -5.486 -15.149  -3.320  1.00 20.62           N  
ATOM    422  CA  VAL A  29      -6.332 -15.563  -2.207  1.00 22.90           C  
ATOM    423  C   VAL A  29      -7.601 -14.694  -2.236  1.00 25.07           C  
ATOM    424  O   VAL A  29      -7.512 -13.472  -2.100  1.00 23.32           O  
ATOM    425  CB  VAL A  29      -5.595 -15.405  -0.847  1.00 21.90           C  
ATOM    426  CG1 VAL A  29      -6.496 -15.526   0.397  1.00 23.80           C  
ATOM    427  CG2 VAL A  29      -4.457 -16.433  -0.744  1.00 23.83           C  
ATOM    428  H   VAL A  29      -4.919 -14.326  -3.152  1.00 20.62           H  
ATOM    429  HA  VAL A  29      -6.613 -16.612  -2.323  1.00 22.90           H  
ATOM    430  HB  VAL A  29      -5.137 -14.415  -0.812  1.00 21.90           H  
ATOM    431 HG11 VAL A  29      -5.907 -15.497   1.314  1.00 23.80           H  
ATOM    432 HG12 VAL A  29      -7.213 -14.709   0.465  1.00 23.80           H  
ATOM    433 HG13 VAL A  29      -7.052 -16.464   0.390  1.00 23.80           H  
ATOM    434 HG21 VAL A  29      -3.960 -16.377   0.224  1.00 23.83           H  
ATOM    435 HG22 VAL A  29      -4.832 -17.451  -0.858  1.00 23.83           H  
ATOM    436 HG23 VAL A  29      -3.705 -16.268  -1.515  1.00 23.83           H  
ATOM    437  N   ASP A  30      -8.746 -15.357  -2.456  1.00 27.13           N  
ATOM    438  CA  ASP A  30     -10.061 -14.735  -2.625  1.00 29.57           C  
ATOM    439  C   ASP A  30     -10.808 -14.486  -1.298  1.00 31.46           C  
ATOM    440  O   ASP A  30     -11.805 -13.765  -1.320  1.00 33.69           O  
ATOM    441  CB  ASP A  30     -10.968 -15.474  -3.650  1.00 31.69           C  
ATOM    442  CG  ASP A  30     -11.212 -16.989  -3.490  1.00 32.23           C  
ATOM    443  OD1 ASP A  30     -10.630 -17.627  -2.583  1.00 37.15           O  
ATOM    444  OD2 ASP A  30     -11.979 -17.506  -4.331  1.00 38.22           O1-
ATOM    445  H   ASP A  30      -8.735 -16.364  -2.544  1.00 27.13           H  
ATOM    446  HA  ASP A  30      -9.883 -13.747  -3.051  1.00 29.57           H  
ATOM    447  HB3 ASP A  30     -10.510 -15.349  -4.631  1.00 31.69           H  
ATOM    448  HB2 ASP A  30     -11.933 -14.970  -3.723  1.00 31.69           H  
ATOM    449  N   GLU A  31     -10.327 -15.047  -0.175  1.00 29.67           N  
ATOM    450  CA  GLU A  31     -10.882 -14.785   1.150  1.00 35.01           C  
ATOM    451  C   GLU A  31      -9.746 -14.906   2.172  1.00 32.13           C  
ATOM    452  O   GLU A  31      -9.055 -15.925   2.210  1.00 32.40           O  
ATOM    453  CB  GLU A  31     -12.072 -15.741   1.439  1.00 41.33           C  
ATOM    454  CG  GLU A  31     -13.110 -15.202   2.457  1.00 49.73           C  
ATOM    455  CD  GLU A  31     -12.643 -15.075   3.917  1.00 59.87           C  
ATOM    456  OE1 GLU A  31     -12.048 -16.048   4.432  1.00 68.15           O  
ATOM    457  OE2 GLU A  31     -12.898 -14.000   4.506  1.00 60.35           O1-
ATOM    458  H   GLU A  31      -9.514 -15.645  -0.212  1.00 29.67           H  
ATOM    459  HA  GLU A  31     -11.248 -13.757   1.168  1.00 35.01           H  
ATOM    460  HB3 GLU A  31     -11.699 -16.709   1.775  1.00 41.33           H  
ATOM    461  HB2 GLU A  31     -12.599 -15.958   0.509  1.00 41.33           H  
ATOM    462  HG3 GLU A  31     -13.975 -15.865   2.455  1.00 49.73           H  
ATOM    463  HG2 GLU A  31     -13.481 -14.238   2.102  1.00 49.73           H  
ATOM    464  N   TYR A  32      -9.610 -13.861   2.998  1.00 26.64           N  
ATOM    465  CA  TYR A  32      -8.680 -13.784   4.118  1.00 23.40           C  
ATOM    466  C   TYR A  32      -9.358 -12.965   5.225  1.00 23.26           C  
ATOM    467  O   TYR A  32      -9.982 -11.946   4.919  1.00 22.72           O  
ATOM    468  CB  TYR A  32      -7.356 -13.156   3.630  1.00 21.65           C  
ATOM    469  CG  TYR A  32      -6.208 -13.173   4.625  1.00 21.50           C  
ATOM    470  CD1 TYR A  32      -6.025 -12.099   5.518  1.00 21.77           C  
ATOM    471  CD2 TYR A  32      -5.303 -14.255   4.644  1.00 23.20           C  
ATOM    472  CE1 TYR A  32      -4.939 -12.095   6.413  1.00 23.02           C  
ATOM    473  CE2 TYR A  32      -4.216 -14.252   5.541  1.00 22.87           C  
ATOM    474  CZ  TYR A  32      -4.028 -13.167   6.420  1.00 24.51           C  
ATOM    475  OH  TYR A  32      -2.959 -13.147   7.267  1.00 27.52           O  
ATOM    476  H   TYR A  32     -10.238 -13.075   2.904  1.00 26.64           H  
ATOM    477  HA  TYR A  32      -8.486 -14.789   4.501  1.00 23.40           H  
ATOM    478  HB3 TYR A  32      -7.526 -12.127   3.307  1.00 21.65           H  
ATOM    479  HB2 TYR A  32      -7.014 -13.682   2.738  1.00 21.65           H  
ATOM    480  HD1 TYR A  32      -6.717 -11.272   5.515  1.00 21.77           H  
ATOM    481  HD2 TYR A  32      -5.433 -15.084   3.965  1.00 23.20           H  
ATOM    482  HE1 TYR A  32      -4.805 -11.265   7.090  1.00 23.02           H  
ATOM    483  HE2 TYR A  32      -3.518 -15.077   5.543  1.00 22.87           H  
ATOM    484  HH  TYR A  32      -2.838 -12.290   7.690  1.00 27.52           H  
ATOM    485  N   ASP A  33      -9.217 -13.417   6.483  1.00 21.72           N  
ATOM    486  CA  ASP A  33      -9.806 -12.813   7.686  1.00 22.56           C  
ATOM    487  C   ASP A  33      -9.298 -11.357   7.861  1.00 20.97           C  
ATOM    488  O   ASP A  33      -8.094 -11.182   8.065  1.00 18.65           O  
ATOM    489  CB  ASP A  33      -9.491 -13.707   8.917  1.00 23.48           C  
ATOM    490  CG  ASP A  33     -10.055 -13.304  10.299  1.00 28.07           C  
ATOM    491  OD1 ASP A  33     -10.779 -12.290  10.417  1.00 30.05           O  
ATOM    492  OD2 ASP A  33      -9.747 -14.051  11.253  1.00 34.07           O1-
ATOM    493  H   ASP A  33      -8.680 -14.257   6.641  1.00 21.72           H  
ATOM    494  HA  ASP A  33     -10.883 -12.855   7.532  1.00 22.56           H  
ATOM    495  HB3 ASP A  33      -8.410 -13.823   9.004  1.00 23.48           H  
ATOM    496  HB2 ASP A  33      -9.856 -14.713   8.703  1.00 23.48           H  
ATOM    497  N   PRO A  34     -10.195 -10.345   7.744  1.00 20.45           N  
ATOM    498  CA  PRO A  34      -9.790  -8.928   7.730  1.00 18.96           C  
ATOM    499  C   PRO A  34      -9.235  -8.362   9.050  1.00 19.32           C  
ATOM    500  O   PRO A  34      -8.664  -7.274   9.016  1.00 18.35           O  
ATOM    501  CB  PRO A  34     -11.053  -8.184   7.271  1.00 21.14           C  
ATOM    502  CG  PRO A  34     -12.196  -9.062   7.745  1.00 21.35           C  
ATOM    503  CD  PRO A  34     -11.644 -10.469   7.554  1.00 22.42           C  
ATOM    504  HA  PRO A  34      -9.016  -8.792   6.978  1.00 18.96           H  
ATOM    505  HB3 PRO A  34     -11.058  -8.126   6.182  1.00 21.14           H  
ATOM    506  HB2 PRO A  34     -11.130  -7.164   7.647  1.00 21.14           H  
ATOM    507  HG3 PRO A  34     -13.131  -8.886   7.212  1.00 21.35           H  
ATOM    508  HG2 PRO A  34     -12.372  -8.881   8.807  1.00 21.35           H  
ATOM    509  HD2 PRO A  34     -12.114 -11.159   8.255  1.00 22.42           H  
ATOM    510  HD3 PRO A  34     -11.842 -10.820   6.540  1.00 22.42           H  
ATOM    511  N   THR A  35      -9.387  -9.090  10.169  1.00 16.06           N  
ATOM    512  CA  THR A  35      -8.870  -8.694  11.481  1.00 16.80           C  
ATOM    513  C   THR A  35      -7.366  -9.006  11.667  1.00 16.40           C  
ATOM    514  O   THR A  35      -6.727  -8.338  12.480  1.00 16.09           O  
ATOM    515  CB  THR A  35      -9.659  -9.387  12.629  1.00 16.97           C  
ATOM    516  OG1 THR A  35      -9.363 -10.767  12.768  1.00 18.47           O  
ATOM    517  CG2 THR A  35     -11.182  -9.208  12.520  1.00 17.69           C  
ATOM    518  H   THR A  35      -9.871  -9.977  10.129  1.00 16.06           H  
ATOM    519  HA  THR A  35      -8.997  -7.616  11.594  1.00 16.80           H  
ATOM    520  HB  THR A  35      -9.351  -8.922  13.567  1.00 16.97           H  
ATOM    521  HG1 THR A  35      -9.824 -11.261  12.081  1.00 18.47           H  
ATOM    522 HG21 THR A  35     -11.688  -9.633  13.387  1.00 17.69           H  
ATOM    523 HG22 THR A  35     -11.447  -8.151  12.471  1.00 17.69           H  
ATOM    524 HG23 THR A  35     -11.589  -9.694  11.633  1.00 17.69           H  
ATOM    525  N   ILE A  36      -6.832  -9.995  10.927  1.00 16.63           N  
ATOM    526  CA  ILE A  36      -5.472 -10.513  11.093  1.00 17.55           C  
ATOM    527  C   ILE A  36      -4.428  -9.593  10.436  1.00 16.75           C  
ATOM    528  O   ILE A  36      -4.508  -9.347   9.232  1.00 16.51           O  
ATOM    529  CB  ILE A  36      -5.328 -11.937  10.475  1.00 16.29           C  
ATOM    530  CG1 ILE A  36      -6.346 -12.935  11.069  1.00 16.66           C  
ATOM    531  CG2 ILE A  36      -3.898 -12.520  10.549  1.00 17.22           C  
ATOM    532  CD1 ILE A  36      -6.282 -13.120  12.593  1.00 16.60           C  
ATOM    533  H   ILE A  36      -7.413 -10.486  10.263  1.00 16.63           H  
ATOM    534  HA  ILE A  36      -5.255 -10.575  12.162  1.00 17.55           H  
ATOM    535  HB  ILE A  36      -5.575 -11.863   9.415  1.00 16.29           H  
ATOM    536 HG13 ILE A  36      -6.242 -13.904  10.580  1.00 16.66           H  
ATOM    537 HG12 ILE A  36      -7.348 -12.595  10.817  1.00 16.66           H  
ATOM    538 HG21 ILE A  36      -3.876 -13.545  10.177  1.00 17.22           H  
ATOM    539 HG22 ILE A  36      -3.185 -11.956   9.948  1.00 17.22           H  
ATOM    540 HG23 ILE A  36      -3.524 -12.532  11.573  1.00 17.22           H  
ATOM    541 HD11 ILE A  36      -6.834 -14.010  12.893  1.00 16.60           H  
ATOM    542 HD12 ILE A  36      -5.259 -13.232  12.951  1.00 16.60           H  
ATOM    543 HD13 ILE A  36      -6.730 -12.271  13.111  1.00 16.60           H  
ATOM    544  N   GLU A  37      -3.455  -9.141  11.242  1.00 16.40           N  
ATOM    545  CA  GLU A  37      -2.286  -8.376  10.808  1.00 17.72           C  
ATOM    546  C   GLU A  37      -1.054  -9.300  10.831  1.00 18.95           C  
ATOM    547  O   GLU A  37      -0.927 -10.110  11.752  1.00 18.76           O  
ATOM    548  CB  GLU A  37      -2.118  -7.160  11.747  1.00 19.82           C  
ATOM    549  CG  GLU A  37      -1.030  -6.168  11.285  1.00 19.66           C  
ATOM    550  CD  GLU A  37      -0.948  -4.885  12.127  1.00 21.03           C  
ATOM    551  OE1 GLU A  37      -0.845  -3.801  11.512  1.00 18.49           O  
ATOM    552  OE2 GLU A  37      -0.967  -4.995  13.373  1.00 23.93           O1-
ATOM    553  H   GLU A  37      -3.465  -9.401  12.220  1.00 16.40           H  
ATOM    554  HA  GLU A  37      -2.436  -8.011   9.791  1.00 17.72           H  
ATOM    555  HB3 GLU A  37      -1.882  -7.516  12.752  1.00 19.82           H  
ATOM    556  HB2 GLU A  37      -3.068  -6.632  11.840  1.00 19.82           H  
ATOM    557  HG3 GLU A  37      -1.206  -5.909  10.242  1.00 19.66           H  
ATOM    558  HG2 GLU A  37      -0.055  -6.652  11.318  1.00 19.66           H  
ATOM    559  N   ASP A  38      -0.172  -9.166   9.825  1.00 19.11           N  
ATOM    560  CA  ASP A  38       1.004 -10.027   9.659  1.00 18.59           C  
ATOM    561  C   ASP A  38       2.042  -9.325   8.763  1.00 18.52           C  
ATOM    562  O   ASP A  38       1.667  -8.565   7.871  1.00 16.93           O  
ATOM    563  CB  ASP A  38       0.605 -11.418   9.086  1.00 19.41           C  
ATOM    564  CG  ASP A  38       1.669 -12.533   9.116  1.00 19.95           C  
ATOM    565  OD1 ASP A  38       2.591 -12.472   9.960  1.00 18.43           O  
ATOM    566  OD2 ASP A  38       1.458 -13.518   8.375  1.00 20.88           O1-
ATOM    567  H   ASP A  38      -0.323  -8.478   9.101  1.00 19.11           H  
ATOM    568  HA  ASP A  38       1.456 -10.149  10.646  1.00 18.59           H  
ATOM    569  HB3 ASP A  38       0.253 -11.291   8.062  1.00 19.41           H  
ATOM    570  HB2 ASP A  38      -0.265 -11.793   9.625  1.00 19.41           H  
ATOM    571  N   SER A  39       3.327  -9.627   9.008  1.00 18.14           N  
ATOM    572  CA  SER A  39       4.474  -9.151   8.240  1.00 19.84           C  
ATOM    573  C   SER A  39       4.982 -10.271   7.317  1.00 17.47           C  
ATOM    574  O   SER A  39       5.562 -11.243   7.802  1.00 16.79           O  
ATOM    575  CB  SER A  39       5.569  -8.681   9.217  1.00 19.93           C  
ATOM    576  OG  SER A  39       5.317  -7.355   9.636  1.00 23.97           O  
ATOM    577  H   SER A  39       3.535 -10.304   9.730  1.00 18.14           H  
ATOM    578  HA  SER A  39       4.194  -8.305   7.614  1.00 19.84           H  
ATOM    579  HB3 SER A  39       6.544  -8.687   8.731  1.00 19.93           H  
ATOM    580  HB2 SER A  39       5.647  -9.339  10.083  1.00 19.93           H  
ATOM    581  HG  SER A  39       5.914  -7.146  10.359  1.00 23.97           H  
ATOM    582  N   TYR A  40       4.747 -10.107   6.006  1.00 18.24           N  
ATOM    583  CA  TYR A  40       5.137 -11.042   4.951  1.00 20.04           C  
ATOM    584  C   TYR A  40       6.513 -10.667   4.382  1.00 19.70           C  
ATOM    585  O   TYR A  40       6.660  -9.583   3.820  1.00 17.10           O  
ATOM    586  CB  TYR A  40       4.082 -11.011   3.830  1.00 20.24           C  
ATOM    587  CG  TYR A  40       2.749 -11.650   4.173  1.00 20.72           C  
ATOM    588  CD1 TYR A  40       1.759 -10.921   4.864  1.00 21.90           C  
ATOM    589  CD2 TYR A  40       2.491 -12.981   3.780  1.00 22.03           C  
ATOM    590  CE1 TYR A  40       0.518 -11.519   5.158  1.00 23.72           C  
ATOM    591  CE2 TYR A  40       1.252 -13.577   4.074  1.00 23.11           C  
ATOM    592  CZ  TYR A  40       0.265 -12.847   4.762  1.00 24.49           C  
ATOM    593  OH  TYR A  40      -0.934 -13.435   5.040  1.00 27.10           O  
ATOM    594  H   TYR A  40       4.278  -9.265   5.693  1.00 18.24           H  
ATOM    595  HA  TYR A  40       5.174 -12.056   5.353  1.00 20.04           H  
ATOM    596  HB3 TYR A  40       4.481 -11.554   2.974  1.00 20.24           H  
ATOM    597  HB2 TYR A  40       3.911  -9.991   3.483  1.00 20.24           H  
ATOM    598  HD1 TYR A  40       1.945  -9.901   5.168  1.00 21.90           H  
ATOM    599  HD2 TYR A  40       3.241 -13.549   3.250  1.00 22.03           H  
ATOM    600  HE1 TYR A  40      -0.236 -10.954   5.685  1.00 23.72           H  
ATOM    601  HE2 TYR A  40       1.059 -14.596   3.770  1.00 23.11           H  
ATOM    602  HH  TYR A  40      -1.512 -12.893   5.583  1.00 27.10           H  
ATOM    603  N   ARG A  41       7.482 -11.586   4.512  1.00 19.84           N  
ATOM    604  CA  ARG A  41       8.853 -11.420   4.026  1.00 22.11           C  
ATOM    605  C   ARG A  41       9.123 -12.335   2.821  1.00 24.35           C  
ATOM    606  O   ARG A  41       8.562 -13.427   2.734  1.00 26.23           O  
ATOM    607  CB  ARG A  41       9.831 -11.735   5.176  1.00 22.99           C  
ATOM    608  CG  ARG A  41       9.788 -10.697   6.316  1.00 24.31           C  
ATOM    609  CD  ARG A  41      10.594 -11.094   7.567  1.00 25.05           C  
ATOM    610  NE  ARG A  41      12.048 -11.158   7.325  1.00 25.23           N  
ATOM    611  CZ  ARG A  41      12.961 -10.181   7.485  1.00 27.33           C  
ATOM    612  NH1 ARG A  41      12.638  -8.951   7.912  1.00 26.23           N  
ATOM    613  NH2 ARG A  41      14.241 -10.450   7.208  1.00 28.77           N1+
ATOM    614  H   ARG A  41       7.284 -12.460   4.983  1.00 19.84           H  
ATOM    615  HA  ARG A  41       9.011 -10.393   3.703  1.00 22.11           H  
ATOM    616  HB3 ARG A  41      10.848 -11.772   4.784  1.00 22.99           H  
ATOM    617  HB2 ARG A  41       9.622 -12.731   5.570  1.00 22.99           H  
ATOM    618  HG3 ARG A  41       8.772 -10.426   6.605  1.00 24.31           H  
ATOM    619  HG2 ARG A  41      10.223  -9.783   5.908  1.00 24.31           H  
ATOM    620  HD3 ARG A  41      10.322 -12.117   7.829  1.00 25.05           H  
ATOM    621  HD2 ARG A  41      10.323 -10.491   8.434  1.00 25.05           H  
ATOM    622  HE  ARG A  41      12.374 -12.043   6.967  1.00 25.23           H  
ATOM    623 HH12 ARG A  41      13.352  -8.238   8.011  1.00 26.23           H  
ATOM    624 HH11 ARG A  41      11.678  -8.714   8.120  1.00 26.23           H  
ATOM    625 HH22 ARG A  41      14.949  -9.732   7.329  1.00 28.77           H  
ATOM    626 HH21 ARG A  41      14.521 -11.364   6.887  1.00 28.77           H  
ATOM    627  N   LYS A  42      10.015 -11.865   1.932  1.00 25.40           N  
ATOM    628  CA  LYS A  42      10.472 -12.569   0.733  1.00 29.18           C  
ATOM    629  C   LYS A  42      11.746 -11.898   0.204  1.00 29.20           C  
ATOM    630  O   LYS A  42      11.811 -10.669   0.175  1.00 23.71           O  
ATOM    631  CB  LYS A  42       9.354 -12.583  -0.339  1.00 29.85           C  
ATOM    632  CG  LYS A  42       9.752 -13.186  -1.700  1.00 31.17           C  
ATOM    633  CD  LYS A  42       8.571 -13.284  -2.670  1.00 32.67           C  
ATOM    634  CE  LYS A  42       8.974 -13.860  -4.037  1.00 32.23           C  
ATOM    635  NZ  LYS A  42       7.824 -13.945  -4.955  1.00 34.19           N1+
ATOM    636  H   LYS A  42      10.433 -10.958   2.085  1.00 25.40           H  
ATOM    637  HA  LYS A  42      10.712 -13.597   1.012  1.00 29.18           H  
ATOM    638  HB3 LYS A  42       9.021 -11.559  -0.508  1.00 29.85           H  
ATOM    639  HB2 LYS A  42       8.493 -13.130   0.046  1.00 29.85           H  
ATOM    640  HG3 LYS A  42      10.186 -14.175  -1.550  1.00 31.17           H  
ATOM    641  HG2 LYS A  42      10.521 -12.575  -2.167  1.00 31.17           H  
ATOM    642  HD3 LYS A  42       8.124 -12.296  -2.796  1.00 32.67           H  
ATOM    643  HD2 LYS A  42       7.814 -13.918  -2.213  1.00 32.67           H  
ATOM    644  HE3 LYS A  42       9.394 -14.859  -3.913  1.00 32.23           H  
ATOM    645  HE2 LYS A  42       9.745 -13.243  -4.499  1.00 32.23           H  
ATOM    646  HZ1 LYS A  42       7.110 -14.533  -4.545  1.00 34.19           H  
ATOM    647  HZ2 LYS A  42       7.438 -13.024  -5.113  1.00 34.19           H  
ATOM    648  HZ3 LYS A  42       8.118 -14.338  -5.837  1.00 34.19           H  
ATOM    649  N   GLN A  43      12.698 -12.720  -0.270  1.00 35.70           N  
ATOM    650  CA  GLN A  43      13.865 -12.262  -1.020  1.00 35.30           C  
ATOM    651  C   GLN A  43      13.485 -12.104  -2.503  1.00 34.36           C  
ATOM    652  O   GLN A  43      12.962 -13.045  -3.102  1.00 33.35           O  
ATOM    653  CB  GLN A  43      15.033 -13.250  -0.831  1.00 38.70           C  
ATOM    654  CG  GLN A  43      16.369 -12.721  -1.394  1.00 41.53           C  
ATOM    655  CD  GLN A  43      17.538 -13.664  -1.100  1.00 42.78           C  
ATOM    656  OE1 GLN A  43      17.444 -14.868  -1.325  1.00 48.39           O  
ATOM    657  NE2 GLN A  43      18.656 -13.116  -0.622  1.00 41.63           N  
ATOM    658  H   GLN A  43      12.564 -13.723  -0.226  1.00 35.70           H  
ATOM    659  HA  GLN A  43      14.177 -11.300  -0.617  1.00 35.30           H  
ATOM    660  HB3 GLN A  43      14.787 -14.209  -1.289  1.00 38.70           H  
ATOM    661  HB2 GLN A  43      15.159 -13.452   0.233  1.00 38.70           H  
ATOM    662  HG3 GLN A  43      16.581 -11.738  -0.972  1.00 41.53           H  
ATOM    663  HG2 GLN A  43      16.307 -12.589  -2.475  1.00 41.53           H  
ATOM    664 HE22 GLN A  43      19.456 -13.699  -0.421  1.00 41.63           H  
ATOM    665 HE21 GLN A  43      18.710 -12.122  -0.452  1.00 41.63           H  
ATOM    666  N   VAL A  44      13.764 -10.916  -3.054  1.00 33.22           N  
ATOM    667  CA  VAL A  44      13.491 -10.535  -4.439  1.00 35.43           C  
ATOM    668  C   VAL A  44      14.732  -9.867  -5.057  1.00 35.38           C  
ATOM    669  O   VAL A  44      15.603  -9.388  -4.329  1.00 39.18           O  
ATOM    670  CB  VAL A  44      12.305  -9.526  -4.524  1.00 34.10           C  
ATOM    671  CG1 VAL A  44      10.983 -10.150  -4.046  1.00 33.83           C  
ATOM    672  CG2 VAL A  44      12.555  -8.174  -3.823  1.00 35.19           C  
ATOM    673  H   VAL A  44      14.225 -10.208  -2.494  1.00 33.22           H  
ATOM    674  HA  VAL A  44      13.259 -11.419  -5.037  1.00 35.43           H  
ATOM    675  HB  VAL A  44      12.148  -9.299  -5.581  1.00 34.10           H  
ATOM    676 HG11 VAL A  44      10.137  -9.502  -4.276  1.00 33.83           H  
ATOM    677 HG12 VAL A  44      10.802 -11.106  -4.537  1.00 33.83           H  
ATOM    678 HG13 VAL A  44      10.987 -10.319  -2.969  1.00 33.83           H  
ATOM    679 HG21 VAL A  44      11.665  -7.547  -3.853  1.00 35.19           H  
ATOM    680 HG22 VAL A  44      12.827  -8.313  -2.777  1.00 35.19           H  
ATOM    681 HG23 VAL A  44      13.355  -7.608  -4.299  1.00 35.19           H  
ATOM    682  N   VAL A  45      14.765  -9.822  -6.397  1.00 37.89           N  
ATOM    683  CA  VAL A  45      15.742  -9.052  -7.163  1.00 36.86           C  
ATOM    684  C   VAL A  45      14.973  -7.976  -7.944  1.00 32.96           C  
ATOM    685  O   VAL A  45      14.102  -8.313  -8.747  1.00 31.08           O  
ATOM    686  CB  VAL A  45      16.549  -9.936  -8.156  1.00 36.93           C  
ATOM    687  CG1 VAL A  45      17.502  -9.131  -9.067  1.00 38.31           C  
ATOM    688  CG2 VAL A  45      17.354 -11.011  -7.404  1.00 35.14           C  
ATOM    689  H   VAL A  45      14.014 -10.233  -6.933  1.00 37.89           H  
ATOM    690  HA  VAL A  45      16.450  -8.564  -6.497  1.00 36.86           H  
ATOM    691  HB  VAL A  45      15.847 -10.462  -8.805  1.00 36.93           H  
ATOM    692 HG11 VAL A  45      18.110  -9.794  -9.683  1.00 38.31           H  
ATOM    693 HG12 VAL A  45      16.967  -8.473  -9.751  1.00 38.31           H  
ATOM    694 HG13 VAL A  45      18.183  -8.516  -8.477  1.00 38.31           H  
ATOM    695 HG21 VAL A  45      17.931 -11.629  -8.092  1.00 35.14           H  
ATOM    696 HG22 VAL A  45      18.052 -10.556  -6.702  1.00 35.14           H  
ATOM    697 HG23 VAL A  45      16.705 -11.679  -6.838  1.00 35.14           H  
ATOM    698  N   ILE A  46      15.310  -6.706  -7.674  1.00 32.70           N  
ATOM    699  CA  ILE A  46      14.722  -5.536  -8.322  1.00 33.12           C  
ATOM    700  C   ILE A  46      15.893  -4.702  -8.866  1.00 34.08           C  
ATOM    701  O   ILE A  46      16.705  -4.209  -8.082  1.00 34.44           O  
ATOM    702  CB  ILE A  46      13.881  -4.664  -7.335  1.00 30.35           C  
ATOM    703  CG1 ILE A  46      12.739  -5.471  -6.673  1.00 29.22           C  
ATOM    704  CG2 ILE A  46      13.309  -3.386  -7.998  1.00 30.63           C  
ATOM    705  CD1 ILE A  46      12.168  -4.825  -5.402  1.00 27.05           C  
ATOM    706  H   ILE A  46      16.047  -6.518  -7.008  1.00 32.70           H  
ATOM    707  HA  ILE A  46      14.083  -5.832  -9.157  1.00 33.12           H  
ATOM    708  HB  ILE A  46      14.540  -4.343  -6.529  1.00 30.35           H  
ATOM    709 HG13 ILE A  46      13.084  -6.464  -6.389  1.00 29.22           H  
ATOM    710 HG12 ILE A  46      11.946  -5.642  -7.398  1.00 29.22           H  
ATOM    711 HG21 ILE A  46      12.741  -2.781  -7.293  1.00 30.63           H  
ATOM    712 HG22 ILE A  46      14.087  -2.735  -8.394  1.00 30.63           H  
ATOM    713 HG23 ILE A  46      12.644  -3.639  -8.824  1.00 30.63           H  
ATOM    714 HD11 ILE A  46      11.371  -5.438  -4.982  1.00 27.05           H  
ATOM    715 HD12 ILE A  46      12.938  -4.722  -4.637  1.00 27.05           H  
ATOM    716 HD13 ILE A  46      11.747  -3.840  -5.593  1.00 27.05           H  
ATOM    717  N   ASP A  47      15.959  -4.578 -10.202  1.00 37.14           N  
ATOM    718  CA  ASP A  47      16.941  -3.772 -10.948  1.00 37.91           C  
ATOM    719  C   ASP A  47      18.407  -4.230 -10.751  1.00 38.27           C  
ATOM    720  O   ASP A  47      19.323  -3.413 -10.845  1.00 40.00           O  
ATOM    721  CB  ASP A  47      16.777  -2.236 -10.749  1.00 40.24           C  
ATOM    722  CG  ASP A  47      15.355  -1.664 -10.916  1.00 41.34           C  
ATOM    723  OD1 ASP A  47      14.514  -2.293 -11.596  1.00 37.63           O  
ATOM    724  OD2 ASP A  47      15.156  -0.525 -10.443  1.00 40.97           O1-
ATOM    725  H   ASP A  47      15.243  -5.010 -10.768  1.00 37.14           H  
ATOM    726  HA  ASP A  47      16.732  -3.978 -11.998  1.00 37.91           H  
ATOM    727  HB3 ASP A  47      17.402  -1.709 -11.472  1.00 40.24           H  
ATOM    728  HB2 ASP A  47      17.139  -1.960  -9.757  1.00 40.24           H  
ATOM    729  N   GLY A  48      18.599  -5.535 -10.491  1.00 42.81           N  
ATOM    730  CA  GLY A  48      19.903  -6.174 -10.319  1.00 43.95           C  
ATOM    731  C   GLY A  48      20.351  -6.232  -8.849  1.00 47.18           C  
ATOM    732  O   GLY A  48      21.221  -7.046  -8.541  1.00 43.91           O  
ATOM    733  H   GLY A  48      17.790  -6.135 -10.419  1.00 42.81           H  
ATOM    734  HA3 GLY A  48      20.670  -5.669 -10.909  1.00 43.95           H  
ATOM    735  HA2 GLY A  48      19.834  -7.191 -10.705  1.00 43.95           H  
ATOM    736  N   GLU A  49      19.766  -5.426  -7.942  1.00 49.11           N  
ATOM    737  CA  GLU A  49      20.016  -5.510  -6.500  1.00 45.77           C  
ATOM    738  C   GLU A  49      19.162  -6.637  -5.898  1.00 45.98           C  
ATOM    739  O   GLU A  49      17.940  -6.601  -6.042  1.00 44.07           O  
ATOM    740  CB  GLU A  49      19.713  -4.152  -5.818  1.00 45.66           C  
ATOM    741  CG  GLU A  49      19.988  -4.140  -4.283  1.00 46.31           C  
ATOM    742  CD  GLU A  49      19.432  -2.949  -3.484  1.00 47.29           C  
ATOM    743  OE1 GLU A  49      19.900  -2.764  -2.339  1.00 46.09           O  
ATOM    744  OE2 GLU A  49      18.516  -2.260  -3.983  1.00 43.40           O1-
ATOM    745  H   GLU A  49      19.047  -4.779  -8.236  1.00 49.11           H  
ATOM    746  HA  GLU A  49      21.073  -5.732  -6.334  1.00 45.77           H  
ATOM    747  HB3 GLU A  49      18.681  -3.878  -6.036  1.00 45.66           H  
ATOM    748  HB2 GLU A  49      20.320  -3.376  -6.285  1.00 45.66           H  
ATOM    749  HG3 GLU A  49      21.064  -4.210  -4.117  1.00 46.31           H  
ATOM    750  HG2 GLU A  49      19.556  -5.020  -3.811  1.00 46.31           H  
ATOM    751  N   THR A  50      19.814  -7.567  -5.184  1.00 43.77           N  
ATOM    752  CA  THR A  50      19.148  -8.549  -4.329  1.00 43.95           C  
ATOM    753  C   THR A  50      18.811  -7.898  -2.974  1.00 38.70           C  
ATOM    754  O   THR A  50      19.679  -7.257  -2.380  1.00 41.25           O  
ATOM    755  CB  THR A  50      20.057  -9.776  -4.058  1.00 43.66           C  
ATOM    756  OG1 THR A  50      20.385 -10.389  -5.289  1.00 44.08           O  
ATOM    757  CG2 THR A  50      19.443 -10.857  -3.147  1.00 42.15           C  
ATOM    758  H   THR A  50      20.821  -7.540  -5.125  1.00 43.77           H  
ATOM    759  HA  THR A  50      18.230  -8.891  -4.810  1.00 43.95           H  
ATOM    760  HB  THR A  50      20.996  -9.442  -3.613  1.00 43.66           H  
ATOM    761  HG1 THR A  50      20.865 -11.201  -5.110  1.00 44.08           H  
ATOM    762 HG21 THR A  50      20.091 -11.731  -3.081  1.00 42.15           H  
ATOM    763 HG22 THR A  50      19.294 -10.497  -2.129  1.00 42.15           H  
ATOM    764 HG23 THR A  50      18.476 -11.189  -3.526  1.00 42.15           H  
ATOM    765  N   CYS A  51      17.565  -8.076  -2.513  1.00 33.55           N  
ATOM    766  CA  CYS A  51      17.068  -7.493  -1.269  1.00 31.24           C  
ATOM    767  C   CYS A  51      15.986  -8.386  -0.652  1.00 28.61           C  
ATOM    768  O   CYS A  51      15.368  -9.189  -1.347  1.00 27.14           O  
ATOM    769  CB  CYS A  51      16.573  -6.040  -1.479  1.00  0.00           C  
ATOM    770  SG  CYS A  51      14.934  -5.939  -2.271  1.00  0.00           S  
ATOM    771  H   CYS A  51      16.895  -8.616  -3.047  1.00 33.55           H  
ATOM    772  HA  CYS A  51      17.893  -7.468  -0.552  1.00 31.24           H  
ATOM    773  HB3 CYS A  51      17.295  -5.462  -2.057  1.00  0.00           H  
ATOM    774  HB2 CYS A  51      16.492  -5.541  -0.514  1.00  0.00           H  
ATOM    775  HG  CYS A  51      15.355  -6.246  -3.501  1.00  0.00           H  
ATOM    776  N   LEU A  52      15.743  -8.164   0.644  1.00 27.20           N  
ATOM    777  CA  LEU A  52      14.567  -8.637   1.362  1.00 26.95           C  
ATOM    778  C   LEU A  52      13.499  -7.536   1.357  1.00 23.34           C  
ATOM    779  O   LEU A  52      13.822  -6.356   1.495  1.00 23.07           O  
ATOM    780  CB  LEU A  52      14.977  -8.985   2.810  1.00 30.14           C  
ATOM    781  CG  LEU A  52      15.531 -10.417   2.962  1.00 34.21           C  
ATOM    782  CD1 LEU A  52      16.382 -10.563   4.241  1.00 34.92           C  
ATOM    783  CD2 LEU A  52      14.400 -11.466   2.878  1.00 31.42           C  
ATOM    784  H   LEU A  52      16.299  -7.475   1.137  1.00 27.20           H  
ATOM    785  HA  LEU A  52      14.155  -9.522   0.878  1.00 26.95           H  
ATOM    786  HB3 LEU A  52      14.138  -8.863   3.498  1.00 30.14           H  
ATOM    787  HB2 LEU A  52      15.725  -8.261   3.133  1.00 30.14           H  
ATOM    788  HG  LEU A  52      16.204 -10.596   2.122  1.00 34.21           H  
ATOM    789 HD11 LEU A  52      16.097 -11.422   4.848  1.00 34.92           H  
ATOM    790 HD12 LEU A  52      17.435 -10.693   3.988  1.00 34.92           H  
ATOM    791 HD13 LEU A  52      16.315  -9.684   4.883  1.00 34.92           H  
ATOM    792 HD21 LEU A  52      14.582 -12.163   2.062  1.00 31.42           H  
ATOM    793 HD22 LEU A  52      14.298 -12.057   3.788  1.00 31.42           H  
ATOM    794 HD23 LEU A  52      13.427 -11.009   2.696  1.00 31.42           H  
ATOM    795  N   LEU A  53      12.237  -7.970   1.259  1.00 21.83           N  
ATOM    796  CA  LEU A  53      11.062  -7.163   1.577  1.00 19.89           C  
ATOM    797  C   LEU A  53      10.543  -7.598   2.955  1.00 19.66           C  
ATOM    798  O   LEU A  53      10.819  -8.717   3.394  1.00 20.11           O  
ATOM    799  CB  LEU A  53       9.975  -7.353   0.495  1.00 19.80           C  
ATOM    800  CG  LEU A  53      10.420  -7.018  -0.947  1.00 19.99           C  
ATOM    801  CD1 LEU A  53       9.244  -7.149  -1.936  1.00 20.43           C  
ATOM    802  CD2 LEU A  53      11.100  -5.642  -1.066  1.00 20.13           C  
ATOM    803  H   LEU A  53      12.062  -8.955   1.112  1.00 21.83           H  
ATOM    804  HA  LEU A  53      11.327  -6.107   1.636  1.00 19.89           H  
ATOM    805  HB3 LEU A  53       9.123  -6.720   0.749  1.00 19.80           H  
ATOM    806  HB2 LEU A  53       9.605  -8.380   0.521  1.00 19.80           H  
ATOM    807  HG  LEU A  53      11.156  -7.768  -1.237  1.00 19.99           H  
ATOM    808 HD11 LEU A  53       8.969  -6.196  -2.388  1.00 20.43           H  
ATOM    809 HD12 LEU A  53       9.488  -7.835  -2.746  1.00 20.43           H  
ATOM    810 HD13 LEU A  53       8.351  -7.536  -1.451  1.00 20.43           H  
ATOM    811 HD21 LEU A  53      10.993  -5.230  -2.068  1.00 20.13           H  
ATOM    812 HD22 LEU A  53      10.684  -4.920  -0.363  1.00 20.13           H  
ATOM    813 HD23 LEU A  53      12.170  -5.718  -0.871  1.00 20.13           H  
ATOM    814  N   ASP A  54       9.794  -6.700   3.606  1.00 18.35           N  
ATOM    815  CA  ASP A  54       9.203  -6.923   4.921  1.00 17.94           C  
ATOM    816  C   ASP A  54       7.887  -6.135   4.944  1.00 16.45           C  
ATOM    817  O   ASP A  54       7.878  -4.964   5.321  1.00 15.95           O  
ATOM    818  CB  ASP A  54      10.200  -6.555   6.052  1.00 18.36           C  
ATOM    819  CG  ASP A  54       9.746  -6.822   7.496  1.00 19.88           C  
ATOM    820  OD1 ASP A  54       8.806  -7.619   7.707  1.00 20.60           O  
ATOM    821  OD2 ASP A  54      10.438  -6.304   8.397  1.00 20.75           O1-
ATOM    822  H   ASP A  54       9.630  -5.791   3.196  1.00 18.35           H  
ATOM    823  HA  ASP A  54       8.944  -7.980   5.013  1.00 17.94           H  
ATOM    824  HB3 ASP A  54      10.497  -5.510   5.950  1.00 18.36           H  
ATOM    825  HB2 ASP A  54      11.121  -7.117   5.894  1.00 18.36           H  
ATOM    826  N   ILE A  55       6.825  -6.787   4.452  1.00 16.19           N  
ATOM    827  CA  ILE A  55       5.575  -6.154   4.054  1.00 16.74           C  
ATOM    828  C   ILE A  55       4.506  -6.385   5.131  1.00 15.67           C  
ATOM    829  O   ILE A  55       3.895  -7.454   5.175  1.00 15.50           O  
ATOM    830  CB  ILE A  55       5.052  -6.719   2.696  1.00 16.18           C  
ATOM    831  CG1 ILE A  55       6.160  -6.707   1.619  1.00 17.55           C  
ATOM    832  CG2 ILE A  55       3.802  -5.952   2.206  1.00 15.34           C  
ATOM    833  CD1 ILE A  55       5.749  -7.338   0.286  1.00 17.61           C  
ATOM    834  H   ILE A  55       6.915  -7.764   4.197  1.00 16.19           H  
ATOM    835  HA  ILE A  55       5.725  -5.083   3.931  1.00 16.74           H  
ATOM    836  HB  ILE A  55       4.767  -7.764   2.828  1.00 16.18           H  
ATOM    837 HG13 ILE A  55       7.038  -7.249   1.969  1.00 17.55           H  
ATOM    838 HG12 ILE A  55       6.493  -5.685   1.454  1.00 17.55           H  
ATOM    839 HG21 ILE A  55       3.434  -6.333   1.254  1.00 15.34           H  
ATOM    840 HG22 ILE A  55       2.967  -6.025   2.904  1.00 15.34           H  
ATOM    841 HG23 ILE A  55       4.028  -4.895   2.071  1.00 15.34           H  
ATOM    842 HD11 ILE A  55       6.557  -7.951  -0.107  1.00 17.61           H  
ATOM    843 HD12 ILE A  55       4.873  -7.981   0.380  1.00 17.61           H  
ATOM    844 HD13 ILE A  55       5.526  -6.567  -0.451  1.00 17.61           H  
ATOM    845  N   LEU A  56       4.285  -5.357   5.964  1.00 15.49           N  
ATOM    846  CA  LEU A  56       3.193  -5.313   6.929  1.00 14.76           C  
ATOM    847  C   LEU A  56       1.847  -5.157   6.205  1.00 14.44           C  
ATOM    848  O   LEU A  56       1.597  -4.130   5.574  1.00 13.14           O  
ATOM    849  CB  LEU A  56       3.445  -4.197   7.964  1.00 16.20           C  
ATOM    850  CG  LEU A  56       2.334  -4.024   9.025  1.00 17.97           C  
ATOM    851  CD1 LEU A  56       2.033  -5.329   9.784  1.00 19.54           C  
ATOM    852  CD2 LEU A  56       2.666  -2.874   9.988  1.00 19.24           C  
ATOM    853  H   LEU A  56       4.830  -4.509   5.866  1.00 15.49           H  
ATOM    854  HA  LEU A  56       3.194  -6.264   7.463  1.00 14.76           H  
ATOM    855  HB3 LEU A  56       3.575  -3.256   7.436  1.00 16.20           H  
ATOM    856  HB2 LEU A  56       4.391  -4.391   8.471  1.00 16.20           H  
ATOM    857  HG  LEU A  56       1.417  -3.729   8.514  1.00 17.97           H  
ATOM    858 HD11 LEU A  56       1.829  -5.145  10.837  1.00 19.54           H  
ATOM    859 HD12 LEU A  56       1.157  -5.823   9.364  1.00 19.54           H  
ATOM    860 HD13 LEU A  56       2.861  -6.037   9.737  1.00 19.54           H  
ATOM    861 HD21 LEU A  56       1.770  -2.526  10.503  1.00 19.24           H  
ATOM    862 HD22 LEU A  56       3.387  -3.185  10.743  1.00 19.24           H  
ATOM    863 HD23 LEU A  56       3.093  -2.019   9.465  1.00 19.24           H  
ATOM    864  N   ASP A  57       1.016  -6.194   6.338  1.00 13.17           N  
ATOM    865  CA  ASP A  57      -0.336  -6.280   5.812  1.00 13.98           C  
ATOM    866  C   ASP A  57      -1.286  -5.775   6.915  1.00 14.71           C  
ATOM    867  O   ASP A  57      -1.749  -6.578   7.726  1.00 16.51           O  
ATOM    868  CB  ASP A  57      -0.610  -7.746   5.390  1.00 13.98           C  
ATOM    869  CG  ASP A  57      -1.959  -8.028   4.721  1.00 13.80           C  
ATOM    870  OD1 ASP A  57      -2.520  -7.101   4.096  1.00 13.22           O  
ATOM    871  OD2 ASP A  57      -2.351  -9.215   4.741  1.00 13.93           O1-
ATOM    872  H   ASP A  57       1.320  -7.000   6.871  1.00 13.17           H  
ATOM    873  HA  ASP A  57      -0.427  -5.633   4.936  1.00 13.98           H  
ATOM    874  HB3 ASP A  57      -0.480  -8.408   6.247  1.00 13.98           H  
ATOM    875  HB2 ASP A  57       0.167  -8.054   4.690  1.00 13.98           H  
ATOM    876  N   THR A  58      -1.494  -4.446   6.962  1.00 14.39           N  
ATOM    877  CA  THR A  58      -2.201  -3.751   8.046  1.00 14.48           C  
ATOM    878  C   THR A  58      -3.681  -4.164   8.165  1.00 14.05           C  
ATOM    879  O   THR A  58      -4.350  -4.365   7.153  1.00 12.65           O  
ATOM    880  CB  THR A  58      -2.123  -2.204   7.919  1.00 14.30           C  
ATOM    881  OG1 THR A  58      -3.004  -1.658   6.954  1.00 14.60           O  
ATOM    882  CG2 THR A  58      -0.701  -1.680   7.680  1.00 15.19           C  
ATOM    883  H   THR A  58      -1.079  -3.856   6.254  1.00 14.39           H  
ATOM    884  HA  THR A  58      -1.695  -4.030   8.968  1.00 14.48           H  
ATOM    885  HB  THR A  58      -2.452  -1.782   8.870  1.00 14.30           H  
ATOM    886  HG1 THR A  58      -2.640  -1.848   6.082  1.00 14.60           H  
ATOM    887 HG21 THR A  58      -0.713  -0.610   7.487  1.00 15.19           H  
ATOM    888 HG22 THR A  58      -0.074  -1.854   8.555  1.00 15.19           H  
ATOM    889 HG23 THR A  58      -0.216  -2.149   6.825  1.00 15.19           H  
ATOM    890  N   ALA A  59      -4.150  -4.298   9.412  1.00 15.42           N  
ATOM    891  CA  ALA A  59      -5.471  -4.827   9.733  1.00 17.14           C  
ATOM    892  C   ALA A  59      -5.904  -4.320  11.116  1.00 18.97           C  
ATOM    893  O   ALA A  59      -5.714  -3.137  11.398  1.00 18.93           O  
ATOM    894  CB  ALA A  59      -5.442  -6.356   9.587  1.00 16.48           C  
ATOM    895  H   ALA A  59      -3.546  -4.105  10.198  1.00 15.42           H  
ATOM    896  HA  ALA A  59      -6.202  -4.436   9.025  1.00 17.14           H  
ATOM    897  HB1 ALA A  59      -6.388  -6.816   9.857  1.00 16.48           H  
ATOM    898  HB2 ALA A  59      -5.219  -6.657   8.564  1.00 16.48           H  
ATOM    899  HB3 ALA A  59      -4.677  -6.781  10.230  1.00 16.48           H  
ATOM    900  N   GLY A  60      -6.488  -5.203  11.946  1.00 21.54           N  
ATOM    901  CA  GLY A  60      -6.962  -4.894  13.293  1.00 23.01           C  
ATOM    902  C   GLY A  60      -8.115  -3.883  13.240  1.00 21.65           C  
ATOM    903  O   GLY A  60      -9.039  -4.029  12.438  1.00 20.30           O  
ATOM    904  H   GLY A  60      -6.608  -6.159  11.640  1.00 21.54           H  
ATOM    905  HA3 GLY A  60      -6.136  -4.517  13.899  1.00 23.01           H  
ATOM    906  HA2 GLY A  60      -7.316  -5.811  13.765  1.00 23.01           H  
ATOM    907  N   GLN A  61      -8.036  -2.870  14.114  1.00 22.74           N  
ATOM    908  CA  GLN A  61      -8.978  -1.756  14.206  1.00 23.94           C  
ATOM    909  C   GLN A  61      -8.219  -0.424  14.067  1.00 22.21           C  
ATOM    910  O   GLN A  61      -6.991  -0.388  14.168  1.00 21.72           O  
ATOM    911  CB  GLN A  61      -9.724  -1.873  15.559  1.00 26.53           C  
ATOM    912  CG  GLN A  61      -8.900  -1.481  16.807  1.00 30.36           C  
ATOM    913  CD  GLN A  61      -9.486  -2.062  18.092  1.00 34.98           C  
ATOM    914  OE1 GLN A  61      -9.250  -3.224  18.413  1.00 38.31           O  
ATOM    915  NE2 GLN A  61     -10.248  -1.259  18.836  1.00 32.51           N  
ATOM    916  H   GLN A  61      -7.248  -2.823  14.744  1.00 22.74           H  
ATOM    917  HA  GLN A  61      -9.710  -1.805  13.397  1.00 23.94           H  
ATOM    918  HB3 GLN A  61     -10.093  -2.895  15.659  1.00 26.53           H  
ATOM    919  HB2 GLN A  61     -10.618  -1.248  15.529  1.00 26.53           H  
ATOM    920  HG3 GLN A  61      -8.813  -0.397  16.889  1.00 30.36           H  
ATOM    921  HG2 GLN A  61      -7.884  -1.862  16.718  1.00 30.36           H  
ATOM    922 HE22 GLN A  61     -10.653  -1.597  19.697  1.00 32.51           H  
ATOM    923 HE21 GLN A  61     -10.459  -0.318  18.525  1.00 32.51           H  
ATOM    924  N   GLU A  62      -8.988   0.659  13.875  1.00 20.59           N  
ATOM    925  CA  GLU A  62      -8.515   2.040  13.934  1.00 20.53           C  
ATOM    926  C   GLU A  62      -8.240   2.436  15.396  1.00 21.72           C  
ATOM    927  O   GLU A  62      -9.190   2.625  16.156  1.00 22.49           O  
ATOM    928  CB  GLU A  62      -9.573   2.948  13.271  1.00 20.62           C  
ATOM    929  CG  GLU A  62      -9.212   4.454  13.245  1.00 19.77           C  
ATOM    930  CD  GLU A  62     -10.254   5.362  12.570  1.00 20.04           C  
ATOM    931  OE1 GLU A  62     -11.403   4.916  12.353  1.00 23.25           O  
ATOM    932  OE2 GLU A  62      -9.882   6.518  12.268  1.00 19.73           O1-
ATOM    933  H   GLU A  62      -9.990   0.541  13.778  1.00 20.59           H  
ATOM    934  HA  GLU A  62      -7.589   2.120  13.359  1.00 20.53           H  
ATOM    935  HB3 GLU A  62     -10.527   2.811  13.784  1.00 20.62           H  
ATOM    936  HB2 GLU A  62      -9.739   2.604  12.249  1.00 20.62           H  
ATOM    937  HG3 GLU A  62      -8.253   4.580  12.743  1.00 19.77           H  
ATOM    938  HG2 GLU A  62      -9.074   4.827  14.260  1.00 19.77           H  
ATOM    939  N   GLU A  63      -6.954   2.545  15.760  1.00 20.97           N  
ATOM    940  CA  GLU A  63      -6.510   2.949  17.094  1.00 23.37           C  
ATOM    941  C   GLU A  63      -5.116   3.585  17.017  1.00 23.00           C  
ATOM    942  O   GLU A  63      -4.346   3.287  16.100  1.00 21.05           O  
ATOM    943  CB  GLU A  63      -6.632   1.780  18.110  1.00 25.49           C  
ATOM    944  CG  GLU A  63      -5.871   0.468  17.782  1.00 26.74           C  
ATOM    945  CD  GLU A  63      -4.423   0.332  18.289  1.00 27.01           C  
ATOM    946  OE1 GLU A  63      -3.901   1.263  18.940  1.00 30.47           O  
ATOM    947  OE2 GLU A  63      -3.844  -0.741  18.013  1.00 29.35           O1-
ATOM    948  H   GLU A  63      -6.219   2.370  15.089  1.00 20.97           H  
ATOM    949  HA  GLU A  63      -7.179   3.744  17.431  1.00 23.37           H  
ATOM    950  HB3 GLU A  63      -7.689   1.531  18.207  1.00 25.49           H  
ATOM    951  HB2 GLU A  63      -6.364   2.138  19.104  1.00 25.49           H  
ATOM    952  HG3 GLU A  63      -5.892   0.280  16.709  1.00 26.74           H  
ATOM    953  HG2 GLU A  63      -6.429  -0.356  18.229  1.00 26.74           H  
ATOM    954  N   TYR A  64      -4.846   4.478  17.983  1.00 23.39           N  
ATOM    955  CA  TYR A  64      -3.683   5.365  18.000  1.00 24.01           C  
ATOM    956  C   TYR A  64      -2.977   5.331  19.362  1.00 24.27           C  
ATOM    957  O   TYR A  64      -2.652   6.385  19.912  1.00 24.97           O  
ATOM    958  CB  TYR A  64      -4.116   6.790  17.582  1.00 23.90           C  
ATOM    959  CG  TYR A  64      -4.779   6.851  16.220  1.00 23.47           C  
ATOM    960  CD1 TYR A  64      -4.007   6.611  15.068  1.00 24.71           C  
ATOM    961  CD2 TYR A  64      -6.165   7.088  16.100  1.00 21.74           C  
ATOM    962  CE1 TYR A  64      -4.614   6.596  13.802  1.00 21.60           C  
ATOM    963  CE2 TYR A  64      -6.774   7.076  14.830  1.00 21.79           C  
ATOM    964  CZ  TYR A  64      -5.996   6.828  13.683  1.00 22.34           C  
ATOM    965  OH  TYR A  64      -6.579   6.808  12.455  1.00 20.72           O  
ATOM    966  H   TYR A  64      -5.526   4.635  18.713  1.00 23.39           H  
ATOM    967  HA  TYR A  64      -2.935   5.016  17.286  1.00 24.01           H  
ATOM    968  HB3 TYR A  64      -3.248   7.452  17.556  1.00 23.90           H  
ATOM    969  HB2 TYR A  64      -4.795   7.209  18.326  1.00 23.90           H  
ATOM    970  HD1 TYR A  64      -2.950   6.417  15.156  1.00 24.71           H  
ATOM    971  HD2 TYR A  64      -6.767   7.262  16.979  1.00 21.74           H  
ATOM    972  HE1 TYR A  64      -4.008   6.410  12.928  1.00 21.60           H  
ATOM    973  HE2 TYR A  64      -7.836   7.248  14.737  1.00 21.79           H  
ATOM    974  HH  TYR A  64      -5.958   6.567  11.762  1.00 20.72           H  
ATOM    975  N   SER A  65      -2.713   4.113  19.868  1.00 25.54           N  
ATOM    976  CA  SER A  65      -1.804   3.884  20.993  1.00 27.83           C  
ATOM    977  C   SER A  65      -0.346   4.182  20.596  1.00 30.03           C  
ATOM    978  O   SER A  65      -0.002   4.086  19.417  1.00 31.10           O  
ATOM    979  CB  SER A  65      -1.980   2.441  21.517  1.00 28.14           C  
ATOM    980  OG  SER A  65      -1.434   1.462  20.651  1.00 29.06           O  
ATOM    981  H   SER A  65      -3.031   3.287  19.377  1.00 25.54           H  
ATOM    982  HA  SER A  65      -2.090   4.569  21.794  1.00 27.83           H  
ATOM    983  HB3 SER A  65      -3.035   2.220  21.685  1.00 28.14           H  
ATOM    984  HB2 SER A  65      -1.487   2.339  22.485  1.00 28.14           H  
ATOM    985  HG  SER A  65      -2.094   1.263  19.976  1.00 29.06           H  
ATOM    986  N   ALA A  66       0.491   4.497  21.599  1.00 28.88           N  
ATOM    987  CA  ALA A  66       1.927   4.740  21.432  1.00 29.19           C  
ATOM    988  C   ALA A  66       2.693   3.548  20.829  1.00 29.03           C  
ATOM    989  O   ALA A  66       3.633   3.778  20.072  1.00 31.61           O  
ATOM    990  CB  ALA A  66       2.533   5.148  22.782  1.00 31.55           C  
ATOM    991  H   ALA A  66       0.132   4.569  22.543  1.00 28.88           H  
ATOM    992  HA  ALA A  66       2.034   5.581  20.745  1.00 29.19           H  
ATOM    993  HB1 ALA A  66       3.599   5.357  22.690  1.00 31.55           H  
ATOM    994  HB2 ALA A  66       2.056   6.049  23.168  1.00 31.55           H  
ATOM    995  HB3 ALA A  66       2.411   4.362  23.529  1.00 31.55           H  
ATOM    996  N   MET A  67       2.237   2.316  21.124  1.00 29.54           N  
ATOM    997  CA  MET A  67       2.720   1.065  20.539  1.00 32.79           C  
ATOM    998  C   MET A  67       2.447   0.965  19.027  1.00 30.57           C  
ATOM    999  O   MET A  67       3.344   0.553  18.291  1.00 27.50           O  
ATOM   1000  CB  MET A  67       2.120  -0.121  21.329  1.00 37.54           C  
ATOM   1001  CG  MET A  67       2.397  -1.520  20.741  1.00 42.25           C  
ATOM   1002  SD  MET A  67       1.818  -2.903  21.761  1.00 50.91           S  
ATOM   1003  CE  MET A  67       3.088  -2.915  23.053  1.00 49.84           C  
ATOM   1004  H   MET A  67       1.445   2.230  21.745  1.00 29.54           H  
ATOM   1005  HA  MET A  67       3.803   1.039  20.671  1.00 32.79           H  
ATOM   1006  HB3 MET A  67       1.038   0.006  21.398  1.00 37.54           H  
ATOM   1007  HB2 MET A  67       2.486  -0.080  22.355  1.00 37.54           H  
ATOM   1008  HG3 MET A  67       3.465  -1.647  20.558  1.00 42.25           H  
ATOM   1009  HG2 MET A  67       1.904  -1.623  19.775  1.00 42.25           H  
ATOM   1010  HE1 MET A  67       2.905  -3.734  23.748  1.00 49.84           H  
ATOM   1011  HE2 MET A  67       4.076  -3.052  22.613  1.00 49.84           H  
ATOM   1012  HE3 MET A  67       3.082  -1.981  23.614  1.00 49.84           H  
ATOM   1013  N   ARG A  68       1.233   1.350  18.590  1.00 26.28           N  
ATOM   1014  CA  ARG A  68       0.846   1.336  17.178  1.00 25.80           C  
ATOM   1015  C   ARG A  68       1.531   2.457  16.376  1.00 24.28           C  
ATOM   1016  O   ARG A  68       1.930   2.209  15.241  1.00 21.87           O  
ATOM   1017  CB  ARG A  68      -0.694   1.363  17.032  1.00 26.39           C  
ATOM   1018  CG  ARG A  68      -1.213   0.809  15.684  1.00 29.17           C  
ATOM   1019  CD  ARG A  68      -1.081  -0.729  15.599  1.00 32.88           C  
ATOM   1020  NE  ARG A  68      -1.650  -1.330  14.379  1.00 32.52           N  
ATOM   1021  CZ  ARG A  68      -2.946  -1.489  14.049  1.00 31.25           C  
ATOM   1022  NH1 ARG A  68      -3.244  -2.180  12.945  1.00 35.33           N  
ATOM   1023  NH2 ARG A  68      -3.947  -0.995  14.787  1.00 31.58           N1+
ATOM   1024  H   ARG A  68       0.540   1.684  19.247  1.00 26.28           H  
ATOM   1025  HA  ARG A  68       1.206   0.387  16.782  1.00 25.80           H  
ATOM   1026  HB3 ARG A  68      -1.065   2.377  17.189  1.00 26.39           H  
ATOM   1027  HB2 ARG A  68      -1.143   0.769  17.829  1.00 26.39           H  
ATOM   1028  HG3 ARG A  68      -0.619   1.258  14.888  1.00 29.17           H  
ATOM   1029  HG2 ARG A  68      -2.237   1.132  15.496  1.00 29.17           H  
ATOM   1030  HD3 ARG A  68      -1.444  -1.224  16.500  1.00 32.88           H  
ATOM   1031  HD2 ARG A  68      -0.023  -0.980  15.530  1.00 32.88           H  
ATOM   1032  HE  ARG A  68      -0.969  -1.723  13.743  1.00 32.52           H  
ATOM   1033 HH12 ARG A  68      -4.204  -2.324  12.660  1.00 35.33           H  
ATOM   1034 HH11 ARG A  68      -2.500  -2.614  12.408  1.00 35.33           H  
ATOM   1035 HH22 ARG A  68      -4.912  -1.107  14.503  1.00 31.58           H  
ATOM   1036 HH21 ARG A  68      -3.743  -0.540  15.668  1.00 31.58           H  
ATOM   1037  N   ASP A  69       1.713   3.640  16.994  1.00 24.28           N  
ATOM   1038  CA  ASP A  69       2.486   4.762  16.445  1.00 26.94           C  
ATOM   1039  C   ASP A  69       3.959   4.395  16.200  1.00 27.61           C  
ATOM   1040  O   ASP A  69       4.479   4.732  15.139  1.00 28.38           O  
ATOM   1041  CB  ASP A  69       2.427   6.051  17.304  1.00 26.88           C  
ATOM   1042  CG  ASP A  69       1.045   6.665  17.577  1.00 27.89           C  
ATOM   1043  OD1 ASP A  69       0.071   6.315  16.875  1.00 29.92           O  
ATOM   1044  OD2 ASP A  69       1.005   7.585  18.423  1.00 28.54           O1-
ATOM   1045  H   ASP A  69       1.324   3.778  17.918  1.00 24.28           H  
ATOM   1046  HA  ASP A  69       2.054   4.990  15.469  1.00 26.94           H  
ATOM   1047  HB3 ASP A  69       3.037   6.827  16.837  1.00 26.88           H  
ATOM   1048  HB2 ASP A  69       2.873   5.840  18.277  1.00 26.88           H  
ATOM   1049  N   GLN A  70       4.581   3.686  17.160  1.00 29.97           N  
ATOM   1050  CA  GLN A  70       5.937   3.141  17.065  1.00 32.65           C  
ATOM   1051  C   GLN A  70       6.104   2.108  15.943  1.00 30.70           C  
ATOM   1052  O   GLN A  70       7.073   2.204  15.193  1.00 29.51           O  
ATOM   1053  CB  GLN A  70       6.364   2.540  18.421  1.00 33.40           C  
ATOM   1054  CG  GLN A  70       6.759   3.597  19.468  1.00 39.23           C  
ATOM   1055  CD  GLN A  70       6.843   3.033  20.889  1.00 42.09           C  
ATOM   1056  OE1 GLN A  70       7.011   1.832  21.091  1.00 41.38           O  
ATOM   1057  NE2 GLN A  70       6.742   3.911  21.889  1.00 43.41           N  
ATOM   1058  H   GLN A  70       4.077   3.464  18.009  1.00 29.97           H  
ATOM   1059  HA  GLN A  70       6.610   3.967  16.831  1.00 32.65           H  
ATOM   1060  HB3 GLN A  70       7.211   1.865  18.285  1.00 33.40           H  
ATOM   1061  HB2 GLN A  70       5.552   1.921  18.805  1.00 33.40           H  
ATOM   1062  HG3 GLN A  70       6.039   4.412  19.460  1.00 39.23           H  
ATOM   1063  HG2 GLN A  70       7.721   4.038  19.207  1.00 39.23           H  
ATOM   1064 HE22 GLN A  70       6.800   3.594  22.846  1.00 43.41           H  
ATOM   1065 HE21 GLN A  70       6.610   4.893  21.698  1.00 43.41           H  
ATOM   1066  N   TYR A  71       5.158   1.158  15.851  1.00 31.97           N  
ATOM   1067  CA  TYR A  71       5.183   0.046  14.900  1.00 34.81           C  
ATOM   1068  C   TYR A  71       4.971   0.483  13.439  1.00 31.36           C  
ATOM   1069  O   TYR A  71       5.651  -0.033  12.552  1.00 27.12           O  
ATOM   1070  CB  TYR A  71       4.162  -1.016  15.360  1.00 40.91           C  
ATOM   1071  CG  TYR A  71       4.127  -2.311  14.563  1.00 46.58           C  
ATOM   1072  CD1 TYR A  71       5.315  -3.039  14.331  1.00 51.40           C  
ATOM   1073  CD2 TYR A  71       2.899  -2.815  14.084  1.00 51.96           C  
ATOM   1074  CE1 TYR A  71       5.277  -4.255  13.623  1.00 55.72           C  
ATOM   1075  CE2 TYR A  71       2.859  -4.040  13.392  1.00 56.04           C  
ATOM   1076  CZ  TYR A  71       4.048  -4.761  13.159  1.00 56.79           C  
ATOM   1077  OH  TYR A  71       4.013  -5.952  12.494  1.00 64.80           O  
ATOM   1078  H   TYR A  71       4.397   1.153  16.518  1.00 31.97           H  
ATOM   1079  HA  TYR A  71       6.178  -0.397  14.964  1.00 34.81           H  
ATOM   1080  HB3 TYR A  71       3.164  -0.576  15.373  1.00 40.91           H  
ATOM   1081  HB2 TYR A  71       4.378  -1.292  16.393  1.00 40.91           H  
ATOM   1082  HD1 TYR A  71       6.262  -2.673  14.700  1.00 51.40           H  
ATOM   1083  HD2 TYR A  71       1.981  -2.274  14.259  1.00 51.96           H  
ATOM   1084  HE1 TYR A  71       6.189  -4.805  13.449  1.00 55.72           H  
ATOM   1085  HE2 TYR A  71       1.911  -4.420  13.043  1.00 56.04           H  
ATOM   1086  HH  TYR A  71       3.120  -6.254  12.307  1.00 64.80           H  
ATOM   1087  N   MET A  72       4.071   1.456  13.226  1.00 26.89           N  
ATOM   1088  CA  MET A  72       3.786   2.055  11.920  1.00 25.01           C  
ATOM   1089  C   MET A  72       4.860   3.067  11.471  1.00 25.09           C  
ATOM   1090  O   MET A  72       5.005   3.273  10.266  1.00 22.58           O  
ATOM   1091  CB  MET A  72       2.380   2.687  11.954  1.00 23.68           C  
ATOM   1092  CG  MET A  72       1.240   1.666  12.161  1.00 22.47           C  
ATOM   1093  SD  MET A  72       0.958   0.508  10.795  1.00 23.34           S  
ATOM   1094  CE  MET A  72       0.164   1.629   9.620  1.00 22.16           C  
ATOM   1095  H   MET A  72       3.542   1.823  14.007  1.00 26.89           H  
ATOM   1096  HA  MET A  72       3.781   1.260  11.172  1.00 25.01           H  
ATOM   1097  HB3 MET A  72       2.206   3.228  11.026  1.00 23.68           H  
ATOM   1098  HB2 MET A  72       2.333   3.441  12.742  1.00 23.68           H  
ATOM   1099  HG3 MET A  72       0.306   2.192  12.355  1.00 22.47           H  
ATOM   1100  HG2 MET A  72       1.427   1.060  13.046  1.00 22.47           H  
ATOM   1101  HE1 MET A  72      -0.093   1.106   8.705  1.00 22.16           H  
ATOM   1102  HE2 MET A  72      -0.752   2.025  10.053  1.00 22.16           H  
ATOM   1103  HE3 MET A  72       0.824   2.456   9.363  1.00 22.16           H  
ATOM   1104  N   ARG A  73       5.619   3.640  12.424  1.00 25.57           N  
ATOM   1105  CA  ARG A  73       6.779   4.505  12.179  1.00 25.57           C  
ATOM   1106  C   ARG A  73       8.004   3.738  11.633  1.00 25.25           C  
ATOM   1107  O   ARG A  73       8.835   4.363  10.974  1.00 24.90           O  
ATOM   1108  CB  ARG A  73       7.083   5.304  13.470  1.00 26.05           C  
ATOM   1109  CG  ARG A  73       8.294   6.262  13.440  1.00 28.67           C  
ATOM   1110  CD  ARG A  73       8.591   6.969  14.780  1.00 28.94           C  
ATOM   1111  NE  ARG A  73       7.454   7.759  15.291  1.00 28.70           N  
ATOM   1112  CZ  ARG A  73       6.776   7.630  16.447  1.00 32.61           C  
ATOM   1113  NH1 ARG A  73       7.095   6.719  17.377  1.00 34.60           N  
ATOM   1114  NH2 ARG A  73       5.745   8.450  16.682  1.00 33.99           N1+
ATOM   1115  H   ARG A  73       5.422   3.437  13.395  1.00 25.57           H  
ATOM   1116  HA  ARG A  73       6.498   5.226  11.409  1.00 25.57           H  
ATOM   1117  HB3 ARG A  73       7.221   4.614  14.301  1.00 26.05           H  
ATOM   1118  HB2 ARG A  73       6.196   5.886  13.708  1.00 26.05           H  
ATOM   1119  HG3 ARG A  73       8.253   6.971  12.612  1.00 28.67           H  
ATOM   1120  HG2 ARG A  73       9.169   5.643  13.250  1.00 28.67           H  
ATOM   1121  HD3 ARG A  73       9.349   7.727  14.579  1.00 28.94           H  
ATOM   1122  HD2 ARG A  73       9.043   6.296  15.506  1.00 28.94           H  
ATOM   1123  HE  ARG A  73       7.139   8.478  14.649  1.00 28.70           H  
ATOM   1124 HH12 ARG A  73       6.559   6.654  18.233  1.00 34.60           H  
ATOM   1125 HH11 ARG A  73       7.897   6.115  17.247  1.00 34.60           H  
ATOM   1126 HH22 ARG A  73       5.214   8.369  17.538  1.00 33.99           H  
ATOM   1127 HH21 ARG A  73       5.526   9.195  16.033  1.00 33.99           H  
ATOM   1128  N   THR A  74       8.088   2.413  11.870  1.00 25.39           N  
ATOM   1129  CA  THR A  74       9.153   1.550  11.338  1.00 24.49           C  
ATOM   1130  C   THR A  74       9.101   1.349   9.804  1.00 21.53           C  
ATOM   1131  O   THR A  74      10.124   0.983   9.223  1.00 19.11           O  
ATOM   1132  CB  THR A  74       9.191   0.142  12.007  1.00 25.66           C  
ATOM   1133  OG1 THR A  74       8.268  -0.794  11.473  1.00 27.43           O  
ATOM   1134  CG2 THR A  74       9.079   0.143  13.534  1.00 25.08           C  
ATOM   1135  H   THR A  74       7.368   1.956  12.413  1.00 25.39           H  
ATOM   1136  HA  THR A  74      10.103   2.041  11.559  1.00 24.49           H  
ATOM   1137  HB  THR A  74      10.178  -0.265  11.794  1.00 25.66           H  
ATOM   1138  HG1 THR A  74       7.382  -0.558  11.768  1.00 27.43           H  
ATOM   1139 HG21 THR A  74       9.282  -0.848  13.942  1.00 25.08           H  
ATOM   1140 HG22 THR A  74       9.788   0.837  13.985  1.00 25.08           H  
ATOM   1141 HG23 THR A  74       8.078   0.418  13.848  1.00 25.08           H  
ATOM   1142  N   GLY A  75       7.935   1.600   9.181  1.00 20.21           N  
ATOM   1143  CA  GLY A  75       7.734   1.497   7.739  1.00 20.82           C  
ATOM   1144  C   GLY A  75       8.464   2.629   7.014  1.00 20.58           C  
ATOM   1145  O   GLY A  75       8.391   3.784   7.431  1.00 21.39           O  
ATOM   1146  H   GLY A  75       7.145   1.913   9.727  1.00 20.21           H  
ATOM   1147  HA3 GLY A  75       6.672   1.609   7.529  1.00 20.82           H  
ATOM   1148  HA2 GLY A  75       8.047   0.517   7.373  1.00 20.82           H  
ATOM   1149  N   GLU A  76       9.133   2.283   5.907  1.00 21.22           N  
ATOM   1150  CA  GLU A  76       9.801   3.218   5.006  1.00 20.50           C  
ATOM   1151  C   GLU A  76       8.873   3.558   3.830  1.00 18.85           C  
ATOM   1152  O   GLU A  76       8.691   4.739   3.536  1.00 17.56           O  
ATOM   1153  CB  GLU A  76      11.123   2.605   4.503  1.00 22.77           C  
ATOM   1154  CG  GLU A  76      12.127   2.262   5.621  1.00 25.44           C  
ATOM   1155  CD  GLU A  76      13.358   1.544   5.063  1.00 27.32           C  
ATOM   1156  OE1 GLU A  76      13.310   0.296   4.991  1.00 32.02           O  
ATOM   1157  OE2 GLU A  76      14.327   2.248   4.702  1.00 32.06           O1-
ATOM   1158  H   GLU A  76       9.148   1.313   5.618  1.00 21.22           H  
ATOM   1159  HA  GLU A  76      10.038   4.144   5.534  1.00 20.50           H  
ATOM   1160  HB3 GLU A  76      11.596   3.299   3.807  1.00 22.77           H  
ATOM   1161  HB2 GLU A  76      10.915   1.702   3.928  1.00 22.77           H  
ATOM   1162  HG3 GLU A  76      11.663   1.629   6.379  1.00 25.44           H  
ATOM   1163  HG2 GLU A  76      12.432   3.173   6.138  1.00 25.44           H  
ATOM   1164  N   GLY A  77       8.300   2.514   3.206  1.00 15.95           N  
ATOM   1165  CA  GLY A  77       7.362   2.611   2.093  1.00 16.06           C  
ATOM   1166  C   GLY A  77       5.936   2.388   2.602  1.00 16.09           C  
ATOM   1167  O   GLY A  77       5.726   1.664   3.576  1.00 17.01           O  
ATOM   1168  H   GLY A  77       8.502   1.581   3.541  1.00 15.95           H  
ATOM   1169  HA3 GLY A  77       7.598   1.833   1.371  1.00 16.06           H  
ATOM   1170  HA2 GLY A  77       7.449   3.561   1.571  1.00 16.06           H  
ATOM   1171  N   PHE A  78       4.956   2.999   1.916  1.00 15.26           N  
ATOM   1172  CA  PHE A  78       3.534   2.905   2.246  1.00 14.85           C  
ATOM   1173  C   PHE A  78       2.691   2.847   0.962  1.00 14.42           C  
ATOM   1174  O   PHE A  78       2.567   3.869   0.286  1.00 13.52           O  
ATOM   1175  CB  PHE A  78       3.100   4.105   3.124  1.00 15.55           C  
ATOM   1176  CG  PHE A  78       3.760   4.229   4.488  1.00 16.00           C  
ATOM   1177  CD1 PHE A  78       5.007   4.880   4.618  1.00 16.26           C  
ATOM   1178  CD2 PHE A  78       3.211   3.576   5.611  1.00 15.97           C  
ATOM   1179  CE1 PHE A  78       5.647   4.919   5.848  1.00 16.48           C  
ATOM   1180  CE2 PHE A  78       3.862   3.636   6.836  1.00 15.78           C  
ATOM   1181  CZ  PHE A  78       5.073   4.306   6.954  1.00 16.06           C  
ATOM   1182  H   PHE A  78       5.190   3.596   1.136  1.00 15.26           H  
ATOM   1183  HA  PHE A  78       3.359   1.986   2.796  1.00 14.85           H  
ATOM   1184  HB3 PHE A  78       2.021   4.061   3.276  1.00 15.55           H  
ATOM   1185  HB2 PHE A  78       3.282   5.035   2.588  1.00 15.55           H  
ATOM   1186  HD1 PHE A  78       5.470   5.343   3.759  1.00 16.26           H  
ATOM   1187  HD2 PHE A  78       2.282   3.030   5.523  1.00 15.97           H  
ATOM   1188  HE1 PHE A  78       6.599   5.422   5.943  1.00 16.48           H  
ATOM   1189  HE2 PHE A  78       3.433   3.148   7.699  1.00 15.78           H  
ATOM   1190  HZ  PHE A  78       5.578   4.338   7.907  1.00 16.06           H  
ATOM   1191  N   LEU A  79       2.093   1.678   0.655  1.00 13.93           N  
ATOM   1192  CA  LEU A  79       1.105   1.565  -0.424  1.00 15.22           C  
ATOM   1193  C   LEU A  79      -0.251   2.087   0.064  1.00 14.27           C  
ATOM   1194  O   LEU A  79      -0.830   1.494   0.972  1.00 13.65           O  
ATOM   1195  CB  LEU A  79       0.948   0.113  -0.936  1.00 16.80           C  
ATOM   1196  CG  LEU A  79       2.126  -0.452  -1.755  1.00 17.67           C  
ATOM   1197  CD1 LEU A  79       1.762  -1.829  -2.330  1.00 18.55           C  
ATOM   1198  CD2 LEU A  79       2.604   0.479  -2.884  1.00 16.83           C  
ATOM   1199  H   LEU A  79       2.217   0.869   1.247  1.00 13.93           H  
ATOM   1200  HA  LEU A  79       1.425   2.194  -1.253  1.00 15.22           H  
ATOM   1201  HB3 LEU A  79       0.064   0.072  -1.576  1.00 16.80           H  
ATOM   1202  HB2 LEU A  79       0.734  -0.554  -0.101  1.00 16.80           H  
ATOM   1203  HG  LEU A  79       2.956  -0.604  -1.067  1.00 17.67           H  
ATOM   1204 HD11 LEU A  79       2.656  -2.351  -2.665  1.00 18.55           H  
ATOM   1205 HD12 LEU A  79       1.258  -2.457  -1.595  1.00 18.55           H  
ATOM   1206 HD13 LEU A  79       1.104  -1.744  -3.194  1.00 18.55           H  
ATOM   1207 HD21 LEU A  79       2.888  -0.076  -3.777  1.00 16.83           H  
ATOM   1208 HD22 LEU A  79       1.838   1.190  -3.188  1.00 16.83           H  
ATOM   1209 HD23 LEU A  79       3.475   1.050  -2.566  1.00 16.83           H  
ATOM   1210  N   CYS A  80      -0.726   3.170  -0.566  1.00 14.65           N  
ATOM   1211  CA  CYS A  80      -2.025   3.784  -0.312  1.00 14.96           C  
ATOM   1212  C   CYS A  80      -3.053   3.125  -1.242  1.00 14.28           C  
ATOM   1213  O   CYS A  80      -3.243   3.591  -2.366  1.00 13.51           O  
ATOM   1214  CB  CYS A  80      -1.957   5.311  -0.515  1.00  0.00           C  
ATOM   1215  SG  CYS A  80      -1.014   6.073   0.837  1.00  0.00           S  
ATOM   1216  H   CYS A  80      -0.185   3.578  -1.318  1.00 14.65           H  
ATOM   1217  HA  CYS A  80      -2.339   3.593   0.715  1.00 14.96           H  
ATOM   1218  HB3 CYS A  80      -2.955   5.746  -0.517  1.00  0.00           H  
ATOM   1219  HB2 CYS A  80      -1.492   5.567  -1.467  1.00  0.00           H  
ATOM   1220  HG  CYS A  80       0.158   5.513   0.523  1.00  0.00           H  
ATOM   1221  N   VAL A  81      -3.650   2.017  -0.774  1.00 13.71           N  
ATOM   1222  CA  VAL A  81      -4.547   1.181  -1.569  1.00 13.75           C  
ATOM   1223  C   VAL A  81      -6.006   1.652  -1.430  1.00 13.69           C  
ATOM   1224  O   VAL A  81      -6.491   1.847  -0.315  1.00 13.65           O  
ATOM   1225  CB  VAL A  81      -4.479  -0.319  -1.152  1.00 13.60           C  
ATOM   1226  CG1 VAL A  81      -5.337  -1.241  -2.045  1.00 14.78           C  
ATOM   1227  CG2 VAL A  81      -3.034  -0.850  -1.148  1.00 12.78           C  
ATOM   1228  H   VAL A  81      -3.444   1.685   0.160  1.00 13.71           H  
ATOM   1229  HA  VAL A  81      -4.257   1.244  -2.616  1.00 13.75           H  
ATOM   1230  HB  VAL A  81      -4.856  -0.413  -0.132  1.00 13.60           H  
ATOM   1231 HG11 VAL A  81      -5.263  -2.278  -1.716  1.00 14.78           H  
ATOM   1232 HG12 VAL A  81      -6.395  -0.984  -2.030  1.00 14.78           H  
ATOM   1233 HG13 VAL A  81      -5.008  -1.199  -3.084  1.00 14.78           H  
ATOM   1234 HG21 VAL A  81      -3.011  -1.909  -0.889  1.00 12.78           H  
ATOM   1235 HG22 VAL A  81      -2.564  -0.740  -2.125  1.00 12.78           H  
ATOM   1236 HG23 VAL A  81      -2.415  -0.329  -0.418  1.00 12.78           H  
ATOM   1237  N   PHE A  82      -6.678   1.764  -2.582  1.00 13.50           N  
ATOM   1238  CA  PHE A  82      -8.125   1.912  -2.718  1.00 14.44           C  
ATOM   1239  C   PHE A  82      -8.582   0.948  -3.825  1.00 14.56           C  
ATOM   1240  O   PHE A  82      -7.775   0.551  -4.667  1.00 15.86           O  
ATOM   1241  CB  PHE A  82      -8.471   3.391  -3.026  1.00 14.01           C  
ATOM   1242  CG  PHE A  82      -8.164   3.905  -4.425  1.00 13.58           C  
ATOM   1243  CD1 PHE A  82      -6.867   4.352  -4.751  1.00 13.40           C  
ATOM   1244  CD2 PHE A  82      -9.126   3.794  -5.453  1.00 13.59           C  
ATOM   1245  CE1 PHE A  82      -6.570   4.725  -6.055  1.00 14.56           C  
ATOM   1246  CE2 PHE A  82      -8.804   4.158  -6.752  1.00 14.43           C  
ATOM   1247  CZ  PHE A  82      -7.532   4.627  -7.049  1.00 13.84           C  
ATOM   1248  H   PHE A  82      -6.186   1.606  -3.453  1.00 13.50           H  
ATOM   1249  HA  PHE A  82      -8.613   1.620  -1.787  1.00 14.44           H  
ATOM   1250  HB3 PHE A  82      -7.977   4.039  -2.303  1.00 14.01           H  
ATOM   1251  HB2 PHE A  82      -9.537   3.538  -2.857  1.00 14.01           H  
ATOM   1252  HD1 PHE A  82      -6.103   4.394  -3.990  1.00 13.40           H  
ATOM   1253  HD2 PHE A  82     -10.115   3.427  -5.231  1.00 13.59           H  
ATOM   1254  HE1 PHE A  82      -5.580   5.071  -6.306  1.00 14.56           H  
ATOM   1255  HE2 PHE A  82      -9.543   4.072  -7.534  1.00 14.43           H  
ATOM   1256  HZ  PHE A  82      -7.284   4.896  -8.064  1.00 13.84           H  
ATOM   1257  N   ALA A  83      -9.880   0.616  -3.821  1.00 15.40           N  
ATOM   1258  CA  ALA A  83     -10.515  -0.160  -4.884  1.00 16.66           C  
ATOM   1259  C   ALA A  83     -11.271   0.785  -5.824  1.00 17.40           C  
ATOM   1260  O   ALA A  83     -12.008   1.650  -5.352  1.00 19.45           O  
ATOM   1261  CB  ALA A  83     -11.458  -1.190  -4.259  1.00 16.30           C  
ATOM   1262  H   ALA A  83     -10.497   1.001  -3.117  1.00 15.40           H  
ATOM   1263  HA  ALA A  83      -9.766  -0.711  -5.453  1.00 16.66           H  
ATOM   1264  HB1 ALA A  83     -11.914  -1.813  -5.026  1.00 16.30           H  
ATOM   1265  HB2 ALA A  83     -10.903  -1.852  -3.599  1.00 16.30           H  
ATOM   1266  HB3 ALA A  83     -12.252  -0.720  -3.679  1.00 16.30           H  
ATOM   1267  N   ILE A  84     -11.079   0.595  -7.139  1.00 19.34           N  
ATOM   1268  CA  ILE A  84     -11.651   1.427  -8.207  1.00 20.89           C  
ATOM   1269  C   ILE A  84     -13.187   1.354  -8.350  1.00 21.63           C  
ATOM   1270  O   ILE A  84     -13.765   2.240  -8.977  1.00 21.57           O  
ATOM   1271  CB  ILE A  84     -11.014   1.099  -9.587  1.00 23.38           C  
ATOM   1272  CG1 ILE A  84     -11.228  -0.361 -10.067  1.00 25.90           C  
ATOM   1273  CG2 ILE A  84      -9.517   1.461  -9.582  1.00 23.66           C  
ATOM   1274  CD1 ILE A  84     -12.412  -0.566 -11.022  1.00 26.25           C  
ATOM   1275  H   ILE A  84     -10.449  -0.136  -7.445  1.00 19.34           H  
ATOM   1276  HA  ILE A  84     -11.412   2.461  -7.959  1.00 20.89           H  
ATOM   1277  HB  ILE A  84     -11.466   1.762 -10.327  1.00 23.38           H  
ATOM   1278 HG13 ILE A  84     -11.336  -1.035  -9.218  1.00 25.90           H  
ATOM   1279 HG12 ILE A  84     -10.331  -0.702 -10.581  1.00 25.90           H  
ATOM   1280 HG21 ILE A  84      -9.075   1.301 -10.564  1.00 23.66           H  
ATOM   1281 HG22 ILE A  84      -9.367   2.508  -9.324  1.00 23.66           H  
ATOM   1282 HG23 ILE A  84      -8.952   0.864  -8.869  1.00 23.66           H  
ATOM   1283 HD11 ILE A  84     -12.273  -1.462 -11.627  1.00 26.25           H  
ATOM   1284 HD12 ILE A  84     -13.349  -0.683 -10.479  1.00 26.25           H  
ATOM   1285 HD13 ILE A  84     -12.517   0.271 -11.709  1.00 26.25           H  
ATOM   1286  N   ASN A  85     -13.817   0.330  -7.750  1.00 21.43           N  
ATOM   1287  CA  ASN A  85     -15.270   0.162  -7.658  1.00 22.53           C  
ATOM   1288  C   ASN A  85     -15.874   0.776  -6.371  1.00 22.02           C  
ATOM   1289  O   ASN A  85     -17.073   0.609  -6.147  1.00 22.16           O  
ATOM   1290  CB  ASN A  85     -15.629  -1.339  -7.835  1.00 22.93           C  
ATOM   1291  CG  ASN A  85     -15.243  -2.288  -6.688  1.00 23.98           C  
ATOM   1292  OD1 ASN A  85     -14.317  -2.029  -5.923  1.00 21.60           O  
ATOM   1293  ND2 ASN A  85     -15.959  -3.409  -6.577  1.00 21.11           N  
ATOM   1294  H   ASN A  85     -13.268  -0.358  -7.253  1.00 21.43           H  
ATOM   1295  HA  ASN A  85     -15.757   0.702  -8.471  1.00 22.53           H  
ATOM   1296  HB3 ASN A  85     -15.181  -1.717  -8.756  1.00 22.93           H  
ATOM   1297  HB2 ASN A  85     -16.707  -1.422  -7.973  1.00 22.93           H  
ATOM   1298 HD22 ASN A  85     -15.763  -4.074  -5.839  1.00 21.11           H  
ATOM   1299 HD21 ASN A  85     -16.711  -3.603  -7.221  1.00 21.11           H  
ATOM   1300  N   ASN A  86     -15.050   1.457  -5.555  1.00 20.97           N  
ATOM   1301  CA  ASN A  86     -15.410   1.980  -4.239  1.00 23.11           C  
ATOM   1302  C   ASN A  86     -14.875   3.419  -4.113  1.00 23.47           C  
ATOM   1303  O   ASN A  86     -13.700   3.615  -3.798  1.00 20.08           O  
ATOM   1304  CB  ASN A  86     -14.843   1.012  -3.168  1.00 25.02           C  
ATOM   1305  CG  ASN A  86     -15.383   1.210  -1.745  1.00 26.45           C  
ATOM   1306  OD1 ASN A  86     -15.652   2.328  -1.311  1.00 24.14           O  
ATOM   1307  ND2 ASN A  86     -15.513   0.115  -0.995  1.00 33.51           N  
ATOM   1308  H   ASN A  86     -14.080   1.572  -5.816  1.00 20.97           H  
ATOM   1309  HA  ASN A  86     -16.493   2.041  -4.112  1.00 23.11           H  
ATOM   1310  HB3 ASN A  86     -13.755   1.042  -3.149  1.00 25.02           H  
ATOM   1311  HB2 ASN A  86     -15.103  -0.006  -3.464  1.00 25.02           H  
ATOM   1312 HD22 ASN A  86     -15.843   0.187  -0.043  1.00 33.51           H  
ATOM   1313 HD21 ASN A  86     -15.281  -0.795  -1.369  1.00 33.51           H  
ATOM   1314  N   THR A  87     -15.764   4.399  -4.348  1.00 21.30           N  
ATOM   1315  CA  THR A  87     -15.484   5.836  -4.250  1.00 24.38           C  
ATOM   1316  C   THR A  87     -15.156   6.303  -2.820  1.00 22.06           C  
ATOM   1317  O   THR A  87     -14.304   7.178  -2.673  1.00 19.90           O  
ATOM   1318  CB  THR A  87     -16.668   6.677  -4.804  1.00 25.88           C  
ATOM   1319  OG1 THR A  87     -16.738   6.482  -6.202  1.00 29.74           O  
ATOM   1320  CG2 THR A  87     -16.610   8.200  -4.572  1.00 28.99           C  
ATOM   1321  H   THR A  87     -16.713   4.155  -4.599  1.00 21.30           H  
ATOM   1322  HA  THR A  87     -14.600   6.043  -4.848  1.00 24.38           H  
ATOM   1323  HB  THR A  87     -17.602   6.304  -4.381  1.00 25.88           H  
ATOM   1324  HG1 THR A  87     -16.816   5.542  -6.389  1.00 29.74           H  
ATOM   1325 HG21 THR A  87     -17.407   8.709  -5.114  1.00 28.99           H  
ATOM   1326 HG22 THR A  87     -16.735   8.455  -3.520  1.00 28.99           H  
ATOM   1327 HG23 THR A  87     -15.661   8.618  -4.910  1.00 28.99           H  
ATOM   1328  N   LYS A  88     -15.781   5.692  -1.797  1.00 22.72           N  
ATOM   1329  CA  LYS A  88     -15.507   6.001  -0.393  1.00 23.36           C  
ATOM   1330  C   LYS A  88     -14.073   5.639   0.033  1.00 21.16           C  
ATOM   1331  O   LYS A  88     -13.456   6.436   0.733  1.00 20.76           O  
ATOM   1332  CB  LYS A  88     -16.578   5.365   0.515  1.00 25.94           C  
ATOM   1333  CG  LYS A  88     -16.399   5.703   2.007  1.00 31.16           C  
ATOM   1334  CD  LYS A  88     -17.579   5.239   2.877  1.00 35.72           C  
ATOM   1335  CE  LYS A  88     -17.351   5.440   4.386  1.00 37.75           C  
ATOM   1336  NZ  LYS A  88     -17.200   6.861   4.755  1.00 38.58           N1+
ATOM   1337  H   LYS A  88     -16.469   4.975  -1.981  1.00 22.72           H  
ATOM   1338  HA  LYS A  88     -15.604   7.084  -0.289  1.00 23.36           H  
ATOM   1339  HB3 LYS A  88     -16.587   4.282   0.387  1.00 25.94           H  
ATOM   1340  HB2 LYS A  88     -17.559   5.719   0.192  1.00 25.94           H  
ATOM   1341  HG3 LYS A  88     -16.263   6.781   2.107  1.00 31.16           H  
ATOM   1342  HG2 LYS A  88     -15.486   5.246   2.387  1.00 31.16           H  
ATOM   1343  HD3 LYS A  88     -17.764   4.181   2.688  1.00 35.72           H  
ATOM   1344  HD2 LYS A  88     -18.487   5.758   2.567  1.00 35.72           H  
ATOM   1345  HE3 LYS A  88     -16.463   4.893   4.704  1.00 37.75           H  
ATOM   1346  HE2 LYS A  88     -18.192   5.028   4.944  1.00 37.75           H  
ATOM   1347  HZ1 LYS A  88     -16.407   7.250   4.264  1.00 38.58           H  
ATOM   1348  HZ2 LYS A  88     -18.034   7.371   4.503  1.00 38.58           H  
ATOM   1349  HZ3 LYS A  88     -17.040   6.939   5.749  1.00 38.58           H  
ATOM   1350  N   SER A  89     -13.549   4.488  -0.428  1.00 20.16           N  
ATOM   1351  CA  SER A  89     -12.167   4.065  -0.167  1.00 17.89           C  
ATOM   1352  C   SER A  89     -11.110   4.987  -0.808  1.00 16.75           C  
ATOM   1353  O   SER A  89     -10.029   5.139  -0.242  1.00 15.37           O  
ATOM   1354  CB  SER A  89     -11.987   2.582  -0.552  1.00 17.00           C  
ATOM   1355  OG  SER A  89     -11.780   2.366  -1.935  1.00 17.49           O  
ATOM   1356  H   SER A  89     -14.109   3.881  -1.011  1.00 20.16           H  
ATOM   1357  HA  SER A  89     -12.027   4.126   0.913  1.00 17.89           H  
ATOM   1358  HB3 SER A  89     -12.828   1.979  -0.207  1.00 17.00           H  
ATOM   1359  HB2 SER A  89     -11.107   2.202  -0.035  1.00 17.00           H  
ATOM   1360  HG  SER A  89     -12.542   2.694  -2.424  1.00 17.49           H  
ATOM   1361  N   PHE A  90     -11.457   5.605  -1.950  1.00 16.03           N  
ATOM   1362  CA  PHE A  90     -10.646   6.601  -2.646  1.00 17.42           C  
ATOM   1363  C   PHE A  90     -10.578   7.958  -1.914  1.00 17.10           C  
ATOM   1364  O   PHE A  90      -9.530   8.603  -1.942  1.00 14.88           O  
ATOM   1365  CB  PHE A  90     -11.137   6.695  -4.104  1.00 17.19           C  
ATOM   1366  CG  PHE A  90     -10.479   7.751  -4.967  1.00 17.09           C  
ATOM   1367  CD1 PHE A  90      -9.131   7.599  -5.348  1.00 16.71           C  
ATOM   1368  CD2 PHE A  90     -11.164   8.937  -5.306  1.00 17.03           C  
ATOM   1369  CE1 PHE A  90      -8.508   8.587  -6.091  1.00 16.39           C  
ATOM   1370  CE2 PHE A  90     -10.520   9.916  -6.051  1.00 17.08           C  
ATOM   1371  CZ  PHE A  90      -9.199   9.740  -6.441  1.00 16.55           C  
ATOM   1372  H   PHE A  90     -12.368   5.425  -2.348  1.00 16.03           H  
ATOM   1373  HA  PHE A  90      -9.623   6.222  -2.682  1.00 17.42           H  
ATOM   1374  HB3 PHE A  90     -12.217   6.833  -4.140  1.00 17.19           H  
ATOM   1375  HB2 PHE A  90     -10.951   5.735  -4.583  1.00 17.19           H  
ATOM   1376  HD1 PHE A  90      -8.580   6.718  -5.059  1.00 16.71           H  
ATOM   1377  HD2 PHE A  90     -12.188   9.084  -4.992  1.00 17.03           H  
ATOM   1378  HE1 PHE A  90      -7.476   8.459  -6.373  1.00 16.39           H  
ATOM   1379  HE2 PHE A  90     -11.046  10.820  -6.319  1.00 17.08           H  
ATOM   1380  HZ  PHE A  90      -8.700  10.514  -7.004  1.00 16.55           H  
ATOM   1381  N   GLU A  91     -11.671   8.333  -1.227  1.00 17.67           N  
ATOM   1382  CA  GLU A  91     -11.746   9.495  -0.336  1.00 18.84           C  
ATOM   1383  C   GLU A  91     -10.975   9.282   0.981  1.00 19.09           C  
ATOM   1384  O   GLU A  91     -10.375  10.234   1.480  1.00 17.60           O  
ATOM   1385  CB  GLU A  91     -13.224   9.832  -0.053  1.00 19.68           C  
ATOM   1386  CG  GLU A  91     -14.000  10.313  -1.302  1.00 23.29           C  
ATOM   1387  CD  GLU A  91     -15.528  10.414  -1.142  1.00 24.00           C  
ATOM   1388  OE1 GLU A  91     -16.065  10.011  -0.085  1.00 23.86           O  
ATOM   1389  OE2 GLU A  91     -16.151  10.899  -2.112  1.00 32.48           O1-
ATOM   1390  H   GLU A  91     -12.501   7.758  -1.267  1.00 17.67           H  
ATOM   1391  HA  GLU A  91     -11.294  10.349  -0.846  1.00 18.84           H  
ATOM   1392  HB3 GLU A  91     -13.288  10.598   0.722  1.00 19.68           H  
ATOM   1393  HB2 GLU A  91     -13.706   8.949   0.365  1.00 19.68           H  
ATOM   1394  HG3 GLU A  91     -13.803   9.653  -2.146  1.00 23.29           H  
ATOM   1395  HG2 GLU A  91     -13.618  11.291  -1.597  1.00 23.29           H  
ATOM   1396  N   ASP A  92     -10.975   8.038   1.496  1.00 16.78           N  
ATOM   1397  CA  ASP A  92     -10.261   7.610   2.707  1.00 18.71           C  
ATOM   1398  C   ASP A  92      -8.724   7.669   2.593  1.00 16.16           C  
ATOM   1399  O   ASP A  92      -8.072   7.686   3.635  1.00 15.31           O  
ATOM   1400  CB  ASP A  92     -10.700   6.207   3.208  1.00 18.55           C  
ATOM   1401  CG  ASP A  92     -12.190   6.032   3.560  1.00 22.29           C  
ATOM   1402  OD1 ASP A  92     -12.860   7.036   3.890  1.00 21.71           O  
ATOM   1403  OD2 ASP A  92     -12.617   4.859   3.636  1.00 20.46           O1-
ATOM   1404  H   ASP A  92     -11.525   7.323   1.038  1.00 16.78           H  
ATOM   1405  HA  ASP A  92     -10.516   8.329   3.488  1.00 18.71           H  
ATOM   1406  HB3 ASP A  92     -10.132   5.944   4.101  1.00 18.55           H  
ATOM   1407  HB2 ASP A  92     -10.447   5.464   2.450  1.00 18.55           H  
ATOM   1408  N   ILE A  93      -8.169   7.739   1.367  1.00 16.85           N  
ATOM   1409  CA  ILE A  93      -6.731   7.890   1.094  1.00 16.44           C  
ATOM   1410  C   ILE A  93      -6.095   9.131   1.760  1.00 15.71           C  
ATOM   1411  O   ILE A  93      -4.954   9.044   2.213  1.00 15.32           O  
ATOM   1412  CB  ILE A  93      -6.441   7.938  -0.441  1.00 15.91           C  
ATOM   1413  CG1 ILE A  93      -6.840   6.626  -1.154  1.00 14.84           C  
ATOM   1414  CG2 ILE A  93      -5.001   8.338  -0.835  1.00 17.44           C  
ATOM   1415  CD1 ILE A  93      -6.056   5.376  -0.720  1.00 15.49           C  
ATOM   1416  H   ILE A  93      -8.771   7.714   0.556  1.00 16.85           H  
ATOM   1417  HA  ILE A  93      -6.233   7.018   1.518  1.00 16.44           H  
ATOM   1418  HB  ILE A  93      -7.087   8.712  -0.858  1.00 15.91           H  
ATOM   1419 HG13 ILE A  93      -6.740   6.756  -2.232  1.00 14.84           H  
ATOM   1420 HG12 ILE A  93      -7.900   6.441  -0.992  1.00 14.84           H  
ATOM   1421 HG21 ILE A  93      -4.862   8.291  -1.912  1.00 17.44           H  
ATOM   1422 HG22 ILE A  93      -4.770   9.363  -0.550  1.00 17.44           H  
ATOM   1423 HG23 ILE A  93      -4.256   7.692  -0.373  1.00 17.44           H  
ATOM   1424 HD11 ILE A  93      -5.625   4.870  -1.583  1.00 15.49           H  
ATOM   1425 HD12 ILE A  93      -5.243   5.601  -0.032  1.00 15.49           H  
ATOM   1426 HD13 ILE A  93      -6.711   4.665  -0.218  1.00 15.49           H  
ATOM   1427  N   HIS A  94      -6.855  10.239   1.836  1.00 16.57           N  
ATOM   1428  CA  HIS A  94      -6.456  11.498   2.472  1.00 16.75           C  
ATOM   1429  C   HIS A  94      -6.185  11.366   3.983  1.00 17.86           C  
ATOM   1430  O   HIS A  94      -5.285  12.041   4.482  1.00 16.08           O  
ATOM   1431  CB  HIS A  94      -7.522  12.583   2.215  1.00 16.33           C  
ATOM   1432  CG  HIS A  94      -7.776  12.921   0.765  1.00 15.90           C  
ATOM   1433  ND1 HIS A  94      -8.562  12.142  -0.069  1.00 15.84           N  
ATOM   1434  CD2 HIS A  94      -7.386  13.998  -0.000  1.00 16.33           C  
ATOM   1435  CE1 HIS A  94      -8.605  12.751  -1.256  1.00 17.52           C  
ATOM   1436  NE2 HIS A  94      -7.916  13.885  -1.287  1.00 15.84           N  
ATOM   1437  H   HIS A  94      -7.789  10.216   1.453  1.00 16.57           H  
ATOM   1438  HA  HIS A  94      -5.524  11.820   2.005  1.00 16.75           H  
ATOM   1439  HB3 HIS A  94      -7.233  13.507   2.718  1.00 16.33           H  
ATOM   1440  HB2 HIS A  94      -8.472  12.284   2.659  1.00 16.33           H  
ATOM   1441  HD2 HIS A  94      -6.778  14.846   0.276  1.00 16.33           H  
ATOM   1442  HE1 HIS A  94      -9.154  12.363  -2.102  1.00 17.52           H  
ATOM   1443  HD1 HIS A  94      -9.046  11.290   0.182  1.00 15.84           H  
ATOM   1444  N   HIS A  95      -6.937  10.484   4.666  1.00 19.46           N  
ATOM   1445  CA  HIS A  95      -6.748  10.151   6.077  1.00 19.21           C  
ATOM   1446  C   HIS A  95      -5.454   9.356   6.316  1.00 17.95           C  
ATOM   1447  O   HIS A  95      -4.704   9.714   7.221  1.00 19.91           O  
ATOM   1448  CB  HIS A  95      -7.989   9.404   6.606  1.00 19.48           C  
ATOM   1449  CG  HIS A  95      -7.921   8.969   8.048  1.00 20.29           C  
ATOM   1450  ND1 HIS A  95      -8.154   9.849   9.109  1.00 19.18           N  
ATOM   1451  CD2 HIS A  95      -7.654   7.715   8.557  1.00 21.08           C  
ATOM   1452  CE1 HIS A  95      -8.042   9.103  10.200  1.00 21.58           C  
ATOM   1453  NE2 HIS A  95      -7.761   7.829   9.930  1.00 21.15           N  
ATOM   1454  H   HIS A  95      -7.649   9.957   4.179  1.00 19.46           H  
ATOM   1455  HA  HIS A  95      -6.665  11.087   6.634  1.00 19.21           H  
ATOM   1456  HB3 HIS A  95      -8.185   8.516   6.008  1.00 19.48           H  
ATOM   1457  HB2 HIS A  95      -8.869  10.039   6.495  1.00 19.48           H  
ATOM   1458  HD2 HIS A  95      -7.427   6.778   8.070  1.00 21.08           H  
ATOM   1459  HE1 HIS A  95      -8.181   9.482  11.202  1.00 21.58           H  
ATOM   1460  HE2 HIS A  95      -7.664   7.087  10.612  1.00 21.15           H  
ATOM   1461  N   TYR A  96      -5.200   8.322   5.493  1.00 16.83           N  
ATOM   1462  CA  TYR A  96      -3.995   7.490   5.579  1.00 17.56           C  
ATOM   1463  C   TYR A  96      -2.708   8.270   5.263  1.00 18.60           C  
ATOM   1464  O   TYR A  96      -1.733   8.109   5.993  1.00 18.67           O  
ATOM   1465  CB  TYR A  96      -4.137   6.235   4.695  1.00 17.15           C  
ATOM   1466  CG  TYR A  96      -5.265   5.311   5.119  1.00 16.13           C  
ATOM   1467  CD1 TYR A  96      -5.185   4.614   6.343  1.00 16.64           C  
ATOM   1468  CD2 TYR A  96      -6.410   5.164   4.311  1.00 17.37           C  
ATOM   1469  CE1 TYR A  96      -6.258   3.811   6.770  1.00 16.04           C  
ATOM   1470  CE2 TYR A  96      -7.494   4.379   4.749  1.00 17.48           C  
ATOM   1471  CZ  TYR A  96      -7.423   3.712   5.985  1.00 17.01           C  
ATOM   1472  OH  TYR A  96      -8.478   2.963   6.416  1.00 17.68           O  
ATOM   1473  H   TYR A  96      -5.863   8.084   4.768  1.00 16.83           H  
ATOM   1474  HA  TYR A  96      -3.913   7.158   6.616  1.00 17.56           H  
ATOM   1475  HB3 TYR A  96      -3.213   5.658   4.733  1.00 17.15           H  
ATOM   1476  HB2 TYR A  96      -4.271   6.522   3.650  1.00 17.15           H  
ATOM   1477  HD1 TYR A  96      -4.305   4.703   6.963  1.00 16.64           H  
ATOM   1478  HD2 TYR A  96      -6.472   5.669   3.360  1.00 17.37           H  
ATOM   1479  HE1 TYR A  96      -6.186   3.278   7.705  1.00 16.04           H  
ATOM   1480  HE2 TYR A  96      -8.375   4.287   4.131  1.00 17.48           H  
ATOM   1481  HH  TYR A  96      -8.307   2.516   7.249  1.00 17.68           H  
ATOM   1482  N   ARG A  97      -2.751   9.147   4.242  1.00 20.44           N  
ATOM   1483  CA  ARG A  97      -1.694  10.101   3.885  1.00 21.17           C  
ATOM   1484  C   ARG A  97      -1.297  11.010   5.066  1.00 19.30           C  
ATOM   1485  O   ARG A  97      -0.108  11.122   5.359  1.00 17.44           O  
ATOM   1486  CB  ARG A  97      -2.158  10.906   2.643  1.00 25.01           C  
ATOM   1487  CG  ARG A  97      -1.261  12.073   2.176  1.00 31.45           C  
ATOM   1488  CD  ARG A  97       0.149  11.662   1.719  1.00 34.15           C  
ATOM   1489  NE  ARG A  97       0.906  12.825   1.219  1.00 38.88           N  
ATOM   1490  CZ  ARG A  97       2.105  12.832   0.604  1.00 41.91           C  
ATOM   1491  NH1 ARG A  97       2.772  11.705   0.313  1.00 41.84           N  
ATOM   1492  NH2 ARG A  97       2.655  14.008   0.274  1.00 41.37           N1+
ATOM   1493  H   ARG A  97      -3.596   9.207   3.688  1.00 20.44           H  
ATOM   1494  HA  ARG A  97      -0.812   9.521   3.608  1.00 21.17           H  
ATOM   1495  HB3 ARG A  97      -3.142  11.326   2.852  1.00 25.01           H  
ATOM   1496  HB2 ARG A  97      -2.310  10.221   1.808  1.00 25.01           H  
ATOM   1497  HG3 ARG A  97      -1.172  12.789   2.993  1.00 31.45           H  
ATOM   1498  HG2 ARG A  97      -1.763  12.625   1.382  1.00 31.45           H  
ATOM   1499  HD3 ARG A  97       0.099  10.868   0.973  1.00 34.15           H  
ATOM   1500  HD2 ARG A  97       0.704  11.273   2.572  1.00 34.15           H  
ATOM   1501  HE  ARG A  97       0.461  13.717   1.376  1.00 38.88           H  
ATOM   1502 HH12 ARG A  97       3.674  11.743  -0.141  1.00 41.84           H  
ATOM   1503 HH11 ARG A  97       2.378  10.808   0.560  1.00 41.84           H  
ATOM   1504 HH22 ARG A  97       3.549  14.040  -0.195  1.00 41.37           H  
ATOM   1505 HH21 ARG A  97       2.194  14.877   0.501  1.00 41.37           H  
ATOM   1506  N   GLU A  98      -2.304  11.602   5.733  1.00 19.29           N  
ATOM   1507  CA  GLU A  98      -2.152  12.490   6.888  1.00 21.63           C  
ATOM   1508  C   GLU A  98      -1.593  11.787   8.140  1.00 19.06           C  
ATOM   1509  O   GLU A  98      -0.715  12.342   8.800  1.00 18.23           O  
ATOM   1510  CB  GLU A  98      -3.508  13.175   7.157  1.00 23.32           C  
ATOM   1511  CG  GLU A  98      -3.514  14.174   8.340  1.00 27.14           C  
ATOM   1512  CD  GLU A  98      -4.835  14.935   8.548  1.00 33.10           C  
ATOM   1513  OE1 GLU A  98      -5.858  14.560   7.930  1.00 32.12           O  
ATOM   1514  OE2 GLU A  98      -4.802  15.889   9.354  1.00 40.61           O1-
ATOM   1515  H   GLU A  98      -3.255  11.443   5.429  1.00 19.29           H  
ATOM   1516  HA  GLU A  98      -1.437  13.266   6.606  1.00 21.63           H  
ATOM   1517  HB3 GLU A  98      -4.267  12.409   7.326  1.00 23.32           H  
ATOM   1518  HB2 GLU A  98      -3.816  13.698   6.251  1.00 23.32           H  
ATOM   1519  HG3 GLU A  98      -2.713  14.900   8.199  1.00 27.14           H  
ATOM   1520  HG2 GLU A  98      -3.297  13.652   9.272  1.00 27.14           H  
ATOM   1521  N   GLN A  99      -2.106  10.581   8.435  1.00 19.26           N  
ATOM   1522  CA  GLN A  99      -1.698   9.758   9.575  1.00 18.21           C  
ATOM   1523  C   GLN A  99      -0.265   9.212   9.469  1.00 17.10           C  
ATOM   1524  O   GLN A  99       0.413   9.127  10.493  1.00 17.05           O  
ATOM   1525  CB  GLN A  99      -2.720   8.618   9.782  1.00 18.59           C  
ATOM   1526  CG  GLN A  99      -4.072   9.064  10.376  1.00 19.36           C  
ATOM   1527  CD  GLN A  99      -3.969   9.606  11.803  1.00 21.41           C  
ATOM   1528  OE1 GLN A  99      -3.160   9.134  12.598  1.00 23.45           O  
ATOM   1529  NE2 GLN A  99      -4.802  10.592  12.140  1.00 22.86           N  
ATOM   1530  H   GLN A  99      -2.845  10.202   7.857  1.00 19.26           H  
ATOM   1531  HA  GLN A  99      -1.706  10.404  10.455  1.00 18.21           H  
ATOM   1532  HB3 GLN A  99      -2.295   7.842  10.421  1.00 18.59           H  
ATOM   1533  HB2 GLN A  99      -2.906   8.135   8.822  1.00 18.59           H  
ATOM   1534  HG3 GLN A  99      -4.762   8.220  10.387  1.00 19.36           H  
ATOM   1535  HG2 GLN A  99      -4.528   9.823   9.742  1.00 19.36           H  
ATOM   1536 HE22 GLN A  99      -4.792  10.971  13.075  1.00 22.86           H  
ATOM   1537 HE21 GLN A  99      -5.433  10.987  11.451  1.00 22.86           H  
ATOM   1538  N   ILE A 100       0.181   8.878   8.246  1.00 17.16           N  
ATOM   1539  CA  ILE A 100       1.553   8.445   7.972  1.00 17.72           C  
ATOM   1540  C   ILE A 100       2.552   9.614   8.093  1.00 19.63           C  
ATOM   1541  O   ILE A 100       3.603   9.425   8.703  1.00 21.12           O  
ATOM   1542  CB  ILE A 100       1.693   7.754   6.583  1.00 18.21           C  
ATOM   1543  CG1 ILE A 100       0.926   6.412   6.551  1.00 17.91           C  
ATOM   1544  CG2 ILE A 100       3.156   7.515   6.152  1.00 18.50           C  
ATOM   1545  CD1 ILE A 100       0.580   5.920   5.136  1.00 17.43           C  
ATOM   1546  H   ILE A 100      -0.438   8.948   7.448  1.00 17.16           H  
ATOM   1547  HA  ILE A 100       1.829   7.709   8.728  1.00 17.72           H  
ATOM   1548  HB  ILE A 100       1.231   8.410   5.844  1.00 18.21           H  
ATOM   1549 HG13 ILE A 100      -0.008   6.501   7.105  1.00 17.91           H  
ATOM   1550 HG12 ILE A 100       1.495   5.647   7.081  1.00 17.91           H  
ATOM   1551 HG21 ILE A 100       3.216   6.977   5.209  1.00 18.50           H  
ATOM   1552 HG22 ILE A 100       3.698   8.449   6.009  1.00 18.50           H  
ATOM   1553 HG23 ILE A 100       3.694   6.931   6.899  1.00 18.50           H  
ATOM   1554 HD11 ILE A 100       0.651   4.834   5.081  1.00 17.43           H  
ATOM   1555 HD12 ILE A 100      -0.439   6.188   4.862  1.00 17.43           H  
ATOM   1556 HD13 ILE A 100       1.235   6.335   4.371  1.00 17.43           H  
ATOM   1557  N   LYS A 101       2.186  10.800   7.570  1.00 21.75           N  
ATOM   1558  CA  LYS A 101       2.940  12.051   7.720  1.00 25.79           C  
ATOM   1559  C   LYS A 101       3.162  12.480   9.182  1.00 24.53           C  
ATOM   1560  O   LYS A 101       4.185  13.101   9.462  1.00 22.84           O  
ATOM   1561  CB  LYS A 101       2.221  13.185   6.964  1.00 32.25           C  
ATOM   1562  CG  LYS A 101       2.409  13.179   5.438  1.00 42.23           C  
ATOM   1563  CD  LYS A 101       1.469  14.162   4.714  1.00 50.76           C  
ATOM   1564  CE  LYS A 101       1.470  15.582   5.311  1.00 57.91           C  
ATOM   1565  NZ  LYS A 101       0.661  16.522   4.519  1.00 61.36           N1+
ATOM   1566  H   LYS A 101       1.305  10.873   7.079  1.00 21.75           H  
ATOM   1567  HA  LYS A 101       3.923  11.896   7.269  1.00 25.79           H  
ATOM   1568  HB3 LYS A 101       2.603  14.142   7.324  1.00 32.25           H  
ATOM   1569  HB2 LYS A 101       1.160  13.176   7.210  1.00 32.25           H  
ATOM   1570  HG3 LYS A 101       2.260  12.175   5.042  1.00 42.23           H  
ATOM   1571  HG2 LYS A 101       3.442  13.436   5.203  1.00 42.23           H  
ATOM   1572  HD3 LYS A 101       0.455  13.759   4.718  1.00 50.76           H  
ATOM   1573  HD2 LYS A 101       1.773  14.210   3.667  1.00 50.76           H  
ATOM   1574  HE3 LYS A 101       2.491  15.957   5.373  1.00 57.91           H  
ATOM   1575  HE2 LYS A 101       1.069  15.578   6.325  1.00 57.91           H  
ATOM   1576  HZ1 LYS A 101      -0.307  16.229   4.511  1.00 61.36           H  
ATOM   1577  HZ2 LYS A 101       0.731  17.441   4.933  1.00 61.36           H  
ATOM   1578  HZ3 LYS A 101       1.028  16.568   3.578  1.00 61.36           H  
ATOM   1579  N   ARG A 102       2.212  12.142  10.073  1.00 22.76           N  
ATOM   1580  CA  ARG A 102       2.269  12.421  11.507  1.00 23.60           C  
ATOM   1581  C   ARG A 102       3.360  11.601  12.220  1.00 25.29           C  
ATOM   1582  O   ARG A 102       4.198  12.201  12.894  1.00 25.34           O  
ATOM   1583  CB  ARG A 102       0.865  12.217  12.122  1.00 24.30           C  
ATOM   1584  CG  ARG A 102       0.775  12.458  13.645  1.00 25.02           C  
ATOM   1585  CD  ARG A 102      -0.620  12.192  14.243  1.00 25.95           C  
ATOM   1586  NE  ARG A 102      -0.984  10.762  14.230  1.00 25.54           N  
ATOM   1587  CZ  ARG A 102      -0.610   9.805  15.100  1.00 26.40           C  
ATOM   1588  NH1 ARG A 102       0.167  10.052  16.165  1.00 28.56           N  
ATOM   1589  NH2 ARG A 102      -1.034   8.555  14.888  1.00 27.63           N1+
ATOM   1590  H   ARG A 102       1.389  11.654   9.749  1.00 22.76           H  
ATOM   1591  HA  ARG A 102       2.526  13.475  11.625  1.00 23.60           H  
ATOM   1592  HB3 ARG A 102       0.532  11.203  11.912  1.00 24.30           H  
ATOM   1593  HB2 ARG A 102       0.156  12.872  11.614  1.00 24.30           H  
ATOM   1594  HG3 ARG A 102       1.129  13.450  13.925  1.00 25.02           H  
ATOM   1595  HG2 ARG A 102       1.464  11.762  14.123  1.00 25.02           H  
ATOM   1596  HD3 ARG A 102      -1.360  12.657  13.592  1.00 25.95           H  
ATOM   1597  HD2 ARG A 102      -0.748  12.660  15.219  1.00 25.95           H  
ATOM   1598  HE  ARG A 102      -1.565  10.474  13.454  1.00 25.54           H  
ATOM   1599 HH12 ARG A 102       0.401   9.309  16.813  1.00 28.56           H  
ATOM   1600 HH11 ARG A 102       0.513  10.988  16.340  1.00 28.56           H  
ATOM   1601 HH22 ARG A 102      -0.766   7.810  15.522  1.00 27.63           H  
ATOM   1602 HH21 ARG A 102      -1.646   8.351  14.109  1.00 27.63           H  
ATOM   1603  N   VAL A 103       3.329  10.262  12.073  1.00 24.78           N  
ATOM   1604  CA  VAL A 103       4.271   9.367  12.756  1.00 26.84           C  
ATOM   1605  C   VAL A 103       5.683   9.388  12.139  1.00 27.73           C  
ATOM   1606  O   VAL A 103       6.652   9.312  12.891  1.00 26.77           O  
ATOM   1607  CB  VAL A 103       3.779   7.897  12.848  1.00 26.95           C  
ATOM   1608  CG1 VAL A 103       2.442   7.800  13.599  1.00 27.88           C  
ATOM   1609  CG2 VAL A 103       3.740   7.118  11.518  1.00 26.10           C  
ATOM   1610  H   VAL A 103       2.617   9.828  11.503  1.00 24.78           H  
ATOM   1611  HA  VAL A 103       4.372   9.725  13.782  1.00 26.84           H  
ATOM   1612  HB  VAL A 103       4.492   7.373  13.484  1.00 26.95           H  
ATOM   1613 HG11 VAL A 103       2.191   6.761  13.803  1.00 27.88           H  
ATOM   1614 HG12 VAL A 103       2.490   8.311  14.561  1.00 27.88           H  
ATOM   1615 HG13 VAL A 103       1.623   8.240  13.029  1.00 27.88           H  
ATOM   1616 HG21 VAL A 103       3.338   6.115  11.666  1.00 26.10           H  
ATOM   1617 HG22 VAL A 103       3.118   7.624  10.781  1.00 26.10           H  
ATOM   1618 HG23 VAL A 103       4.732   6.989  11.086  1.00 26.10           H  
ATOM   1619  N   LYS A 104       5.788   9.548  10.808  1.00 28.32           N  
ATOM   1620  CA  LYS A 104       7.065   9.746  10.115  1.00 30.72           C  
ATOM   1621  C   LYS A 104       7.652  11.152  10.335  1.00 33.43           C  
ATOM   1622  O   LYS A 104       8.869  11.304  10.231  1.00 33.04           O  
ATOM   1623  CB  LYS A 104       6.900   9.434   8.613  1.00 30.85           C  
ATOM   1624  CG  LYS A 104       6.578   7.957   8.294  1.00 30.11           C  
ATOM   1625  CD  LYS A 104       7.632   6.933   8.758  1.00 28.90           C  
ATOM   1626  CE  LYS A 104       9.004   7.109   8.082  1.00 27.31           C  
ATOM   1627  NZ  LYS A 104       9.996   6.153   8.601  1.00 26.13           N1+
ATOM   1628  H   LYS A 104       4.954   9.599  10.237  1.00 28.32           H  
ATOM   1629  HA  LYS A 104       7.789   9.051  10.538  1.00 30.72           H  
ATOM   1630  HB3 LYS A 104       7.809   9.716   8.081  1.00 30.85           H  
ATOM   1631  HB2 LYS A 104       6.119  10.072   8.197  1.00 30.85           H  
ATOM   1632  HG3 LYS A 104       6.434   7.853   7.218  1.00 30.11           H  
ATOM   1633  HG2 LYS A 104       5.620   7.690   8.738  1.00 30.11           H  
ATOM   1634  HD3 LYS A 104       7.251   5.935   8.542  1.00 28.90           H  
ATOM   1635  HD2 LYS A 104       7.733   6.964   9.843  1.00 28.90           H  
ATOM   1636  HE3 LYS A 104       9.397   8.112   8.247  1.00 27.31           H  
ATOM   1637  HE2 LYS A 104       8.910   6.968   7.005  1.00 27.31           H  
ATOM   1638  HZ1 LYS A 104      10.879   6.276   8.121  1.00 26.13           H  
ATOM   1639  HZ2 LYS A 104      10.126   6.307   9.591  1.00 26.13           H  
ATOM   1640  HZ3 LYS A 104       9.660   5.211   8.447  1.00 26.13           H  
ATOM   1641  N   ASP A 105       6.780  12.123  10.667  1.00 34.29           N  
ATOM   1642  CA  ASP A 105       7.079  13.510  11.035  1.00 39.94           C  
ATOM   1643  C   ASP A 105       7.776  14.266   9.880  1.00 38.65           C  
ATOM   1644  O   ASP A 105       8.802  14.915  10.087  1.00 40.28           O  
ATOM   1645  CB  ASP A 105       7.824  13.584  12.400  1.00 42.02           C  
ATOM   1646  CG  ASP A 105       7.832  14.940  13.132  1.00 45.31           C  
ATOM   1647  OD1 ASP A 105       6.996  15.814  12.809  1.00 50.12           O  
ATOM   1648  OD2 ASP A 105       8.607  15.030  14.111  1.00 47.25           O1-
ATOM   1649  H   ASP A 105       5.800  11.884  10.713  1.00 34.29           H  
ATOM   1650  HA  ASP A 105       6.100  13.976  11.155  1.00 39.94           H  
ATOM   1651  HB3 ASP A 105       8.853  13.242  12.273  1.00 42.02           H  
ATOM   1652  HB2 ASP A 105       7.374  12.857  13.077  1.00 42.02           H  
ATOM   1653  N   SER A 106       7.217  14.121   8.666  1.00 36.57           N  
ATOM   1654  CA  SER A 106       7.780  14.648   7.425  1.00 36.77           C  
ATOM   1655  C   SER A 106       6.718  14.639   6.314  1.00 38.42           C  
ATOM   1656  O   SER A 106       5.873  13.742   6.277  1.00 36.24           O  
ATOM   1657  CB  SER A 106       9.029  13.818   7.027  1.00 37.51           C  
ATOM   1658  OG  SER A 106       9.657  14.323   5.864  1.00 40.33           O  
ATOM   1659  H   SER A 106       6.365  13.585   8.571  1.00 36.57           H  
ATOM   1660  HA  SER A 106       8.079  15.684   7.600  1.00 36.77           H  
ATOM   1661  HB3 SER A 106       8.756  12.776   6.851  1.00 37.51           H  
ATOM   1662  HB2 SER A 106       9.770  13.816   7.826  1.00 37.51           H  
ATOM   1663  HG  SER A 106      10.428  13.780   5.670  1.00 40.33           H  
ATOM   1664  N   GLU A 107       6.835  15.612   5.395  1.00 39.02           N  
ATOM   1665  CA  GLU A 107       6.138  15.648   4.105  1.00 37.66           C  
ATOM   1666  C   GLU A 107       6.714  14.629   3.106  1.00 32.22           C  
ATOM   1667  O   GLU A 107       5.952  14.031   2.345  1.00 28.49           O  
ATOM   1668  CB  GLU A 107       6.248  17.071   3.509  1.00 43.06           C  
ATOM   1669  CG  GLU A 107       5.413  18.146   4.242  1.00 45.80           C  
ATOM   1670  CD  GLU A 107       3.897  18.111   3.979  1.00 51.67           C  
ATOM   1671  OE1 GLU A 107       3.453  17.413   3.038  1.00 57.81           O  
ATOM   1672  OE2 GLU A 107       3.184  18.796   4.744  1.00 54.23           O1-
ATOM   1673  H   GLU A 107       7.553  16.311   5.519  1.00 39.02           H  
ATOM   1674  HA  GLU A 107       5.087  15.400   4.265  1.00 37.66           H  
ATOM   1675  HB3 GLU A 107       6.006  17.065   2.445  1.00 43.06           H  
ATOM   1676  HB2 GLU A 107       7.293  17.383   3.547  1.00 43.06           H  
ATOM   1677  HG3 GLU A 107       5.767  19.130   3.933  1.00 45.80           H  
ATOM   1678  HG2 GLU A 107       5.594  18.087   5.317  1.00 45.80           H  
ATOM   1679  N   ASP A 108       8.049  14.467   3.131  1.00 31.39           N  
ATOM   1680  CA  ASP A 108       8.823  13.601   2.248  1.00 32.37           C  
ATOM   1681  C   ASP A 108       8.892  12.190   2.858  1.00 28.97           C  
ATOM   1682  O   ASP A 108       9.829  11.873   3.593  1.00 28.89           O  
ATOM   1683  CB  ASP A 108      10.220  14.218   1.976  1.00 36.51           C  
ATOM   1684  CG  ASP A 108      11.151  13.458   1.013  1.00 42.41           C  
ATOM   1685  OD1 ASP A 108      10.656  12.696   0.150  1.00 42.09           O  
ATOM   1686  OD2 ASP A 108      12.365  13.741   1.082  1.00 48.27           O1-
ATOM   1687  H   ASP A 108       8.586  14.968   3.824  1.00 31.39           H  
ATOM   1688  HA  ASP A 108       8.302  13.535   1.290  1.00 32.37           H  
ATOM   1689  HB3 ASP A 108      10.733  14.381   2.926  1.00 36.51           H  
ATOM   1690  HB2 ASP A 108      10.079  15.219   1.565  1.00 36.51           H  
ATOM   1691  N   VAL A 109       7.876  11.381   2.533  1.00 22.81           N  
ATOM   1692  CA  VAL A 109       7.784   9.969   2.890  1.00 20.86           C  
ATOM   1693  C   VAL A 109       7.543   9.190   1.577  1.00 18.58           C  
ATOM   1694  O   VAL A 109       6.640   9.579   0.832  1.00 20.05           O  
ATOM   1695  CB  VAL A 109       6.572   9.710   3.829  1.00 21.52           C  
ATOM   1696  CG1 VAL A 109       6.383   8.212   4.155  1.00 20.70           C  
ATOM   1697  CG2 VAL A 109       6.682  10.509   5.139  1.00 22.96           C  
ATOM   1698  H   VAL A 109       7.128  11.737   1.955  1.00 22.81           H  
ATOM   1699  HA  VAL A 109       8.684   9.651   3.408  1.00 20.86           H  
ATOM   1700  HB  VAL A 109       5.663  10.054   3.333  1.00 21.52           H  
ATOM   1701 HG11 VAL A 109       5.623   8.066   4.918  1.00 20.70           H  
ATOM   1702 HG12 VAL A 109       6.065   7.639   3.285  1.00 20.70           H  
ATOM   1703 HG13 VAL A 109       7.306   7.769   4.531  1.00 20.70           H  
ATOM   1704 HG21 VAL A 109       5.823  10.326   5.786  1.00 22.96           H  
ATOM   1705 HG22 VAL A 109       7.583  10.242   5.691  1.00 22.96           H  
ATOM   1706 HG23 VAL A 109       6.715  11.581   4.952  1.00 22.96           H  
ATOM   1707  N   PRO A 110       8.334   8.124   1.304  1.00 17.58           N  
ATOM   1708  CA  PRO A 110       8.057   7.167   0.213  1.00 16.81           C  
ATOM   1709  C   PRO A 110       6.644   6.557   0.263  1.00 16.63           C  
ATOM   1710  O   PRO A 110       6.333   5.809   1.190  1.00 15.94           O  
ATOM   1711  CB  PRO A 110       9.146   6.091   0.371  1.00 17.11           C  
ATOM   1712  CG  PRO A 110      10.276   6.792   1.093  1.00 17.59           C  
ATOM   1713  CD  PRO A 110       9.559   7.764   2.015  1.00 17.26           C  
ATOM   1714  HA  PRO A 110       8.216   7.691  -0.730  1.00 16.81           H  
ATOM   1715  HB3 PRO A 110       9.459   5.673  -0.584  1.00 17.11           H  
ATOM   1716  HB2 PRO A 110       8.808   5.258   0.983  1.00 17.11           H  
ATOM   1717  HG3 PRO A 110      10.856   7.350   0.361  1.00 17.59           H  
ATOM   1718  HG2 PRO A 110      10.947   6.114   1.618  1.00 17.59           H  
ATOM   1719  HD2 PRO A 110       9.289   7.286   2.957  1.00 17.26           H  
ATOM   1720  HD3 PRO A 110      10.201   8.619   2.227  1.00 17.26           H  
ATOM   1721  N   MET A 111       5.815   6.907  -0.731  1.00 16.38           N  
ATOM   1722  CA  MET A 111       4.489   6.328  -0.936  1.00 15.69           C  
ATOM   1723  C   MET A 111       4.265   6.069  -2.431  1.00 15.13           C  
ATOM   1724  O   MET A 111       4.914   6.690  -3.272  1.00 15.36           O  
ATOM   1725  CB  MET A 111       3.363   7.234  -0.374  1.00 16.89           C  
ATOM   1726  CG  MET A 111       3.559   7.760   1.056  1.00 18.98           C  
ATOM   1727  SD  MET A 111       2.045   8.410   1.814  1.00 20.31           S  
ATOM   1728  CE  MET A 111       2.773   9.351   3.178  1.00 23.19           C  
ATOM   1729  H   MET A 111       6.133   7.545  -1.450  1.00 16.38           H  
ATOM   1730  HA  MET A 111       4.450   5.364  -0.432  1.00 15.69           H  
ATOM   1731  HB3 MET A 111       2.415   6.697  -0.426  1.00 16.89           H  
ATOM   1732  HB2 MET A 111       3.243   8.099  -1.023  1.00 16.89           H  
ATOM   1733  HG3 MET A 111       4.301   8.557   1.049  1.00 18.98           H  
ATOM   1734  HG2 MET A 111       3.950   6.978   1.704  1.00 18.98           H  
ATOM   1735  HE1 MET A 111       2.004   9.653   3.888  1.00 23.19           H  
ATOM   1736  HE2 MET A 111       3.512   8.744   3.694  1.00 23.19           H  
ATOM   1737  HE3 MET A 111       3.270  10.246   2.807  1.00 23.19           H  
ATOM   1738  N   VAL A 112       3.312   5.174  -2.723  1.00 13.51           N  
ATOM   1739  CA  VAL A 112       2.767   4.938  -4.059  1.00 13.96           C  
ATOM   1740  C   VAL A 112       1.252   4.736  -3.901  1.00 14.04           C  
ATOM   1741  O   VAL A 112       0.830   3.940  -3.061  1.00 15.19           O  
ATOM   1742  CB  VAL A 112       3.407   3.690  -4.748  1.00 13.62           C  
ATOM   1743  CG1 VAL A 112       2.627   3.124  -5.957  1.00 14.64           C  
ATOM   1744  CG2 VAL A 112       4.857   3.962  -5.182  1.00 13.79           C  
ATOM   1745  H   VAL A 112       2.835   4.695  -1.972  1.00 13.51           H  
ATOM   1746  HA  VAL A 112       2.933   5.818  -4.685  1.00 13.96           H  
ATOM   1747  HB  VAL A 112       3.458   2.894  -4.007  1.00 13.62           H  
ATOM   1748 HG11 VAL A 112       3.188   2.329  -6.451  1.00 14.64           H  
ATOM   1749 HG12 VAL A 112       1.673   2.688  -5.664  1.00 14.64           H  
ATOM   1750 HG13 VAL A 112       2.431   3.898  -6.700  1.00 14.64           H  
ATOM   1751 HG21 VAL A 112       5.302   3.073  -5.629  1.00 13.79           H  
ATOM   1752 HG22 VAL A 112       4.903   4.764  -5.917  1.00 13.79           H  
ATOM   1753 HG23 VAL A 112       5.492   4.249  -4.347  1.00 13.79           H  
ATOM   1754  N   LEU A 113       0.464   5.451  -4.721  1.00 13.73           N  
ATOM   1755  CA  LEU A 113      -0.984   5.274  -4.811  1.00 14.45           C  
ATOM   1756  C   LEU A 113      -1.296   4.032  -5.665  1.00 13.90           C  
ATOM   1757  O   LEU A 113      -0.693   3.857  -6.724  1.00 14.41           O  
ATOM   1758  CB  LEU A 113      -1.622   6.559  -5.384  1.00 13.98           C  
ATOM   1759  CG  LEU A 113      -3.168   6.565  -5.376  1.00 15.13           C  
ATOM   1760  CD1 LEU A 113      -3.763   6.572  -3.959  1.00 15.69           C  
ATOM   1761  CD2 LEU A 113      -3.727   7.729  -6.203  1.00 15.01           C  
ATOM   1762  H   LEU A 113       0.884   6.068  -5.404  1.00 13.73           H  
ATOM   1763  HA  LEU A 113      -1.373   5.116  -3.805  1.00 14.45           H  
ATOM   1764  HB3 LEU A 113      -1.258   6.702  -6.402  1.00 13.98           H  
ATOM   1765  HB2 LEU A 113      -1.269   7.427  -4.827  1.00 13.98           H  
ATOM   1766  HG  LEU A 113      -3.510   5.658  -5.871  1.00 15.13           H  
ATOM   1767 HD11 LEU A 113      -4.574   7.294  -3.873  1.00 15.69           H  
ATOM   1768 HD12 LEU A 113      -4.182   5.599  -3.712  1.00 15.69           H  
ATOM   1769 HD13 LEU A 113      -3.022   6.815  -3.197  1.00 15.69           H  
ATOM   1770 HD21 LEU A 113      -4.799   7.619  -6.366  1.00 15.01           H  
ATOM   1771 HD22 LEU A 113      -3.557   8.689  -5.715  1.00 15.01           H  
ATOM   1772 HD23 LEU A 113      -3.255   7.760  -7.182  1.00 15.01           H  
ATOM   1773  N   VAL A 114      -2.221   3.195  -5.177  1.00 13.21           N  
ATOM   1774  CA  VAL A 114      -2.568   1.916  -5.788  1.00 13.31           C  
ATOM   1775  C   VAL A 114      -4.088   1.853  -6.000  1.00 14.12           C  
ATOM   1776  O   VAL A 114      -4.839   1.856  -5.025  1.00 15.57           O  
ATOM   1777  CB  VAL A 114      -2.098   0.732  -4.896  1.00 12.59           C  
ATOM   1778  CG1 VAL A 114      -2.623  -0.650  -5.330  1.00 12.72           C  
ATOM   1779  CG2 VAL A 114      -0.564   0.688  -4.810  1.00 12.48           C  
ATOM   1780  H   VAL A 114      -2.680   3.405  -4.299  1.00 13.21           H  
ATOM   1781  HA  VAL A 114      -2.087   1.810  -6.760  1.00 13.31           H  
ATOM   1782  HB  VAL A 114      -2.452   0.905  -3.880  1.00 12.59           H  
ATOM   1783 HG11 VAL A 114      -2.161  -1.445  -4.746  1.00 12.72           H  
ATOM   1784 HG12 VAL A 114      -3.701  -0.747  -5.201  1.00 12.72           H  
ATOM   1785 HG13 VAL A 114      -2.393  -0.835  -6.377  1.00 12.72           H  
ATOM   1786 HG21 VAL A 114      -0.227  -0.151  -4.203  1.00 12.48           H  
ATOM   1787 HG22 VAL A 114      -0.114   0.590  -5.798  1.00 12.48           H  
ATOM   1788 HG23 VAL A 114      -0.167   1.593  -4.351  1.00 12.48           H  
ATOM   1789  N   GLY A 115      -4.501   1.784  -7.275  1.00 14.11           N  
ATOM   1790  CA  GLY A 115      -5.895   1.621  -7.672  1.00 14.20           C  
ATOM   1791  C   GLY A 115      -6.088   0.147  -8.009  1.00 14.14           C  
ATOM   1792  O   GLY A 115      -5.790  -0.267  -9.127  1.00 12.88           O  
ATOM   1793  H   GLY A 115      -3.812   1.781  -8.016  1.00 14.11           H  
ATOM   1794  HA3 GLY A 115      -6.097   2.230  -8.554  1.00 14.20           H  
ATOM   1795  HA2 GLY A 115      -6.595   1.931  -6.895  1.00 14.20           H  
ATOM   1796  N   ASN A 116      -6.588  -0.627  -7.036  1.00 14.07           N  
ATOM   1797  CA  ASN A 116      -6.825  -2.064  -7.152  1.00 14.10           C  
ATOM   1798  C   ASN A 116      -8.196  -2.370  -7.781  1.00 16.31           C  
ATOM   1799  O   ASN A 116      -9.068  -1.504  -7.833  1.00 13.75           O  
ATOM   1800  CB  ASN A 116      -6.687  -2.717  -5.753  1.00 13.21           C  
ATOM   1801  CG  ASN A 116      -6.399  -4.226  -5.790  1.00 12.68           C  
ATOM   1802  OD1 ASN A 116      -5.699  -4.721  -6.671  1.00 12.32           O  
ATOM   1803  ND2 ASN A 116      -6.950  -4.966  -4.830  1.00 12.19           N  
ATOM   1804  H   ASN A 116      -6.840  -0.207  -6.149  1.00 14.07           H  
ATOM   1805  HA  ASN A 116      -6.100  -2.504  -7.832  1.00 14.10           H  
ATOM   1806  HB3 ASN A 116      -7.559  -2.497  -5.135  1.00 13.21           H  
ATOM   1807  HB2 ASN A 116      -5.834  -2.274  -5.238  1.00 13.21           H  
ATOM   1808 HD22 ASN A 116      -6.809  -5.967  -4.811  1.00 12.19           H  
ATOM   1809 HD21 ASN A 116      -7.519  -4.533  -4.113  1.00 12.19           H  
ATOM   1810  N   LYS A 117      -8.356  -3.630  -8.218  1.00 17.48           N  
ATOM   1811  CA  LYS A 117      -9.572  -4.229  -8.771  1.00 18.81           C  
ATOM   1812  C   LYS A 117      -9.921  -3.714 -10.183  1.00 19.40           C  
ATOM   1813  O   LYS A 117     -11.101  -3.665 -10.529  1.00 18.70           O  
ATOM   1814  CB  LYS A 117     -10.776  -4.121  -7.800  1.00 18.97           C  
ATOM   1815  CG  LYS A 117     -10.481  -4.487  -6.335  1.00 19.59           C  
ATOM   1816  CD  LYS A 117     -11.744  -4.944  -5.599  1.00 20.98           C  
ATOM   1817  CE  LYS A 117     -11.529  -5.115  -4.093  1.00 20.22           C  
ATOM   1818  NZ  LYS A 117     -12.754  -5.596  -3.439  1.00 19.61           N1+
ATOM   1819  H   LYS A 117      -7.576  -4.267  -8.122  1.00 17.48           H  
ATOM   1820  HA  LYS A 117      -9.346  -5.287  -8.894  1.00 18.81           H  
ATOM   1821  HB3 LYS A 117     -11.557  -4.778  -8.180  1.00 18.97           H  
ATOM   1822  HB2 LYS A 117     -11.202  -3.117  -7.818  1.00 18.97           H  
ATOM   1823  HG3 LYS A 117     -10.058  -3.620  -5.826  1.00 19.59           H  
ATOM   1824  HG2 LYS A 117      -9.722  -5.263  -6.278  1.00 19.59           H  
ATOM   1825  HD3 LYS A 117     -12.066  -5.896  -6.023  1.00 20.98           H  
ATOM   1826  HD2 LYS A 117     -12.552  -4.234  -5.786  1.00 20.98           H  
ATOM   1827  HE3 LYS A 117     -11.250  -4.164  -3.641  1.00 20.22           H  
ATOM   1828  HE2 LYS A 117     -10.719  -5.816  -3.892  1.00 20.22           H  
ATOM   1829  HZ1 LYS A 117     -12.995  -6.513  -3.786  1.00 19.61           H  
ATOM   1830  HZ2 LYS A 117     -12.602  -5.649  -2.440  1.00 19.61           H  
ATOM   1831  HZ3 LYS A 117     -13.517  -4.957  -3.617  1.00 19.61           H  
ATOM   1832  N   CYS A 118      -8.897  -3.364 -10.985  1.00 19.91           N  
ATOM   1833  CA  CYS A 118      -9.024  -2.862 -12.363  1.00 22.02           C  
ATOM   1834  C   CYS A 118      -9.660  -3.858 -13.356  1.00 22.41           C  
ATOM   1835  O   CYS A 118     -10.089  -3.432 -14.428  1.00 22.53           O  
ATOM   1836  CB  CYS A 118      -7.669  -2.369 -12.907  1.00  0.00           C  
ATOM   1837  SG  CYS A 118      -7.189  -0.835 -12.068  1.00  0.00           S  
ATOM   1838  H   CYS A 118      -7.954  -3.420 -10.625  1.00 19.91           H  
ATOM   1839  HA  CYS A 118      -9.705  -2.011 -12.338  1.00 22.02           H  
ATOM   1840  HB3 CYS A 118      -7.716  -2.161 -13.976  1.00  0.00           H  
ATOM   1841  HB2 CYS A 118      -6.893  -3.120 -12.760  1.00  0.00           H  
ATOM   1842  HG  CYS A 118      -6.885  -1.400 -10.894  1.00  0.00           H  
ATOM   1843  N   ASP A 119      -9.743  -5.144 -12.979  1.00 22.21           N  
ATOM   1844  CA  ASP A 119     -10.411  -6.215 -13.719  1.00 24.06           C  
ATOM   1845  C   ASP A 119     -11.951  -6.081 -13.717  1.00 25.03           C  
ATOM   1846  O   ASP A 119     -12.583  -6.555 -14.662  1.00 25.93           O  
ATOM   1847  CB  ASP A 119      -9.991  -7.613 -13.194  1.00 25.00           C  
ATOM   1848  CG  ASP A 119     -10.367  -7.923 -11.734  1.00 24.40           C  
ATOM   1849  OD1 ASP A 119      -9.786  -7.292 -10.824  1.00 23.35           O  
ATOM   1850  OD2 ASP A 119     -11.313  -8.715 -11.546  1.00 21.05           O1-
ATOM   1851  H   ASP A 119      -9.378  -5.412 -12.075  1.00 22.21           H  
ATOM   1852  HA  ASP A 119     -10.083  -6.145 -14.758  1.00 24.06           H  
ATOM   1853  HB3 ASP A 119      -8.905  -7.679 -13.255  1.00 25.00           H  
ATOM   1854  HB2 ASP A 119     -10.359  -8.395 -13.860  1.00 25.00           H  
ATOM   1855  N   LEU A 120     -12.526  -5.479 -12.658  1.00 23.98           N  
ATOM   1856  CA  LEU A 120     -13.971  -5.387 -12.446  1.00 26.74           C  
ATOM   1857  C   LEU A 120     -14.596  -4.283 -13.327  1.00 30.37           C  
ATOM   1858  O   LEU A 120     -14.066  -3.169 -13.345  1.00 28.68           O  
ATOM   1859  CB  LEU A 120     -14.249  -5.080 -10.956  1.00 25.40           C  
ATOM   1860  CG  LEU A 120     -13.907  -6.231  -9.982  1.00 26.91           C  
ATOM   1861  CD1 LEU A 120     -14.134  -5.797  -8.523  1.00 27.47           C  
ATOM   1862  CD2 LEU A 120     -14.667  -7.537 -10.297  1.00 26.60           C  
ATOM   1863  H   LEU A 120     -11.943  -5.094 -11.927  1.00 23.98           H  
ATOM   1864  HA  LEU A 120     -14.375  -6.366 -12.691  1.00 26.74           H  
ATOM   1865  HB3 LEU A 120     -15.307  -4.842 -10.831  1.00 25.40           H  
ATOM   1866  HB2 LEU A 120     -13.711  -4.177 -10.665  1.00 25.40           H  
ATOM   1867  HG  LEU A 120     -12.840  -6.435 -10.083  1.00 26.91           H  
ATOM   1868 HD11 LEU A 120     -13.399  -6.263  -7.869  1.00 27.47           H  
ATOM   1869 HD12 LEU A 120     -14.045  -4.718  -8.400  1.00 27.47           H  
ATOM   1870 HD13 LEU A 120     -15.122  -6.081  -8.160  1.00 27.47           H  
ATOM   1871 HD21 LEU A 120     -15.062  -8.012  -9.399  1.00 26.60           H  
ATOM   1872 HD22 LEU A 120     -15.510  -7.372 -10.967  1.00 26.60           H  
ATOM   1873 HD23 LEU A 120     -14.009  -8.261 -10.775  1.00 26.60           H  
ATOM   1874  N   PRO A 121     -15.716  -4.591 -14.025  1.00 35.05           N  
ATOM   1875  CA  PRO A 121     -16.425  -3.604 -14.862  1.00 37.92           C  
ATOM   1876  C   PRO A 121     -17.210  -2.531 -14.075  1.00 35.94           C  
ATOM   1877  O   PRO A 121     -17.576  -1.518 -14.668  1.00 38.87           O  
ATOM   1878  CB  PRO A 121     -17.359  -4.476 -15.715  1.00 37.52           C  
ATOM   1879  CG  PRO A 121     -17.701  -5.649 -14.812  1.00 37.95           C  
ATOM   1880  CD  PRO A 121     -16.401  -5.888 -14.052  1.00 36.93           C  
ATOM   1881  HA  PRO A 121     -15.722  -3.093 -15.521  1.00 37.92           H  
ATOM   1882  HB3 PRO A 121     -16.818  -4.834 -16.592  1.00 37.52           H  
ATOM   1883  HB2 PRO A 121     -18.247  -3.954 -16.074  1.00 37.52           H  
ATOM   1884  HG3 PRO A 121     -18.053  -6.528 -15.353  1.00 37.95           H  
ATOM   1885  HG2 PRO A 121     -18.483  -5.352 -14.112  1.00 37.95           H  
ATOM   1886  HD2 PRO A 121     -16.604  -6.282 -13.055  1.00 36.93           H  
ATOM   1887  HD3 PRO A 121     -15.776  -6.602 -14.590  1.00 36.93           H  
ATOM   1888  N   SER A 122     -17.446  -2.766 -12.771  1.00 37.01           N  
ATOM   1889  CA  SER A 122     -18.242  -1.935 -11.863  1.00 34.48           C  
ATOM   1890  C   SER A 122     -17.493  -0.706 -11.294  1.00 30.75           C  
ATOM   1891  O   SER A 122     -17.726  -0.344 -10.141  1.00 28.99           O  
ATOM   1892  CB  SER A 122     -18.836  -2.859 -10.774  1.00 36.83           C  
ATOM   1893  OG  SER A 122     -17.853  -3.311  -9.860  1.00 36.81           O  
ATOM   1894  H   SER A 122     -17.093  -3.619 -12.362  1.00 37.01           H  
ATOM   1895  HA  SER A 122     -19.082  -1.538 -12.436  1.00 34.48           H  
ATOM   1896  HB3 SER A 122     -19.326  -3.722 -11.227  1.00 36.83           H  
ATOM   1897  HB2 SER A 122     -19.606  -2.330 -10.211  1.00 36.83           H  
ATOM   1898  HG  SER A 122     -17.565  -2.554  -9.342  1.00 36.81           H  
ATOM   1899  N   ARG A 123     -16.625  -0.080 -12.107  1.00 30.52           N  
ATOM   1900  CA  ARG A 123     -15.844   1.116 -11.781  1.00 29.40           C  
ATOM   1901  C   ARG A 123     -16.720   2.321 -11.390  1.00 28.78           C  
ATOM   1902  O   ARG A 123     -17.716   2.593 -12.061  1.00 24.96           O  
ATOM   1903  CB  ARG A 123     -14.939   1.440 -12.989  1.00 29.11           C  
ATOM   1904  CG  ARG A 123     -14.040   2.684 -12.820  1.00 28.66           C  
ATOM   1905  CD  ARG A 123     -13.124   2.966 -14.025  1.00 28.47           C  
ATOM   1906  NE  ARG A 123     -12.023   1.994 -14.165  1.00 27.04           N  
ATOM   1907  CZ  ARG A 123     -10.798   2.069 -13.612  1.00 27.77           C  
ATOM   1908  NH1 ARG A 123     -10.434   3.077 -12.807  1.00 26.71           N  
ATOM   1909  NH2 ARG A 123      -9.908   1.105 -13.873  1.00 26.96           N1+
ATOM   1910  H   ARG A 123     -16.515  -0.428 -13.049  1.00 30.52           H  
ATOM   1911  HA  ARG A 123     -15.206   0.863 -10.933  1.00 29.40           H  
ATOM   1912  HB3 ARG A 123     -15.563   1.584 -13.873  1.00 29.11           H  
ATOM   1913  HB2 ARG A 123     -14.319   0.570 -13.199  1.00 29.11           H  
ATOM   1914  HG3 ARG A 123     -13.416   2.485 -11.948  1.00 28.66           H  
ATOM   1915  HG2 ARG A 123     -14.597   3.589 -12.578  1.00 28.66           H  
ATOM   1916  HD3 ARG A 123     -12.798   4.006 -14.057  1.00 28.47           H  
ATOM   1917  HD2 ARG A 123     -13.709   2.819 -14.932  1.00 28.47           H  
ATOM   1918  HE  ARG A 123     -12.234   1.182 -14.729  1.00 27.04           H  
ATOM   1919 HH12 ARG A 123      -9.496   3.114 -12.429  1.00 26.71           H  
ATOM   1920 HH11 ARG A 123     -11.100   3.797 -12.557  1.00 26.71           H  
ATOM   1921 HH22 ARG A 123      -8.979   1.145 -13.477  1.00 26.96           H  
ATOM   1922 HH21 ARG A 123     -10.151   0.345 -14.497  1.00 26.96           H  
ATOM   1923  N   THR A 124     -16.298   3.025 -10.329  1.00 27.34           N  
ATOM   1924  CA  THR A 124     -16.924   4.252  -9.829  1.00 28.28           C  
ATOM   1925  C   THR A 124     -15.892   5.384  -9.620  1.00 27.16           C  
ATOM   1926  O   THR A 124     -16.304   6.541  -9.544  1.00 27.39           O  
ATOM   1927  CB  THR A 124     -17.676   3.996  -8.493  1.00 31.78           C  
ATOM   1928  OG1 THR A 124     -16.804   3.760  -7.402  1.00 28.41           O  
ATOM   1929  CG2 THR A 124     -18.701   2.854  -8.562  1.00 30.98           C  
ATOM   1930  H   THR A 124     -15.481   2.714  -9.821  1.00 27.34           H  
ATOM   1931  HA  THR A 124     -17.643   4.626 -10.560  1.00 28.28           H  
ATOM   1932  HB  THR A 124     -18.229   4.903  -8.247  1.00 31.78           H  
ATOM   1933  HG1 THR A 124     -17.326   3.407  -6.674  1.00 28.41           H  
ATOM   1934 HG21 THR A 124     -19.287   2.789  -7.645  1.00 30.98           H  
ATOM   1935 HG22 THR A 124     -19.396   3.003  -9.388  1.00 30.98           H  
ATOM   1936 HG23 THR A 124     -18.214   1.890  -8.705  1.00 30.98           H  
ATOM   1937  N   VAL A 125     -14.590   5.050  -9.568  1.00 25.07           N  
ATOM   1938  CA  VAL A 125     -13.478   5.996  -9.475  1.00 26.56           C  
ATOM   1939  C   VAL A 125     -12.746   6.014 -10.825  1.00 25.25           C  
ATOM   1940  O   VAL A 125     -12.395   4.950 -11.338  1.00 26.39           O  
ATOM   1941  CB  VAL A 125     -12.446   5.556  -8.396  1.00 25.16           C  
ATOM   1942  CG1 VAL A 125     -11.225   6.495  -8.288  1.00 24.42           C  
ATOM   1943  CG2 VAL A 125     -13.101   5.424  -7.015  1.00 25.76           C  
ATOM   1944  H   VAL A 125     -14.323   4.077  -9.625  1.00 25.07           H  
ATOM   1945  HA  VAL A 125     -13.836   7.000  -9.238  1.00 26.56           H  
ATOM   1946  HB  VAL A 125     -12.069   4.567  -8.658  1.00 25.16           H  
ATOM   1947 HG11 VAL A 125     -10.601   6.231  -7.437  1.00 24.42           H  
ATOM   1948 HG12 VAL A 125     -10.586   6.444  -9.167  1.00 24.42           H  
ATOM   1949 HG13 VAL A 125     -11.533   7.533  -8.157  1.00 24.42           H  
ATOM   1950 HG21 VAL A 125     -12.390   5.060  -6.274  1.00 25.76           H  
ATOM   1951 HG22 VAL A 125     -13.471   6.395  -6.686  1.00 25.76           H  
ATOM   1952 HG23 VAL A 125     -13.936   4.724  -7.020  1.00 25.76           H  
ATOM   1953  N   ASP A 126     -12.507   7.220 -11.361  1.00 25.86           N  
ATOM   1954  CA  ASP A 126     -11.789   7.431 -12.621  1.00 28.59           C  
ATOM   1955  C   ASP A 126     -10.275   7.227 -12.449  1.00 25.65           C  
ATOM   1956  O   ASP A 126      -9.719   7.559 -11.401  1.00 23.14           O  
ATOM   1957  CB  ASP A 126     -12.042   8.836 -13.225  1.00 34.49           C  
ATOM   1958  CG  ASP A 126     -13.510   9.247 -13.442  1.00 38.75           C  
ATOM   1959  OD1 ASP A 126     -14.374   8.352 -13.583  1.00 40.69           O  
ATOM   1960  OD2 ASP A 126     -13.718  10.468 -13.619  1.00 38.57           O1-
ATOM   1961  H   ASP A 126     -12.821   8.053 -10.881  1.00 25.86           H  
ATOM   1962  HA  ASP A 126     -12.146   6.688 -13.338  1.00 28.59           H  
ATOM   1963  HB3 ASP A 126     -11.545   8.913 -14.192  1.00 34.49           H  
ATOM   1964  HB2 ASP A 126     -11.581   9.583 -12.580  1.00 34.49           H  
ATOM   1965  N   THR A 127      -9.627   6.738 -13.519  1.00 24.42           N  
ATOM   1966  CA  THR A 127      -8.167   6.683 -13.659  1.00 25.33           C  
ATOM   1967  C   THR A 127      -7.539   8.094 -13.635  1.00 25.15           C  
ATOM   1968  O   THR A 127      -6.498   8.271 -13.005  1.00 19.82           O  
ATOM   1969  CB  THR A 127      -7.762   5.978 -14.983  1.00 26.30           C  
ATOM   1970  OG1 THR A 127      -8.208   4.636 -14.947  1.00 26.97           O  
ATOM   1971  CG2 THR A 127      -6.257   5.966 -15.308  1.00 26.51           C  
ATOM   1972  H   THR A 127     -10.156   6.466 -14.336  1.00 24.42           H  
ATOM   1973  HA  THR A 127      -7.761   6.117 -12.819  1.00 25.33           H  
ATOM   1974  HB  THR A 127      -8.279   6.455 -15.816  1.00 26.30           H  
ATOM   1975  HG1 THR A 127      -7.440   4.053 -14.974  1.00 26.97           H  
ATOM   1976 HG21 THR A 127      -6.044   5.332 -16.170  1.00 26.51           H  
ATOM   1977 HG22 THR A 127      -5.893   6.962 -15.555  1.00 26.51           H  
ATOM   1978 HG23 THR A 127      -5.671   5.592 -14.470  1.00 26.51           H  
ATOM   1979  N   LYS A 128      -8.220   9.068 -14.266  1.00 24.14           N  
ATOM   1980  CA  LYS A 128      -7.880  10.492 -14.278  1.00 22.20           C  
ATOM   1981  C   LYS A 128      -7.855  11.126 -12.873  1.00 20.55           C  
ATOM   1982  O   LYS A 128      -6.896  11.829 -12.560  1.00 20.37           O  
ATOM   1983  CB  LYS A 128      -8.846  11.211 -15.250  1.00 21.24           C  
ATOM   1984  CG  LYS A 128      -8.743  12.747 -15.329  1.00 20.72           C  
ATOM   1985  CD  LYS A 128      -7.344  13.271 -15.690  1.00 18.42           C  
ATOM   1986  CE  LYS A 128      -7.338  14.789 -15.922  1.00 18.83           C  
ATOM   1987  NZ  LYS A 128      -5.968  15.320 -16.013  1.00 17.80           N1+
ATOM   1988  H   LYS A 128      -9.068   8.822 -14.758  1.00 24.14           H  
ATOM   1989  HA  LYS A 128      -6.871  10.566 -14.688  1.00 22.20           H  
ATOM   1990  HB3 LYS A 128      -9.873  10.963 -14.977  1.00 21.24           H  
ATOM   1991  HB2 LYS A 128      -8.701  10.801 -16.251  1.00 21.24           H  
ATOM   1992  HG3 LYS A 128      -9.064  13.190 -14.385  1.00 20.72           H  
ATOM   1993  HG2 LYS A 128      -9.458  13.099 -16.073  1.00 20.72           H  
ATOM   1994  HD3 LYS A 128      -6.982  12.757 -16.581  1.00 18.42           H  
ATOM   1995  HD2 LYS A 128      -6.646  13.023 -14.890  1.00 18.42           H  
ATOM   1996  HE3 LYS A 128      -7.846  15.298 -15.104  1.00 18.83           H  
ATOM   1997  HE2 LYS A 128      -7.882  15.034 -16.835  1.00 18.83           H  
ATOM   1998  HZ1 LYS A 128      -5.497  15.147 -15.133  1.00 17.80           H  
ATOM   1999  HZ2 LYS A 128      -5.467  14.852 -16.755  1.00 17.80           H  
ATOM   2000  HZ3 LYS A 128      -5.997  16.314 -16.187  1.00 17.80           H  
ATOM   2001  N   GLN A 129      -8.876  10.835 -12.046  1.00 22.00           N  
ATOM   2002  CA  GLN A 129      -8.973  11.289 -10.653  1.00 21.31           C  
ATOM   2003  C   GLN A 129      -7.812  10.807  -9.768  1.00 18.36           C  
ATOM   2004  O   GLN A 129      -7.290  11.598  -8.984  1.00 15.41           O  
ATOM   2005  CB  GLN A 129     -10.320  10.853 -10.043  1.00 24.55           C  
ATOM   2006  CG  GLN A 129     -11.528  11.654 -10.560  1.00 30.03           C  
ATOM   2007  CD  GLN A 129     -12.865  11.096 -10.060  1.00 35.00           C  
ATOM   2008  OE1 GLN A 129     -13.001   9.900  -9.805  1.00 42.43           O  
ATOM   2009  NE2 GLN A 129     -13.874  11.960  -9.949  1.00 35.77           N  
ATOM   2010  H   GLN A 129      -9.625  10.241 -12.372  1.00 22.00           H  
ATOM   2011  HA  GLN A 129      -8.936  12.379 -10.665  1.00 21.31           H  
ATOM   2012  HB3 GLN A 129     -10.287  10.962  -8.958  1.00 24.55           H  
ATOM   2013  HB2 GLN A 129     -10.463   9.788 -10.228  1.00 24.55           H  
ATOM   2014  HG3 GLN A 129     -11.549  11.654 -11.649  1.00 30.03           H  
ATOM   2015  HG2 GLN A 129     -11.430  12.697 -10.255  1.00 30.03           H  
ATOM   2016 HE22 GLN A 129     -14.781  11.637  -9.645  1.00 35.77           H  
ATOM   2017 HE21 GLN A 129     -13.745  12.934 -10.180  1.00 35.77           H  
ATOM   2018  N   ALA A 130      -7.429   9.529  -9.922  1.00 16.91           N  
ATOM   2019  CA  ALA A 130      -6.342   8.902  -9.176  1.00 17.76           C  
ATOM   2020  C   ALA A 130      -4.947   9.375  -9.609  1.00 17.37           C  
ATOM   2021  O   ALA A 130      -4.086   9.552  -8.749  1.00 16.48           O  
ATOM   2022  CB  ALA A 130      -6.485   7.383  -9.277  1.00 18.74           C  
ATOM   2023  H   ALA A 130      -7.914   8.942 -10.587  1.00 16.91           H  
ATOM   2024  HA  ALA A 130      -6.454   9.181  -8.130  1.00 17.76           H  
ATOM   2025  HB1 ALA A 130      -5.746   6.881  -8.654  1.00 18.74           H  
ATOM   2026  HB2 ALA A 130      -7.470   7.067  -8.933  1.00 18.74           H  
ATOM   2027  HB3 ALA A 130      -6.363   7.034 -10.304  1.00 18.74           H  
ATOM   2028  N   GLN A 131      -4.761   9.637 -10.914  1.00 16.97           N  
ATOM   2029  CA  GLN A 131      -3.562  10.271 -11.464  1.00 17.04           C  
ATOM   2030  C   GLN A 131      -3.329  11.691 -10.916  1.00 17.10           C  
ATOM   2031  O   GLN A 131      -2.195  12.015 -10.568  1.00 16.06           O  
ATOM   2032  CB  GLN A 131      -3.626  10.258 -13.003  1.00 19.51           C  
ATOM   2033  CG  GLN A 131      -3.327   8.871 -13.604  1.00 22.31           C  
ATOM   2034  CD  GLN A 131      -3.574   8.786 -15.113  1.00 25.48           C  
ATOM   2035  OE1 GLN A 131      -4.203   9.657 -15.711  1.00 28.89           O  
ATOM   2036  NE2 GLN A 131      -3.093   7.708 -15.735  1.00 26.56           N  
ATOM   2037  H   GLN A 131      -5.509   9.452 -11.570  1.00 16.97           H  
ATOM   2038  HA  GLN A 131      -2.704   9.668 -11.155  1.00 17.04           H  
ATOM   2039  HB3 GLN A 131      -2.907  10.965 -13.416  1.00 19.51           H  
ATOM   2040  HB2 GLN A 131      -4.609  10.608 -13.322  1.00 19.51           H  
ATOM   2041  HG3 GLN A 131      -3.941   8.110 -13.124  1.00 22.31           H  
ATOM   2042  HG2 GLN A 131      -2.289   8.607 -13.400  1.00 22.31           H  
ATOM   2043 HE22 GLN A 131      -3.233   7.594 -16.728  1.00 26.56           H  
ATOM   2044 HE21 GLN A 131      -2.594   6.997 -15.221  1.00 26.56           H  
ATOM   2045  N   ASP A 132      -4.409  12.485 -10.805  1.00 14.99           N  
ATOM   2046  CA  ASP A 132      -4.402  13.829 -10.219  1.00 15.16           C  
ATOM   2047  C   ASP A 132      -4.200  13.831  -8.692  1.00 15.07           C  
ATOM   2048  O   ASP A 132      -3.573  14.763  -8.190  1.00 11.88           O  
ATOM   2049  CB  ASP A 132      -5.658  14.655 -10.590  1.00 14.42           C  
ATOM   2050  CG  ASP A 132      -5.903  14.887 -12.092  1.00 15.36           C  
ATOM   2051  OD1 ASP A 132      -4.939  14.814 -12.889  1.00 14.65           O  
ATOM   2052  OD2 ASP A 132      -7.046  15.279 -12.412  1.00 15.36           O1-
ATOM   2053  H   ASP A 132      -5.305  12.149 -11.131  1.00 14.99           H  
ATOM   2054  HA  ASP A 132      -3.537  14.351 -10.633  1.00 15.16           H  
ATOM   2055  HB3 ASP A 132      -5.610  15.635 -10.113  1.00 14.42           H  
ATOM   2056  HB2 ASP A 132      -6.539  14.151 -10.189  1.00 14.42           H  
ATOM   2057  N   LEU A 133      -4.702  12.799  -7.984  1.00 15.77           N  
ATOM   2058  CA  LEU A 133      -4.527  12.635  -6.537  1.00 15.12           C  
ATOM   2059  C   LEU A 133      -3.066  12.337  -6.159  1.00 14.21           C  
ATOM   2060  O   LEU A 133      -2.543  12.967  -5.240  1.00 14.33           O  
ATOM   2061  CB  LEU A 133      -5.501  11.563  -5.989  1.00 15.32           C  
ATOM   2062  CG  LEU A 133      -5.416  11.334  -4.459  1.00 16.46           C  
ATOM   2063  CD1 LEU A 133      -5.678  12.625  -3.663  1.00 16.72           C  
ATOM   2064  CD2 LEU A 133      -6.362  10.215  -4.001  1.00 16.41           C  
ATOM   2065  H   LEU A 133      -5.225  12.076  -8.459  1.00 15.77           H  
ATOM   2066  HA  LEU A 133      -4.790  13.591  -6.081  1.00 15.12           H  
ATOM   2067  HB3 LEU A 133      -5.314  10.616  -6.496  1.00 15.32           H  
ATOM   2068  HB2 LEU A 133      -6.522  11.842  -6.250  1.00 15.32           H  
ATOM   2069  HG  LEU A 133      -4.413  10.990  -4.206  1.00 16.46           H  
ATOM   2070 HD11 LEU A 133      -6.181  12.413  -2.722  1.00 16.72           H  
ATOM   2071 HD12 LEU A 133      -4.744  13.131  -3.421  1.00 16.72           H  
ATOM   2072 HD13 LEU A 133      -6.301  13.329  -4.216  1.00 16.72           H  
ATOM   2073 HD21 LEU A 133      -6.252  10.021  -2.935  1.00 16.41           H  
ATOM   2074 HD22 LEU A 133      -7.404  10.479  -4.179  1.00 16.41           H  
ATOM   2075 HD23 LEU A 133      -6.151   9.282  -4.524  1.00 16.41           H  
ATOM   2076  N   ALA A 134      -2.428  11.411  -6.893  1.00 14.64           N  
ATOM   2077  CA  ALA A 134      -1.015  11.074  -6.726  1.00 14.44           C  
ATOM   2078  C   ALA A 134      -0.074  12.218  -7.130  1.00 15.50           C  
ATOM   2079  O   ALA A 134       0.943  12.404  -6.469  1.00 13.89           O  
ATOM   2080  CB  ALA A 134      -0.705   9.809  -7.524  1.00 14.80           C  
ATOM   2081  H   ALA A 134      -2.924  10.922  -7.627  1.00 14.64           H  
ATOM   2082  HA  ALA A 134      -0.845  10.856  -5.669  1.00 14.44           H  
ATOM   2083  HB1 ALA A 134       0.332   9.502  -7.409  1.00 14.80           H  
ATOM   2084  HB2 ALA A 134      -1.319   8.985  -7.170  1.00 14.80           H  
ATOM   2085  HB3 ALA A 134      -0.901   9.949  -8.589  1.00 14.80           H  
ATOM   2086  N   ARG A 135      -0.449  12.987  -8.167  1.00 15.97           N  
ATOM   2087  CA  ARG A 135       0.270  14.176  -8.629  1.00 16.67           C  
ATOM   2088  C   ARG A 135       0.222  15.348  -7.628  1.00 15.98           C  
ATOM   2089  O   ARG A 135       1.207  16.079  -7.537  1.00 15.59           O  
ATOM   2090  CB  ARG A 135      -0.245  14.547 -10.035  1.00 18.14           C  
ATOM   2091  CG  ARG A 135       0.412  15.782 -10.684  1.00 18.40           C  
ATOM   2092  CD  ARG A 135       0.026  15.981 -12.163  1.00 19.12           C  
ATOM   2093  NE  ARG A 135      -1.393  16.339 -12.347  1.00 18.61           N  
ATOM   2094  CZ  ARG A 135      -1.943  17.567 -12.325  1.00 17.83           C  
ATOM   2095  NH1 ARG A 135      -1.213  18.679 -12.147  1.00 17.77           N  
ATOM   2096  NH2 ARG A 135      -3.266  17.684 -12.491  1.00 17.70           N1+
ATOM   2097  H   ARG A 135      -1.296  12.759  -8.670  1.00 15.97           H  
ATOM   2098  HA  ARG A 135       1.321  13.899  -8.731  1.00 16.67           H  
ATOM   2099  HB3 ARG A 135      -1.321  14.710  -9.984  1.00 18.14           H  
ATOM   2100  HB2 ARG A 135      -0.097  13.689 -10.691  1.00 18.14           H  
ATOM   2101  HG3 ARG A 135       1.497  15.776 -10.576  1.00 18.40           H  
ATOM   2102  HG2 ARG A 135       0.067  16.653 -10.125  1.00 18.40           H  
ATOM   2103  HD3 ARG A 135       0.124  15.021 -12.670  1.00 19.12           H  
ATOM   2104  HD2 ARG A 135       0.713  16.652 -12.680  1.00 19.12           H  
ATOM   2105  HE  ARG A 135      -2.011  15.554 -12.498  1.00 18.61           H  
ATOM   2106 HH12 ARG A 135      -1.664  19.585 -12.132  1.00 17.77           H  
ATOM   2107 HH11 ARG A 135      -0.216  18.613 -12.007  1.00 17.77           H  
ATOM   2108 HH22 ARG A 135      -3.699  18.598 -12.475  1.00 17.70           H  
ATOM   2109 HH21 ARG A 135      -3.841  16.861 -12.623  1.00 17.70           H  
ATOM   2110  N   SER A 136      -0.879  15.475  -6.862  1.00 16.45           N  
ATOM   2111  CA  SER A 136      -1.016  16.452  -5.774  1.00 16.03           C  
ATOM   2112  C   SER A 136      -0.146  16.115  -4.544  1.00 17.12           C  
ATOM   2113  O   SER A 136       0.254  17.034  -3.830  1.00 16.66           O  
ATOM   2114  CB  SER A 136      -2.511  16.656  -5.429  1.00 16.28           C  
ATOM   2115  OG  SER A 136      -3.037  15.686  -4.543  1.00 16.48           O  
ATOM   2116  H   SER A 136      -1.662  14.852  -7.008  1.00 16.45           H  
ATOM   2117  HA  SER A 136      -0.654  17.404  -6.167  1.00 16.03           H  
ATOM   2118  HB3 SER A 136      -3.120  16.691  -6.332  1.00 16.28           H  
ATOM   2119  HB2 SER A 136      -2.634  17.625  -4.944  1.00 16.28           H  
ATOM   2120  HG  SER A 136      -2.948  14.814  -4.944  1.00 16.48           H  
ATOM   2121  N   TYR A 137       0.155  14.819  -4.344  1.00 16.00           N  
ATOM   2122  CA  TYR A 137       1.086  14.322  -3.328  1.00 18.27           C  
ATOM   2123  C   TYR A 137       2.545  14.290  -3.828  1.00 16.83           C  
ATOM   2124  O   TYR A 137       3.448  14.177  -2.999  1.00 16.55           O  
ATOM   2125  CB  TYR A 137       0.656  12.902  -2.899  1.00 20.49           C  
ATOM   2126  CG  TYR A 137      -0.726  12.710  -2.289  1.00 23.22           C  
ATOM   2127  CD1 TYR A 137      -1.434  13.769  -1.679  1.00 23.34           C  
ATOM   2128  CD2 TYR A 137      -1.299  11.421  -2.310  1.00 24.04           C  
ATOM   2129  CE1 TYR A 137      -2.696  13.536  -1.100  1.00 23.90           C  
ATOM   2130  CE2 TYR A 137      -2.556  11.187  -1.724  1.00 24.83           C  
ATOM   2131  CZ  TYR A 137      -3.255  12.245  -1.113  1.00 25.18           C  
ATOM   2132  OH  TYR A 137      -4.471  12.021  -0.537  1.00 28.60           O  
ATOM   2133  H   TYR A 137      -0.233  14.123  -4.965  1.00 16.00           H  
ATOM   2134  HA  TYR A 137       1.065  14.976  -2.455  1.00 18.27           H  
ATOM   2135  HB3 TYR A 137       1.369  12.506  -2.177  1.00 20.49           H  
ATOM   2136  HB2 TYR A 137       0.715  12.251  -3.768  1.00 20.49           H  
ATOM   2137  HD1 TYR A 137      -1.024  14.767  -1.644  1.00 23.34           H  
ATOM   2138  HD2 TYR A 137      -0.771  10.601  -2.774  1.00 24.04           H  
ATOM   2139  HE1 TYR A 137      -3.228  14.352  -0.634  1.00 23.90           H  
ATOM   2140  HE2 TYR A 137      -2.978  10.194  -1.748  1.00 24.83           H  
ATOM   2141  HH  TYR A 137      -4.882  12.822  -0.203  1.00 28.60           H  
ATOM   2142  N   GLY A 138       2.755  14.374  -5.155  1.00 16.16           N  
ATOM   2143  CA  GLY A 138       4.063  14.302  -5.807  1.00 16.34           C  
ATOM   2144  C   GLY A 138       4.599  12.862  -5.919  1.00 15.25           C  
ATOM   2145  O   GLY A 138       5.804  12.696  -6.103  1.00 15.01           O  
ATOM   2146  H   GLY A 138       1.956  14.471  -5.765  1.00 16.16           H  
ATOM   2147  HA3 GLY A 138       4.785  14.923  -5.273  1.00 16.34           H  
ATOM   2148  HA2 GLY A 138       3.970  14.716  -6.811  1.00 16.34           H  
ATOM   2149  N   ILE A 139       3.733  11.839  -5.790  1.00 14.25           N  
ATOM   2150  CA  ILE A 139       4.094  10.417  -5.761  1.00 14.49           C  
ATOM   2151  C   ILE A 139       3.622   9.690  -7.049  1.00 13.90           C  
ATOM   2152  O   ILE A 139       2.771  10.228  -7.760  1.00 13.05           O  
ATOM   2153  CB  ILE A 139       3.478   9.716  -4.507  1.00 14.17           C  
ATOM   2154  CG1 ILE A 139       1.948   9.459  -4.559  1.00 13.54           C  
ATOM   2155  CG2 ILE A 139       3.894  10.462  -3.223  1.00 14.53           C  
ATOM   2156  CD1 ILE A 139       1.386   8.740  -3.326  1.00 14.31           C  
ATOM   2157  H   ILE A 139       2.747  12.043  -5.691  1.00 14.25           H  
ATOM   2158  HA  ILE A 139       5.177  10.344  -5.687  1.00 14.49           H  
ATOM   2159  HB  ILE A 139       3.947   8.738  -4.440  1.00 14.17           H  
ATOM   2160 HG13 ILE A 139       1.682   8.858  -5.426  1.00 13.54           H  
ATOM   2161 HG12 ILE A 139       1.425  10.403  -4.690  1.00 13.54           H  
ATOM   2162 HG21 ILE A 139       3.728   9.861  -2.332  1.00 14.53           H  
ATOM   2163 HG22 ILE A 139       4.954  10.716  -3.241  1.00 14.53           H  
ATOM   2164 HG23 ILE A 139       3.339  11.391  -3.102  1.00 14.53           H  
ATOM   2165 HD11 ILE A 139       0.355   8.433  -3.492  1.00 14.31           H  
ATOM   2166 HD12 ILE A 139       1.960   7.843  -3.099  1.00 14.31           H  
ATOM   2167 HD13 ILE A 139       1.395   9.383  -2.446  1.00 14.31           H  
ATOM   2168  N   PRO A 140       4.142   8.468  -7.326  1.00 13.79           N  
ATOM   2169  CA  PRO A 140       3.639   7.617  -8.426  1.00 14.55           C  
ATOM   2170  C   PRO A 140       2.232   7.037  -8.178  1.00 15.11           C  
ATOM   2171  O   PRO A 140       1.888   6.738  -7.035  1.00 14.44           O  
ATOM   2172  CB  PRO A 140       4.682   6.484  -8.530  1.00 14.27           C  
ATOM   2173  CG  PRO A 140       5.908   6.999  -7.797  1.00 14.19           C  
ATOM   2174  CD  PRO A 140       5.307   7.849  -6.693  1.00 14.48           C  
ATOM   2175  HA  PRO A 140       3.652   8.205  -9.346  1.00 14.55           H  
ATOM   2176  HB3 PRO A 140       4.908   6.220  -9.564  1.00 14.27           H  
ATOM   2177  HB2 PRO A 140       4.327   5.577  -8.039  1.00 14.27           H  
ATOM   2178  HG3 PRO A 140       6.493   7.634  -8.465  1.00 14.19           H  
ATOM   2179  HG2 PRO A 140       6.565   6.216  -7.423  1.00 14.19           H  
ATOM   2180  HD2 PRO A 140       4.971   7.219  -5.870  1.00 14.48           H  
ATOM   2181  HD3 PRO A 140       6.056   8.541  -6.314  1.00 14.48           H  
ATOM   2182  N   PHE A 141       1.479   6.844  -9.274  1.00 15.20           N  
ATOM   2183  CA  PHE A 141       0.247   6.054  -9.316  1.00 15.87           C  
ATOM   2184  C   PHE A 141       0.438   4.836 -10.228  1.00 16.24           C  
ATOM   2185  O   PHE A 141       0.942   4.991 -11.341  1.00 13.51           O  
ATOM   2186  CB  PHE A 141      -0.949   6.924  -9.760  1.00 16.72           C  
ATOM   2187  CG  PHE A 141      -2.248   6.177 -10.029  1.00 17.67           C  
ATOM   2188  CD1 PHE A 141      -2.904   5.498  -8.982  1.00 18.00           C  
ATOM   2189  CD2 PHE A 141      -2.766   6.079 -11.337  1.00 18.71           C  
ATOM   2190  CE1 PHE A 141      -4.060   4.775  -9.235  1.00 18.64           C  
ATOM   2191  CE2 PHE A 141      -3.934   5.366 -11.567  1.00 18.83           C  
ATOM   2192  CZ  PHE A 141      -4.578   4.717 -10.521  1.00 18.90           C  
ATOM   2193  H   PHE A 141       1.848   7.116 -10.175  1.00 15.20           H  
ATOM   2194  HA  PHE A 141       0.022   5.684  -8.317  1.00 15.87           H  
ATOM   2195  HB3 PHE A 141      -0.685   7.518 -10.637  1.00 16.72           H  
ATOM   2196  HB2 PHE A 141      -1.167   7.637  -8.971  1.00 16.72           H  
ATOM   2197  HD1 PHE A 141      -2.503   5.528  -7.983  1.00 18.00           H  
ATOM   2198  HD2 PHE A 141      -2.258   6.558 -12.160  1.00 18.71           H  
ATOM   2199  HE1 PHE A 141      -4.562   4.266  -8.427  1.00 18.64           H  
ATOM   2200  HE2 PHE A 141      -4.337   5.306 -12.567  1.00 18.83           H  
ATOM   2201  HZ  PHE A 141      -5.485   4.162 -10.707  1.00 18.90           H  
ATOM   2202  N   ILE A 142      -0.003   3.664  -9.743  1.00 15.85           N  
ATOM   2203  CA  ILE A 142       0.027   2.399 -10.473  1.00 16.30           C  
ATOM   2204  C   ILE A 142      -1.375   1.763 -10.399  1.00 15.94           C  
ATOM   2205  O   ILE A 142      -1.931   1.628  -9.308  1.00 13.25           O  
ATOM   2206  CB  ILE A 142       1.064   1.405  -9.856  1.00 16.90           C  
ATOM   2207  CG1 ILE A 142       2.489   2.003  -9.734  1.00 18.18           C  
ATOM   2208  CG2 ILE A 142       1.120   0.044 -10.583  1.00 16.94           C  
ATOM   2209  CD1 ILE A 142       3.149   2.444 -11.051  1.00 20.61           C  
ATOM   2210  H   ILE A 142      -0.413   3.628  -8.819  1.00 15.85           H  
ATOM   2211  HA  ILE A 142       0.269   2.567 -11.524  1.00 16.30           H  
ATOM   2212  HB  ILE A 142       0.747   1.192  -8.833  1.00 16.90           H  
ATOM   2213 HG13 ILE A 142       3.143   1.279  -9.251  1.00 18.18           H  
ATOM   2214 HG12 ILE A 142       2.469   2.855  -9.054  1.00 18.18           H  
ATOM   2215 HG21 ILE A 142       1.871  -0.608 -10.137  1.00 16.94           H  
ATOM   2216 HG22 ILE A 142       0.174  -0.489 -10.532  1.00 16.94           H  
ATOM   2217 HG23 ILE A 142       1.367   0.161 -11.637  1.00 16.94           H  
ATOM   2218 HD11 ILE A 142       4.135   1.992 -11.159  1.00 20.61           H  
ATOM   2219 HD12 ILE A 142       2.566   2.167 -11.929  1.00 20.61           H  
ATOM   2220 HD13 ILE A 142       3.286   3.526 -11.075  1.00 20.61           H  
ATOM   2221  N   GLU A 143      -1.907   1.367 -11.566  1.00 16.38           N  
ATOM   2222  CA  GLU A 143      -3.158   0.616 -11.701  1.00 17.51           C  
ATOM   2223  C   GLU A 143      -2.871  -0.880 -11.517  1.00 16.58           C  
ATOM   2224  O   GLU A 143      -1.937  -1.389 -12.139  1.00 15.60           O  
ATOM   2225  CB  GLU A 143      -3.775   0.884 -13.089  1.00 19.37           C  
ATOM   2226  CG  GLU A 143      -4.065   2.374 -13.348  1.00 21.92           C  
ATOM   2227  CD  GLU A 143      -4.702   2.615 -14.718  1.00 23.00           C  
ATOM   2228  OE1 GLU A 143      -3.943   2.974 -15.645  1.00 24.11           O  
ATOM   2229  OE2 GLU A 143      -5.940   2.457 -14.811  1.00 23.67           O1-
ATOM   2230  H   GLU A 143      -1.397   1.526 -12.425  1.00 16.38           H  
ATOM   2231  HA  GLU A 143      -3.866   0.947 -10.938  1.00 17.51           H  
ATOM   2232  HB3 GLU A 143      -4.700   0.315 -13.184  1.00 19.37           H  
ATOM   2233  HB2 GLU A 143      -3.116   0.501 -13.870  1.00 19.37           H  
ATOM   2234  HG3 GLU A 143      -3.150   2.964 -13.270  1.00 21.92           H  
ATOM   2235  HG2 GLU A 143      -4.727   2.752 -12.572  1.00 21.92           H  
ATOM   2236  N   THR A 144      -3.660  -1.550 -10.661  1.00 15.31           N  
ATOM   2237  CA  THR A 144      -3.419  -2.939 -10.270  1.00 14.48           C  
ATOM   2238  C   THR A 144      -4.707  -3.782 -10.231  1.00 13.78           C  
ATOM   2239  O   THR A 144      -5.822  -3.260 -10.233  1.00 13.04           O  
ATOM   2240  CB  THR A 144      -2.705  -3.044  -8.883  1.00 13.92           C  
ATOM   2241  OG1 THR A 144      -3.560  -2.830  -7.776  1.00 14.41           O  
ATOM   2242  CG2 THR A 144      -1.467  -2.154  -8.729  1.00 13.30           C  
ATOM   2243  H   THR A 144      -4.416  -1.078 -10.181  1.00 15.31           H  
ATOM   2244  HA  THR A 144      -2.786  -3.402 -11.024  1.00 14.48           H  
ATOM   2245  HB  THR A 144      -2.349  -4.070  -8.777  1.00 13.92           H  
ATOM   2246  HG1 THR A 144      -4.191  -3.553  -7.721  1.00 14.41           H  
ATOM   2247 HG21 THR A 144      -0.940  -2.376  -7.801  1.00 13.30           H  
ATOM   2248 HG22 THR A 144      -0.774  -2.321  -9.549  1.00 13.30           H  
ATOM   2249 HG23 THR A 144      -1.725  -1.095  -8.718  1.00 13.30           H  
ATOM   2250  N   SER A 145      -4.486  -5.099 -10.168  1.00 15.17           N  
ATOM   2251  CA  SER A 145      -5.470  -6.139  -9.926  1.00 16.09           C  
ATOM   2252  C   SER A 145      -4.709  -7.292  -9.267  1.00 16.00           C  
ATOM   2253  O   SER A 145      -3.815  -7.860  -9.891  1.00 16.91           O  
ATOM   2254  CB  SER A 145      -6.161  -6.551 -11.246  1.00 16.22           C  
ATOM   2255  OG  SER A 145      -6.916  -7.739 -11.115  1.00 14.26           O  
ATOM   2256  H   SER A 145      -3.530  -5.428 -10.209  1.00 15.17           H  
ATOM   2257  HA  SER A 145      -6.227  -5.770  -9.230  1.00 16.09           H  
ATOM   2258  HB3 SER A 145      -5.426  -6.727 -12.026  1.00 16.22           H  
ATOM   2259  HB2 SER A 145      -6.814  -5.753 -11.601  1.00 16.22           H  
ATOM   2260  HG  SER A 145      -7.812  -7.506 -10.838  1.00 14.26           H  
ATOM   2261  N   ALA A 146      -5.096  -7.632  -8.031  1.00 17.08           N  
ATOM   2262  CA  ALA A 146      -4.608  -8.805  -7.312  1.00 17.91           C  
ATOM   2263  C   ALA A 146      -5.145 -10.132  -7.874  1.00 18.21           C  
ATOM   2264  O   ALA A 146      -4.518 -11.162  -7.644  1.00 18.45           O  
ATOM   2265  CB  ALA A 146      -4.999  -8.679  -5.839  1.00 19.29           C  
ATOM   2266  H   ALA A 146      -5.845  -7.118  -7.585  1.00 17.08           H  
ATOM   2267  HA  ALA A 146      -3.518  -8.825  -7.377  1.00 17.91           H  
ATOM   2268  HB1 ALA A 146      -4.645  -9.544  -5.283  1.00 19.29           H  
ATOM   2269  HB2 ALA A 146      -4.561  -7.793  -5.386  1.00 19.29           H  
ATOM   2270  HB3 ALA A 146      -6.080  -8.621  -5.712  1.00 19.29           H  
ATOM   2271  N   LYS A 147      -6.286 -10.092  -8.584  1.00 18.42           N  
ATOM   2272  CA  LYS A 147      -6.929 -11.264  -9.173  1.00 19.39           C  
ATOM   2273  C   LYS A 147      -6.231 -11.740 -10.457  1.00 21.12           C  
ATOM   2274  O   LYS A 147      -5.916 -12.925 -10.560  1.00 21.68           O  
ATOM   2275  CB  LYS A 147      -8.433 -10.981  -9.355  1.00 20.31           C  
ATOM   2276  CG  LYS A 147      -9.243 -12.173  -9.894  1.00 21.90           C  
ATOM   2277  CD  LYS A 147     -10.755 -11.949  -9.774  1.00 24.93           C  
ATOM   2278  CE  LYS A 147     -11.573 -13.160 -10.241  1.00 26.80           C  
ATOM   2279  NZ  LYS A 147     -13.020 -12.887 -10.191  1.00 31.89           N1+
ATOM   2280  H   LYS A 147      -6.750  -9.205  -8.725  1.00 18.42           H  
ATOM   2281  HA  LYS A 147      -6.848 -12.079  -8.457  1.00 19.39           H  
ATOM   2282  HB3 LYS A 147      -8.584 -10.114 -10.000  1.00 20.31           H  
ATOM   2283  HB2 LYS A 147      -8.839 -10.707  -8.380  1.00 20.31           H  
ATOM   2284  HG3 LYS A 147      -8.965 -13.079  -9.356  1.00 21.90           H  
ATOM   2285  HG2 LYS A 147      -8.988 -12.349 -10.940  1.00 21.90           H  
ATOM   2286  HD3 LYS A 147     -11.027 -11.073 -10.361  1.00 24.93           H  
ATOM   2287  HD2 LYS A 147     -11.004 -11.713  -8.738  1.00 24.93           H  
ATOM   2288  HE3 LYS A 147     -11.355 -14.025  -9.614  1.00 26.80           H  
ATOM   2289  HE2 LYS A 147     -11.307 -13.426 -11.265  1.00 26.80           H  
ATOM   2290  HZ1 LYS A 147     -13.238 -12.128 -10.826  1.00 31.89           H  
ATOM   2291  HZ2 LYS A 147     -13.533 -13.711 -10.469  1.00 31.89           H  
ATOM   2292  HZ3 LYS A 147     -13.288 -12.620  -9.253  1.00 31.89           H  
ATOM   2293  N   THR A 148      -5.990 -10.808 -11.393  1.00 20.68           N  
ATOM   2294  CA  THR A 148      -5.362 -11.079 -12.693  1.00 21.35           C  
ATOM   2295  C   THR A 148      -3.826 -10.889 -12.678  1.00 20.58           C  
ATOM   2296  O   THR A 148      -3.175 -11.254 -13.656  1.00 20.27           O  
ATOM   2297  CB  THR A 148      -5.963 -10.165 -13.798  1.00 20.56           C  
ATOM   2298  OG1 THR A 148      -5.554  -8.813 -13.680  1.00 19.21           O  
ATOM   2299  CG2 THR A 148      -7.497 -10.226 -13.870  1.00 21.14           C  
ATOM   2300  H   THR A 148      -6.274  -9.852 -11.227  1.00 20.68           H  
ATOM   2301  HA  THR A 148      -5.554 -12.115 -12.978  1.00 21.35           H  
ATOM   2302  HB  THR A 148      -5.587 -10.511 -14.763  1.00 20.56           H  
ATOM   2303  HG1 THR A 148      -6.001  -8.431 -12.917  1.00 19.21           H  
ATOM   2304 HG21 THR A 148      -7.877  -9.613 -14.689  1.00 21.14           H  
ATOM   2305 HG22 THR A 148      -7.839 -11.247 -14.039  1.00 21.14           H  
ATOM   2306 HG23 THR A 148      -7.964  -9.871 -12.951  1.00 21.14           H  
ATOM   2307  N   ARG A 149      -3.282 -10.337 -11.579  1.00 20.38           N  
ATOM   2308  CA  ARG A 149      -1.865 -10.042 -11.346  1.00 21.54           C  
ATOM   2309  C   ARG A 149      -1.324  -8.873 -12.202  1.00 19.73           C  
ATOM   2310  O   ARG A 149      -0.143  -8.857 -12.548  1.00 16.95           O  
ATOM   2311  CB  ARG A 149      -1.010 -11.337 -11.375  1.00 22.84           C  
ATOM   2312  CG  ARG A 149       0.311 -11.234 -10.590  1.00 25.04           C  
ATOM   2313  CD  ARG A 149       1.033 -12.585 -10.434  1.00 26.08           C  
ATOM   2314  NE  ARG A 149       2.071 -12.520  -9.389  1.00 27.27           N  
ATOM   2315  CZ  ARG A 149       3.289 -11.952  -9.454  1.00 26.26           C  
ATOM   2316  NH1 ARG A 149       4.037 -11.916  -8.347  1.00 26.32           N  
ATOM   2317  NH2 ARG A 149       3.772 -11.405 -10.579  1.00 29.61           N1+
ATOM   2318  H   ARG A 149      -3.900 -10.063 -10.828  1.00 20.38           H  
ATOM   2319  HA  ARG A 149      -1.848  -9.681 -10.317  1.00 21.54           H  
ATOM   2320  HB3 ARG A 149      -0.815 -11.652 -12.401  1.00 22.84           H  
ATOM   2321  HB2 ARG A 149      -1.594 -12.140 -10.923  1.00 22.84           H  
ATOM   2322  HG3 ARG A 149       0.180 -10.728  -9.635  1.00 25.04           H  
ATOM   2323  HG2 ARG A 149       0.972 -10.590 -11.167  1.00 25.04           H  
ATOM   2324  HD3 ARG A 149       1.556 -12.812 -11.364  1.00 26.08           H  
ATOM   2325  HD2 ARG A 149       0.341 -13.412 -10.278  1.00 26.08           H  
ATOM   2326  HE  ARG A 149       1.781 -12.885  -8.491  1.00 27.27           H  
ATOM   2327 HH12 ARG A 149       4.926 -11.433  -8.354  1.00 26.32           H  
ATOM   2328 HH11 ARG A 149       3.702 -12.329  -7.487  1.00 26.32           H  
ATOM   2329 HH22 ARG A 149       4.669 -10.934 -10.575  1.00 29.61           H  
ATOM   2330 HH21 ARG A 149       3.226 -11.420 -11.428  1.00 29.61           H  
ATOM   2331  N   GLN A 150      -2.189  -7.885 -12.499  1.00 19.16           N  
ATOM   2332  CA  GLN A 150      -1.800  -6.603 -13.092  1.00 20.62           C  
ATOM   2333  C   GLN A 150      -1.096  -5.744 -12.031  1.00 17.43           C  
ATOM   2334  O   GLN A 150      -1.642  -5.586 -10.940  1.00 16.71           O  
ATOM   2335  CB  GLN A 150      -3.059  -5.872 -13.614  1.00 23.43           C  
ATOM   2336  CG  GLN A 150      -2.787  -4.523 -14.322  1.00 27.28           C  
ATOM   2337  CD  GLN A 150      -4.059  -3.714 -14.599  1.00 29.43           C  
ATOM   2338  OE1 GLN A 150      -5.174  -4.220 -14.498  1.00 34.22           O  
ATOM   2339  NE2 GLN A 150      -3.891  -2.440 -14.958  1.00 32.02           N  
ATOM   2340  H   GLN A 150      -3.143  -7.956 -12.176  1.00 19.16           H  
ATOM   2341  HA  GLN A 150      -1.127  -6.788 -13.931  1.00 20.62           H  
ATOM   2342  HB3 GLN A 150      -3.713  -5.678 -12.767  1.00 23.43           H  
ATOM   2343  HB2 GLN A 150      -3.613  -6.527 -14.286  1.00 23.43           H  
ATOM   2344  HG3 GLN A 150      -2.262  -4.696 -15.262  1.00 27.28           H  
ATOM   2345  HG2 GLN A 150      -2.139  -3.891 -13.715  1.00 27.28           H  
ATOM   2346 HE22 GLN A 150      -4.691  -1.858 -15.158  1.00 32.02           H  
ATOM   2347 HE21 GLN A 150      -2.961  -2.048 -15.041  1.00 32.02           H  
ATOM   2348  N   GLY A 151       0.060  -5.170 -12.398  1.00 17.06           N  
ATOM   2349  CA  GLY A 151       0.771  -4.121 -11.661  1.00 17.14           C  
ATOM   2350  C   GLY A 151       1.188  -4.469 -10.220  1.00 16.31           C  
ATOM   2351  O   GLY A 151       1.572  -3.555  -9.494  1.00 14.52           O  
ATOM   2352  H   GLY A 151       0.435  -5.388 -13.312  1.00 17.06           H  
ATOM   2353  HA3 GLY A 151       0.150  -3.224 -11.643  1.00 17.14           H  
ATOM   2354  HA2 GLY A 151       1.666  -3.863 -12.224  1.00 17.14           H  
ATOM   2355  N   VAL A 152       1.101  -5.741  -9.790  1.00 16.60           N  
ATOM   2356  CA  VAL A 152       1.395  -6.180  -8.423  1.00 15.70           C  
ATOM   2357  C   VAL A 152       2.894  -6.043  -8.099  1.00 16.44           C  
ATOM   2358  O   VAL A 152       3.226  -5.400  -7.104  1.00 15.27           O  
ATOM   2359  CB  VAL A 152       0.915  -7.637  -8.157  1.00 15.55           C  
ATOM   2360  CG1 VAL A 152       1.302  -8.184  -6.767  1.00 15.83           C  
ATOM   2361  CG2 VAL A 152      -0.607  -7.758  -8.347  1.00 14.97           C  
ATOM   2362  H   VAL A 152       0.771  -6.454 -10.424  1.00 16.60           H  
ATOM   2363  HA  VAL A 152       0.850  -5.520  -7.744  1.00 15.70           H  
ATOM   2364  HB  VAL A 152       1.378  -8.295  -8.894  1.00 15.55           H  
ATOM   2365 HG11 VAL A 152       0.839  -9.151  -6.580  1.00 15.83           H  
ATOM   2366 HG12 VAL A 152       2.377  -8.333  -6.675  1.00 15.83           H  
ATOM   2367 HG13 VAL A 152       0.985  -7.510  -5.971  1.00 15.83           H  
ATOM   2368 HG21 VAL A 152      -0.958  -8.762  -8.119  1.00 14.97           H  
ATOM   2369 HG22 VAL A 152      -1.149  -7.066  -7.703  1.00 14.97           H  
ATOM   2370 HG23 VAL A 152      -0.898  -7.551  -9.375  1.00 14.97           H  
ATOM   2371  N   ASP A 153       3.762  -6.561  -8.989  1.00 17.33           N  
ATOM   2372  CA  ASP A 153       5.207  -6.305  -8.971  1.00 18.79           C  
ATOM   2373  C   ASP A 153       5.533  -4.813  -9.125  1.00 18.59           C  
ATOM   2374  O   ASP A 153       6.360  -4.318  -8.367  1.00 18.50           O  
ATOM   2375  CB  ASP A 153       6.002  -7.108 -10.033  1.00 22.27           C  
ATOM   2376  CG  ASP A 153       5.971  -8.639  -9.907  1.00 26.72           C  
ATOM   2377  OD1 ASP A 153       5.706  -9.156  -8.800  1.00 25.25           O  
ATOM   2378  OD2 ASP A 153       6.342  -9.291 -10.908  1.00 33.17           O1-
ATOM   2379  H   ASP A 153       3.411  -7.086  -9.779  1.00 17.33           H  
ATOM   2380  HA  ASP A 153       5.570  -6.596  -7.984  1.00 18.79           H  
ATOM   2381  HB3 ASP A 153       7.050  -6.804 -10.015  1.00 22.27           H  
ATOM   2382  HB2 ASP A 153       5.623  -6.854 -11.024  1.00 22.27           H  
ATOM   2383  N   ASP A 154       4.865  -4.124 -10.068  1.00 18.48           N  
ATOM   2384  CA  ASP A 154       5.097  -2.715 -10.394  1.00 20.06           C  
ATOM   2385  C   ASP A 154       4.872  -1.770  -9.194  1.00 17.98           C  
ATOM   2386  O   ASP A 154       5.728  -0.927  -8.942  1.00 18.80           O  
ATOM   2387  CB  ASP A 154       4.274  -2.284 -11.635  1.00 23.89           C  
ATOM   2388  CG  ASP A 154       4.627  -0.934 -12.286  1.00 30.16           C  
ATOM   2389  OD1 ASP A 154       5.775  -0.462 -12.125  1.00 30.33           O  
ATOM   2390  OD2 ASP A 154       3.774  -0.463 -13.070  1.00 34.04           O1-
ATOM   2391  H   ASP A 154       4.184  -4.605 -10.640  1.00 18.48           H  
ATOM   2392  HA  ASP A 154       6.156  -2.655 -10.649  1.00 20.06           H  
ATOM   2393  HB3 ASP A 154       3.214  -2.286 -11.378  1.00 23.89           H  
ATOM   2394  HB2 ASP A 154       4.376  -3.049 -12.406  1.00 23.89           H  
ATOM   2395  N   ALA A 155       3.766  -1.959  -8.453  1.00 16.53           N  
ATOM   2396  CA  ALA A 155       3.410  -1.189  -7.259  1.00 14.62           C  
ATOM   2397  C   ALA A 155       4.429  -1.321  -6.116  1.00 14.05           C  
ATOM   2398  O   ALA A 155       4.886  -0.299  -5.605  1.00 11.82           O  
ATOM   2399  CB  ALA A 155       1.999  -1.582  -6.797  1.00 15.36           C  
ATOM   2400  H   ALA A 155       3.106  -2.676  -8.729  1.00 16.53           H  
ATOM   2401  HA  ALA A 155       3.381  -0.136  -7.539  1.00 14.62           H  
ATOM   2402  HB1 ALA A 155       1.725  -1.068  -5.876  1.00 15.36           H  
ATOM   2403  HB2 ALA A 155       1.258  -1.315  -7.552  1.00 15.36           H  
ATOM   2404  HB3 ALA A 155       1.918  -2.655  -6.617  1.00 15.36           H  
ATOM   2405  N   PHE A 156       4.786  -2.569  -5.766  1.00 14.40           N  
ATOM   2406  CA  PHE A 156       5.774  -2.880  -4.731  1.00 14.51           C  
ATOM   2407  C   PHE A 156       7.221  -2.495  -5.092  1.00 14.68           C  
ATOM   2408  O   PHE A 156       7.953  -2.061  -4.204  1.00 15.92           O  
ATOM   2409  CB  PHE A 156       5.679  -4.367  -4.329  1.00 16.43           C  
ATOM   2410  CG  PHE A 156       4.549  -4.711  -3.372  1.00 16.56           C  
ATOM   2411  CD1 PHE A 156       4.556  -4.191  -2.062  1.00 17.43           C  
ATOM   2412  CD2 PHE A 156       3.477  -5.538  -3.770  1.00 17.21           C  
ATOM   2413  CE1 PHE A 156       3.539  -4.519  -1.174  1.00 16.99           C  
ATOM   2414  CE2 PHE A 156       2.464  -5.845  -2.873  1.00 18.68           C  
ATOM   2415  CZ  PHE A 156       2.498  -5.344  -1.578  1.00 17.64           C  
ATOM   2416  H   PHE A 156       4.370  -3.359  -6.241  1.00 14.40           H  
ATOM   2417  HA  PHE A 156       5.523  -2.278  -3.855  1.00 14.51           H  
ATOM   2418  HB3 PHE A 156       6.604  -4.684  -3.844  1.00 16.43           H  
ATOM   2419  HB2 PHE A 156       5.594  -4.983  -5.226  1.00 16.43           H  
ATOM   2420  HD1 PHE A 156       5.349  -3.531  -1.752  1.00 17.43           H  
ATOM   2421  HD2 PHE A 156       3.452  -5.965  -4.758  1.00 17.21           H  
ATOM   2422  HE1 PHE A 156       3.554  -4.119  -0.172  1.00 16.99           H  
ATOM   2423  HE2 PHE A 156       1.652  -6.485  -3.181  1.00 18.68           H  
ATOM   2424  HZ  PHE A 156       1.708  -5.594  -0.885  1.00 17.64           H  
ATOM   2425  N   TYR A 157       7.610  -2.650  -6.370  1.00 15.19           N  
ATOM   2426  CA  TYR A 157       8.963  -2.351  -6.848  1.00 16.72           C  
ATOM   2427  C   TYR A 157       9.187  -0.843  -7.038  1.00 14.47           C  
ATOM   2428  O   TYR A 157      10.292  -0.382  -6.763  1.00 13.80           O  
ATOM   2429  CB  TYR A 157       9.281  -3.116  -8.153  1.00 18.94           C  
ATOM   2430  CG  TYR A 157       9.364  -4.641  -8.109  1.00 24.14           C  
ATOM   2431  CD1 TYR A 157       9.089  -5.393  -6.941  1.00 25.80           C  
ATOM   2432  CD2 TYR A 157       9.721  -5.324  -9.291  1.00 24.70           C  
ATOM   2433  CE1 TYR A 157       9.158  -6.799  -6.963  1.00 28.09           C  
ATOM   2434  CE2 TYR A 157       9.803  -6.730  -9.311  1.00 28.27           C  
ATOM   2435  CZ  TYR A 157       9.515  -7.469  -8.148  1.00 28.13           C  
ATOM   2436  OH  TYR A 157       9.584  -8.832  -8.171  1.00 40.45           O  
ATOM   2437  H   TYR A 157       6.969  -3.037  -7.051  1.00 15.19           H  
ATOM   2438  HA  TYR A 157       9.675  -2.684  -6.091  1.00 16.72           H  
ATOM   2439  HB3 TYR A 157      10.250  -2.777  -8.524  1.00 18.94           H  
ATOM   2440  HB2 TYR A 157       8.560  -2.839  -8.923  1.00 18.94           H  
ATOM   2441  HD1 TYR A 157       8.824  -4.913  -6.013  1.00 25.80           H  
ATOM   2442  HD2 TYR A 157       9.933  -4.768 -10.192  1.00 24.70           H  
ATOM   2443  HE1 TYR A 157       8.940  -7.359  -6.065  1.00 28.09           H  
ATOM   2444  HE2 TYR A 157      10.077  -7.241 -10.222  1.00 28.27           H  
ATOM   2445  HH  TYR A 157       9.322  -9.237  -7.341  1.00 40.45           H  
ATOM   2446  N   THR A 158       8.149  -0.094  -7.455  1.00 13.18           N  
ATOM   2447  CA  THR A 158       8.183   1.372  -7.530  1.00 14.36           C  
ATOM   2448  C   THR A 158       8.244   2.019  -6.132  1.00 14.29           C  
ATOM   2449  O   THR A 158       8.906   3.044  -5.985  1.00 15.66           O  
ATOM   2450  CB  THR A 158       6.967   1.955  -8.303  1.00 14.60           C  
ATOM   2451  OG1 THR A 158       7.012   1.498  -9.640  1.00 13.78           O  
ATOM   2452  CG2 THR A 158       6.883   3.490  -8.374  1.00 14.66           C  
ATOM   2453  H   THR A 158       7.267  -0.534  -7.683  1.00 13.18           H  
ATOM   2454  HA  THR A 158       9.092   1.658  -8.061  1.00 14.36           H  
ATOM   2455  HB  THR A 158       6.043   1.580  -7.860  1.00 14.60           H  
ATOM   2456  HG1 THR A 158       6.682   0.592  -9.664  1.00 13.78           H  
ATOM   2457 HG21 THR A 158       6.055   3.805  -9.010  1.00 14.66           H  
ATOM   2458 HG22 THR A 158       6.716   3.932  -7.394  1.00 14.66           H  
ATOM   2459 HG23 THR A 158       7.799   3.920  -8.781  1.00 14.66           H  
ATOM   2460  N   LEU A 159       7.618   1.381  -5.126  1.00 14.83           N  
ATOM   2461  CA  LEU A 159       7.709   1.779  -3.721  1.00 15.14           C  
ATOM   2462  C   LEU A 159       9.131   1.610  -3.151  1.00 14.84           C  
ATOM   2463  O   LEU A 159       9.576   2.483  -2.411  1.00 13.93           O  
ATOM   2464  CB  LEU A 159       6.648   1.006  -2.907  1.00 15.49           C  
ATOM   2465  CG  LEU A 159       6.484   1.449  -1.435  1.00 15.18           C  
ATOM   2466  CD1 LEU A 159       5.998   2.910  -1.323  1.00 15.44           C  
ATOM   2467  CD2 LEU A 159       5.593   0.463  -0.652  1.00 16.48           C  
ATOM   2468  H   LEU A 159       7.084   0.546  -5.319  1.00 14.83           H  
ATOM   2469  HA  LEU A 159       7.473   2.843  -3.685  1.00 15.14           H  
ATOM   2470  HB3 LEU A 159       6.896  -0.055  -2.932  1.00 15.49           H  
ATOM   2471  HB2 LEU A 159       5.682   1.096  -3.405  1.00 15.49           H  
ATOM   2472  HG  LEU A 159       7.465   1.397  -0.965  1.00 15.18           H  
ATOM   2473 HD11 LEU A 159       6.750   3.535  -0.841  1.00 15.44           H  
ATOM   2474 HD12 LEU A 159       5.790   3.352  -2.294  1.00 15.44           H  
ATOM   2475 HD13 LEU A 159       5.078   3.007  -0.754  1.00 15.44           H  
ATOM   2476 HD21 LEU A 159       6.093   0.120   0.252  1.00 16.48           H  
ATOM   2477 HD22 LEU A 159       4.650   0.905  -0.339  1.00 16.48           H  
ATOM   2478 HD23 LEU A 159       5.351  -0.425  -1.237  1.00 16.48           H  
ATOM   2479  N   VAL A 160       9.831   0.530  -3.546  1.00 15.76           N  
ATOM   2480  CA  VAL A 160      11.240   0.285  -3.223  1.00 16.63           C  
ATOM   2481  C   VAL A 160      12.189   1.323  -3.861  1.00 16.48           C  
ATOM   2482  O   VAL A 160      13.110   1.770  -3.179  1.00 17.38           O  
ATOM   2483  CB  VAL A 160      11.664  -1.164  -3.611  1.00 17.61           C  
ATOM   2484  CG1 VAL A 160      13.182  -1.423  -3.733  1.00 19.19           C  
ATOM   2485  CG2 VAL A 160      11.053  -2.181  -2.634  1.00 19.40           C  
ATOM   2486  H   VAL A 160       9.390  -0.151  -4.148  1.00 15.76           H  
ATOM   2487  HA  VAL A 160      11.343   0.386  -2.140  1.00 16.63           H  
ATOM   2488  HB  VAL A 160      11.238  -1.387  -4.588  1.00 17.61           H  
ATOM   2489 HG11 VAL A 160      13.395  -2.482  -3.877  1.00 19.19           H  
ATOM   2490 HG12 VAL A 160      13.615  -0.899  -4.585  1.00 19.19           H  
ATOM   2491 HG13 VAL A 160      13.709  -1.104  -2.835  1.00 19.19           H  
ATOM   2492 HG21 VAL A 160      11.238  -3.197  -2.976  1.00 19.40           H  
ATOM   2493 HG22 VAL A 160      11.480  -2.078  -1.638  1.00 19.40           H  
ATOM   2494 HG23 VAL A 160       9.974  -2.060  -2.541  1.00 19.40           H  
ATOM   2495  N   ARG A 161      11.923   1.728  -5.117  1.00 18.62           N  
ATOM   2496  CA  ARG A 161      12.650   2.794  -5.820  1.00 19.40           C  
ATOM   2497  C   ARG A 161      12.460   4.180  -5.171  1.00 18.32           C  
ATOM   2498  O   ARG A 161      13.414   4.958  -5.158  1.00 20.33           O  
ATOM   2499  CB  ARG A 161      12.230   2.837  -7.304  1.00 20.15           C  
ATOM   2500  CG  ARG A 161      12.573   1.567  -8.102  1.00 20.79           C  
ATOM   2501  CD  ARG A 161      11.931   1.567  -9.501  1.00 22.95           C  
ATOM   2502  NE  ARG A 161      12.037   0.255 -10.167  1.00 22.47           N  
ATOM   2503  CZ  ARG A 161      11.050  -0.500 -10.688  1.00 21.83           C  
ATOM   2504  NH1 ARG A 161       9.761  -0.130 -10.667  1.00 24.70           N  
ATOM   2505  NH2 ARG A 161      11.364  -1.667 -11.260  1.00 25.02           N1+
ATOM   2506  H   ARG A 161      11.151   1.309  -5.617  1.00 18.62           H  
ATOM   2507  HA  ARG A 161      13.715   2.557  -5.775  1.00 19.40           H  
ATOM   2508  HB3 ARG A 161      12.708   3.686  -7.796  1.00 20.15           H  
ATOM   2509  HB2 ARG A 161      11.158   3.027  -7.365  1.00 20.15           H  
ATOM   2510  HG3 ARG A 161      12.386   0.642  -7.561  1.00 20.79           H  
ATOM   2511  HG2 ARG A 161      13.655   1.599  -8.235  1.00 20.79           H  
ATOM   2512  HD3 ARG A 161      12.540   2.210 -10.137  1.00 22.95           H  
ATOM   2513  HD2 ARG A 161      10.935   2.008  -9.509  1.00 22.95           H  
ATOM   2514  HE  ARG A 161      12.986  -0.094 -10.259  1.00 22.47           H  
ATOM   2515 HH12 ARG A 161       9.058  -0.715 -11.100  1.00 24.70           H  
ATOM   2516 HH11 ARG A 161       9.484   0.747 -10.250  1.00 24.70           H  
ATOM   2517 HH22 ARG A 161      10.642  -2.242 -11.673  1.00 25.02           H  
ATOM   2518 HH21 ARG A 161      12.334  -1.958 -11.327  1.00 25.02           H  
ATOM   2519  N   GLU A 162      11.266   4.449  -4.611  1.00 17.41           N  
ATOM   2520  CA  GLU A 162      10.969   5.654  -3.830  1.00 17.08           C  
ATOM   2521  C   GLU A 162      11.675   5.686  -2.460  1.00 18.27           C  
ATOM   2522  O   GLU A 162      12.007   6.777  -1.997  1.00 17.07           O  
ATOM   2523  CB  GLU A 162       9.439   5.845  -3.696  1.00 16.62           C  
ATOM   2524  CG  GLU A 162       8.742   6.299  -5.002  1.00 17.28           C  
ATOM   2525  CD  GLU A 162       9.056   7.737  -5.454  1.00 18.38           C  
ATOM   2526  OE1 GLU A 162       9.298   8.602  -4.582  1.00 16.33           O  
ATOM   2527  OE2 GLU A 162       9.044   7.966  -6.683  1.00 19.34           O1-
ATOM   2528  H   GLU A 162      10.517   3.774  -4.688  1.00 17.41           H  
ATOM   2529  HA  GLU A 162      11.359   6.504  -4.390  1.00 17.08           H  
ATOM   2530  HB3 GLU A 162       9.206   6.538  -2.885  1.00 16.62           H  
ATOM   2531  HB2 GLU A 162       8.990   4.901  -3.389  1.00 16.62           H  
ATOM   2532  HG3 GLU A 162       7.661   6.228  -4.869  1.00 17.28           H  
ATOM   2533  HG2 GLU A 162       8.989   5.610  -5.810  1.00 17.28           H  
ATOM   2534  N   ILE A 163      11.923   4.510  -1.852  1.00 18.14           N  
ATOM   2535  CA  ILE A 163      12.677   4.376  -0.600  1.00 18.70           C  
ATOM   2536  C   ILE A 163      14.186   4.607  -0.807  1.00 20.01           C  
ATOM   2537  O   ILE A 163      14.789   5.291   0.019  1.00 20.00           O  
ATOM   2538  CB  ILE A 163      12.435   3.010   0.107  1.00 18.71           C  
ATOM   2539  CG1 ILE A 163      10.965   2.868   0.559  1.00 18.14           C  
ATOM   2540  CG2 ILE A 163      13.360   2.734   1.316  1.00 19.16           C  
ATOM   2541  CD1 ILE A 163      10.507   1.409   0.708  1.00 19.43           C  
ATOM   2542  H   ILE A 163      11.606   3.650  -2.279  1.00 18.14           H  
ATOM   2543  HA  ILE A 163      12.332   5.157   0.077  1.00 18.70           H  
ATOM   2544  HB  ILE A 163      12.627   2.230  -0.630  1.00 18.71           H  
ATOM   2545 HG13 ILE A 163      10.297   3.359  -0.145  1.00 18.14           H  
ATOM   2546 HG12 ILE A 163      10.817   3.402   1.497  1.00 18.14           H  
ATOM   2547 HG21 ILE A 163      13.043   1.852   1.872  1.00 19.16           H  
ATOM   2548 HG22 ILE A 163      14.390   2.555   1.011  1.00 19.16           H  
ATOM   2549 HG23 ILE A 163      13.356   3.570   2.015  1.00 19.16           H  
ATOM   2550 HD11 ILE A 163       9.570   1.250   0.177  1.00 19.43           H  
ATOM   2551 HD12 ILE A 163      11.225   0.698   0.302  1.00 19.43           H  
ATOM   2552 HD13 ILE A 163      10.346   1.148   1.752  1.00 19.43           H  
ATOM   2553  N   ARG A 164      14.753   4.104  -1.922  1.00 21.31           N  
ATOM   2554  CA  ARG A 164      16.118   4.416  -2.368  1.00 23.49           C  
ATOM   2555  C   ARG A 164      16.313   5.920  -2.604  1.00 23.25           C  
ATOM   2556  O   ARG A 164      17.276   6.484  -2.098  1.00 21.75           O  
ATOM   2557  CB  ARG A 164      16.444   3.693  -3.683  1.00 24.00           C  
ATOM   2558  CG  ARG A 164      16.469   2.166  -3.631  1.00 27.71           C  
ATOM   2559  CD  ARG A 164      16.747   1.621  -5.037  1.00 31.23           C  
ATOM   2560  NE  ARG A 164      16.483   0.181  -5.154  1.00 35.61           N  
ATOM   2561  CZ  ARG A 164      16.243  -0.491  -6.295  1.00 38.51           C  
ATOM   2562  NH1 ARG A 164      16.225   0.112  -7.492  1.00 42.66           N  
ATOM   2563  NH2 ARG A 164      16.017  -1.804  -6.234  1.00 39.43           N1+
ATOM   2564  H   ARG A 164      14.195   3.540  -2.549  1.00 21.31           H  
ATOM   2565  HA  ARG A 164      16.820   4.091  -1.598  1.00 23.49           H  
ATOM   2566  HB3 ARG A 164      17.415   4.029  -4.049  1.00 24.00           H  
ATOM   2567  HB2 ARG A 164      15.723   3.998  -4.440  1.00 24.00           H  
ATOM   2568  HG3 ARG A 164      15.585   1.724  -3.176  1.00 27.71           H  
ATOM   2569  HG2 ARG A 164      17.305   1.904  -2.983  1.00 27.71           H  
ATOM   2570  HD3 ARG A 164      17.820   1.698  -5.216  1.00 31.23           H  
ATOM   2571  HD2 ARG A 164      16.264   2.221  -5.809  1.00 31.23           H  
ATOM   2572  HE  ARG A 164      16.543  -0.348  -4.294  1.00 35.61           H  
ATOM   2573 HH12 ARG A 164      16.013  -0.400  -8.340  1.00 42.66           H  
ATOM   2574 HH11 ARG A 164      16.420   1.101  -7.557  1.00 42.66           H  
ATOM   2575 HH22 ARG A 164      15.893  -2.346  -7.079  1.00 39.43           H  
ATOM   2576 HH21 ARG A 164      16.060  -2.293  -5.351  1.00 39.43           H  
ATOM   2577  N   LYS A 165      15.374   6.533  -3.342  1.00 23.52           N  
ATOM   2578  CA  LYS A 165      15.322   7.957  -3.675  1.00 27.96           C  
ATOM   2579  C   LYS A 165      15.257   8.885  -2.444  1.00 26.36           C  
ATOM   2580  O   LYS A 165      15.756  10.006  -2.522  1.00 25.20           O  
ATOM   2581  CB  LYS A 165      14.136   8.137  -4.644  1.00 30.39           C  
ATOM   2582  CG  LYS A 165      13.787   9.565  -5.094  1.00 36.00           C  
ATOM   2583  CD  LYS A 165      12.617   9.535  -6.089  1.00 40.73           C  
ATOM   2584  CE  LYS A 165      12.061  10.923  -6.433  1.00 44.12           C  
ATOM   2585  NZ  LYS A 165      10.869  10.823  -7.294  1.00 47.45           N1+
ATOM   2586  H   LYS A 165      14.616   5.977  -3.715  1.00 23.52           H  
ATOM   2587  HA  LYS A 165      16.240   8.197  -4.213  1.00 27.96           H  
ATOM   2588  HB3 LYS A 165      13.248   7.716  -4.177  1.00 30.39           H  
ATOM   2589  HB2 LYS A 165      14.323   7.532  -5.533  1.00 30.39           H  
ATOM   2590  HG3 LYS A 165      14.657  10.039  -5.549  1.00 36.00           H  
ATOM   2591  HG2 LYS A 165      13.509  10.172  -4.233  1.00 36.00           H  
ATOM   2592  HD3 LYS A 165      11.823   8.911  -5.677  1.00 40.73           H  
ATOM   2593  HD2 LYS A 165      12.943   9.036  -7.003  1.00 40.73           H  
ATOM   2594  HE3 LYS A 165      12.820  11.525  -6.935  1.00 44.12           H  
ATOM   2595  HE2 LYS A 165      11.781  11.451  -5.521  1.00 44.12           H  
ATOM   2596  HZ1 LYS A 165      10.166  10.264  -6.825  1.00 47.45           H  
ATOM   2597  HZ2 LYS A 165      10.497  11.745  -7.472  1.00 47.45           H  
ATOM   2598  HZ3 LYS A 165      11.113  10.378  -8.167  1.00 47.45           H  
ATOM   2599  N   HIS A 166      14.684   8.393  -1.331  1.00 24.52           N  
ATOM   2600  CA  HIS A 166      14.664   9.057  -0.029  1.00 25.63           C  
ATOM   2601  C   HIS A 166      15.995   8.902   0.732  1.00 23.73           C  
ATOM   2602  O   HIS A 166      16.478   9.892   1.281  1.00 22.56           O  
ATOM   2603  CB  HIS A 166      13.449   8.543   0.768  1.00 26.60           C  
ATOM   2604  CG  HIS A 166      13.298   9.091   2.165  1.00 28.87           C  
ATOM   2605  ND1 HIS A 166      13.779   8.424   3.297  1.00 30.18           N  
ATOM   2606  CD2 HIS A 166      12.700  10.267   2.563  1.00 30.37           C  
ATOM   2607  CE1 HIS A 166      13.480   9.223   4.314  1.00 33.52           C  
ATOM   2608  NE2 HIS A 166      12.839  10.329   3.937  1.00 32.68           N  
ATOM   2609  H   HIS A 166      14.282   7.466  -1.359  1.00 24.52           H  
ATOM   2610  HA  HIS A 166      14.514  10.125  -0.187  1.00 25.63           H  
ATOM   2611  HB3 HIS A 166      13.463   7.455   0.827  1.00 26.60           H  
ATOM   2612  HB2 HIS A 166      12.545   8.806   0.219  1.00 26.60           H  
ATOM   2613  HD2 HIS A 166      12.209  11.043   1.997  1.00 30.37           H  
ATOM   2614  HE1 HIS A 166      13.725   8.997   5.341  1.00 33.52           H  
ATOM   2615  HE2 HIS A 166      12.524  11.080   4.538  1.00 32.68           H  
ATOM   2616  N   LYS A 167      16.575   7.687   0.726  1.00 24.06           N  
ATOM   2617  CA  LYS A 167      17.873   7.358   1.332  1.00 26.36           C  
ATOM   2618  C   LYS A 167      19.060   8.101   0.687  1.00 26.78           C  
ATOM   2619  O   LYS A 167      19.987   8.486   1.398  1.00 27.61           O  
ATOM   2620  CB  LYS A 167      18.100   5.833   1.259  1.00 29.61           C  
ATOM   2621  CG  LYS A 167      17.200   5.002   2.192  1.00 32.35           C  
ATOM   2622  CD  LYS A 167      17.097   3.521   1.781  1.00 37.69           C  
ATOM   2623  CE  LYS A 167      18.441   2.771   1.759  1.00 38.78           C  
ATOM   2624  NZ  LYS A 167      18.278   1.379   1.301  1.00 37.22           N1+
ATOM   2625  H   LYS A 167      16.105   6.923   0.258  1.00 24.06           H  
ATOM   2626  HA  LYS A 167      17.830   7.650   2.383  1.00 26.36           H  
ATOM   2627  HB3 LYS A 167      19.136   5.607   1.519  1.00 29.61           H  
ATOM   2628  HB2 LYS A 167      17.973   5.500   0.229  1.00 29.61           H  
ATOM   2629  HG3 LYS A 167      16.197   5.427   2.227  1.00 32.35           H  
ATOM   2630  HG2 LYS A 167      17.580   5.070   3.212  1.00 32.35           H  
ATOM   2631  HD3 LYS A 167      16.633   3.461   0.796  1.00 37.69           H  
ATOM   2632  HD2 LYS A 167      16.410   3.022   2.465  1.00 37.69           H  
ATOM   2633  HE3 LYS A 167      18.886   2.767   2.754  1.00 38.78           H  
ATOM   2634  HE2 LYS A 167      19.148   3.261   1.089  1.00 38.78           H  
ATOM   2635  HZ1 LYS A 167      17.625   0.899   1.909  1.00 37.22           H  
ATOM   2636  HZ2 LYS A 167      17.918   1.373   0.357  1.00 37.22           H  
ATOM   2637  HZ3 LYS A 167      19.170   0.907   1.322  1.00 37.22           H  
ATOM   2638  N   GLU A 168      18.990   8.305  -0.640  1.00 27.86           N  
ATOM   2639  CA  GLU A 168      19.972   9.008  -1.470  1.00 30.32           C  
ATOM   2640  C   GLU A 168      20.071  10.523  -1.208  1.00 31.37           C  
ATOM   2641  O   GLU A 168      21.070  11.118  -1.614  1.00 30.21           O  
ATOM   2642  CB  GLU A 168      19.669   8.707  -2.954  1.00 29.21           C  
ATOM   2643  CG  GLU A 168      20.048   7.261  -3.362  1.00 29.39           C  
ATOM   2644  CD  GLU A 168      19.431   6.743  -4.675  1.00 31.11           C  
ATOM   2645  OE1 GLU A 168      18.781   7.525  -5.404  1.00 31.75           O  
ATOM   2646  OE2 GLU A 168      19.610   5.530  -4.926  1.00 29.67           O1-
ATOM   2647  H   GLU A 168      18.202   7.916  -1.143  1.00 27.86           H  
ATOM   2648  HA  GLU A 168      20.955   8.597  -1.235  1.00 30.32           H  
ATOM   2649  HB3 GLU A 168      20.190   9.410  -3.605  1.00 29.21           H  
ATOM   2650  HB2 GLU A 168      18.604   8.877  -3.125  1.00 29.21           H  
ATOM   2651  HG3 GLU A 168      19.779   6.566  -2.567  1.00 29.39           H  
ATOM   2652  HG2 GLU A 168      21.133   7.195  -3.449  1.00 29.39           H  
ATOM   2653  N   LYS A 169      19.083  11.118  -0.513  1.00 36.33           N  
ATOM   2654  CA  LYS A 169      19.134  12.510  -0.051  1.00 39.61           C  
ATOM   2655  C   LYS A 169      20.085  12.706   1.148  1.00 40.31           C  
ATOM   2656  O   LYS A 169      20.638  13.796   1.292  1.00 40.92           O  
ATOM   2657  CB  LYS A 169      17.721  13.016   0.305  1.00 39.64           C  
ATOM   2658  CG  LYS A 169      16.733  12.981  -0.871  1.00 43.47           C  
ATOM   2659  CD  LYS A 169      15.435  13.747  -0.567  1.00 47.16           C  
ATOM   2660  CE  LYS A 169      14.389  13.698  -1.698  1.00 48.89           C  
ATOM   2661  NZ  LYS A 169      13.672  12.411  -1.752  1.00 50.96           N1+
ATOM   2662  H   LYS A 169      18.287  10.574  -0.210  1.00 36.33           H  
ATOM   2663  HA  LYS A 169      19.513  13.127  -0.869  1.00 39.61           H  
ATOM   2664  HB3 LYS A 169      17.802  14.046   0.656  1.00 39.64           H  
ATOM   2665  HB2 LYS A 169      17.313  12.446   1.141  1.00 39.64           H  
ATOM   2666  HG3 LYS A 169      16.502  11.944  -1.102  1.00 43.47           H  
ATOM   2667  HG2 LYS A 169      17.203  13.401  -1.761  1.00 43.47           H  
ATOM   2668  HD3 LYS A 169      15.682  14.791  -0.375  1.00 47.16           H  
ATOM   2669  HD2 LYS A 169      15.007  13.374   0.364  1.00 47.16           H  
ATOM   2670  HE3 LYS A 169      14.855  13.901  -2.663  1.00 48.89           H  
ATOM   2671  HE2 LYS A 169      13.644  14.477  -1.536  1.00 48.89           H  
ATOM   2672  HZ1 LYS A 169      13.186  12.275  -0.874  1.00 50.96           H  
ATOM   2673  HZ2 LYS A 169      12.995  12.430  -2.500  1.00 50.96           H  
ATOM   2674  HZ3 LYS A 169      14.329  11.658  -1.903  1.00 50.96           H  
ATOM   2675  N   NMA A 169A     20.273  11.656   1.963  1.00  0.00           N  
ATOM   2676  CA  NMA A 169A     21.146  11.687   3.126  1.00  0.00           C  
ATOM   2677  H   NMA A 169A     19.785  10.789   1.781  1.00  0.00           H  
ATOM   2678  HA1 NMA A 169A     21.220  10.688   3.556  1.00  0.00           H  
ATOM   2679  HA2 NMA A 169A     22.150  12.016   2.857  1.00  0.00           H  
ATOM   2680  HA3 NMA A 169A     20.749  12.359   3.888  1.00  0.00           H  
TER    2681      NMA A 169A
HETATM 2682  PB  GDP A 201      -8.540  -6.109   2.620  1.00 15.19           P  
HETATM 2683  O1B GDP A 201      -7.256  -6.831   3.062  1.00 15.01           O  
HETATM 2684  O2B GDP A 201      -8.262  -4.722   2.024  1.00 16.54           O1-
HETATM 2685  O3B GDP A 201      -9.603  -6.069   3.731  1.00 17.14           O1-
HETATM 2686  O3A GDP A 201      -9.208  -7.059   1.328  1.00 15.57           O  
HETATM 2687  PA  GDP A 201      -9.164  -8.707   0.892  1.00 16.79           P  
HETATM 2688  O1A GDP A 201      -7.801  -9.013   0.316  1.00 15.76           O  
HETATM 2689  O2A GDP A 201      -9.789  -9.511   2.010  1.00 17.44           O1-
HETATM 2690  O5' GDP A 201     -10.271  -8.626  -0.428  1.00 17.10           O  
HETATM 2691  C5' GDP A 201     -11.613  -8.271  -0.150  1.00 18.09           C  
HETATM 2692  C4' GDP A 201     -12.573  -8.918  -1.163  1.00 19.47           C  
HETATM 2693  O4' GDP A 201     -12.285  -8.395  -2.452  1.00 19.52           O  
HETATM 2694  C3' GDP A 201     -12.447 -10.437  -1.332  1.00 21.96           C  
HETATM 2695  O3' GDP A 201     -13.706 -11.044  -1.585  1.00 26.15           O  
HETATM 2696  C2' GDP A 201     -11.437 -10.606  -2.473  1.00 22.05           C  
HETATM 2697  O2' GDP A 201     -11.594 -11.749  -3.296  1.00 26.05           O  
HETATM 2698  C1' GDP A 201     -11.727  -9.354  -3.296  1.00 20.75           C  
HETATM 2699  N9  GDP A 201     -10.573  -8.775  -4.090  1.00 18.52           N  
HETATM 2700  C8  GDP A 201      -9.349  -8.411  -3.654  1.00 16.76           C  
HETATM 2701  N7  GDP A 201      -8.561  -7.964  -4.604  1.00 17.16           N  
HETATM 2702  C5  GDP A 201      -9.290  -8.103  -5.720  1.00 17.25           C  
HETATM 2703  C6  GDP A 201      -8.937  -7.777  -7.088  1.00 16.36           C  
HETATM 2704  O6  GDP A 201      -7.911  -7.254  -7.514  1.00 16.32           O  
HETATM 2705  N1  GDP A 201      -9.981  -8.109  -7.912  1.00 17.40           N  
HETATM 2706  C2  GDP A 201     -11.196  -8.662  -7.557  1.00 17.44           C  
HETATM 2707  N2  GDP A 201     -12.038  -8.922  -8.558  1.00 17.67           N  
HETATM 2708  N3  GDP A 201     -11.517  -8.920  -6.334  1.00 19.40           N  
HETATM 2709  C4  GDP A 201     -10.526  -8.620  -5.446  1.00 18.01           C  
HETATM 2710 H5'1 GDP A 201     -11.699  -7.187  -0.193  1.00 18.09           H  
HETATM 2711 H5'2 GDP A 201     -11.914  -8.574   0.853  1.00 18.09           H  
HETATM 2712 HC4' GDP A 201     -13.589  -8.631  -0.889  1.00 19.47           H  
HETATM 2713 HC3' GDP A 201     -12.050 -10.890  -0.423  1.00 21.96           H  
HETATM 2714 HO3' GDP A 201     -13.586 -11.999  -1.568  1.00 26.15           H  
HETATM 2715 HC2' GDP A 201     -10.418 -10.553  -2.086  1.00 22.05           H  
HETATM 2716 HO2' GDP A 201     -11.440 -12.529  -2.752  1.00 26.05           H  
HETATM 2717 HC1' GDP A 201     -12.527  -9.562  -4.010  1.00 20.75           H  
HETATM 2718  HC8 GDP A 201      -9.093  -8.479  -2.607  1.00 16.76           H  
HETATM 2719  HN1 GDP A 201      -9.838  -7.898  -8.893  1.00 17.40           H  
HETATM 2720 H2_1 GDP A 201     -12.928  -9.364  -8.372  1.00 17.67           H  
HETATM 2721 H2_2 GDP A 201     -11.782  -8.720  -9.518  1.00 17.67           H  
HETATM 2722 MG    MG A 202      -6.688  -7.891   4.898  1.00 15.41          Mg2+
HETATM 2723  N5  GDC A 203      -8.695   2.687   9.666  1.00 17.55           N  
HETATM 2724  C13 GDC A 203      -9.562  -1.540   9.926  1.00 19.16           C  
HETATM 2725  C12 GDC A 203      -9.449  -0.028   9.591  1.00 19.17           C  
HETATM 2726  C17 GDC A 203      -9.189  -3.459   8.376  1.00 19.82           C  
HETATM 2727  C16 GDC A 203      -7.058  -0.579   9.383  1.00 17.50           C  
HETATM 2728  C15 GDC A 203      -7.529  -1.679   8.407  1.00 18.81           C  
HETATM 2729  N3  GDC A 203      -7.223   4.542  10.090  1.00 19.16           N  
HETATM 2730  C10 GDC A 203      -4.980   4.215  10.818  1.00 19.06           C  
HETATM 2731  C8  GDC A 203      -4.154   1.998  11.302  1.00 21.36           C  
HETATM 2732  C22 GDC A 203      -1.351   4.421  13.550  1.00 25.95           C  
HETATM 2733  C7  GDC A 203      -5.371   1.443  10.930  1.00 19.16           C  
HETATM 2734  C6  GDC A 203      -7.715   1.799   9.971  1.00 19.74           C  
HETATM 2735  C1  GDC A 203      -6.435   2.256  10.454  1.00 18.69           C  
HETATM 2736  C4  GDC A 203      -8.410   4.009   9.738  1.00 19.16           C  
HETATM 2737  C19 GDC A 203     -10.417  -4.207   8.938  1.00 21.34           C  
HETATM 2738  C20 GDC A 203      -2.654   3.967  11.674  1.00 23.59           C  
HETATM 2739  N1  GDC A 203      -2.473   3.899  13.018  1.00 24.49           N  
HETATM 2740  C2  GDC A 203      -6.237   3.675  10.450  1.00 20.12           C  
HETATM 2741  C1  GDC A 203      -3.950   3.380  11.255  1.00 21.89           C  
HETATM 2742  N11 GDC A 203      -8.053   0.462   9.707  1.00 19.37           N  
HETATM 2743  N14 GDC A 203      -8.759  -2.300   8.942  1.00 18.53           N  
HETATM 2744  O18 GDC A 203      -8.579  -4.004   7.452  1.00 18.79           O  
HETATM 2745  C23 GDC A 203      -0.383   5.047  12.774  1.00 26.86           C  
HETATM 2746  C24 GDC A 203      -0.561   5.117  11.387  1.00 26.88           C  
HETATM 2747  C25 GDC A 203      -1.716   4.553  10.795  1.00 24.94           C  
HETATM 2748  O30 GDC A 203      -9.376   4.938   9.406  1.00 19.72           O  
HETATM 2749  C31 GDC A 203     -10.638   4.483   8.914  1.00 21.61           C  
HETATM 2750  C32 GDC A 203     -11.486   5.668   8.429  1.00 20.83           C  
HETATM 2751  N33 GDC A 203     -11.821   6.766   9.468  1.00 24.07           N1+
HETATM 2752  C34 GDC A 203     -11.555   8.122   8.783  1.00 22.81           C  
HETATM 2753  C35 GDC A 203     -11.518   7.807   7.292  1.00 20.94           C  
HETATM 2754  C36 GDC A 203     -10.885   6.428   7.238  1.00 21.38           C  
HETATM 2755  C37 GDC A 203     -13.245   6.655  10.043  1.00 27.47           C  
HETATM 2756  C39 GDC A 203     -11.633  -4.177   7.988  1.00 20.12           C  
HETATM 2757  C2  GDC A 203     -10.157   0.303   8.251  1.00 19.17           C  
HETATM 2758  N2  GDC A 203      -1.205   4.308  14.928  1.00 25.95           N  
HETATM 2759  F1  GDC A 203      -4.773   5.552  10.738  1.00  0.00           F  
HETATM 2760 CL1  GDC A 203      -2.883   0.928  11.784  1.00  0.00          Cl  
HETATM 2761  C3  GDC A 203      -1.918   4.525   9.261  1.00  0.00           C  
HETATM 2762  C4  GDC A 203       0.498   5.845  10.577  1.00  0.00           C  
HETATM 2763  F2  GDC A 203      -0.768   4.417   8.597  1.00  0.00           F  
HETATM 2764  F3  GDC A 203      -2.663   3.497   8.852  1.00  0.00           F  
HETATM 2765  F4  GDC A 203      -2.518   5.647   8.872  1.00  0.00           F  
HETATM 2766 H131 GDC A 203     -10.622  -1.792   9.900  1.00 19.16           H  
HETATM 2767 H132 GDC A 203      -9.156  -1.736  10.919  1.00 19.16           H  
HETATM 2768 HC12 GDC A 203     -10.009   0.483  10.376  1.00 19.17           H  
HETATM 2769 H161 GDC A 203      -6.137  -0.142   9.003  1.00 17.50           H  
HETATM 2770 H162 GDC A 203      -6.832  -1.071  10.329  1.00 17.50           H  
HETATM 2771 H151 GDC A 203      -6.716  -2.402   8.349  1.00 18.81           H  
HETATM 2772 H152 GDC A 203      -7.702  -1.223   7.432  1.00 18.81           H  
HETATM 2773  HC7 GDC A 203      -5.480   0.377  11.025  1.00 19.16           H  
HETATM 2774 H191 GDC A 203     -10.702  -3.858   9.929  1.00 21.34           H  
HETATM 2775 H192 GDC A 203     -10.132  -5.242   9.105  1.00 21.34           H  
HETATM 2776 HC23 GDC A 203       0.497   5.461  13.240  1.00 26.86           H  
HETATM 2777 H311 GDC A 203     -11.169   3.943   9.699  1.00 21.61           H  
HETATM 2778 H312 GDC A 203     -10.487   3.787   8.092  1.00 21.61           H  
HETATM 2779 HC32 GDC A 203     -12.454   5.280   8.109  1.00 20.83           H  
HETATM 2780 HN33 GDC A 203     -11.147   6.686  10.220  1.00 24.07           H  
HETATM 2781 H341 GDC A 203     -10.571   8.407   9.150  1.00 22.81           H  
HETATM 2782 H342 GDC A 203     -12.290   8.867   9.092  1.00 22.81           H  
HETATM 2783 H351 GDC A 203     -10.941   8.543   6.730  1.00 20.94           H  
HETATM 2784 H352 GDC A 203     -12.525   7.789   6.879  1.00 20.94           H  
HETATM 2785 H361 GDC A 203     -11.035   5.906   6.295  1.00 21.38           H  
HETATM 2786 H362 GDC A 203      -9.806   6.528   7.356  1.00 21.38           H  
HETATM 2787 H371 GDC A 203     -13.333   7.416  10.819  1.00 27.47           H  
HETATM 2788 H372 GDC A 203     -13.949   6.825   9.226  1.00 27.47           H  
HETATM 2789 H373 GDC A 203     -13.346   5.653  10.460  1.00 27.47           H  
HETATM 2790 H391 GDC A 203     -11.406  -4.761   7.095  1.00 20.12           H  
HETATM 2791 H392 GDC A 203     -12.470  -4.686   8.469  1.00 20.12           H  
HETATM 2792  H1  GDC A 203     -10.085   1.354   7.982  1.00 19.17           H  
HETATM 2793  H2  GDC A 203      -9.758  -0.265   7.412  1.00 19.17           H  
HETATM 2794  H3  GDC A 203     -11.221   0.079   8.319  1.00 19.17           H  
HETATM 2795  H4  GDC A 203      -0.445   4.783  15.400  1.00 25.95           H  
HETATM 2796  H5  GDC A 203      -1.957   3.891  15.459  1.00 25.95           H  
HETATM 2797  H6  GDC A 203       0.042   6.404   9.763  1.00  0.00           H  
HETATM 2798  H7  GDC A 203       1.016   6.580  11.190  1.00  0.00           H  
HETATM 2799  H8  GDC A 203       1.227   5.153  10.156  1.00  0.00           H  
HETATM 2800 K    K       1      17.239  34.367  20.167  1.00  0.00           K1+
HETATM 2801 K    K       1     -33.058  14.547  23.784  1.00  0.00           K1+
HETATM 2802 CL   CL      1      33.375  14.245 -20.668  1.00  0.00          Cl1-
HETATM 2803  O   T3P     1       7.237   6.528 -11.326  1.00  0.00           O  
HETATM 2804  H1  T3P     1       6.388   6.091 -11.385  1.00  0.00           H  
HETATM 2805  H2  T3P     1       7.660   6.129 -10.566  1.00  0.00           H  
HETATM 2806 K    K       2     -16.695  22.553  24.968  1.00  0.00           K1+
HETATM 2807 K    K       2      13.071 -33.572   0.091  1.00  0.00           K1+
HETATM 2808 CL   CL      2     -17.869 -21.475  -1.573  1.00  0.00          Cl1-
HETATM 2809  O   T3P     2       6.212  -6.583  16.760  1.00  0.00           O  
HETATM 2810  H1  T3P     2       6.952  -6.197  16.291  1.00  0.00           H  
HETATM 2811  H2  T3P     2       5.622  -6.886  16.069  1.00  0.00           H  
HETATM 2812 K    K       3       6.487  26.522  32.581  1.00  0.00           K1+
HETATM 2813 K    K       3     -31.191 -25.241  -4.773  1.00  0.00           K1+
HETATM 2814 CL   CL      3      26.991  -2.358   9.516  1.00  0.00          Cl1-
HETATM 2815  O   T3P     3       1.349  15.553   9.690  1.00  0.00           O  
HETATM 2816  H1  T3P     3       1.732  15.942  10.476  1.00  0.00           H  
HETATM 2817  H2  T3P     3       0.540  15.143   9.994  1.00  0.00           H  
HETATM 2818 K    K       4      31.225 -19.738  -0.669  1.00  0.00           K1+
HETATM 2819 K    K       4     -26.085 -29.428  18.918  1.00  0.00           K1+
HETATM 2820 CL   CL      4      20.756   3.305  18.129  1.00  0.00          Cl1-
HETATM 2821  O   T3P     4       4.313  -8.520  15.013  1.00  0.00           O  
HETATM 2822  H1  T3P     4       3.439  -8.855  14.814  1.00  0.00           H  
HETATM 2823  H2  T3P     4       4.480  -7.867  14.333  1.00  0.00           H  
HETATM 2824 K    K       5      12.694  19.699  -6.333  1.00  0.00           K1+
HETATM 2825 K    K       5      27.492   4.397  31.802  1.00  0.00           K1+
HETATM 2826 CL   CL      5      14.775  -4.355  16.532  1.00  0.00          Cl1-
HETATM 2827  O   T3P     5      -0.646 -10.023  17.263  1.00  0.00           O  
HETATM 2828  H1  T3P     5      -0.696 -10.231  18.196  1.00  0.00           H  
HETATM 2829  H2  T3P     5      -0.924  -9.109  17.206  1.00  0.00           H  
HETATM 2830 K    K       6     -22.441 -35.335   3.324  1.00  0.00           K1+
HETATM 2831 K    K       6     -30.293  25.787 -35.667  1.00  0.00           K1+
HETATM 2832 CL   CL      6     -30.341  11.055  24.520  1.00  0.00          Cl1-
HETATM 2833  O   T3P     6       5.908  -9.732  17.016  1.00  0.00           O  
HETATM 2834  H1  T3P     6       5.198  -9.545  16.401  1.00  0.00           H  
HETATM 2835  H2  T3P     6       6.137  -8.878  17.384  1.00  0.00           H  
HETATM 2836 K    K       7     -34.543  24.074  16.425  1.00  0.00           K1+
HETATM 2837 CL   CL      7      -0.545 -19.173   7.111  1.00  0.00          Cl1-
HETATM 2838  O   T3P     7       4.248 -11.725  18.531  1.00  0.00           O  
HETATM 2839  H1  T3P     7       4.890 -11.220  18.033  1.00  0.00           H  
HETATM 2840  H2  T3P     7       3.783 -12.240  17.871  1.00  0.00           H  
HETATM 2841 K    K       8      26.836  -0.148  16.758  1.00  0.00           K1+
HETATM 2842 CL   CL      8     -23.347  26.136  -6.452  1.00  0.00          Cl1-
HETATM 2843  O   T3P     8      10.154 -10.903  16.289  1.00  0.00           O  
HETATM 2844  H1  T3P     8       9.206 -10.986  16.398  1.00  0.00           H  
HETATM 2845  H2  T3P     8      10.262 -10.532  15.413  1.00  0.00           H  
HETATM 2846 K    K       9      19.891 -29.841   7.995  1.00  0.00           K1+
HETATM 2847 CL   CL      9       3.425   3.812 -14.751  1.00  0.00          Cl1-
HETATM 2848  O   T3P     9       6.299  -7.635  19.340  1.00  0.00           O  
HETATM 2849  H1  T3P     9       5.623  -7.295  19.925  1.00  0.00           H  
HETATM 2850  H2  T3P     9       6.111  -7.228  18.494  1.00  0.00           H  
HETATM 2851 K    K      10      33.458 -23.879 -16.633  1.00  0.00           K1+
HETATM 2852 CL   CL     10      33.476   0.010   1.388  1.00  0.00          Cl1-
HETATM 2853  O   T3P    10      11.165  -3.859  16.452  1.00  0.00           O  
HETATM 2854  H1  T3P    10      11.136  -3.269  17.205  1.00  0.00           H  
HETATM 2855  H2  T3P    10      12.098  -3.966  16.267  1.00  0.00           H  
HETATM 2856 K    K      11      27.931   2.520 -28.564  1.00  0.00           K1+
HETATM 2857 CL   CL     11      26.116  -2.511 -13.344  1.00  0.00          Cl1-
HETATM 2858  O   T3P    11      11.909  -1.130  15.073  1.00  0.00           O  
HETATM 2859  H1  T3P    11      12.070  -0.867  15.979  1.00  0.00           H  
HETATM 2860  H2  T3P    11      12.578  -1.790  14.892  1.00  0.00           H  
HETATM 2861 K    K      12      12.759 -29.186  24.826  1.00  0.00           K1+
HETATM 2862 CL   CL     12     -14.174  31.169  11.238  1.00  0.00          Cl1-
HETATM 2863  O   T3P    12      -1.715  -7.442  17.054  1.00  0.00           O  
HETATM 2864  H1  T3P    12      -1.516  -6.599  17.461  1.00  0.00           H  
HETATM 2865  H2  T3P    12      -2.313  -7.869  17.667  1.00  0.00           H  
HETATM 2866 K    K      13     -21.324  12.770 -24.015  1.00  0.00           K1+
HETATM 2867 CL   CL     13      25.459 -26.145 -12.680  1.00  0.00          Cl1-
HETATM 2868  O   T3P    13      -0.955  -5.053  18.437  1.00  0.00           O  
HETATM 2869  H1  T3P    13      -1.393  -4.477  19.063  1.00  0.00           H  
HETATM 2870  H2  T3P    13      -0.259  -4.513  18.062  1.00  0.00           H  
HETATM 2871 K    K      14     -25.464 -17.016  -9.312  1.00  0.00           K1+
HETATM 2872 CL   CL     14     -31.660 -23.000  19.985  1.00  0.00          Cl1-
HETATM 2873  O   T3P    14      -1.377  -2.862  20.110  1.00  0.00           O  
HETATM 2874  H1  T3P    14      -1.966  -2.525  20.785  1.00  0.00           H  
HETATM 2875  H2  T3P    14      -0.499  -2.674  20.442  1.00  0.00           H  
HETATM 2876 K    K      15     -23.347   7.536  30.748  1.00  0.00           K1+
HETATM 2877 CL   CL     15      29.721   9.772  32.642  1.00  0.00          Cl1-
HETATM 2878  O   T3P    15       7.538  -2.510  23.918  1.00  0.00           O  
HETATM 2879  H1  T3P    15       7.463  -3.270  23.342  1.00  0.00           H  
HETATM 2880  H2  T3P    15       7.228  -1.776  23.388  1.00  0.00           H  
HETATM 2881 K    K      16       7.830 -10.237  23.472  1.00  0.00           K1+
HETATM 2882 CL   CL     16     -17.750  13.878 -15.427  1.00  0.00          Cl1-
HETATM 2883  O   T3P    16       9.234  -6.063  21.460  1.00  0.00           O  
HETATM 2884  H1  T3P    16       9.617  -6.932  21.582  1.00  0.00           H  
HETATM 2885  H2  T3P    16       9.969  -5.460  21.569  1.00  0.00           H  
HETATM 2886 K    K      17      34.983  -1.211  27.768  1.00  0.00           K1+
HETATM 2887 CL   CL     17      30.071  33.784 -25.650  1.00  0.00          Cl1-
HETATM 2888  O   T3P    17      10.262  -2.456  19.120  1.00  0.00           O  
HETATM 2889  H1  T3P    17      10.040  -2.867  19.956  1.00  0.00           H  
HETATM 2890  H2  T3P    17       9.626  -1.746  19.026  1.00  0.00           H  
HETATM 2891 K    K      18      25.355   8.916   8.601  1.00  0.00           K1+
HETATM 2892 CL   CL     18      16.863 -26.019  17.111  1.00  0.00          Cl1-
HETATM 2893  O   T3P    18       5.603  -4.402  20.003  1.00  0.00           O  
HETATM 2894  H1  T3P    18       5.159  -3.739  19.475  1.00  0.00           H  
HETATM 2895  H2  T3P    18       4.920  -5.039  20.212  1.00  0.00           H  
HETATM 2896 K    K      19     -32.480 -13.574 -30.039  1.00  0.00           K1+
HETATM 2897 CL   CL     19      -8.386 -21.039  19.162  1.00  0.00          Cl1-
HETATM 2898  O   T3P    19      -7.599  10.773  19.055  1.00  0.00           O  
HETATM 2899  H1  T3P    19      -7.364   9.926  18.677  1.00  0.00           H  
HETATM 2900  H2  T3P    19      -7.147  11.415  18.506  1.00  0.00           H  
HETATM 2901 K    K      20      27.931   6.002 -16.796  1.00  0.00           K1+
HETATM 2902 CL   CL     20     -17.733  -0.405  20.747  1.00  0.00          Cl1-
HETATM 2903  O   T3P    20      -5.583  -7.334  21.217  1.00  0.00           O  
HETATM 2904  H1  T3P    20      -5.537  -8.244  21.510  1.00  0.00           H  
HETATM 2905  H2  T3P    20      -6.208  -7.347  20.492  1.00  0.00           H  
HETATM 2906 K    K      21     -35.522  18.334 -24.280  1.00  0.00           K1+
HETATM 2907 CL   CL     21      19.961 -35.988 -10.405  1.00  0.00          Cl1-
HETATM 2908  O   T3P    21      -3.728  -5.300  20.507  1.00  0.00           O  
HETATM 2909  H1  T3P    21      -3.126  -4.919  21.146  1.00  0.00           H  
HETATM 2910  H2  T3P    21      -4.575  -5.315  20.953  1.00  0.00           H  
HETATM 2911 K    K      22      -2.995 -17.951  11.696  1.00  0.00           K1+
HETATM 2912 CL   CL     22       9.331 -12.598 -35.396  1.00  0.00          Cl1-
HETATM 2913  O   T3P    22      -0.164 -11.238  19.943  1.00  0.00           O  
HETATM 2914  H1  T3P    22       0.301 -11.991  20.306  1.00  0.00           H  
HETATM 2915  H2  T3P    22      -1.089 -11.432  20.094  1.00  0.00           H  
HETATM 2916 K    K      23      22.961   4.951 -22.661  1.00  0.00           K1+
HETATM 2917 CL   CL     23      21.674  10.253 -26.600  1.00  0.00          Cl1-
HETATM 2918  O   T3P    23       1.321  -8.930  19.865  1.00  0.00           O  
HETATM 2919  H1  T3P    23       0.794  -9.716  19.721  1.00  0.00           H  
HETATM 2920  H2  T3P    23       0.958  -8.541  20.661  1.00  0.00           H  
HETATM 2921 K    K      24      26.229  21.054  18.074  1.00  0.00           K1+
HETATM 2922 CL   CL     24      24.609  -6.641 -23.373  1.00  0.00          Cl1-
HETATM 2923  O   T3P    24       7.121  -4.720  22.307  1.00  0.00           O  
HETATM 2924  H1  T3P    24       6.602  -4.565  21.518  1.00  0.00           H  
HETATM 2925  H2  T3P    24       7.795  -5.342  22.032  1.00  0.00           H  
HETATM 2926 K    K      25      22.025 -33.388   3.849  1.00  0.00           K1+
HETATM 2927 CL   CL     25      33.678 -29.383  28.332  1.00  0.00          Cl1-
HETATM 2928  O   T3P    25      -8.089  -8.434  22.470  1.00  0.00           O  
HETATM 2929  H1  T3P    25      -7.760  -9.306  22.252  1.00  0.00           H  
HETATM 2930  H2  T3P    25      -8.057  -8.397  23.426  1.00  0.00           H  
HETATM 2931 K    K      26     -27.093  26.313  16.246  1.00  0.00           K1+
HETATM 2932 CL   CL     26     -31.191  11.959  -4.773  1.00  0.00          Cl1-
HETATM 2933  O   T3P    26      -2.761  -7.707  21.130  1.00  0.00           O  
HETATM 2934  H1  T3P    26      -2.845  -8.363  20.437  1.00  0.00           H  
HETATM 2935  H2  T3P    26      -3.125  -6.908  20.748  1.00  0.00           H  
HETATM 2936 K    K      27     -23.262  -8.135  -4.055  1.00  0.00           K1+
HETATM 2937 CL   CL     27     -23.316  20.392   5.887  1.00  0.00          Cl1-
HETATM 2938  O   T3P    27      12.611  -1.098  17.881  1.00  0.00           O  
HETATM 2939  H1  T3P    27      12.006  -1.517  18.494  1.00  0.00           H  
HETATM 2940  H2  T3P    27      13.477  -1.400  18.155  1.00  0.00           H  
HETATM 2941 K    K      28     -34.784  -7.245  25.233  1.00  0.00           K1+
HETATM 2942 CL   CL     28      25.355 -28.284   8.601  1.00  0.00          Cl1-
HETATM 2943  O   T3P    28     -10.799   8.422  23.478  1.00  0.00           O  
HETATM 2944  H1  T3P    28      -9.973   8.216  23.040  1.00  0.00           H  
HETATM 2945  H2  T3P    28     -11.113   7.579  23.805  1.00  0.00           H  
HETATM 2946 K    K      29      12.694 -17.501  12.267  1.00  0.00           K1+
HETATM 2947 CL   CL     29     -24.506  19.699  -6.333  1.00  0.00          Cl1-
HETATM 2948  O   T3P    29      -5.629   8.165  21.179  1.00  0.00           O  
HETATM 2949  H1  T3P    29      -6.084   8.222  20.339  1.00  0.00           H  
HETATM 2950  H2  T3P    29      -5.933   7.341  21.560  1.00  0.00           H  
HETATM 2951 K    K      30      23.911  20.641  11.638  1.00  0.00           K1+
HETATM 2952 CL   CL     30     -22.122   7.817  28.332  1.00  0.00          Cl1-
HETATM 2953  O   T3P    30       9.245   1.203  23.700  1.00  0.00           O  
HETATM 2954  H1  T3P    30       9.910   1.762  24.102  1.00  0.00           H  
HETATM 2955  H2  T3P    30       9.061   1.618  22.858  1.00  0.00           H  
HETATM 2956 K    K      31     -24.955 -15.669   2.731  1.00  0.00           K1+
HETATM 2957 CL   CL     31     -19.961 -21.433   1.567  1.00  0.00          Cl1-
HETATM 2958  O   T3P    31      -3.348   9.214  23.080  1.00  0.00           O  
HETATM 2959  H1  T3P    31      -3.960   8.681  22.573  1.00  0.00           H  
HETATM 2960  H2  T3P    31      -3.071   9.902  22.475  1.00  0.00           H  
HETATM 2961  O   T3P    32       0.172  10.896  21.827  1.00  0.00           O  
HETATM 2962  H1  T3P    32       0.412  11.822  21.792  1.00  0.00           H  
HETATM 2963  H2  T3P    32      -0.785  10.895  21.799  1.00  0.00           H  
HETATM 2964  O   T3P    33      -2.963  10.795  25.925  1.00  0.00           O  
HETATM 2965  H1  T3P    33      -2.810   9.868  25.740  1.00  0.00           H  
HETATM 2966  H2  T3P    33      -3.300  11.152  25.103  1.00  0.00           H  
HETATM 2967  O   T3P    34      -5.671  -6.255  23.733  1.00  0.00           O  
HETATM 2968  H1  T3P    34      -6.313  -6.815  24.169  1.00  0.00           H  
HETATM 2969  H2  T3P    34      -5.737  -6.489  22.807  1.00  0.00           H  
HETATM 2970  O   T3P    35      -1.445  -7.327  28.417  1.00  0.00           O  
HETATM 2971  H1  T3P    35      -1.638  -7.581  29.320  1.00  0.00           H  
HETATM 2972  H2  T3P    35      -2.172  -7.683  27.907  1.00  0.00           H  
HETATM 2973  O   T3P    36       4.044 -10.197  20.826  1.00  0.00           O  
HETATM 2974  H1  T3P    36       3.411  -9.479  20.848  1.00  0.00           H  
HETATM 2975  H2  T3P    36       4.103 -10.436  19.901  1.00  0.00           H  
HETATM 2976  O   T3P    37       3.126  -8.307  29.209  1.00  0.00           O  
HETATM 2977  H1  T3P    37       2.646  -8.804  29.872  1.00  0.00           H  
HETATM 2978  H2  T3P    37       2.688  -8.521  28.385  1.00  0.00           H  
HETATM 2979  O   T3P    38      14.889   0.071  19.969  1.00  0.00           O  
HETATM 2980  H1  T3P    38      15.274  -0.402  20.707  1.00  0.00           H  
HETATM 2981  H2  T3P    38      14.284  -0.556  19.572  1.00  0.00           H  
HETATM 2982  O   T3P    39      -4.812  -8.567  28.268  1.00  0.00           O  
HETATM 2983  H1  T3P    39      -5.664  -8.926  28.020  1.00  0.00           H  
HETATM 2984  H2  T3P    39      -5.009  -7.696  28.611  1.00  0.00           H  
HETATM 2985  O   T3P    40      -5.056  -3.571  23.633  1.00  0.00           O  
HETATM 2986  H1  T3P    40      -4.252  -3.514  23.116  1.00  0.00           H  
HETATM 2987  H2  T3P    40      -5.414  -4.434  23.425  1.00  0.00           H  
HETATM 2988  O   T3P    41       1.308  -9.189  23.773  1.00  0.00           O  
HETATM 2989  H1  T3P    41       0.957  -8.632  23.078  1.00  0.00           H  
HETATM 2990  H2  T3P    41       1.914  -8.624  24.251  1.00  0.00           H  
HETATM 2991  O   T3P    42      10.284  -1.316  23.947  1.00  0.00           O  
HETATM 2992  H1  T3P    42      10.099  -0.426  23.646  1.00  0.00           H  
HETATM 2993  H2  T3P    42       9.458  -1.619  24.323  1.00  0.00           H  
HETATM 2994  O   T3P    43      -7.133   3.061  24.861  1.00  0.00           O  
HETATM 2995  H1  T3P    43      -6.973   3.824  24.306  1.00  0.00           H  
HETATM 2996  H2  T3P    43      -6.301   2.587  24.862  1.00  0.00           H  
HETATM 2997  O   T3P    44      -2.251  -4.545  22.596  1.00  0.00           O  
HETATM 2998  H1  T3P    44      -1.325  -4.453  22.374  1.00  0.00           H  
HETATM 2999  H2  T3P    44      -2.262  -5.167  23.324  1.00  0.00           H  
HETATM 3000  O   T3P    45      10.446  -3.452  22.337  1.00  0.00           O  
HETATM 3001  H1  T3P    45       9.713  -3.568  22.942  1.00  0.00           H  
HETATM 3002  H2  T3P    45      10.766  -2.568  22.515  1.00  0.00           H  
HETATM 3003  O   T3P    46      -4.730   1.834  24.536  1.00  0.00           O  
HETATM 3004  H1  T3P    46      -4.386   2.039  23.666  1.00  0.00           H  
HETATM 3005  H2  T3P    46      -4.819   0.881  24.540  1.00  0.00           H  
HETATM 3006  O   T3P    47      -6.346   4.996  22.752  1.00  0.00           O  
HETATM 3007  H1  T3P    47      -6.394   4.302  22.095  1.00  0.00           H  
HETATM 3008  H2  T3P    47      -5.414   5.202  22.816  1.00  0.00           H  
HETATM 3009  O   T3P    48      -5.421  11.427  17.301  1.00  0.00           O  
HETATM 3010  H1  T3P    48      -4.936  12.251  17.333  1.00  0.00           H  
HETATM 3011  H2  T3P    48      -5.470  11.213  16.369  1.00  0.00           H  
HETATM 3012  O   T3P    49      -2.547   8.150  25.386  1.00  0.00           O  
HETATM 3013  H1  T3P    49      -2.387   7.236  25.152  1.00  0.00           H  
HETATM 3014  H2  T3P    49      -2.599   8.607  24.546  1.00  0.00           H  
HETATM 3015  O   T3P    50       5.047   8.733  23.311  1.00  0.00           O  
HETATM 3016  H1  T3P    50       4.644   8.782  22.445  1.00  0.00           H  
HETATM 3017  H2  T3P    50       5.987   8.799  23.142  1.00  0.00           H  
HETATM 3018  O   T3P    51       4.270   9.404  26.019  1.00  0.00           O  
HETATM 3019  H1  T3P    51       4.447   9.034  25.154  1.00  0.00           H  
HETATM 3020  H2  T3P    51       5.094   9.305  26.496  1.00  0.00           H  
HETATM 3021  O   T3P    52       9.020  13.008  16.637  1.00  0.00           O  
HETATM 3022  H1  T3P    52       9.878  13.423  16.728  1.00  0.00           H  
HETATM 3023  H2  T3P    52       8.663  12.999  17.525  1.00  0.00           H  
HETATM 3024  O   T3P    53      -6.577  -2.572  25.786  1.00  0.00           O  
HETATM 3025  H1  T3P    53      -7.230  -2.034  25.338  1.00  0.00           H  
HETATM 3026  H2  T3P    53      -6.203  -3.121  25.097  1.00  0.00           H  
HETATM 3027  O   T3P    54       5.549  -5.663  26.288  1.00  0.00           O  
HETATM 3028  H1  T3P    54       5.565  -6.535  25.892  1.00  0.00           H  
HETATM 3029  H2  T3P    54       6.297  -5.657  26.884  1.00  0.00           H  
HETATM 3030  O   T3P    55       3.498 -11.891  28.142  1.00  0.00           O  
HETATM 3031  H1  T3P    55       3.948 -12.408  27.474  1.00  0.00           H  
HETATM 3032  H2  T3P    55       2.793 -11.449  27.668  1.00  0.00           H  
HETATM 3033  O   T3P    56       4.706  -6.836  23.144  1.00  0.00           O  
HETATM 3034  H1  T3P    56       4.046  -6.957  23.827  1.00  0.00           H  
HETATM 3035  H2  T3P    56       5.537  -7.033  23.577  1.00  0.00           H  
HETATM 3036  O   T3P    57      -9.056   0.692  30.271  1.00  0.00           O  
HETATM 3037  H1  T3P    57      -9.190   1.628  30.121  1.00  0.00           H  
HETATM 3038  H2  T3P    57      -9.080   0.596  31.223  1.00  0.00           H  
HETATM 3039  O   T3P    58      -2.703  -5.892  31.788  1.00  0.00           O  
HETATM 3040  H1  T3P    58      -2.505  -5.178  32.395  1.00  0.00           H  
HETATM 3041  H2  T3P    58      -3.282  -5.499  31.136  1.00  0.00           H  
HETATM 3042  O   T3P    59      -0.873  -5.783  24.939  1.00  0.00           O  
HETATM 3043  H1  T3P    59       0.012  -5.492  25.161  1.00  0.00           H  
HETATM 3044  H2  T3P    59      -0.957  -6.638  25.361  1.00  0.00           H  
HETATM 3045  O   T3P    60       3.891  -6.591  20.505  1.00  0.00           O  
HETATM 3046  H1  T3P    60       3.001  -6.242  20.460  1.00  0.00           H  
HETATM 3047  H2  T3P    60       4.075  -6.659  21.441  1.00  0.00           H  
HETATM 3048  O   T3P    61       7.206  -1.511  32.105  1.00  0.00           O  
HETATM 3049  H1  T3P    61       8.093  -1.871  32.132  1.00  0.00           H  
HETATM 3050  H2  T3P    61       6.839  -1.715  32.966  1.00  0.00           H  
HETATM 3051  O   T3P    62     -13.850   5.084  25.753  1.00  0.00           O  
HETATM 3052  H1  T3P    62     -14.622   4.749  25.297  1.00  0.00           H  
HETATM 3053  H2  T3P    62     -13.605   4.383  26.357  1.00  0.00           H  
HETATM 3054  O   T3P    63      -4.282   2.844  27.099  1.00  0.00           O  
HETATM 3055  H1  T3P    63      -3.508   2.389  27.431  1.00  0.00           H  
HETATM 3056  H2  T3P    63      -4.410   2.489  26.220  1.00  0.00           H  
HETATM 3057  O   T3P    64      -5.460   4.917  28.557  1.00  0.00           O  
HETATM 3058  H1  T3P    64      -4.884   4.400  27.993  1.00  0.00           H  
HETATM 3059  H2  T3P    64      -4.885   5.249  29.246  1.00  0.00           H  
HETATM 3060  O   T3P    65      -3.750  -1.229  25.237  1.00  0.00           O  
HETATM 3061  H1  T3P    65      -3.943  -1.034  26.154  1.00  0.00           H  
HETATM 3062  H2  T3P    65      -4.354  -1.936  25.010  1.00  0.00           H  
HETATM 3063  O   T3P    66       8.579  -0.239  26.385  1.00  0.00           O  
HETATM 3064  H1  T3P    66       8.943  -0.084  25.514  1.00  0.00           H  
HETATM 3065  H2  T3P    66       7.808   0.326  26.427  1.00  0.00           H  
HETATM 3066  O   T3P    67       6.212  -6.583  35.360  1.00  0.00           O  
HETATM 3067  H1  T3P    67       6.952  -6.197  34.891  1.00  0.00           H  
HETATM 3068  H2  T3P    67       5.622  -6.886  34.669  1.00  0.00           H  
HETATM 3069  O   T3P    68      -5.854   8.025  24.763  1.00  0.00           O  
HETATM 3070  H1  T3P    68      -5.102   8.336  25.267  1.00  0.00           H  
HETATM 3071  H2  T3P    68      -6.376   7.528  25.393  1.00  0.00           H  
HETATM 3072  O   T3P    69       0.392   2.319  29.506  1.00  0.00           O  
HETATM 3073  H1  T3P    69       1.182   2.859  29.465  1.00  0.00           H  
HETATM 3074  H2  T3P    69       0.382   1.977  30.400  1.00  0.00           H  
HETATM 3075  O   T3P    70       5.332   2.081  30.285  1.00  0.00           O  
HETATM 3076  H1  T3P    70       5.642   1.200  30.075  1.00  0.00           H  
HETATM 3077  H2  T3P    70       4.640   2.251  29.646  1.00  0.00           H  
HETATM 3078  O   T3P    71      10.491   7.168  22.966  1.00  0.00           O  
HETATM 3079  H1  T3P    71      10.861   7.556  23.759  1.00  0.00           H  
HETATM 3080  H2  T3P    71      11.052   6.415  22.783  1.00  0.00           H  
HETATM 3081  O   T3P    72      -7.428   7.917  30.493  1.00  0.00           O  
HETATM 3082  H1  T3P    72      -8.323   7.665  30.719  1.00  0.00           H  
HETATM 3083  H2  T3P    72      -7.497   8.280  29.610  1.00  0.00           H  
HETATM 3084  O   T3P    73     -10.652   5.194  28.209  1.00  0.00           O  
HETATM 3085  H1  T3P    73     -10.566   5.523  29.104  1.00  0.00           H  
HETATM 3086  H2  T3P    73     -10.743   4.246  28.309  1.00  0.00           H  
HETATM 3087  O   T3P    74       1.735  -0.291  31.542  1.00  0.00           O  
HETATM 3088  H1  T3P    74       1.216  -0.594  30.797  1.00  0.00           H  
HETATM 3089  H2  T3P    74       1.244   0.454  31.889  1.00  0.00           H  
HETATM 3090  O   T3P    75       5.727   9.797  30.627  1.00  0.00           O  
HETATM 3091  H1  T3P    75       5.570  10.078  29.726  1.00  0.00           H  
HETATM 3092  H2  T3P    75       5.092   9.096  30.774  1.00  0.00           H  
HETATM 3093  O   T3P    76      -7.370  10.694  25.281  1.00  0.00           O  
HETATM 3094  H1  T3P    76      -7.152   9.819  25.602  1.00  0.00           H  
HETATM 3095  H2  T3P    76      -8.240  10.871  25.639  1.00  0.00           H  
HETATM 3096  O   T3P    77      -1.630   6.437  30.445  1.00  0.00           O  
HETATM 3097  H1  T3P    77      -1.482   6.860  31.291  1.00  0.00           H  
HETATM 3098  H2  T3P    77      -2.277   6.992  30.009  1.00  0.00           H  
HETATM 3099  O   T3P    78       1.349  15.553  28.290  1.00  0.00           O  
HETATM 3100  H1  T3P    78       1.732  15.942  29.076  1.00  0.00           H  
HETATM 3101  H2  T3P    78       0.540  15.143  28.594  1.00  0.00           H  
HETATM 3102  O   T3P    79       1.287   7.308  26.636  1.00  0.00           O  
HETATM 3103  H1  T3P    79       0.915   8.181  26.758  1.00  0.00           H  
HETATM 3104  H2  T3P    79       1.730   7.352  25.788  1.00  0.00           H  
HETATM 3105  O   T3P    80       4.673   7.130  30.734  1.00  0.00           O  
HETATM 3106  H1  T3P    80       4.116   7.187  29.958  1.00  0.00           H  
HETATM 3107  H2  T3P    80       5.338   6.481  30.504  1.00  0.00           H  
HETATM 3108  O   T3P    81       6.720   8.970  27.211  1.00  0.00           O  
HETATM 3109  H1  T3P    81       7.347   8.562  27.808  1.00  0.00           H  
HETATM 3110  H2  T3P    81       6.719   8.404  26.439  1.00  0.00           H  
HETATM 3111  O   T3P    82      -8.256  -4.417  27.243  1.00  0.00           O  
HETATM 3112  H1  T3P    82      -8.736  -3.754  27.739  1.00  0.00           H  
HETATM 3113  H2  T3P    82      -7.538  -3.935  26.832  1.00  0.00           H  
HETATM 3114  O   T3P    83      -4.052 -10.742  33.339  1.00  0.00           O  
HETATM 3115  H1  T3P    83      -4.500 -10.965  32.523  1.00  0.00           H  
HETATM 3116  H2  T3P    83      -3.126 -10.902  33.155  1.00  0.00           H  
HETATM 3117  O   T3P    84      -3.531 -10.831  28.376  1.00  0.00           O  
HETATM 3118  H1  T3P    84      -2.836 -10.761  27.721  1.00  0.00           H  
HETATM 3119  H2  T3P    84      -4.064 -10.047  28.244  1.00  0.00           H  
HETATM 3120  O   T3P    85       7.357  -5.369  28.338  1.00  0.00           O  
HETATM 3121  H1  T3P    85       7.777  -4.554  28.063  1.00  0.00           H  
HETATM 3122  H2  T3P    85       7.816  -5.616  29.140  1.00  0.00           H  
HETATM 3123  O   T3P    86       2.374  -7.281  25.198  1.00  0.00           O  
HETATM 3124  H1  T3P    86       3.099  -7.592  25.740  1.00  0.00           H  
HETATM 3125  H2  T3P    86       2.400  -6.328  25.286  1.00  0.00           H  
HETATM 3126  O   T3P    87       4.313  -8.520  33.613  1.00  0.00           O  
HETATM 3127  H1  T3P    87       3.439  -8.855  33.414  1.00  0.00           H  
HETATM 3128  H2  T3P    87       4.480  -7.867  32.933  1.00  0.00           H  
HETATM 3129  O   T3P    88      -4.819  -1.375  27.925  1.00  0.00           O  
HETATM 3130  H1  T3P    88      -5.026  -1.824  28.745  1.00  0.00           H  
HETATM 3131  H2  T3P    88      -5.489  -1.675  27.311  1.00  0.00           H  
HETATM 3132  O   T3P    89      -9.366  -4.761  31.181  1.00  0.00           O  
HETATM 3133  H1  T3P    89      -9.434  -5.588  31.657  1.00  0.00           H  
HETATM 3134  H2  T3P    89      -9.424  -4.088  31.859  1.00  0.00           H  
HETATM 3135  O   T3P    90      -1.209  -4.326  28.677  1.00  0.00           O  
HETATM 3136  H1  T3P    90      -1.030  -5.241  28.460  1.00  0.00           H  
HETATM 3137  H2  T3P    90      -0.918  -4.233  29.584  1.00  0.00           H  
HETATM 3138  O   T3P    91       0.651  -7.540  32.002  1.00  0.00           O  
HETATM 3139  H1  T3P    91       0.824  -7.191  32.877  1.00  0.00           H  
HETATM 3140  H2  T3P    91       1.282  -8.252  31.899  1.00  0.00           H  
HETATM 3141  O   T3P    92       5.831  -2.761  26.029  1.00  0.00           O  
HETATM 3142  H1  T3P    92       6.566  -2.566  25.446  1.00  0.00           H  
HETATM 3143  H2  T3P    92       5.807  -3.717  26.071  1.00  0.00           H  
HETATM 3144  O   T3P    93       4.422  -6.009  29.899  1.00  0.00           O  
HETATM 3145  H1  T3P    93       4.989  -5.694  29.195  1.00  0.00           H  
HETATM 3146  H2  T3P    93       3.922  -6.723  29.504  1.00  0.00           H  
HETATM 3147  O   T3P    94     -10.191  -2.421  28.110  1.00  0.00           O  
HETATM 3148  H1  T3P    94     -10.078  -1.705  27.484  1.00  0.00           H  
HETATM 3149  H2  T3P    94     -10.633  -2.018  28.857  1.00  0.00           H  
HETATM 3150  O   T3P    95      -6.678  -6.467  28.646  1.00  0.00           O  
HETATM 3151  H1  T3P    95      -6.670  -5.782  29.314  1.00  0.00           H  
HETATM 3152  H2  T3P    95      -6.923  -6.012  27.840  1.00  0.00           H  
HETATM 3153  O   T3P    96       0.277  -4.711  30.796  1.00  0.00           O  
HETATM 3154  H1  T3P    96       1.113  -4.468  31.194  1.00  0.00           H  
HETATM 3155  H2  T3P    96       0.216  -5.657  30.928  1.00  0.00           H  
HETATM 3156  O   T3P    97      -0.095  -1.104  29.788  1.00  0.00           O  
HETATM 3157  H1  T3P    97      -0.730  -1.480  30.398  1.00  0.00           H  
HETATM 3158  H2  T3P    97      -0.485  -1.237  28.924  1.00  0.00           H  
HETATM 3159  O   T3P    98       2.781  -4.158  31.305  1.00  0.00           O  
HETATM 3160  H1  T3P    98       3.320  -4.818  30.868  1.00  0.00           H  
HETATM 3161  H2  T3P    98       3.238  -3.332  31.146  1.00  0.00           H  
HETATM 3162  O   T3P    99       4.795  -0.927  27.975  1.00  0.00           O  
HETATM 3163  H1  T3P    99       5.536  -0.740  28.551  1.00  0.00           H  
HETATM 3164  H2  T3P    99       5.135  -1.562  27.345  1.00  0.00           H  
HETATM 3165  O   T3P   100      -2.168  -1.170  27.781  1.00  0.00           O  
HETATM 3166  H1  T3P   100      -3.107  -1.006  27.857  1.00  0.00           H  
HETATM 3167  H2  T3P   100      -2.106  -2.074  27.473  1.00  0.00           H  
HETATM 3168  O   T3P   101      -1.720  -3.416  26.023  1.00  0.00           O  
HETATM 3169  H1  T3P   101      -1.655  -3.998  25.266  1.00  0.00           H  
HETATM 3170  H2  T3P   101      -1.600  -3.992  26.778  1.00  0.00           H  
HETATM 3171  O   T3P   102       1.422   1.230  26.779  1.00  0.00           O  
HETATM 3172  H1  T3P   102       1.069   1.044  27.649  1.00  0.00           H  
HETATM 3173  H2  T3P   102       0.686   1.085  26.185  1.00  0.00           H  
HETATM 3174  O   T3P   103       9.313   2.559  27.285  1.00  0.00           O  
HETATM 3175  H1  T3P   103       8.983   1.686  27.072  1.00  0.00           H  
HETATM 3176  H2  T3P   103       9.974   2.735  26.616  1.00  0.00           H  
HETATM 3177  O   T3P   104       6.347   1.122  26.437  1.00  0.00           O  
HETATM 3178  H1  T3P   104       5.724   1.431  27.096  1.00  0.00           H  
HETATM 3179  H2  T3P   104       5.798   0.791  25.726  1.00  0.00           H  
HETATM 3180  O   T3P   105      -9.757   4.434  31.779  1.00  0.00           O  
HETATM 3181  H1  T3P   105      -9.051   4.014  31.287  1.00  0.00           H  
HETATM 3182  H2  T3P   105      -9.583   4.205  32.692  1.00  0.00           H  
HETATM 3183  O   T3P   106      -0.520  -0.515  25.695  1.00  0.00           O  
HETATM 3184  H1  T3P   106      -1.440  -0.736  25.838  1.00  0.00           H  
HETATM 3185  H2  T3P   106      -0.052  -1.339  25.828  1.00  0.00           H  
HETATM 3186  O   T3P   107       0.756  10.048  27.449  1.00  0.00           O  
HETATM 3187  H1  T3P   107       1.045  10.550  26.687  1.00  0.00           H  
HETATM 3188  H2  T3P   107       0.038  10.563  27.817  1.00  0.00           H  
HETATM 3189  O   T3P   108       3.844   3.109  27.589  1.00  0.00           O  
HETATM 3190  H1  T3P   108       3.127   2.763  27.058  1.00  0.00           H  
HETATM 3191  H2  T3P   108       3.430   3.365  28.413  1.00  0.00           H  
HETATM 3192  O   T3P   109       6.152   4.766  30.530  1.00  0.00           O  
HETATM 3193  H1  T3P   109       7.041   4.543  30.806  1.00  0.00           H  
HETATM 3194  H2  T3P   109       5.784   3.941  30.215  1.00  0.00           H  
HETATM 3195  O   T3P   110       7.237   6.528  25.874  1.00  0.00           O  
HETATM 3196  H1  T3P   110       6.388   6.091  25.815  1.00  0.00           H  
HETATM 3197  H2  T3P   110       7.660   6.129  26.634  1.00  0.00           H  
HETATM 3198  O   T3P   111      -6.999   6.378  26.561  1.00  0.00           O  
HETATM 3199  H1  T3P   111      -6.446   5.725  26.990  1.00  0.00           H  
HETATM 3200  H2  T3P   111      -7.839   6.318  27.018  1.00  0.00           H  
HETATM 3201  O   T3P   112      -4.430  13.063  27.166  1.00  0.00           O  
HETATM 3202  H1  T3P   112      -3.908  12.271  27.040  1.00  0.00           H  
HETATM 3203  H2  T3P   112      -5.043  13.066  26.431  1.00  0.00           H  
HETATM 3204  O   T3P   113       0.880   8.145  29.610  1.00  0.00           O  
HETATM 3205  H1  T3P   113       0.972   8.180  28.658  1.00  0.00           H  
HETATM 3206  H2  T3P   113      -0.054   7.995  29.755  1.00  0.00           H  
HETATM 3207  O   T3P   114      -2.237   4.047  31.484  1.00  0.00           O  
HETATM 3208  H1  T3P   114      -1.901   4.790  30.983  1.00  0.00           H  
HETATM 3209  H2  T3P   114      -2.141   4.312  32.399  1.00  0.00           H  
HETATM 3210  O   T3P   115      10.812   9.720  28.315  1.00  0.00           O  
HETATM 3211  H1  T3P   115      11.347  10.471  28.572  1.00  0.00           H  
HETATM 3212  H2  T3P   115       9.924   9.955  28.584  1.00  0.00           H  
HETATM 3213  O   T3P   116       8.518  10.300  29.880  1.00  0.00           O  
HETATM 3214  H1  T3P   116       9.216  10.429  30.523  1.00  0.00           H  
HETATM 3215  H2  T3P   116       7.751  10.069  30.403  1.00  0.00           H  
HETATM 3216  O   T3P   117      -4.733 -11.103  30.799  1.00  0.00           O  
HETATM 3217  H1  T3P   117      -5.593 -10.780  30.532  1.00  0.00           H  
HETATM 3218  H2  T3P   117      -4.129 -10.741  30.151  1.00  0.00           H  
HETATM 3219  O   T3P   118      -0.646 -10.023  35.863  1.00  0.00           O  
HETATM 3220  H1  T3P   118      -0.696 -10.231  36.796  1.00  0.00           H  
HETATM 3221  H2  T3P   118      -0.924  -9.109  35.806  1.00  0.00           H  
HETATM 3222  O   T3P   119       5.908  -9.732  35.616  1.00  0.00           O  
HETATM 3223  H1  T3P   119       5.198  -9.545  35.001  1.00  0.00           H  
HETATM 3224  H2  T3P   119       6.137  -8.878  35.984  1.00  0.00           H  
HETATM 3225  O   T3P   120       8.907  -6.716  26.291  1.00  0.00           O  
HETATM 3226  H1  T3P   120       9.490  -5.979  26.470  1.00  0.00           H  
HETATM 3227  H2  T3P   120       8.511  -6.920  27.139  1.00  0.00           H  
HETATM 3228  O   T3P   121     -11.618  -0.361  29.765  1.00  0.00           O  
HETATM 3229  H1  T3P   121     -11.491  -0.760  30.626  1.00  0.00           H  
HETATM 3230  H2  T3P   121     -10.879   0.240  29.667  1.00  0.00           H  
HETATM 3231  O   T3P   122       0.833  -6.990  34.613  1.00  0.00           O  
HETATM 3232  H1  T3P   122       0.059  -7.282  35.093  1.00  0.00           H  
HETATM 3233  H2  T3P   122       1.570  -7.367  35.095  1.00  0.00           H  
HETATM 3234  O   T3P   123       1.509  -4.592  33.733  1.00  0.00           O  
HETATM 3235  H1  T3P   123       1.430  -5.540  33.835  1.00  0.00           H  
HETATM 3236  H2  T3P   123       2.052  -4.479  32.953  1.00  0.00           H  
HETATM 3237  O   T3P   124      11.165  -3.859  35.052  1.00  0.00           O  
HETATM 3238  H1  T3P   124      11.136  -3.269  35.805  1.00  0.00           H  
HETATM 3239  H2  T3P   124      12.098  -3.966  34.867  1.00  0.00           H  
HETATM 3240  O   T3P   125       5.977  -6.603  32.469  1.00  0.00           O  
HETATM 3241  H1  T3P   125       6.854  -6.976  32.556  1.00  0.00           H  
HETATM 3242  H2  T3P   125       5.665  -6.920  31.622  1.00  0.00           H  
HETATM 3243  O   T3P   126      -4.724  -8.124  33.164  1.00  0.00           O  
HETATM 3244  H1  T3P   126      -4.097  -7.489  32.820  1.00  0.00           H  
HETATM 3245  H2  T3P   126      -4.250  -8.956  33.161  1.00  0.00           H  
HETATM 3246  O   T3P   127      -7.074  -3.450  30.140  1.00  0.00           O  
HETATM 3247  H1  T3P   127      -7.875  -3.757  30.563  1.00  0.00           H  
HETATM 3248  H2  T3P   127      -7.263  -2.543  29.899  1.00  0.00           H  
HETATM 3249  O   T3P   128      -4.549  -3.995  30.213  1.00  0.00           O  
HETATM 3250  H1  T3P   128      -5.499  -3.889  30.175  1.00  0.00           H  
HETATM 3251  H2  T3P   128      -4.305  -4.290  29.336  1.00  0.00           H  
HETATM 3252  O   T3P   129       4.339  -3.802  33.844  1.00  0.00           O  
HETATM 3253  H1  T3P   129       4.036  -3.821  32.936  1.00  0.00           H  
HETATM 3254  H2  T3P   129       5.122  -4.352  33.847  1.00  0.00           H  
HETATM 3255  O   T3P   130       4.289  -2.137  30.717  1.00  0.00           O  
HETATM 3256  H1  T3P   130       4.240  -2.182  29.763  1.00  0.00           H  
HETATM 3257  H2  T3P   130       4.997  -1.517  30.892  1.00  0.00           H  
HETATM 3258  O   T3P   131      11.909  -1.130  33.673  1.00  0.00           O  
HETATM 3259  H1  T3P   131      12.070  -0.867  34.579  1.00  0.00           H  
HETATM 3260  H2  T3P   131      12.578  -1.790  33.492  1.00  0.00           H  
HETATM 3261  O   T3P   132      -8.750   0.463  33.141  1.00  0.00           O  
HETATM 3262  H1  T3P   132      -8.049  -0.184  33.224  1.00  0.00           H  
HETATM 3263  H2  T3P   132      -9.260   0.367  33.946  1.00  0.00           H  
HETATM 3264  O   T3P   133      -1.859   4.762  34.349  1.00  0.00           O  
HETATM 3265  H1  T3P   133      -1.026   4.343  34.564  1.00  0.00           H  
HETATM 3266  H2  T3P   133      -2.346   4.763  35.173  1.00  0.00           H  
HETATM 3267  O   T3P   134      -0.614   1.929  32.134  1.00  0.00           O  
HETATM 3268  H1  T3P   134      -1.121   2.701  31.881  1.00  0.00           H  
HETATM 3269  H2  T3P   134      -0.250   2.152  32.990  1.00  0.00           H  
HETATM 3270  O   T3P   135       4.437  -0.897  33.221  1.00  0.00           O  
HETATM 3271  H1  T3P   135       4.415  -1.839  33.392  1.00  0.00           H  
HETATM 3272  H2  T3P   135       3.743  -0.754  32.578  1.00  0.00           H  
HETATM 3273  O   T3P   136      -6.857   1.521  27.901  1.00  0.00           O  
HETATM 3274  H1  T3P   136      -6.257   2.093  27.423  1.00  0.00           H  
HETATM 3275  H2  T3P   136      -7.582   2.092  28.155  1.00  0.00           H  
HETATM 3276  O   T3P   137       5.391   6.183 -33.062  1.00  0.00           O  
HETATM 3277  H1  T3P   137       5.211   7.061 -32.727  1.00  0.00           H  
HETATM 3278  H2  T3P   137       4.719   5.631 -32.661  1.00  0.00           H  
HETATM 3279  O   T3P   138       2.635   5.534  35.040  1.00  0.00           O  
HETATM 3280  H1  T3P   138       2.467   4.722  35.517  1.00  0.00           H  
HETATM 3281  H2  T3P   138       3.194   5.271  34.308  1.00  0.00           H  
HETATM 3282  O   T3P   139      -5.069   7.706  35.936  1.00  0.00           O  
HETATM 3283  H1  T3P   139      -5.954   7.373  35.786  1.00  0.00           H  
HETATM 3284  H2  T3P   139      -4.690   7.780  35.060  1.00  0.00           H  
HETATM 3285  O   T3P   140      -0.093  -0.625  34.325  1.00  0.00           O  
HETATM 3286  H1  T3P   140       0.210  -0.436  33.437  1.00  0.00           H  
HETATM 3287  H2  T3P   140      -1.041  -0.497  34.287  1.00  0.00           H  
HETATM 3288  O   T3P   141       6.239   2.851  32.850  1.00  0.00           O  
HETATM 3289  H1  T3P   141       5.928   2.760  31.949  1.00  0.00           H  
HETATM 3290  H2  T3P   141       7.170   3.054  32.763  1.00  0.00           H  
HETATM 3291  O   T3P   142      -6.760   2.399  33.291  1.00  0.00           O  
HETATM 3292  H1  T3P   142      -7.480   1.776  33.192  1.00  0.00           H  
HETATM 3293  H2  T3P   142      -6.250   2.306  32.486  1.00  0.00           H  
HETATM 3294  O   T3P   143       1.392   5.682  32.352  1.00  0.00           O  
HETATM 3295  H1  T3P   143       0.768   5.992  31.696  1.00  0.00           H  
HETATM 3296  H2  T3P   143       1.445   6.395  32.988  1.00  0.00           H  
HETATM 3297  O   T3P   144       1.524   8.061  34.347  1.00  0.00           O  
HETATM 3298  H1  T3P   144       0.861   8.338  34.980  1.00  0.00           H  
HETATM 3299  H2  T3P   144       1.961   7.320  34.766  1.00  0.00           H  
HETATM 3300  O   T3P   145       2.543   4.250  29.899  1.00  0.00           O  
HETATM 3301  H1  T3P   145       2.255   4.538  30.766  1.00  0.00           H  
HETATM 3302  H2  T3P   145       3.083   4.970  29.574  1.00  0.00           H  
HETATM 3303  O   T3P   146       8.904  11.500  32.772  1.00  0.00           O  
HETATM 3304  H1  T3P   146       8.914  11.985  33.597  1.00  0.00           H  
HETATM 3305  H2  T3P   146       9.683  10.945  32.811  1.00  0.00           H  
HETATM 3306  O   T3P   147      11.067   9.805  32.657  1.00  0.00           O  
HETATM 3307  H1  T3P   147      11.185   9.177  31.945  1.00  0.00           H  
HETATM 3308  H2  T3P   147      11.921   9.843  33.088  1.00  0.00           H  
HETATM 3309  O   T3P   148      -1.305 -11.437  33.094  1.00  0.00           O  
HETATM 3310  H1  T3P   148      -0.620 -11.009  33.608  1.00  0.00           H  
HETATM 3311  H2  T3P   148      -1.444 -12.277  33.532  1.00  0.00           H  
HETATM 3312  O   T3P   149      -1.715  -7.442  35.654  1.00  0.00           O  
HETATM 3313  H1  T3P   149      -1.516  -6.599  36.061  1.00  0.00           H  
HETATM 3314  H2  T3P   149      -2.313  -7.869  36.267  1.00  0.00           H  
HETATM 3315  O   T3P   150      -1.737  -8.392  30.960  1.00  0.00           O  
HETATM 3316  H1  T3P   150      -0.885  -8.436  31.395  1.00  0.00           H  
HETATM 3317  H2  T3P   150      -2.194  -7.676  31.402  1.00  0.00           H  
HETATM 3318  O   T3P   151       0.829  -4.782 -34.046  1.00  0.00           O  
HETATM 3319  H1  T3P   151       0.689  -4.356 -33.200  1.00  0.00           H  
HETATM 3320  H2  T3P   151       1.344  -4.151 -34.549  1.00  0.00           H  
HETATM 3321  O   T3P   152       9.345  -2.845  32.824  1.00  0.00           O  
HETATM 3322  H1  T3P   152      10.285  -2.680  32.893  1.00  0.00           H  
HETATM 3323  H2  T3P   152       9.025  -2.791  33.724  1.00  0.00           H  
HETATM 3324  O   T3P   153       5.224   1.177  34.781  1.00  0.00           O  
HETATM 3325  H1  T3P   153       4.892   0.465  34.233  1.00  0.00           H  
HETATM 3326  H2  T3P   153       5.373   1.899  34.171  1.00  0.00           H  
HETATM 3327  O   T3P   154      -4.821  -2.819  33.121  1.00  0.00           O  
HETATM 3328  H1  T3P   154      -4.511  -3.365  33.843  1.00  0.00           H  
HETATM 3329  H2  T3P   154      -4.708  -3.364  32.343  1.00  0.00           H  
HETATM 3330  O   T3P   155      -1.377  -2.862 -35.690  1.00  0.00           O  
HETATM 3331  H1  T3P   155      -1.966  -2.525 -35.015  1.00  0.00           H  
HETATM 3332  H2  T3P   155      -0.499  -2.674 -35.358  1.00  0.00           H  
HETATM 3333  O   T3P   156       4.095  -4.021 -32.047  1.00  0.00           O  
HETATM 3334  H1  T3P   156       4.519  -3.779 -31.224  1.00  0.00           H  
HETATM 3335  H2  T3P   156       4.521  -4.838 -32.305  1.00  0.00           H  
HETATM 3336  O   T3P   157       7.538  -2.510 -31.882  1.00  0.00           O  
HETATM 3337  H1  T3P   157       7.463  -3.270 -32.459  1.00  0.00           H  
HETATM 3338  H2  T3P   157       7.228  -1.776 -32.412  1.00  0.00           H  
HETATM 3339  O   T3P   158       9.234  -6.063 -34.340  1.00  0.00           O  
HETATM 3340  H1  T3P   158       9.617  -6.932 -34.218  1.00  0.00           H  
HETATM 3341  H2  T3P   158       9.969  -5.460 -34.231  1.00  0.00           H  
HETATM 3342  O   T3P   159      -9.521   3.272  34.223  1.00  0.00           O  
HETATM 3343  H1  T3P   159      -8.806   2.636  34.187  1.00  0.00           H  
HETATM 3344  H2  T3P   159      -9.321   3.813  34.987  1.00  0.00           H  
HETATM 3345  O   T3P   160      -5.936   1.152  30.891  1.00  0.00           O  
HETATM 3346  H1  T3P   160      -6.326   0.409  30.430  1.00  0.00           H  
HETATM 3347  H2  T3P   160      -5.000   0.952  30.920  1.00  0.00           H  
HETATM 3348  O   T3P   161      -7.108  -0.858  29.389  1.00  0.00           O  
HETATM 3349  H1  T3P   161      -7.920  -0.409  29.623  1.00  0.00           H  
HETATM 3350  H2  T3P   161      -6.774  -0.372  28.635  1.00  0.00           H  
HETATM 3351  O   T3P   162       0.743  -2.884  35.690  1.00  0.00           O  
HETATM 3352  H1  T3P   162       0.971  -3.456  34.958  1.00  0.00           H  
HETATM 3353  H2  T3P   162       0.291  -2.144  35.285  1.00  0.00           H  
HETATM 3354  O   T3P   163      -1.932   1.906  27.962  1.00  0.00           O  
HETATM 3355  H1  T3P   163      -1.376   1.166  27.716  1.00  0.00           H  
HETATM 3356  H2  T3P   163      -1.380   2.442  28.531  1.00  0.00           H  
HETATM 3357  O   T3P   164      -1.988  -1.573  31.766  1.00  0.00           O  
HETATM 3358  H1  T3P   164      -2.703  -2.199  31.649  1.00  0.00           H  
HETATM 3359  H2  T3P   164      -2.186  -0.866  31.152  1.00  0.00           H  
HETATM 3360  O   T3P   165      -3.233  -0.386  34.632  1.00  0.00           O  
HETATM 3361  H1  T3P   165      -4.174  -0.240  34.720  1.00  0.00           H  
HETATM 3362  H2  T3P   165      -3.155  -1.033  33.931  1.00  0.00           H  
HETATM 3363  O   T3P   166       5.603  -4.402 -35.797  1.00  0.00           O  
HETATM 3364  H1  T3P   166       5.159  -3.739 -36.325  1.00  0.00           H  
HETATM 3365  H2  T3P   166       4.920  -5.039 -35.588  1.00  0.00           H  
HETATM 3366  O   T3P   167       3.618   1.171 -34.892  1.00  0.00           O  
HETATM 3367  H1  T3P   167       2.906   0.607 -35.194  1.00  0.00           H  
HETATM 3368  H2  T3P   167       3.928   1.610 -35.685  1.00  0.00           H  
HETATM 3369  O   T3P   168      -9.854   6.983  31.001  1.00  0.00           O  
HETATM 3370  H1  T3P   168      -9.862   6.061  31.258  1.00  0.00           H  
HETATM 3371  H2  T3P   168     -10.576   7.375  31.491  1.00  0.00           H  
HETATM 3372  O   T3P   169      -2.715   6.530 -35.873  1.00  0.00           O  
HETATM 3373  H1  T3P   169      -3.414   7.019 -36.306  1.00  0.00           H  
HETATM 3374  H2  T3P   169      -2.446   5.875 -36.517  1.00  0.00           H  
HETATM 3375  O   T3P   170       0.446   3.239  34.126  1.00  0.00           O  
HETATM 3376  H1  T3P   170       0.806   3.011  34.983  1.00  0.00           H  
HETATM 3377  H2  T3P   170       1.102   3.818  33.737  1.00  0.00           H  
HETATM 3378  O   T3P   171      -7.539   3.430  29.967  1.00  0.00           O  
HETATM 3379  H1  T3P   171      -6.911   3.942  29.458  1.00  0.00           H  
HETATM 3380  H2  T3P   171      -6.997   2.867  30.520  1.00  0.00           H  
HETATM 3381  O   T3P   172       7.583   6.682  35.026  1.00  0.00           O  
HETATM 3382  H1  T3P   172       7.025   6.602  34.253  1.00  0.00           H  
HETATM 3383  H2  T3P   172       7.139   7.327  35.577  1.00  0.00           H  
HETATM 3384  O   T3P   173       2.353   9.152  31.779  1.00  0.00           O  
HETATM 3385  H1  T3P   173       1.937   8.775  32.554  1.00  0.00           H  
HETATM 3386  H2  T3P   173       1.943   8.698  31.042  1.00  0.00           H  
HETATM 3387  O   T3P   174       4.306   4.968  33.171  1.00  0.00           O  
HETATM 3388  H1  T3P   174       4.900   4.247  33.379  1.00  0.00           H  
HETATM 3389  H2  T3P   174       4.695   5.386  32.402  1.00  0.00           H  
HETATM 3390  O   T3P   175      -5.583  -7.334 -34.583  1.00  0.00           O  
HETATM 3391  H1  T3P   175      -5.537  -8.244 -34.290  1.00  0.00           H  
HETATM 3392  H2  T3P   175      -6.208  -7.347 -35.308  1.00  0.00           H  
HETATM 3393  O   T3P   176      -3.728  -5.300 -35.294  1.00  0.00           O  
HETATM 3394  H1  T3P   176      -3.126  -4.919 -34.654  1.00  0.00           H  
HETATM 3395  H2  T3P   176      -4.575  -5.315 -34.847  1.00  0.00           H  
HETATM 3396  O   T3P   177      -0.164 -11.238 -35.857  1.00  0.00           O  
HETATM 3397  H1  T3P   177       0.301 -11.991 -35.494  1.00  0.00           H  
HETATM 3398  H2  T3P   177      -1.089 -11.432 -35.706  1.00  0.00           H  
HETATM 3399  O   T3P   178       1.321  -8.930 -35.935  1.00  0.00           O  
HETATM 3400  H1  T3P   178       0.794  -9.716 -36.079  1.00  0.00           H  
HETATM 3401  H2  T3P   178       0.958  -8.541 -35.139  1.00  0.00           H  
HETATM 3402  O   T3P   179       7.121  -4.720 -33.493  1.00  0.00           O  
HETATM 3403  H1  T3P   179       6.602  -4.565 -34.282  1.00  0.00           H  
HETATM 3404  H2  T3P   179       7.795  -5.342 -33.768  1.00  0.00           H  
HETATM 3405  O   T3P   180      -1.565  -3.981  33.536  1.00  0.00           O  
HETATM 3406  H1  T3P   180      -0.740  -4.460  33.613  1.00  0.00           H  
HETATM 3407  H2  T3P   180      -1.359  -3.240  32.966  1.00  0.00           H  
HETATM 3408  O   T3P   181      -8.089  -8.434 -33.330  1.00  0.00           O  
HETATM 3409  H1  T3P   181      -7.760  -9.306 -33.548  1.00  0.00           H  
HETATM 3410  H2  T3P   181      -8.057  -8.397 -32.374  1.00  0.00           H  
HETATM 3411  O   T3P   182      -2.761  -7.707 -34.670  1.00  0.00           O  
HETATM 3412  H1  T3P   182      -2.845  -8.363 -35.363  1.00  0.00           H  
HETATM 3413  H2  T3P   182      -3.125  -6.908 -35.052  1.00  0.00           H  
HETATM 3414  O   T3P   183       9.008  -0.126 -36.322  1.00  0.00           O  
HETATM 3415  H1  T3P   183       8.560   0.269 -37.070  1.00  0.00           H  
HETATM 3416  H2  T3P   183       8.491   0.142 -35.563  1.00  0.00           H  
HETATM 3417  O   T3P   184      14.719  -4.389  35.128  1.00  0.00           O  
HETATM 3418  H1  T3P   184      14.890  -3.579  35.609  1.00  0.00           H  
HETATM 3419  H2  T3P   184      15.554  -4.600  34.710  1.00  0.00           H  
HETATM 3420  O   T3P   185      -6.394   2.967 -34.430  1.00  0.00           O  
HETATM 3421  H1  T3P   185      -5.628   2.450 -34.180  1.00  0.00           H  
HETATM 3422  H2  T3P   185      -6.474   2.835 -35.375  1.00  0.00           H  
HETATM 3423  O   T3P   186       2.066  -2.931 -35.715  1.00  0.00           O  
HETATM 3424  H1  T3P   186       2.036  -3.206 -36.632  1.00  0.00           H  
HETATM 3425  H2  T3P   186       1.847  -1.999 -35.737  1.00  0.00           H  
HETATM 3426  O   T3P   187       8.008  -2.671  36.004  1.00  0.00           O  
HETATM 3427  H1  T3P   187       7.156  -2.402  36.346  1.00  0.00           H  
HETATM 3428  H2  T3P   187       8.101  -3.583  36.281  1.00  0.00           H  
HETATM 3429  O   T3P   188       0.899  -0.461 -35.043  1.00  0.00           O  
HETATM 3430  H1  T3P   188       0.680   0.211 -34.398  1.00  0.00           H  
HETATM 3431  H2  T3P   188       0.538  -0.131 -35.866  1.00  0.00           H  
HETATM 3432  O   T3P   189     -10.799   8.422 -32.322  1.00  0.00           O  
HETATM 3433  H1  T3P   189      -9.973   8.216 -32.760  1.00  0.00           H  
HETATM 3434  H2  T3P   189     -11.113   7.579 -31.995  1.00  0.00           H  
HETATM 3435  O   T3P   190      -3.022   0.597  30.324  1.00  0.00           O  
HETATM 3436  H1  T3P   190      -2.565   1.316  30.759  1.00  0.00           H  
HETATM 3437  H2  T3P   190      -2.985   0.817  29.393  1.00  0.00           H  
HETATM 3438  O   T3P   191      -2.387  -1.084 -33.620  1.00  0.00           O  
HETATM 3439  H1  T3P   191      -1.731  -0.392 -33.541  1.00  0.00           H  
HETATM 3440  H2  T3P   191      -2.654  -1.266 -32.719  1.00  0.00           H  
HETATM 3441  O   T3P   192      -0.357   0.861 -32.793  1.00  0.00           O  
HETATM 3442  H1  T3P   192      -0.694   0.686 -31.915  1.00  0.00           H  
HETATM 3443  H2  T3P   192       0.564   1.082 -32.656  1.00  0.00           H  
HETATM 3444  O   T3P   193     -12.056   7.890  32.585  1.00  0.00           O  
HETATM 3445  H1  T3P   193     -12.287   8.727  32.989  1.00  0.00           H  
HETATM 3446  H2  T3P   193     -12.845   7.628  32.110  1.00  0.00           H  
HETATM 3447  O   T3P   194      -5.629   8.165 -34.621  1.00  0.00           O  
HETATM 3448  H1  T3P   194      -6.084   8.222 -35.461  1.00  0.00           H  
HETATM 3449  H2  T3P   194      -5.933   7.341 -34.240  1.00  0.00           H  
HETATM 3450  O   T3P   195      -1.444   3.350 -33.418  1.00  0.00           O  
HETATM 3451  H1  T3P   195      -1.757   4.124 -32.950  1.00  0.00           H  
HETATM 3452  H2  T3P   195      -1.151   2.755 -32.729  1.00  0.00           H  
HETATM 3453  O   T3P   196       0.623   3.215 -35.296  1.00  0.00           O  
HETATM 3454  H1  T3P   196       1.209   3.972 -35.308  1.00  0.00           H  
HETATM 3455  H2  T3P   196       0.135   3.303 -34.476  1.00  0.00           H  
HETATM 3456  O   T3P   197       9.370   5.993 -35.448  1.00  0.00           O  
HETATM 3457  H1  T3P   197       9.573   5.828 -34.527  1.00  0.00           H  
HETATM 3458  H2  T3P   197       8.475   6.332 -35.440  1.00  0.00           H  
HETATM 3459  O   T3P   198       9.245   1.203 -32.100  1.00  0.00           O  
HETATM 3460  H1  T3P   198       9.910   1.762 -31.698  1.00  0.00           H  
HETATM 3461  H2  T3P   198       9.061   1.618 -32.943  1.00  0.00           H  
HETATM 3462  O   T3P   199      -3.348   9.214 -32.720  1.00  0.00           O  
HETATM 3463  H1  T3P   199      -3.960   8.681 -33.227  1.00  0.00           H  
HETATM 3464  H2  T3P   199      -3.071   9.902 -33.325  1.00  0.00           H  
HETATM 3465  O   T3P   200       0.172  10.896 -33.973  1.00  0.00           O  
HETATM 3466  H1  T3P   200       0.412  11.822 -34.008  1.00  0.00           H  
HETATM 3467  H2  T3P   200      -0.785  10.895 -34.001  1.00  0.00           H  
HETATM 3468  O   T3P   201      -2.963  10.795 -29.875  1.00  0.00           O  
HETATM 3469  H1  T3P   201      -2.810   9.868 -30.060  1.00  0.00           H  
HETATM 3470  H2  T3P   201      -3.300  11.152 -30.697  1.00  0.00           H  
HETATM 3471  O   T3P   202       5.411   4.337 -35.982  1.00  0.00           O  
HETATM 3472  H1  T3P   202       6.098   4.504 -35.336  1.00  0.00           H  
HETATM 3473  H2  T3P   202       5.292   5.175 -36.428  1.00  0.00           H  
HETATM 3474  O   T3P   203       6.924   7.130 -35.694  1.00  0.00           O  
HETATM 3475  H1  T3P   203       7.338   7.983 -35.824  1.00  0.00           H  
HETATM 3476  H2  T3P   203       6.206   7.303 -35.085  1.00  0.00           H  
HETATM 3477  O   T3P   204      -5.671  -6.255 -32.067  1.00  0.00           O  
HETATM 3478  H1  T3P   204      -6.313  -6.815 -31.631  1.00  0.00           H  
HETATM 3479  H2  T3P   204      -5.737  -6.489 -32.993  1.00  0.00           H  
HETATM 3480  O   T3P   205      -1.445  -7.327 -27.383  1.00  0.00           O  
HETATM 3481  H1  T3P   205      -1.638  -7.581 -26.480  1.00  0.00           H  
HETATM 3482  H2  T3P   205      -2.172  -7.683 -27.893  1.00  0.00           H  
HETATM 3483  O   T3P   206       8.872 -13.638 -31.351  1.00  0.00           O  
HETATM 3484  H1  T3P   206       9.678 -13.849 -30.880  1.00  0.00           H  
HETATM 3485  H2  T3P   206       8.299 -13.257 -30.686  1.00  0.00           H  
HETATM 3486  O   T3P   207       4.044 -10.197 -34.974  1.00  0.00           O  
HETATM 3487  H1  T3P   207       3.411  -9.479 -34.952  1.00  0.00           H  
HETATM 3488  H2  T3P   207       4.103 -10.436 -35.899  1.00  0.00           H  
HETATM 3489  O   T3P   208       3.126  -8.307 -26.591  1.00  0.00           O  
HETATM 3490  H1  T3P   208       2.646  -8.804 -25.928  1.00  0.00           H  
HETATM 3491  H2  T3P   208       2.688  -8.521 -27.415  1.00  0.00           H  
HETATM 3492  O   T3P   209      14.889   0.071 -35.831  1.00  0.00           O  
HETATM 3493  H1  T3P   209      15.274  -0.402 -35.093  1.00  0.00           H  
HETATM 3494  H2  T3P   209      14.284  -0.556 -36.228  1.00  0.00           H  
HETATM 3495  O   T3P   210      -4.812  -8.567 -27.532  1.00  0.00           O  
HETATM 3496  H1  T3P   210      -5.664  -8.926 -27.780  1.00  0.00           H  
HETATM 3497  H2  T3P   210      -5.009  -7.696 -27.189  1.00  0.00           H  
HETATM 3498  O   T3P   211      -5.056  -3.571 -32.167  1.00  0.00           O  
HETATM 3499  H1  T3P   211      -4.252  -3.514 -32.684  1.00  0.00           H  
HETATM 3500  H2  T3P   211      -5.414  -4.434 -32.375  1.00  0.00           H  
HETATM 3501  O   T3P   212       1.308  -9.189 -32.028  1.00  0.00           O  
HETATM 3502  H1  T3P   212       0.957  -8.632 -32.722  1.00  0.00           H  
HETATM 3503  H2  T3P   212       1.914  -8.624 -31.549  1.00  0.00           H  
HETATM 3504  O   T3P   213       1.798  -4.379 -30.050  1.00  0.00           O  
HETATM 3505  H1  T3P   213       2.227  -3.717 -30.593  1.00  0.00           H  
HETATM 3506  H2  T3P   213       1.511  -3.901 -29.272  1.00  0.00           H  
HETATM 3507  O   T3P   214      10.284  -1.316 -31.853  1.00  0.00           O  
HETATM 3508  H1  T3P   214      10.099  -0.426 -32.154  1.00  0.00           H  
HETATM 3509  H2  T3P   214       9.458  -1.619 -31.477  1.00  0.00           H  
HETATM 3510  O   T3P   215      -7.133   3.061 -30.939  1.00  0.00           O  
HETATM 3511  H1  T3P   215      -6.973   3.824 -31.494  1.00  0.00           H  
HETATM 3512  H2  T3P   215      -6.301   2.587 -30.938  1.00  0.00           H  
HETATM 3513  O   T3P   216      -3.885   1.848 -33.830  1.00  0.00           O  
HETATM 3514  H1  T3P   216      -3.811   1.514 -34.724  1.00  0.00           H  
HETATM 3515  H2  T3P   216      -3.175   2.485 -33.753  1.00  0.00           H  
HETATM 3516  O   T3P   217      -2.251  -4.545 -33.204  1.00  0.00           O  
HETATM 3517  H1  T3P   217      -1.325  -4.453 -33.426  1.00  0.00           H  
HETATM 3518  H2  T3P   217      -2.262  -5.167 -32.476  1.00  0.00           H  
HETATM 3519  O   T3P   218       4.492  -2.162 -33.892  1.00  0.00           O  
HETATM 3520  H1  T3P   218       4.407  -2.581 -34.749  1.00  0.00           H  
HETATM 3521  H2  T3P   218       4.269  -2.851 -33.266  1.00  0.00           H  
HETATM 3522  O   T3P   219       8.692   2.233 -34.787  1.00  0.00           O  
HETATM 3523  H1  T3P   219       8.531   2.279 -35.729  1.00  0.00           H  
HETATM 3524  H2  T3P   219       8.372   3.069 -34.448  1.00  0.00           H  
HETATM 3525  O   T3P   220      10.446  -3.452 -33.463  1.00  0.00           O  
HETATM 3526  H1  T3P   220       9.713  -3.568 -32.858  1.00  0.00           H  
HETATM 3527  H2  T3P   220      10.766  -2.568 -33.285  1.00  0.00           H  
HETATM 3528  O   T3P   221      -0.725   2.785 -30.617  1.00  0.00           O  
HETATM 3529  H1  T3P   221      -0.375   3.506 -30.094  1.00  0.00           H  
HETATM 3530  H2  T3P   221      -1.338   2.340 -30.032  1.00  0.00           H  
HETATM 3531  O   T3P   222      -4.730   1.834 -31.264  1.00  0.00           O  
HETATM 3532  H1  T3P   222      -4.386   2.039 -32.134  1.00  0.00           H  
HETATM 3533  H2  T3P   222      -4.819   0.881 -31.261  1.00  0.00           H  
HETATM 3534  O   T3P   223      -0.442   4.904 -28.860  1.00  0.00           O  
HETATM 3535  H1  T3P   223       0.144   5.646 -28.710  1.00  0.00           H  
HETATM 3536  H2  T3P   223      -0.602   4.544 -27.987  1.00  0.00           H  
HETATM 3537  O   T3P   224       5.300   2.531 -31.704  1.00  0.00           O  
HETATM 3538  H1  T3P   224       5.493   1.627 -31.951  1.00  0.00           H  
HETATM 3539  H2  T3P   224       6.124   2.865 -31.350  1.00  0.00           H  
HETATM 3540  O   T3P   225      -6.346   4.996 -33.048  1.00  0.00           O  
HETATM 3541  H1  T3P   225      -6.394   4.302 -33.706  1.00  0.00           H  
HETATM 3542  H2  T3P   225      -5.414   5.202 -32.984  1.00  0.00           H  
HETATM 3543  O   T3P   226      -3.568   5.681 -33.455  1.00  0.00           O  
HETATM 3544  H1  T3P   226      -2.968   5.992 -32.777  1.00  0.00           H  
HETATM 3545  H2  T3P   226      -3.196   6.010 -34.273  1.00  0.00           H  
HETATM 3546  O   T3P   227       1.956   3.968 -30.794  1.00  0.00           O  
HETATM 3547  H1  T3P   227       1.354   4.577 -31.220  1.00  0.00           H  
HETATM 3548  H2  T3P   227       1.645   3.101 -31.054  1.00  0.00           H  
HETATM 3549  O   T3P   228       2.397   5.697 -35.056  1.00  0.00           O  
HETATM 3550  H1  T3P   228       3.092   6.076 -35.595  1.00  0.00           H  
HETATM 3551  H2  T3P   228       2.835   5.019 -34.543  1.00  0.00           H  
HETATM 3552  O   T3P   229       3.386   3.864 -33.358  1.00  0.00           O  
HETATM 3553  H1  T3P   229       3.880   3.599 -32.583  1.00  0.00           H  
HETATM 3554  H2  T3P   229       3.585   3.192 -34.010  1.00  0.00           H  
HETATM 3555  O   T3P   230       7.461   4.564 -33.620  1.00  0.00           O  
HETATM 3556  H1  T3P   230       8.031   4.494 -32.855  1.00  0.00           H  
HETATM 3557  H2  T3P   230       6.779   5.181 -33.355  1.00  0.00           H  
HETATM 3558  O   T3P   231      -5.421  11.427  35.901  1.00  0.00           O  
HETATM 3559  H1  T3P   231      -4.936  12.251  35.933  1.00  0.00           H  
HETATM 3560  H2  T3P   231      -5.470  11.213  34.969  1.00  0.00           H  
HETATM 3561  O   T3P   232      -2.547   8.150 -30.415  1.00  0.00           O  
HETATM 3562  H1  T3P   232      -2.387   7.236 -30.648  1.00  0.00           H  
HETATM 3563  H2  T3P   232      -2.599   8.607 -31.254  1.00  0.00           H  
HETATM 3564  O   T3P   233       5.047   8.733 -32.489  1.00  0.00           O  
HETATM 3565  H1  T3P   233       4.644   8.782 -33.355  1.00  0.00           H  
HETATM 3566  H2  T3P   233       5.987   8.799 -32.658  1.00  0.00           H  
HETATM 3567  O   T3P   234       1.121   6.768 -32.736  1.00  0.00           O  
HETATM 3568  H1  T3P   234       1.752   6.570 -33.428  1.00  0.00           H  
HETATM 3569  H2  T3P   234       1.281   7.687 -32.521  1.00  0.00           H  
HETATM 3570  O   T3P   235       4.270   9.404 -29.781  1.00  0.00           O  
HETATM 3571  H1  T3P   235       4.447   9.034 -30.646  1.00  0.00           H  
HETATM 3572  H2  T3P   235       5.094   9.305 -29.304  1.00  0.00           H  
HETATM 3573  O   T3P   236       9.020  13.008  35.237  1.00  0.00           O  
HETATM 3574  H1  T3P   236       9.878  13.423  35.328  1.00  0.00           H  
HETATM 3575  H2  T3P   236       8.663  12.999  36.125  1.00  0.00           H  
HETATM 3576  O   T3P   237      -6.577  -2.572 -30.014  1.00  0.00           O  
HETATM 3577  H1  T3P   237      -7.230  -2.034 -30.462  1.00  0.00           H  
HETATM 3578  H2  T3P   237      -6.203  -3.121 -30.703  1.00  0.00           H  
HETATM 3579  O   T3P   238       5.549  -5.663 -29.512  1.00  0.00           O  
HETATM 3580  H1  T3P   238       5.565  -6.535 -29.908  1.00  0.00           H  
HETATM 3581  H2  T3P   238       6.297  -5.657 -28.916  1.00  0.00           H  
HETATM 3582  O   T3P   239       0.464  -2.413 -32.559  1.00  0.00           O  
HETATM 3583  H1  T3P   239      -0.167  -2.115 -31.903  1.00  0.00           H  
HETATM 3584  H2  T3P   239       0.672  -1.628 -33.066  1.00  0.00           H  
HETATM 3585  O   T3P   240       3.498 -11.891 -27.658  1.00  0.00           O  
HETATM 3586  H1  T3P   240       3.948 -12.408 -28.326  1.00  0.00           H  
HETATM 3587  H2  T3P   240       2.793 -11.449 -28.132  1.00  0.00           H  
HETATM 3588  O   T3P   241       4.706  -6.836 -32.656  1.00  0.00           O  
HETATM 3589  H1  T3P   241       4.046  -6.957 -31.973  1.00  0.00           H  
HETATM 3590  H2  T3P   241       5.537  -7.033 -32.223  1.00  0.00           H  
HETATM 3591  O   T3P   242      -9.056   0.692 -25.529  1.00  0.00           O  
HETATM 3592  H1  T3P   242      -9.190   1.628 -25.679  1.00  0.00           H  
HETATM 3593  H2  T3P   242      -9.080   0.596 -24.577  1.00  0.00           H  
HETATM 3594  O   T3P   243      -2.703  -5.892 -24.012  1.00  0.00           O  
HETATM 3595  H1  T3P   243      -2.505  -5.178 -23.405  1.00  0.00           H  
HETATM 3596  H2  T3P   243      -3.282  -5.499 -24.664  1.00  0.00           H  
HETATM 3597  O   T3P   244      -0.873  -5.783 -30.861  1.00  0.00           O  
HETATM 3598  H1  T3P   244       0.012  -5.492 -30.639  1.00  0.00           H  
HETATM 3599  H2  T3P   244      -0.957  -6.638 -30.439  1.00  0.00           H  
HETATM 3600  O   T3P   245       3.891  -6.591 -35.295  1.00  0.00           O  
HETATM 3601  H1  T3P   245       3.001  -6.242 -35.340  1.00  0.00           H  
HETATM 3602  H2  T3P   245       4.075  -6.659 -34.359  1.00  0.00           H  
HETATM 3603  O   T3P   246       6.799  -7.519 -31.283  1.00  0.00           O  
HETATM 3604  H1  T3P   246       7.623  -7.081 -31.067  1.00  0.00           H  
HETATM 3605  H2  T3P   246       7.045  -8.431 -31.438  1.00  0.00           H  
HETATM 3606  O   T3P   247       7.206  -1.511 -23.695  1.00  0.00           O  
HETATM 3607  H1  T3P   247       8.093  -1.871 -23.668  1.00  0.00           H  
HETATM 3608  H2  T3P   247       6.839  -1.715 -22.835  1.00  0.00           H  
HETATM 3609  O   T3P   248     -13.850   5.084 -30.047  1.00  0.00           O  
HETATM 3610  H1  T3P   248     -14.622   4.749 -30.503  1.00  0.00           H  
HETATM 3611  H2  T3P   248     -13.605   4.383 -29.443  1.00  0.00           H  
HETATM 3612  O   T3P   249      -4.282   2.844 -28.701  1.00  0.00           O  
HETATM 3613  H1  T3P   249      -3.508   2.389 -28.369  1.00  0.00           H  
HETATM 3614  H2  T3P   249      -4.410   2.489 -29.580  1.00  0.00           H  
HETATM 3615  O   T3P   250      -5.460   4.917 -27.244  1.00  0.00           O  
HETATM 3616  H1  T3P   250      -4.884   4.400 -27.807  1.00  0.00           H  
HETATM 3617  H2  T3P   250      -4.885   5.249 -26.554  1.00  0.00           H  
HETATM 3618  O   T3P   251      -3.750  -1.229 -30.563  1.00  0.00           O  
HETATM 3619  H1  T3P   251      -3.943  -1.034 -29.646  1.00  0.00           H  
HETATM 3620  H2  T3P   251      -4.354  -1.936 -30.790  1.00  0.00           H  
HETATM 3621  O   T3P   252       8.579  -0.239 -29.415  1.00  0.00           O  
HETATM 3622  H1  T3P   252       8.943  -0.084 -30.286  1.00  0.00           H  
HETATM 3623  H2  T3P   252       7.808   0.326 -29.373  1.00  0.00           H  
HETATM 3624  O   T3P   253       6.212  -6.583 -20.440  1.00  0.00           O  
HETATM 3625  H1  T3P   253       6.952  -6.197 -20.909  1.00  0.00           H  
HETATM 3626  H2  T3P   253       5.622  -6.886 -21.131  1.00  0.00           H  
HETATM 3627  O   T3P   254      -5.854   8.025 -31.038  1.00  0.00           O  
HETATM 3628  H1  T3P   254      -5.102   8.336 -30.533  1.00  0.00           H  
HETATM 3629  H2  T3P   254      -6.376   7.528 -30.407  1.00  0.00           H  
HETATM 3630  O   T3P   255      -1.470   5.698 -31.633  1.00  0.00           O  
HETATM 3631  H1  T3P   255      -1.217   5.177 -30.870  1.00  0.00           H  
HETATM 3632  H2  T3P   255      -0.662   6.134 -31.904  1.00  0.00           H  
HETATM 3633  O   T3P   256       0.392   2.319 -26.294  1.00  0.00           O  
HETATM 3634  H1  T3P   256       1.182   2.859 -26.335  1.00  0.00           H  
HETATM 3635  H2  T3P   256       0.382   1.977 -25.400  1.00  0.00           H  
HETATM 3636  O   T3P   257       2.400   1.305 -32.043  1.00  0.00           O  
HETATM 3637  H1  T3P   257       2.675   1.337 -32.959  1.00  0.00           H  
HETATM 3638  H2  T3P   257       3.154   0.942 -31.578  1.00  0.00           H  
HETATM 3639  O   T3P   258       5.332   2.081 -25.515  1.00  0.00           O  
HETATM 3640  H1  T3P   258       5.642   1.200 -25.725  1.00  0.00           H  
HETATM 3641  H2  T3P   258       4.640   2.251 -26.154  1.00  0.00           H  
HETATM 3642  O   T3P   259      10.491   7.168 -32.834  1.00  0.00           O  
HETATM 3643  H1  T3P   259      10.861   7.556 -32.041  1.00  0.00           H  
HETATM 3644  H2  T3P   259      11.052   6.415 -33.017  1.00  0.00           H  
HETATM 3645  O   T3P   260      -7.428   7.917 -25.307  1.00  0.00           O  
HETATM 3646  H1  T3P   260      -8.323   7.665 -25.082  1.00  0.00           H  
HETATM 3647  H2  T3P   260      -7.497   8.280 -26.190  1.00  0.00           H  
HETATM 3648  O   T3P   261     -10.652   5.194 -27.591  1.00  0.00           O  
HETATM 3649  H1  T3P   261     -10.566   5.523 -26.697  1.00  0.00           H  
HETATM 3650  H2  T3P   261     -10.743   4.246 -27.491  1.00  0.00           H  
HETATM 3651  O   T3P   262       1.735  -0.291 -24.258  1.00  0.00           O  
HETATM 3652  H1  T3P   262       1.216  -0.594 -25.003  1.00  0.00           H  
HETATM 3653  H2  T3P   262       1.244   0.454 -23.911  1.00  0.00           H  
HETATM 3654  O   T3P   263       6.088  -0.045 -36.306  1.00  0.00           O  
HETATM 3655  H1  T3P   263       5.595   0.758 -36.473  1.00  0.00           H  
HETATM 3656  H2  T3P   263       6.002  -0.188 -35.364  1.00  0.00           H  
HETATM 3657  O   T3P   264       4.996  -0.402 -31.756  1.00  0.00           O  
HETATM 3658  H1  T3P   264       4.428  -0.632 -31.021  1.00  0.00           H  
HETATM 3659  H2  T3P   264       4.729  -0.993 -32.460  1.00  0.00           H  
HETATM 3660  O   T3P   265       5.727   9.797 -25.173  1.00  0.00           O  
HETATM 3661  H1  T3P   265       5.570  10.078 -26.074  1.00  0.00           H  
HETATM 3662  H2  T3P   265       5.092   9.096 -25.026  1.00  0.00           H  
HETATM 3663  O   T3P   266      -7.370  10.694 -30.519  1.00  0.00           O  
HETATM 3664  H1  T3P   266      -7.152   9.819 -30.198  1.00  0.00           H  
HETATM 3665  H2  T3P   266      -8.240  10.871 -30.161  1.00  0.00           H  
HETATM 3666  O   T3P   267      -1.630   6.437 -25.355  1.00  0.00           O  
HETATM 3667  H1  T3P   267      -1.482   6.860 -24.510  1.00  0.00           H  
HETATM 3668  H2  T3P   267      -2.277   6.992 -25.791  1.00  0.00           H  
HETATM 3669  O   T3P   268       1.349  15.553 -27.511  1.00  0.00           O  
HETATM 3670  H1  T3P   268       1.732  15.942 -26.724  1.00  0.00           H  
HETATM 3671  H2  T3P   268       0.540  15.143 -27.206  1.00  0.00           H  
HETATM 3672  O   T3P   269       1.287   7.308 -29.164  1.00  0.00           O  
HETATM 3673  H1  T3P   269       0.915   8.181 -29.042  1.00  0.00           H  
HETATM 3674  H2  T3P   269       1.730   7.352 -30.012  1.00  0.00           H  
HETATM 3675  O   T3P   270       4.673   7.130 -25.066  1.00  0.00           O  
HETATM 3676  H1  T3P   270       4.116   7.187 -25.842  1.00  0.00           H  
HETATM 3677  H2  T3P   270       5.338   6.481 -25.296  1.00  0.00           H  
HETATM 3678  O   T3P   271       6.720   8.970 -28.589  1.00  0.00           O  
HETATM 3679  H1  T3P   271       7.347   8.562 -27.992  1.00  0.00           H  
HETATM 3680  H2  T3P   271       6.719   8.404 -29.361  1.00  0.00           H  
HETATM 3681  O   T3P   272      -8.256  -4.417 -28.557  1.00  0.00           O  
HETATM 3682  H1  T3P   272      -8.736  -3.754 -28.061  1.00  0.00           H  
HETATM 3683  H2  T3P   272      -7.538  -3.935 -28.969  1.00  0.00           H  
HETATM 3684  O   T3P   273      -4.052 -10.742 -22.461  1.00  0.00           O  
HETATM 3685  H1  T3P   273      -4.500 -10.965 -23.277  1.00  0.00           H  
HETATM 3686  H2  T3P   273      -3.126 -10.902 -22.645  1.00  0.00           H  
HETATM 3687  O   T3P   274      -3.531 -10.831 -27.424  1.00  0.00           O  
HETATM 3688  H1  T3P   274      -2.836 -10.761 -28.079  1.00  0.00           H  
HETATM 3689  H2  T3P   274      -4.064 -10.047 -27.556  1.00  0.00           H  
HETATM 3690  O   T3P   275       7.357  -5.369 -27.462  1.00  0.00           O  
HETATM 3691  H1  T3P   275       7.777  -4.554 -27.737  1.00  0.00           H  
HETATM 3692  H2  T3P   275       7.816  -5.616 -26.660  1.00  0.00           H  
HETATM 3693  O   T3P   276       2.374  -7.281 -30.603  1.00  0.00           O  
HETATM 3694  H1  T3P   276       3.099  -7.592 -30.060  1.00  0.00           H  
HETATM 3695  H2  T3P   276       2.400  -6.328 -30.514  1.00  0.00           H  
HETATM 3696  O   T3P   277       4.313  -8.520 -22.187  1.00  0.00           O  
HETATM 3697  H1  T3P   277       3.439  -8.855 -22.386  1.00  0.00           H  
HETATM 3698  H2  T3P   277       4.480  -7.867 -22.867  1.00  0.00           H  
HETATM 3699  O   T3P   278      -4.819  -1.375 -27.875  1.00  0.00           O  
HETATM 3700  H1  T3P   278      -5.026  -1.824 -27.055  1.00  0.00           H  
HETATM 3701  H2  T3P   278      -5.489  -1.675 -28.489  1.00  0.00           H  
HETATM 3702  O   T3P   279      -9.366  -4.761 -24.620  1.00  0.00           O  
HETATM 3703  H1  T3P   279      -9.434  -5.588 -24.143  1.00  0.00           H  
HETATM 3704  H2  T3P   279      -9.424  -4.088 -23.942  1.00  0.00           H  
HETATM 3705  O   T3P   280      -1.209  -4.326 -27.123  1.00  0.00           O  
HETATM 3706  H1  T3P   280      -1.030  -5.241 -27.340  1.00  0.00           H  
HETATM 3707  H2  T3P   280      -0.918  -4.233 -26.216  1.00  0.00           H  
HETATM 3708  O   T3P   281       0.651  -7.540 -23.798  1.00  0.00           O  
HETATM 3709  H1  T3P   281       0.824  -7.191 -22.923  1.00  0.00           H  
HETATM 3710  H2  T3P   281       1.282  -8.252 -23.901  1.00  0.00           H  
HETATM 3711  O   T3P   282       5.831  -2.761 -29.771  1.00  0.00           O  
HETATM 3712  H1  T3P   282       6.566  -2.566 -30.354  1.00  0.00           H  
HETATM 3713  H2  T3P   282       5.807  -3.717 -29.729  1.00  0.00           H  
HETATM 3714  O   T3P   283       4.422  -6.009 -25.901  1.00  0.00           O  
HETATM 3715  H1  T3P   283       4.989  -5.694 -26.605  1.00  0.00           H  
HETATM 3716  H2  T3P   283       3.922  -6.723 -26.296  1.00  0.00           H  
HETATM 3717  O   T3P   284     -10.191  -2.421 -27.690  1.00  0.00           O  
HETATM 3718  H1  T3P   284     -10.078  -1.705 -28.316  1.00  0.00           H  
HETATM 3719  H2  T3P   284     -10.633  -2.018 -26.943  1.00  0.00           H  
HETATM 3720  O   T3P   285      -6.678  -6.467 -27.154  1.00  0.00           O  
HETATM 3721  H1  T3P   285      -6.670  -5.782 -26.486  1.00  0.00           H  
HETATM 3722  H2  T3P   285      -6.923  -6.012 -27.960  1.00  0.00           H  
HETATM 3723  O   T3P   286       0.277  -4.711 -25.004  1.00  0.00           O  
HETATM 3724  H1  T3P   286       1.113  -4.468 -24.606  1.00  0.00           H  
HETATM 3725  H2  T3P   286       0.216  -5.657 -24.872  1.00  0.00           H  
HETATM 3726  O   T3P   287      -0.095  -1.104 -26.012  1.00  0.00           O  
HETATM 3727  H1  T3P   287      -0.730  -1.480 -25.402  1.00  0.00           H  
HETATM 3728  H2  T3P   287      -0.485  -1.237 -26.876  1.00  0.00           H  
HETATM 3729  O   T3P   288       2.781  -4.158 -24.495  1.00  0.00           O  
HETATM 3730  H1  T3P   288       3.320  -4.818 -24.932  1.00  0.00           H  
HETATM 3731  H2  T3P   288       3.238  -3.332 -24.654  1.00  0.00           H  
HETATM 3732  O   T3P   289       4.795  -0.927 -27.825  1.00  0.00           O  
HETATM 3733  H1  T3P   289       5.536  -0.740 -27.249  1.00  0.00           H  
HETATM 3734  H2  T3P   289       5.135  -1.562 -28.455  1.00  0.00           H  
HETATM 3735  O   T3P   290      -2.168  -1.170 -28.019  1.00  0.00           O  
HETATM 3736  H1  T3P   290      -3.107  -1.006 -27.943  1.00  0.00           H  
HETATM 3737  H2  T3P   290      -2.106  -2.074 -28.327  1.00  0.00           H  
HETATM 3738  O   T3P   291      -1.720  -3.416 -29.777  1.00  0.00           O  
HETATM 3739  H1  T3P   291      -1.655  -3.998 -30.534  1.00  0.00           H  
HETATM 3740  H2  T3P   291      -1.600  -3.992 -29.022  1.00  0.00           H  
HETATM 3741  O   T3P   292       2.819  -1.386 -30.199  1.00  0.00           O  
HETATM 3742  H1  T3P   292       2.540  -0.471 -30.241  1.00  0.00           H  
HETATM 3743  H2  T3P   292       3.222  -1.474 -29.335  1.00  0.00           H  
HETATM 3744  O   T3P   293       1.422   1.230 -29.021  1.00  0.00           O  
HETATM 3745  H1  T3P   293       1.069   1.044 -28.151  1.00  0.00           H  
HETATM 3746  H2  T3P   293       0.686   1.085 -29.615  1.00  0.00           H  
HETATM 3747  O   T3P   294       9.313   2.559 -28.515  1.00  0.00           O  
HETATM 3748  H1  T3P   294       8.983   1.686 -28.728  1.00  0.00           H  
HETATM 3749  H2  T3P   294       9.974   2.735 -29.184  1.00  0.00           H  
HETATM 3750  O   T3P   295       6.347   1.122 -29.363  1.00  0.00           O  
HETATM 3751  H1  T3P   295       5.724   1.431 -28.704  1.00  0.00           H  
HETATM 3752  H2  T3P   295       5.798   0.791 -30.074  1.00  0.00           H  
HETATM 3753  O   T3P   296      -9.757   4.434 -24.021  1.00  0.00           O  
HETATM 3754  H1  T3P   296      -9.051   4.014 -24.513  1.00  0.00           H  
HETATM 3755  H2  T3P   296      -9.583   4.205 -23.108  1.00  0.00           H  
HETATM 3756  O   T3P   297      -0.520  -0.515 -30.105  1.00  0.00           O  
HETATM 3757  H1  T3P   297      -1.440  -0.736 -29.963  1.00  0.00           H  
HETATM 3758  H2  T3P   297      -0.052  -1.339 -29.973  1.00  0.00           H  
HETATM 3759  O   T3P   298       0.756  10.048 -28.351  1.00  0.00           O  
HETATM 3760  H1  T3P   298       1.045  10.550 -29.113  1.00  0.00           H  
HETATM 3761  H2  T3P   298       0.038  10.563 -27.983  1.00  0.00           H  
HETATM 3762  O   T3P   299       3.844   3.109 -28.211  1.00  0.00           O  
HETATM 3763  H1  T3P   299       3.127   2.763 -28.742  1.00  0.00           H  
HETATM 3764  H2  T3P   299       3.430   3.365 -27.387  1.00  0.00           H  
HETATM 3765  O   T3P   300       6.152   4.766 -25.270  1.00  0.00           O  
HETATM 3766  H1  T3P   300       7.041   4.543 -24.995  1.00  0.00           H  
HETATM 3767  H2  T3P   300       5.784   3.941 -25.585  1.00  0.00           H  
HETATM 3768  O   T3P   301       7.237   6.528 -29.926  1.00  0.00           O  
HETATM 3769  H1  T3P   301       6.388   6.091 -29.985  1.00  0.00           H  
HETATM 3770  H2  T3P   301       7.660   6.129 -29.166  1.00  0.00           H  
HETATM 3771  O   T3P   302      -6.999   6.378 -29.239  1.00  0.00           O  
HETATM 3772  H1  T3P   302      -6.446   5.725 -28.810  1.00  0.00           H  
HETATM 3773  H2  T3P   302      -7.839   6.318 -28.782  1.00  0.00           H  
HETATM 3774  O   T3P   303      -4.430  13.063 -28.634  1.00  0.00           O  
HETATM 3775  H1  T3P   303      -3.908  12.271 -28.760  1.00  0.00           H  
HETATM 3776  H2  T3P   303      -5.043  13.066 -29.369  1.00  0.00           H  
HETATM 3777  O   T3P   304       0.880   8.145 -26.190  1.00  0.00           O  
HETATM 3778  H1  T3P   304       0.972   8.180 -27.142  1.00  0.00           H  
HETATM 3779  H2  T3P   304      -0.054   7.995 -26.045  1.00  0.00           H  
HETATM 3780  O   T3P   305      -2.237   4.047 -24.316  1.00  0.00           O  
HETATM 3781  H1  T3P   305      -1.901   4.790 -24.817  1.00  0.00           H  
HETATM 3782  H2  T3P   305      -2.141   4.312 -23.401  1.00  0.00           H  
HETATM 3783  O   T3P   306      10.812   9.720 -27.485  1.00  0.00           O  
HETATM 3784  H1  T3P   306      11.347  10.471 -27.228  1.00  0.00           H  
HETATM 3785  H2  T3P   306       9.924   9.955 -27.216  1.00  0.00           H  
HETATM 3786  O   T3P   307       8.518  10.300 -25.920  1.00  0.00           O  
HETATM 3787  H1  T3P   307       9.216  10.429 -25.277  1.00  0.00           H  
HETATM 3788  H2  T3P   307       7.751  10.069 -25.397  1.00  0.00           H  
HETATM 3789  O   T3P   308      -4.733 -11.103 -25.001  1.00  0.00           O  
HETATM 3790  H1  T3P   308      -5.593 -10.780 -25.268  1.00  0.00           H  
HETATM 3791  H2  T3P   308      -4.129 -10.741 -25.649  1.00  0.00           H  
HETATM 3792  O   T3P   309      -0.646 -10.023 -19.937  1.00  0.00           O  
HETATM 3793  H1  T3P   309      -0.696 -10.231 -19.004  1.00  0.00           H  
HETATM 3794  H2  T3P   309      -0.924  -9.109 -19.994  1.00  0.00           H  
HETATM 3795  O   T3P   310       5.908  -9.732 -20.184  1.00  0.00           O  
HETATM 3796  H1  T3P   310       5.198  -9.545 -20.799  1.00  0.00           H  
HETATM 3797  H2  T3P   310       6.137  -8.878 -19.816  1.00  0.00           H  
HETATM 3798  O   T3P   311       4.248 -11.725 -18.669  1.00  0.00           O  
HETATM 3799  H1  T3P   311       4.890 -11.220 -19.167  1.00  0.00           H  
HETATM 3800  H2  T3P   311       3.783 -12.240 -19.329  1.00  0.00           H  
HETATM 3801  O   T3P   312      10.154 -10.903 -20.911  1.00  0.00           O  
HETATM 3802  H1  T3P   312       9.206 -10.986 -20.802  1.00  0.00           H  
HETATM 3803  H2  T3P   312      10.262 -10.532 -21.787  1.00  0.00           H  
HETATM 3804  O   T3P   313       8.907  -6.716 -29.509  1.00  0.00           O  
HETATM 3805  H1  T3P   313       9.490  -5.979 -29.330  1.00  0.00           H  
HETATM 3806  H2  T3P   313       8.511  -6.920 -28.661  1.00  0.00           H  
HETATM 3807  O   T3P   314     -11.618  -0.361 -26.035  1.00  0.00           O  
HETATM 3808  H1  T3P   314     -11.491  -0.760 -25.174  1.00  0.00           H  
HETATM 3809  H2  T3P   314     -10.879   0.240 -26.133  1.00  0.00           H  
HETATM 3810  O   T3P   315       0.833  -6.990 -21.187  1.00  0.00           O  
HETATM 3811  H1  T3P   315       0.059  -7.282 -20.707  1.00  0.00           H  
HETATM 3812  H2  T3P   315       1.570  -7.367 -20.705  1.00  0.00           H  
HETATM 3813  O   T3P   316       1.509  -4.592 -22.067  1.00  0.00           O  
HETATM 3814  H1  T3P   316       1.430  -5.540 -21.965  1.00  0.00           H  
HETATM 3815  H2  T3P   316       2.052  -4.479 -22.847  1.00  0.00           H  
HETATM 3816  O   T3P   317       6.299  -7.635 -17.860  1.00  0.00           O  
HETATM 3817  H1  T3P   317       5.623  -7.295 -17.275  1.00  0.00           H  
HETATM 3818  H2  T3P   317       6.111  -7.228 -18.706  1.00  0.00           H  
HETATM 3819  O   T3P   318      11.165  -3.859 -20.748  1.00  0.00           O  
HETATM 3820  H1  T3P   318      11.136  -3.269 -19.995  1.00  0.00           H  
HETATM 3821  H2  T3P   318      12.098  -3.966 -20.934  1.00  0.00           H  
HETATM 3822  O   T3P   319       5.977  -6.603 -23.331  1.00  0.00           O  
HETATM 3823  H1  T3P   319       6.854  -6.976 -23.244  1.00  0.00           H  
HETATM 3824  H2  T3P   319       5.665  -6.920 -24.178  1.00  0.00           H  
HETATM 3825  O   T3P   320      -4.724  -8.124 -22.636  1.00  0.00           O  
HETATM 3826  H1  T3P   320      -4.097  -7.489 -22.981  1.00  0.00           H  
HETATM 3827  H2  T3P   320      -4.250  -8.956 -22.640  1.00  0.00           H  
HETATM 3828  O   T3P   321      -7.074  -3.450 -25.660  1.00  0.00           O  
HETATM 3829  H1  T3P   321      -7.875  -3.757 -25.237  1.00  0.00           H  
HETATM 3830  H2  T3P   321      -7.263  -2.543 -25.901  1.00  0.00           H  
HETATM 3831  O   T3P   322      -4.549  -3.995 -25.587  1.00  0.00           O  
HETATM 3832  H1  T3P   322      -5.499  -3.889 -25.625  1.00  0.00           H  
HETATM 3833  H2  T3P   322      -4.305  -4.290 -26.464  1.00  0.00           H  
HETATM 3834  O   T3P   323       4.339  -3.802 -21.956  1.00  0.00           O  
HETATM 3835  H1  T3P   323       4.036  -3.821 -22.864  1.00  0.00           H  
HETATM 3836  H2  T3P   323       5.122  -4.352 -21.953  1.00  0.00           H  
HETATM 3837  O   T3P   324       4.289  -2.137 -25.083  1.00  0.00           O  
HETATM 3838  H1  T3P   324       4.240  -2.182 -26.038  1.00  0.00           H  
HETATM 3839  H2  T3P   324       4.997  -1.517 -24.908  1.00  0.00           H  
HETATM 3840  O   T3P   325      11.909  -1.130 -22.127  1.00  0.00           O  
HETATM 3841  H1  T3P   325      12.070  -0.867 -21.221  1.00  0.00           H  
HETATM 3842  H2  T3P   325      12.578  -1.790 -22.308  1.00  0.00           H  
HETATM 3843  O   T3P   326      -8.750   0.463 -22.659  1.00  0.00           O  
HETATM 3844  H1  T3P   326      -8.049  -0.184 -22.576  1.00  0.00           H  
HETATM 3845  H2  T3P   326      -9.260   0.367 -21.854  1.00  0.00           H  
HETATM 3846  O   T3P   327      -1.859   4.762 -21.451  1.00  0.00           O  
HETATM 3847  H1  T3P   327      -1.026   4.343 -21.236  1.00  0.00           H  
HETATM 3848  H2  T3P   327      -2.346   4.763 -20.627  1.00  0.00           H  
HETATM 3849  O   T3P   328      -0.614   1.929 -23.667  1.00  0.00           O  
HETATM 3850  H1  T3P   328      -1.121   2.701 -23.919  1.00  0.00           H  
HETATM 3851  H2  T3P   328      -0.250   2.152 -22.810  1.00  0.00           H  
HETATM 3852  O   T3P   329       0.427   0.672 -19.038  1.00  0.00           O  
HETATM 3853  H1  T3P   329      -0.333   1.251 -18.985  1.00  0.00           H  
HETATM 3854  H2  T3P   329       0.289   0.167 -19.839  1.00  0.00           H  
HETATM 3855  O   T3P   330       4.437  -0.897 -22.579  1.00  0.00           O  
HETATM 3856  H1  T3P   330       4.415  -1.839 -22.409  1.00  0.00           H  
HETATM 3857  H2  T3P   330       3.743  -0.754 -23.222  1.00  0.00           H  
HETATM 3858  O   T3P   331       8.283  -0.105 -20.459  1.00  0.00           O  
HETATM 3859  H1  T3P   331       7.356   0.069 -20.294  1.00  0.00           H  
HETATM 3860  H2  T3P   331       8.378  -1.047 -20.317  1.00  0.00           H  
HETATM 3861  O   T3P   332      -6.857   1.521 -27.899  1.00  0.00           O  
HETATM 3862  H1  T3P   332      -6.257   2.093 -28.377  1.00  0.00           H  
HETATM 3863  H2  T3P   332      -7.582   2.092 -27.645  1.00  0.00           H  
HETATM 3864  O   T3P   333       2.635   5.534 -20.761  1.00  0.00           O  
HETATM 3865  H1  T3P   333       2.467   4.722 -20.283  1.00  0.00           H  
HETATM 3866  H2  T3P   333       3.194   5.271 -21.492  1.00  0.00           H  
HETATM 3867  O   T3P   334      -5.069   7.706 -19.864  1.00  0.00           O  
HETATM 3868  H1  T3P   334      -5.954   7.373 -20.014  1.00  0.00           H  
HETATM 3869  H2  T3P   334      -4.690   7.780 -20.740  1.00  0.00           H  
HETATM 3870  O   T3P   335      -0.093  -0.625 -21.475  1.00  0.00           O  
HETATM 3871  H1  T3P   335       0.210  -0.436 -22.363  1.00  0.00           H  
HETATM 3872  H2  T3P   335      -1.041  -0.497 -21.513  1.00  0.00           H  
HETATM 3873  O   T3P   336       6.239   2.851 -22.950  1.00  0.00           O  
HETATM 3874  H1  T3P   336       5.928   2.760 -23.851  1.00  0.00           H  
HETATM 3875  H2  T3P   336       7.170   3.054 -23.038  1.00  0.00           H  
HETATM 3876  O   T3P   337      -6.760   2.399 -22.510  1.00  0.00           O  
HETATM 3877  H1  T3P   337      -7.480   1.776 -22.608  1.00  0.00           H  
HETATM 3878  H2  T3P   337      -6.250   2.306 -23.314  1.00  0.00           H  
HETATM 3879  O   T3P   338       1.392   5.682 -23.448  1.00  0.00           O  
HETATM 3880  H1  T3P   338       0.768   5.992 -24.104  1.00  0.00           H  
HETATM 3881  H2  T3P   338       1.445   6.395 -22.812  1.00  0.00           H  
HETATM 3882  O   T3P   339       1.524   8.061 -21.453  1.00  0.00           O  
HETATM 3883  H1  T3P   339       0.861   8.338 -20.820  1.00  0.00           H  
HETATM 3884  H2  T3P   339       1.961   7.320 -21.034  1.00  0.00           H  
HETATM 3885  O   T3P   340       2.543   4.250 -25.901  1.00  0.00           O  
HETATM 3886  H1  T3P   340       2.255   4.538 -25.034  1.00  0.00           H  
HETATM 3887  H2  T3P   340       3.083   4.970 -26.226  1.00  0.00           H  
HETATM 3888  O   T3P   341       8.904  11.500 -23.028  1.00  0.00           O  
HETATM 3889  H1  T3P   341       8.914  11.985 -22.203  1.00  0.00           H  
HETATM 3890  H2  T3P   341       9.683  10.945 -22.989  1.00  0.00           H  
HETATM 3891  O   T3P   342      11.067   9.805 -23.143  1.00  0.00           O  
HETATM 3892  H1  T3P   342      11.185   9.177 -23.855  1.00  0.00           H  
HETATM 3893  H2  T3P   342      11.921   9.843 -22.712  1.00  0.00           H  
HETATM 3894  O   T3P   343      -1.305 -11.437 -22.706  1.00  0.00           O  
HETATM 3895  H1  T3P   343      -0.620 -11.009 -22.192  1.00  0.00           H  
HETATM 3896  H2  T3P   343      -1.444 -12.277 -22.268  1.00  0.00           H  
HETATM 3897  O   T3P   344      -1.715  -7.442 -20.146  1.00  0.00           O  
HETATM 3898  H1  T3P   344      -1.516  -6.599 -19.739  1.00  0.00           H  
HETATM 3899  H2  T3P   344      -2.313  -7.869 -19.533  1.00  0.00           H  
HETATM 3900  O   T3P   345      -1.737  -8.392 -24.840  1.00  0.00           O  
HETATM 3901  H1  T3P   345      -0.885  -8.436 -24.406  1.00  0.00           H  
HETATM 3902  H2  T3P   345      -2.194  -7.676 -24.398  1.00  0.00           H  
HETATM 3903  O   T3P   346       9.345  -2.845 -22.976  1.00  0.00           O  
HETATM 3904  H1  T3P   346      10.285  -2.680 -22.907  1.00  0.00           H  
HETATM 3905  H2  T3P   346       9.025  -2.791 -22.076  1.00  0.00           H  
HETATM 3906  O   T3P   347       5.224   1.177 -21.019  1.00  0.00           O  
HETATM 3907  H1  T3P   347       4.892   0.465 -21.567  1.00  0.00           H  
HETATM 3908  H2  T3P   347       5.373   1.899 -21.629  1.00  0.00           H  
HETATM 3909  O   T3P   348      -4.821  -2.819 -22.679  1.00  0.00           O  
HETATM 3910  H1  T3P   348      -4.511  -3.365 -21.957  1.00  0.00           H  
HETATM 3911  H2  T3P   348      -4.708  -3.364 -23.458  1.00  0.00           H  
HETATM 3912  O   T3P   349      -0.955  -5.053 -18.763  1.00  0.00           O  
HETATM 3913  H1  T3P   349      -1.393  -4.477 -18.137  1.00  0.00           H  
HETATM 3914  H2  T3P   349      -0.259  -4.513 -19.138  1.00  0.00           H  
HETATM 3915  O   T3P   350       9.234  -6.063 -15.740  1.00  0.00           O  
HETATM 3916  H1  T3P   350       9.617  -6.932 -15.618  1.00  0.00           H  
HETATM 3917  H2  T3P   350       9.969  -5.460 -15.631  1.00  0.00           H  
HETATM 3918  O   T3P   351      -9.521   3.272 -21.577  1.00  0.00           O  
HETATM 3919  H1  T3P   351      -8.806   2.636 -21.613  1.00  0.00           H  
HETATM 3920  H2  T3P   351      -9.321   3.813 -20.813  1.00  0.00           H  
HETATM 3921  O   T3P   352      -5.936   1.152 -24.909  1.00  0.00           O  
HETATM 3922  H1  T3P   352      -6.326   0.409 -25.370  1.00  0.00           H  
HETATM 3923  H2  T3P   352      -5.000   0.952 -24.880  1.00  0.00           H  
HETATM 3924  O   T3P   353      -7.108  -0.858 -26.412  1.00  0.00           O  
HETATM 3925  H1  T3P   353      -7.920  -0.409 -26.177  1.00  0.00           H  
HETATM 3926  H2  T3P   353      -6.774  -0.372 -27.165  1.00  0.00           H  
HETATM 3927  O   T3P   354       0.743  -2.884 -20.110  1.00  0.00           O  
HETATM 3928  H1  T3P   354       0.971  -3.456 -20.842  1.00  0.00           H  
HETATM 3929  H2  T3P   354       0.291  -2.144 -20.515  1.00  0.00           H  
HETATM 3930  O   T3P   355       4.174  -2.971 -19.274  1.00  0.00           O  
HETATM 3931  H1  T3P   355       3.619  -2.192 -19.314  1.00  0.00           H  
HETATM 3932  H2  T3P   355       4.185  -3.303 -20.172  1.00  0.00           H  
HETATM 3933  O   T3P   356      10.262  -2.456 -18.080  1.00  0.00           O  
HETATM 3934  H1  T3P   356      10.040  -2.867 -17.244  1.00  0.00           H  
HETATM 3935  H2  T3P   356       9.626  -1.746 -18.174  1.00  0.00           H  
HETATM 3936  O   T3P   357     -15.409  -0.447 -19.011  1.00  0.00           O  
HETATM 3937  H1  T3P   357     -16.159   0.138 -19.120  1.00  0.00           H  
HETATM 3938  H2  T3P   357     -14.796  -0.181 -19.696  1.00  0.00           H  
HETATM 3939  O   T3P   358      -1.932   1.906 -27.839  1.00  0.00           O  
HETATM 3940  H1  T3P   358      -1.376   1.166 -28.084  1.00  0.00           H  
HETATM 3941  H2  T3P   358      -1.380   2.442 -27.269  1.00  0.00           H  
HETATM 3942  O   T3P   359      -1.988  -1.573 -24.034  1.00  0.00           O  
HETATM 3943  H1  T3P   359      -2.703  -2.199 -24.151  1.00  0.00           H  
HETATM 3944  H2  T3P   359      -2.186  -0.866 -24.648  1.00  0.00           H  
HETATM 3945  O   T3P   360      -3.233  -0.386 -21.168  1.00  0.00           O  
HETATM 3946  H1  T3P   360      -4.174  -0.240 -21.080  1.00  0.00           H  
HETATM 3947  H2  T3P   360      -3.155  -1.033 -21.869  1.00  0.00           H  
HETATM 3948  O   T3P   361       5.603  -4.402 -17.197  1.00  0.00           O  
HETATM 3949  H1  T3P   361       5.159  -3.739 -17.725  1.00  0.00           H  
HETATM 3950  H2  T3P   361       4.920  -5.039 -16.988  1.00  0.00           H  
HETATM 3951  O   T3P   362      -9.854   6.983 -24.799  1.00  0.00           O  
HETATM 3952  H1  T3P   362      -9.862   6.061 -24.542  1.00  0.00           H  
HETATM 3953  H2  T3P   362     -10.576   7.375 -24.309  1.00  0.00           H  
HETATM 3954  O   T3P   363      -2.646   4.137 -18.656  1.00  0.00           O  
HETATM 3955  H1  T3P   363      -3.528   3.921 -18.353  1.00  0.00           H  
HETATM 3956  H2  T3P   363      -2.159   3.317 -18.583  1.00  0.00           H  
HETATM 3957  O   T3P   364       2.146   3.348 -19.120  1.00  0.00           O  
HETATM 3958  H1  T3P   364       1.533   3.081 -18.435  1.00  0.00           H  
HETATM 3959  H2  T3P   364       2.943   2.850 -18.937  1.00  0.00           H  
HETATM 3960  O   T3P   365       4.597   2.021 -18.488  1.00  0.00           O  
HETATM 3961  H1  T3P   365       4.984   2.872 -18.279  1.00  0.00           H  
HETATM 3962  H2  T3P   365       5.033   1.752 -19.297  1.00  0.00           H  
HETATM 3963  O   T3P   366       0.446   3.239 -21.674  1.00  0.00           O  
HETATM 3964  H1  T3P   366       0.806   3.011 -20.817  1.00  0.00           H  
HETATM 3965  H2  T3P   366       1.102   3.818 -22.063  1.00  0.00           H  
HETATM 3966  O   T3P   367      -7.539   3.430 -25.833  1.00  0.00           O  
HETATM 3967  H1  T3P   367      -6.911   3.942 -26.343  1.00  0.00           H  
HETATM 3968  H2  T3P   367      -6.997   2.867 -25.280  1.00  0.00           H  
HETATM 3969  O   T3P   368       2.699  10.868 -19.379  1.00  0.00           O  
HETATM 3970  H1  T3P   368       2.248  10.623 -18.570  1.00  0.00           H  
HETATM 3971  H2  T3P   368       3.562  11.166 -19.092  1.00  0.00           H  
HETATM 3972  O   T3P   369       7.583   6.682 -20.774  1.00  0.00           O  
HETATM 3973  H1  T3P   369       7.025   6.602 -21.547  1.00  0.00           H  
HETATM 3974  H2  T3P   369       7.139   7.327 -20.223  1.00  0.00           H  
HETATM 3975  O   T3P   370       2.353   9.152 -24.021  1.00  0.00           O  
HETATM 3976  H1  T3P   370       1.937   8.775 -23.246  1.00  0.00           H  
HETATM 3977  H2  T3P   370       1.943   8.698 -24.758  1.00  0.00           H  
HETATM 3978  O   T3P   371       4.306   4.968 -22.629  1.00  0.00           O  
HETATM 3979  H1  T3P   371       4.900   4.247 -22.421  1.00  0.00           H  
HETATM 3980  H2  T3P   371       4.695   5.386 -23.398  1.00  0.00           H  
HETATM 3981  O   T3P   372      -0.164 -11.238 -17.257  1.00  0.00           O  
HETATM 3982  H1  T3P   372       0.301 -11.991 -16.894  1.00  0.00           H  
HETATM 3983  H2  T3P   372      -1.089 -11.432 -17.106  1.00  0.00           H  
HETATM 3984  O   T3P   373       1.321  -8.930 -17.335  1.00  0.00           O  
HETATM 3985  H1  T3P   373       0.794  -9.716 -17.479  1.00  0.00           H  
HETATM 3986  H2  T3P   373       0.958  -8.541 -16.539  1.00  0.00           H  
HETATM 3987  O   T3P   374       7.121  -4.720 -14.893  1.00  0.00           O  
HETATM 3988  H1  T3P   374       6.602  -4.565 -15.682  1.00  0.00           H  
HETATM 3989  H2  T3P   374       7.795  -5.342 -15.168  1.00  0.00           H  
HETATM 3990  O   T3P   375       8.700  -9.271 -17.469  1.00  0.00           O  
HETATM 3991  H1  T3P   375       8.057  -8.622 -17.756  1.00  0.00           H  
HETATM 3992  H2  T3P   375       9.497  -8.764 -17.309  1.00  0.00           H  
HETATM 3993  O   T3P   376      -2.350   1.442 -19.041  1.00  0.00           O  
HETATM 3994  H1  T3P   376      -2.780   1.194 -19.860  1.00  0.00           H  
HETATM 3995  H2  T3P   376      -2.941   1.130 -18.356  1.00  0.00           H  
HETATM 3996  O   T3P   377      -1.565  -3.981 -22.264  1.00  0.00           O  
HETATM 3997  H1  T3P   377      -0.740  -4.460 -22.187  1.00  0.00           H  
HETATM 3998  H2  T3P   377      -1.359  -3.240 -22.834  1.00  0.00           H  
HETATM 3999  O   T3P   378       9.008  -0.126 -17.722  1.00  0.00           O  
HETATM 4000  H1  T3P   378       8.560   0.269 -18.470  1.00  0.00           H  
HETATM 4001  H2  T3P   378       8.491   0.142 -16.963  1.00  0.00           H  
HETATM 4002  O   T3P   379      14.719  -4.389 -20.672  1.00  0.00           O  
HETATM 4003  H1  T3P   379      14.890  -3.579 -20.191  1.00  0.00           H  
HETATM 4004  H2  T3P   379      15.554  -4.600 -21.090  1.00  0.00           H  
HETATM 4005  O   T3P   380      -5.469   3.624 -18.483  1.00  0.00           O  
HETATM 4006  H1  T3P   380      -5.899   4.388 -18.869  1.00  0.00           H  
HETATM 4007  H2  T3P   380      -6.118   2.924 -18.553  1.00  0.00           H  
HETATM 4008  O   T3P   381       8.008  -2.671 -19.796  1.00  0.00           O  
HETATM 4009  H1  T3P   381       7.156  -2.402 -19.454  1.00  0.00           H  
HETATM 4010  H2  T3P   381       8.101  -3.583 -19.519  1.00  0.00           H  
HETATM 4011  O   T3P   382      12.611  -1.098 -19.319  1.00  0.00           O  
HETATM 4012  H1  T3P   382      12.006  -1.517 -18.707  1.00  0.00           H  
HETATM 4013  H2  T3P   382      13.477  -1.400 -19.045  1.00  0.00           H  
HETATM 4014  O   T3P   383      -7.430   7.799 -18.259  1.00  0.00           O  
HETATM 4015  H1  T3P   383      -8.048   7.238 -17.790  1.00  0.00           H  
HETATM 4016  H2  T3P   383      -7.796   7.876 -19.140  1.00  0.00           H  
HETATM 4017  O   T3P   384      -3.022   0.597 -25.477  1.00  0.00           O  
HETATM 4018  H1  T3P   384      -2.565   1.316 -25.041  1.00  0.00           H  
HETATM 4019  H2  T3P   384      -2.985   0.817 -26.407  1.00  0.00           H  
HETATM 4020  O   T3P   385       7.636   2.423 -19.069  1.00  0.00           O  
HETATM 4021  H1  T3P   385       7.792   3.350 -19.247  1.00  0.00           H  
HETATM 4022  H2  T3P   385       7.367   2.059 -19.913  1.00  0.00           H  
HETATM 4023  O   T3P   386     -12.056   7.890 -23.215  1.00  0.00           O  
HETATM 4024  H1  T3P   386     -12.287   8.727 -22.811  1.00  0.00           H  
HETATM 4025  H2  T3P   386     -12.845   7.628 -23.690  1.00  0.00           H  
HETATM 4026  O   T3P   387       9.370   5.993 -16.848  1.00  0.00           O  
HETATM 4027  H1  T3P   387       9.573   5.828 -15.927  1.00  0.00           H  
HETATM 4028  H2  T3P   387       8.475   6.332 -16.840  1.00  0.00           H  
HETATM 4029  O   T3P   388       6.924   7.130 -17.094  1.00  0.00           O  
HETATM 4030  H1  T3P   388       7.338   7.983 -17.224  1.00  0.00           H  
HETATM 4031  H2  T3P   388       6.206   7.303 -16.485  1.00  0.00           H  
HETATM 4032  O   T3P   389       8.872 -13.638 -12.751  1.00  0.00           O  
HETATM 4033  H1  T3P   389       9.678 -13.849 -12.280  1.00  0.00           H  
HETATM 4034  H2  T3P   389       8.299 -13.257 -12.086  1.00  0.00           H  
HETATM 4035  O   T3P   390      14.889   0.071 -17.231  1.00  0.00           O  
HETATM 4036  H1  T3P   390      15.274  -0.402 -16.493  1.00  0.00           H  
HETATM 4037  H2  T3P   390      14.284  -0.556 -17.629  1.00  0.00           H  
HETATM 4038  O   T3P   391      14.709  -2.864 -18.552  1.00  0.00           O  
HETATM 4039  H1  T3P   391      14.471  -3.785 -18.440  1.00  0.00           H  
HETATM 4040  H2  T3P   391      15.651  -2.838 -18.384  1.00  0.00           H  
HETATM 4041  O   T3P   392       8.692   2.233 -16.187  1.00  0.00           O  
HETATM 4042  H1  T3P   392       8.531   2.279 -17.129  1.00  0.00           H  
HETATM 4043  H2  T3P   392       8.372   3.069 -15.848  1.00  0.00           H  
HETATM 4044  O   T3P   393      10.446  -3.452 -14.863  1.00  0.00           O  
HETATM 4045  H1  T3P   393       9.713  -3.568 -14.258  1.00  0.00           H  
HETATM 4046  H2  T3P   393      10.766  -2.568 -14.685  1.00  0.00           H  
HETATM 4047  O   T3P   394      -7.243   1.524 -18.343  1.00  0.00           O  
HETATM 4048  H1  T3P   394      -7.907   1.181 -17.746  1.00  0.00           H  
HETATM 4049  H2  T3P   394      -7.032   0.787 -18.916  1.00  0.00           H  
HETATM 4050  O   T3P   395       9.083   4.805 -19.289  1.00  0.00           O  
HETATM 4051  H1  T3P   395       8.477   5.416 -19.709  1.00  0.00           H  
HETATM 4052  H2  T3P   395       9.250   5.187 -18.427  1.00  0.00           H  
HETATM 4053  O   T3P   396       7.461   4.564 -15.020  1.00  0.00           O  
HETATM 4054  H1  T3P   396       8.031   4.494 -14.255  1.00  0.00           H  
HETATM 4055  H2  T3P   396       6.779   5.181 -14.755  1.00  0.00           H  
HETATM 4056  O   T3P   397      -5.421  11.427 -19.899  1.00  0.00           O  
HETATM 4057  H1  T3P   397      -4.936  12.251 -19.867  1.00  0.00           H  
HETATM 4058  H2  T3P   397      -5.470  11.213 -20.831  1.00  0.00           H  
HETATM 4059  O   T3P   398       5.047   8.733 -13.889  1.00  0.00           O  
HETATM 4060  H1  T3P   398       4.644   8.782 -14.755  1.00  0.00           H  
HETATM 4061  H2  T3P   398       5.987   8.799 -14.058  1.00  0.00           H  
HETATM 4062  O   T3P   399       9.020  13.008 -20.563  1.00  0.00           O  
HETATM 4063  H1  T3P   399       9.878  13.423 -20.472  1.00  0.00           H  
HETATM 4064  H2  T3P   399       8.663  12.999 -19.675  1.00  0.00           H  
HETATM 4065  O   T3P   400     -10.550  -5.249 -18.084  1.00  0.00           O  
HETATM 4066  H1  T3P   400     -10.249  -5.712 -17.303  1.00  0.00           H  
HETATM 4067  H2  T3P   400     -11.471  -5.055 -17.908  1.00  0.00           H  
HETATM 4068  O   T3P   401      10.491   7.168 -14.234  1.00  0.00           O  
HETATM 4069  H1  T3P   401      10.861   7.556 -13.441  1.00  0.00           H  
HETATM 4070  H2  T3P   401      11.052   6.415 -14.417  1.00  0.00           H  
HETATM 4071  O   T3P   402       6.088  -0.045 -17.706  1.00  0.00           O  
HETATM 4072  H1  T3P   402       5.595   0.758 -17.873  1.00  0.00           H  
HETATM 4073  H2  T3P   402       6.002  -0.188 -16.764  1.00  0.00           H  
HETATM 4074  O   T3P   403       7.357  13.232  -8.862  1.00  0.00           O  
HETATM 4075  H1  T3P   403       7.777  14.046  -9.137  1.00  0.00           H  
HETATM 4076  H2  T3P   403       7.816  12.984  -8.060  1.00  0.00           H  
HETATM 4077  O   T3P   404       5.831  15.839 -11.171  1.00  0.00           O  
HETATM 4078  H1  T3P   404       6.566  16.034 -11.754  1.00  0.00           H  
HETATM 4079  H2  T3P   404       5.807  14.883 -11.129  1.00  0.00           H  
HETATM 4080  O   T3P   405       4.795  17.673  -9.225  1.00  0.00           O  
HETATM 4081  H1  T3P   405       5.536  17.860  -8.649  1.00  0.00           H  
HETATM 4082  H2  T3P   405       5.135  17.038  -9.855  1.00  0.00           H  
HETATM 4083  O   T3P   406       9.313  21.159  -9.915  1.00  0.00           O  
HETATM 4084  H1  T3P   406       8.983  20.286 -10.128  1.00  0.00           H  
HETATM 4085  H2  T3P   406       9.974  21.335 -10.584  1.00  0.00           H  
HETATM 4086  O   T3P   407       6.347  19.722 -10.763  1.00  0.00           O  
HETATM 4087  H1  T3P   407       5.724  20.031 -10.104  1.00  0.00           H  
HETATM 4088  H2  T3P   407       5.798  19.391 -11.474  1.00  0.00           H  
HETATM 4089  O   T3P   408      -9.757  23.034  -5.421  1.00  0.00           O  
HETATM 4090  H1  T3P   408      -9.051  22.615  -5.913  1.00  0.00           H  
HETATM 4091  H2  T3P   408      -9.583  22.805  -4.508  1.00  0.00           H  
HETATM 4092  O   T3P   409       0.756  28.648  -9.751  1.00  0.00           O  
HETATM 4093  H1  T3P   409       1.045  29.150 -10.513  1.00  0.00           H  
HETATM 4094  H2  T3P   409       0.038  29.163  -9.383  1.00  0.00           H  
HETATM 4095  O   T3P   410       3.844  21.709  -9.611  1.00  0.00           O  
HETATM 4096  H1  T3P   410       3.127  21.363 -10.142  1.00  0.00           H  
HETATM 4097  H2  T3P   410       3.430  21.965  -8.787  1.00  0.00           H  
HETATM 4098  O   T3P   411       6.152  23.366  -6.670  1.00  0.00           O  
HETATM 4099  H1  T3P   411       7.041  23.143  -6.395  1.00  0.00           H  
HETATM 4100  H2  T3P   411       5.784  22.541  -6.985  1.00  0.00           H  
HETATM 4101  O   T3P   412       7.237  25.128 -11.326  1.00  0.00           O  
HETATM 4102  H1  T3P   412       6.388  24.691 -11.385  1.00  0.00           H  
HETATM 4103  H2  T3P   412       7.660  24.729 -10.566  1.00  0.00           H  
HETATM 4104  O   T3P   413      -6.999  24.978 -10.639  1.00  0.00           O  
HETATM 4105  H1  T3P   413      -6.446  24.325 -10.210  1.00  0.00           H  
HETATM 4106  H2  T3P   413      -7.839  24.918 -10.182  1.00  0.00           H  
HETATM 4107  O   T3P   414      -4.430  31.663 -10.034  1.00  0.00           O  
HETATM 4108  H1  T3P   414      -3.908  30.871 -10.160  1.00  0.00           H  
HETATM 4109  H2  T3P   414      -5.043  31.666 -10.769  1.00  0.00           H  
HETATM 4110  O   T3P   415       0.880  26.745  -7.590  1.00  0.00           O  
HETATM 4111  H1  T3P   415       0.972  26.780  -8.542  1.00  0.00           H  
HETATM 4112  H2  T3P   415      -0.054  26.595  -7.445  1.00  0.00           H  
HETATM 4113  O   T3P   416      -2.237  22.647  -5.716  1.00  0.00           O  
HETATM 4114  H1  T3P   416      -1.901  23.390  -6.217  1.00  0.00           H  
HETATM 4115  H2  T3P   416      -2.141  22.912  -4.801  1.00  0.00           H  
HETATM 4116  O   T3P   417      10.812  28.320  -8.885  1.00  0.00           O  
HETATM 4117  H1  T3P   417      11.347  29.071  -8.628  1.00  0.00           H  
HETATM 4118  H2  T3P   417       9.924  28.555  -8.616  1.00  0.00           H  
HETATM 4119  O   T3P   418       8.518  28.900  -7.320  1.00  0.00           O  
HETATM 4120  H1  T3P   418       9.216  29.029  -6.677  1.00  0.00           H  
HETATM 4121  H2  T3P   418       7.751  28.669  -6.797  1.00  0.00           H  
HETATM 4122  O   T3P   419       8.907  11.884 -10.909  1.00  0.00           O  
HETATM 4123  H1  T3P   419       9.490  12.621 -10.730  1.00  0.00           H  
HETATM 4124  H2  T3P   419       8.511  11.680 -10.061  1.00  0.00           H  
HETATM 4125  O   T3P   420     -11.618  18.239  -7.435  1.00  0.00           O  
HETATM 4126  H1  T3P   420     -11.491  17.840  -6.574  1.00  0.00           H  
HETATM 4127  H2  T3P   420     -10.879  18.840  -7.533  1.00  0.00           H  
HETATM 4128  O   T3P   421      -8.750  19.063  -4.059  1.00  0.00           O  
HETATM 4129  H1  T3P   421      -8.049  18.416  -3.976  1.00  0.00           H  
HETATM 4130  H2  T3P   421      -9.260  18.967  -3.254  1.00  0.00           H  
HETATM 4131  O   T3P   422      -1.859  23.362  -2.851  1.00  0.00           O  
HETATM 4132  H1  T3P   422      -1.026  22.943  -2.636  1.00  0.00           H  
HETATM 4133  H2  T3P   422      -2.346  23.363  -2.027  1.00  0.00           H  
HETATM 4134  O   T3P   423      -0.614  20.529  -5.066  1.00  0.00           O  
HETATM 4135  H1  T3P   423      -1.121  21.301  -5.319  1.00  0.00           H  
HETATM 4136  H2  T3P   423      -0.250  20.752  -4.210  1.00  0.00           H  
HETATM 4137  O   T3P   424       0.427  19.272  -0.438  1.00  0.00           O  
HETATM 4138  H1  T3P   424      -0.333  19.851  -0.385  1.00  0.00           H  
HETATM 4139  H2  T3P   424       0.289  18.767  -1.239  1.00  0.00           H  
HETATM 4140  O   T3P   425       4.437  17.703  -3.979  1.00  0.00           O  
HETATM 4141  H1  T3P   425       4.415  16.761  -3.809  1.00  0.00           H  
HETATM 4142  H2  T3P   425       3.743  17.846  -4.622  1.00  0.00           H  
HETATM 4143  O   T3P   426       8.283  18.495  -1.859  1.00  0.00           O  
HETATM 4144  H1  T3P   426       7.356  18.669  -1.694  1.00  0.00           H  
HETATM 4145  H2  T3P   426       8.378  17.553  -1.717  1.00  0.00           H  
HETATM 4146  O   T3P   427      -6.857  20.120  -9.299  1.00  0.00           O  
HETATM 4147  H1  T3P   427      -6.257  20.693  -9.777  1.00  0.00           H  
HETATM 4148  H2  T3P   427      -7.582  20.692  -9.045  1.00  0.00           H  
HETATM 4149  O   T3P   428       5.391  24.783   4.138  1.00  0.00           O  
HETATM 4150  H1  T3P   428       5.211  25.661   4.473  1.00  0.00           H  
HETATM 4151  H2  T3P   428       4.719  24.231   4.539  1.00  0.00           H  
HETATM 4152  O   T3P   429       2.635  24.134  -2.160  1.00  0.00           O  
HETATM 4153  H1  T3P   429       2.467  23.322  -1.683  1.00  0.00           H  
HETATM 4154  H2  T3P   429       3.194  23.871  -2.892  1.00  0.00           H  
HETATM 4155  O   T3P   430      -5.069  26.306  -1.264  1.00  0.00           O  
HETATM 4156  H1  T3P   430      -5.954  25.973  -1.414  1.00  0.00           H  
HETATM 4157  H2  T3P   430      -4.690  26.380  -2.140  1.00  0.00           H  
HETATM 4158  O   T3P   431       6.239  21.451  -4.350  1.00  0.00           O  
HETATM 4159  H1  T3P   431       5.928  21.360  -5.251  1.00  0.00           H  
HETATM 4160  H2  T3P   431       7.170  21.654  -4.438  1.00  0.00           H  
HETATM 4161  O   T3P   432      -6.760  20.999  -3.910  1.00  0.00           O  
HETATM 4162  H1  T3P   432      -7.480  20.376  -4.008  1.00  0.00           H  
HETATM 4163  H2  T3P   432      -6.250  20.906  -4.714  1.00  0.00           H  
HETATM 4164  O   T3P   433       1.392  24.282  -4.848  1.00  0.00           O  
HETATM 4165  H1  T3P   433       0.768  24.592  -5.504  1.00  0.00           H  
HETATM 4166  H2  T3P   433       1.445  24.995  -4.212  1.00  0.00           H  
HETATM 4167  O   T3P   434       1.524  26.661  -2.853  1.00  0.00           O  
HETATM 4168  H1  T3P   434       0.861  26.938  -2.220  1.00  0.00           H  
HETATM 4169  H2  T3P   434       1.961  25.920  -2.434  1.00  0.00           H  
HETATM 4170  O   T3P   435       2.543  22.850  -7.301  1.00  0.00           O  
HETATM 4171  H1  T3P   435       2.255  23.138  -6.434  1.00  0.00           H  
HETATM 4172  H2  T3P   435       3.083  23.570  -7.626  1.00  0.00           H  
HETATM 4173  O   T3P   436       8.904  30.100  -4.428  1.00  0.00           O  
HETATM 4174  H1  T3P   436       8.914  30.585  -3.603  1.00  0.00           H  
HETATM 4175  H2  T3P   436       9.683  29.545  -4.389  1.00  0.00           H  
HETATM 4176  O   T3P   437      11.067  28.405  -4.543  1.00  0.00           O  
HETATM 4177  H1  T3P   437      11.185  27.776  -5.255  1.00  0.00           H  
HETATM 4178  H2  T3P   437      11.921  28.443  -4.112  1.00  0.00           H  
HETATM 4179  O   T3P   438       9.345  15.755  -4.376  1.00  0.00           O  
HETATM 4180  H1  T3P   438      10.285  15.920  -4.307  1.00  0.00           H  
HETATM 4181  H2  T3P   438       9.025  15.809  -3.476  1.00  0.00           H  
HETATM 4182  O   T3P   439       5.224  19.777  -2.419  1.00  0.00           O  
HETATM 4183  H1  T3P   439       4.892  19.065  -2.967  1.00  0.00           H  
HETATM 4184  H2  T3P   439       5.373  20.499  -3.029  1.00  0.00           H  
HETATM 4185  O   T3P   440      -9.521  21.872  -2.977  1.00  0.00           O  
HETATM 4186  H1  T3P   440      -8.806  21.236  -3.013  1.00  0.00           H  
HETATM 4187  H2  T3P   440      -9.321  22.413  -2.213  1.00  0.00           H  
HETATM 4188  O   T3P   441      -5.936  19.752  -6.309  1.00  0.00           O  
HETATM 4189  H1  T3P   441      -6.326  19.009  -6.770  1.00  0.00           H  
HETATM 4190  H2  T3P   441      -5.000  19.552  -6.280  1.00  0.00           H  
HETATM 4191  O   T3P   442      -7.108  17.742  -7.812  1.00  0.00           O  
HETATM 4192  H1  T3P   442      -7.920  18.192  -7.577  1.00  0.00           H  
HETATM 4193  H2  T3P   442      -6.774  18.228  -8.565  1.00  0.00           H  
HETATM 4194  O   T3P   443     -15.409  18.153  -0.411  1.00  0.00           O  
HETATM 4195  H1  T3P   443     -16.159  18.738  -0.521  1.00  0.00           H  
HETATM 4196  H2  T3P   443     -14.796  18.419  -1.096  1.00  0.00           H  
HETATM 4197  O   T3P   444      -9.854  25.583  -6.199  1.00  0.00           O  
HETATM 4198  H1  T3P   444      -9.862  24.661  -5.942  1.00  0.00           H  
HETATM 4199  H2  T3P   444     -10.576  25.975  -5.709  1.00  0.00           H  
HETATM 4200  O   T3P   445      -2.646  22.737  -0.056  1.00  0.00           O  
HETATM 4201  H1  T3P   445      -3.528  22.521   0.247  1.00  0.00           H  
HETATM 4202  H2  T3P   445      -2.159  21.917   0.017  1.00  0.00           H  
HETATM 4203  O   T3P   446       2.146  21.948  -0.520  1.00  0.00           O  
HETATM 4204  H1  T3P   446       1.533  21.680   0.166  1.00  0.00           H  
HETATM 4205  H2  T3P   446       2.943  21.450  -0.337  1.00  0.00           H  
HETATM 4206  O   T3P   447      -2.715  25.130   1.327  1.00  0.00           O  
HETATM 4207  H1  T3P   447      -3.414  25.619   0.894  1.00  0.00           H  
HETATM 4208  H2  T3P   447      -2.446  24.475   0.683  1.00  0.00           H  
HETATM 4209  O   T3P   448       4.597  20.621   0.112  1.00  0.00           O  
HETATM 4210  H1  T3P   448       4.984  21.471   0.321  1.00  0.00           H  
HETATM 4211  H2  T3P   448       5.033  20.352  -0.697  1.00  0.00           H  
HETATM 4212  O   T3P   449       0.446  21.839  -3.074  1.00  0.00           O  
HETATM 4213  H1  T3P   449       0.806  21.611  -2.217  1.00  0.00           H  
HETATM 4214  H2  T3P   449       1.102  22.418  -3.463  1.00  0.00           H  
HETATM 4215  O   T3P   450      -7.599  29.373   0.455  1.00  0.00           O  
HETATM 4216  H1  T3P   450      -7.364  28.526   0.077  1.00  0.00           H  
HETATM 4217  H2  T3P   450      -7.147  30.015  -0.094  1.00  0.00           H  
HETATM 4218  O   T3P   451      -7.539  22.030  -7.233  1.00  0.00           O  
HETATM 4219  H1  T3P   451      -6.911  22.542  -7.743  1.00  0.00           H  
HETATM 4220  H2  T3P   451      -6.997  21.467  -6.680  1.00  0.00           H  
HETATM 4221  O   T3P   452       2.699  29.468  -0.779  1.00  0.00           O  
HETATM 4222  H1  T3P   452       2.248  29.223   0.030  1.00  0.00           H  
HETATM 4223  H2  T3P   452       3.562  29.766  -0.492  1.00  0.00           H  
HETATM 4224  O   T3P   453       7.583  25.282  -2.174  1.00  0.00           O  
HETATM 4225  H1  T3P   453       7.025  25.202  -2.947  1.00  0.00           H  
HETATM 4226  H2  T3P   453       7.139  25.927  -1.623  1.00  0.00           H  
HETATM 4227  O   T3P   454       2.353  27.752  -5.421  1.00  0.00           O  
HETATM 4228  H1  T3P   454       1.937  27.375  -4.646  1.00  0.00           H  
HETATM 4229  H2  T3P   454       1.943  27.298  -6.158  1.00  0.00           H  
HETATM 4230  O   T3P   455       4.306  23.568  -4.029  1.00  0.00           O  
HETATM 4231  H1  T3P   455       4.900  22.848  -3.821  1.00  0.00           H  
HETATM 4232  H2  T3P   455       4.695  23.985  -4.798  1.00  0.00           H  
HETATM 4233  O   T3P   456      -2.350  20.042  -0.441  1.00  0.00           O  
HETATM 4234  H1  T3P   456      -2.780  19.794  -1.260  1.00  0.00           H  
HETATM 4235  H2  T3P   456      -2.941  19.730   0.244  1.00  0.00           H  
HETATM 4236  O   T3P   457       9.008  18.474   0.878  1.00  0.00           O  
HETATM 4237  H1  T3P   457       8.560  18.869   0.130  1.00  0.00           H  
HETATM 4238  H2  T3P   457       8.491  18.743   1.637  1.00  0.00           H  
HETATM 4239  O   T3P   458      -5.469  22.224   0.117  1.00  0.00           O  
HETATM 4240  H1  T3P   458      -5.899  22.988  -0.269  1.00  0.00           H  
HETATM 4241  H2  T3P   458      -6.118  21.524   0.047  1.00  0.00           H  
HETATM 4242  O   T3P   459      -6.394  21.567   2.770  1.00  0.00           O  
HETATM 4243  H1  T3P   459      -5.628  21.050   3.020  1.00  0.00           H  
HETATM 4244  H2  T3P   459      -6.474  21.435   1.825  1.00  0.00           H  
HETATM 4245  O   T3P   460       8.008  15.929  -1.196  1.00  0.00           O  
HETATM 4246  H1  T3P   460       7.156  16.198  -0.854  1.00  0.00           H  
HETATM 4247  H2  T3P   460       8.101  15.017  -0.919  1.00  0.00           H  
HETATM 4248  O   T3P   461      12.611  17.502  -0.719  1.00  0.00           O  
HETATM 4249  H1  T3P   461      12.006  17.083  -0.106  1.00  0.00           H  
HETATM 4250  H2  T3P   461      13.477  17.200  -0.445  1.00  0.00           H  
HETATM 4251  O   T3P   462      -7.430  26.399   0.341  1.00  0.00           O  
HETATM 4252  H1  T3P   462      -8.048  25.838   0.810  1.00  0.00           H  
HETATM 4253  H2  T3P   462      -7.796  26.476  -0.540  1.00  0.00           H  
HETATM 4254  O   T3P   463     -10.799  27.022   4.878  1.00  0.00           O  
HETATM 4255  H1  T3P   463      -9.973  26.816   4.440  1.00  0.00           H  
HETATM 4256  H2  T3P   463     -11.113  26.179   5.205  1.00  0.00           H  
HETATM 4257  O   T3P   464       7.636  21.023  -0.469  1.00  0.00           O  
HETATM 4258  H1  T3P   464       7.792  21.950  -0.647  1.00  0.00           H  
HETATM 4259  H2  T3P   464       7.367  20.659  -1.313  1.00  0.00           H  
HETATM 4260  O   T3P   465     -12.056  26.490  -4.615  1.00  0.00           O  
HETATM 4261  H1  T3P   465     -12.287  27.327  -4.211  1.00  0.00           H  
HETATM 4262  H2  T3P   465     -12.845  26.228  -5.090  1.00  0.00           H  
HETATM 4263  O   T3P   466      -5.629  26.765   2.579  1.00  0.00           O  
HETATM 4264  H1  T3P   466      -6.084  26.822   1.739  1.00  0.00           H  
HETATM 4265  H2  T3P   466      -5.933  25.941   2.960  1.00  0.00           H  
HETATM 4266  O   T3P   467      -1.444  21.950   3.782  1.00  0.00           O  
HETATM 4267  H1  T3P   467      -1.757  22.724   4.250  1.00  0.00           H  
HETATM 4268  H2  T3P   467      -1.151  21.355   4.471  1.00  0.00           H  
HETATM 4269  O   T3P   468       0.623  21.815   1.905  1.00  0.00           O  
HETATM 4270  H1  T3P   468       1.209  22.572   1.892  1.00  0.00           H  
HETATM 4271  H2  T3P   468       0.135  21.903   2.724  1.00  0.00           H  
HETATM 4272  O   T3P   469       9.370  24.593   1.752  1.00  0.00           O  
HETATM 4273  H1  T3P   469       9.573  24.428   2.673  1.00  0.00           H  
HETATM 4274  H2  T3P   469       8.475  24.932   1.760  1.00  0.00           H  
HETATM 4275  O   T3P   470       9.245  19.803   5.100  1.00  0.00           O  
HETATM 4276  H1  T3P   470       9.910  20.362   5.502  1.00  0.00           H  
HETATM 4277  H2  T3P   470       9.061  20.218   4.258  1.00  0.00           H  
HETATM 4278  O   T3P   471      -3.878  28.190   0.079  1.00  0.00           O  
HETATM 4279  H1  T3P   471      -4.431  28.963  -0.039  1.00  0.00           H  
HETATM 4280  H2  T3P   471      -4.434  27.456  -0.183  1.00  0.00           H  
HETATM 4281  O   T3P   472      -3.348  27.814   4.480  1.00  0.00           O  
HETATM 4282  H1  T3P   472      -3.960  27.281   3.973  1.00  0.00           H  
HETATM 4283  H2  T3P   472      -3.071  28.502   3.875  1.00  0.00           H  
HETATM 4284  O   T3P   473       0.172  29.496   3.227  1.00  0.00           O  
HETATM 4285  H1  T3P   473       0.412  30.422   3.192  1.00  0.00           H  
HETATM 4286  H2  T3P   473      -0.785  29.495   3.199  1.00  0.00           H  
HETATM 4287  O   T3P   474      -2.963  29.395   7.325  1.00  0.00           O  
HETATM 4288  H1  T3P   474      -2.810  28.468   7.140  1.00  0.00           H  
HETATM 4289  H2  T3P   474      -3.300  29.751   6.503  1.00  0.00           H  
HETATM 4290  O   T3P   475       5.411  22.937   1.218  1.00  0.00           O  
HETATM 4291  H1  T3P   475       6.098  23.104   1.864  1.00  0.00           H  
HETATM 4292  H2  T3P   475       5.292  23.775   0.772  1.00  0.00           H  
HETATM 4293  O   T3P   476       6.924  25.730   1.507  1.00  0.00           O  
HETATM 4294  H1  T3P   476       7.338  26.583   1.376  1.00  0.00           H  
HETATM 4295  H2  T3P   476       6.206  25.903   2.115  1.00  0.00           H  
HETATM 4296  O   T3P   477      14.889  18.671   1.369  1.00  0.00           O  
HETATM 4297  H1  T3P   477      15.274  18.198   2.107  1.00  0.00           H  
HETATM 4298  H2  T3P   477      14.284  18.044   0.972  1.00  0.00           H  
HETATM 4299  O   T3P   478      -7.133  21.661   6.261  1.00  0.00           O  
HETATM 4300  H1  T3P   478      -6.973  22.424   5.706  1.00  0.00           H  
HETATM 4301  H2  T3P   478      -6.301  21.187   6.262  1.00  0.00           H  
HETATM 4302  O   T3P   479      -3.885  20.448   3.370  1.00  0.00           O  
HETATM 4303  H1  T3P   479      -3.811  20.114   2.476  1.00  0.00           H  
HETATM 4304  H2  T3P   479      -3.175  21.085   3.447  1.00  0.00           H  
HETATM 4305  O   T3P   480       8.692  20.833   2.413  1.00  0.00           O  
HETATM 4306  H1  T3P   480       8.531  20.879   1.471  1.00  0.00           H  
HETATM 4307  H2  T3P   480       8.372  21.669   2.752  1.00  0.00           H  
HETATM 4308  O   T3P   481      -7.243  20.124   0.257  1.00  0.00           O  
HETATM 4309  H1  T3P   481      -7.907  19.781   0.854  1.00  0.00           H  
HETATM 4310  H2  T3P   481      -7.032  19.387  -0.316  1.00  0.00           H  
HETATM 4311  O   T3P   482      -0.725  21.385   6.583  1.00  0.00           O  
HETATM 4312  H1  T3P   482      -0.375  22.106   7.106  1.00  0.00           H  
HETATM 4313  H2  T3P   482      -1.338  20.940   7.168  1.00  0.00           H  
HETATM 4314  O   T3P   483      -4.730  20.434   5.936  1.00  0.00           O  
HETATM 4315  H1  T3P   483      -4.386  20.639   5.066  1.00  0.00           H  
HETATM 4316  H2  T3P   483      -4.819  19.481   5.939  1.00  0.00           H  
HETATM 4317  O   T3P   484      -0.442  23.504   8.340  1.00  0.00           O  
HETATM 4318  H1  T3P   484       0.144  24.246   8.490  1.00  0.00           H  
HETATM 4319  H2  T3P   484      -0.602  23.144   9.213  1.00  0.00           H  
HETATM 4320  O   T3P   485       9.083  23.405  -0.689  1.00  0.00           O  
HETATM 4321  H1  T3P   485       8.477  24.016  -1.109  1.00  0.00           H  
HETATM 4322  H2  T3P   485       9.250  23.787   0.173  1.00  0.00           H  
HETATM 4323  O   T3P   486      -6.346  23.596   4.152  1.00  0.00           O  
HETATM 4324  H1  T3P   486      -6.394  22.902   3.495  1.00  0.00           H  
HETATM 4325  H2  T3P   486      -5.414  23.802   4.216  1.00  0.00           H  
HETATM 4326  O   T3P   487      -3.568  24.281   3.745  1.00  0.00           O  
HETATM 4327  H1  T3P   487      -2.968  24.592   4.423  1.00  0.00           H  
HETATM 4328  H2  T3P   487      -3.196  24.610   2.927  1.00  0.00           H  
HETATM 4329  O   T3P   488       1.956  22.568   6.407  1.00  0.00           O  
HETATM 4330  H1  T3P   488       1.354  23.177   5.980  1.00  0.00           H  
HETATM 4331  H2  T3P   488       1.645  21.701   6.146  1.00  0.00           H  
HETATM 4332  O   T3P   489       2.397  24.297   2.144  1.00  0.00           O  
HETATM 4333  H1  T3P   489       3.092  24.676   1.605  1.00  0.00           H  
HETATM 4334  H2  T3P   489       2.835  23.619   2.657  1.00  0.00           H  
HETATM 4335  O   T3P   490       3.386  22.464   3.842  1.00  0.00           O  
HETATM 4336  H1  T3P   490       3.880  22.199   4.617  1.00  0.00           H  
HETATM 4337  H2  T3P   490       3.585  21.792   3.190  1.00  0.00           H  
HETATM 4338  O   T3P   491       7.461  23.164   3.580  1.00  0.00           O  
HETATM 4339  H1  T3P   491       8.031  23.094   4.346  1.00  0.00           H  
HETATM 4340  H2  T3P   491       6.779  23.781   3.845  1.00  0.00           H  
HETATM 4341  O   T3P   492      -5.421  30.027  -1.299  1.00  0.00           O  
HETATM 4342  H1  T3P   492      -4.936  30.851  -1.267  1.00  0.00           H  
HETATM 4343  H2  T3P   492      -5.470  29.813  -2.231  1.00  0.00           H  
HETATM 4344  O   T3P   493      -2.547  26.750   6.786  1.00  0.00           O  
HETATM 4345  H1  T3P   493      -2.387  25.836   6.552  1.00  0.00           H  
HETATM 4346  H2  T3P   493      -2.599  27.207   5.946  1.00  0.00           H  
HETATM 4347  O   T3P   494       5.047  27.333   4.711  1.00  0.00           O  
HETATM 4348  H1  T3P   494       4.644  27.382   3.845  1.00  0.00           H  
HETATM 4349  H2  T3P   494       5.987  27.399   4.542  1.00  0.00           H  
HETATM 4350  O   T3P   495       1.121  25.368   4.464  1.00  0.00           O  
HETATM 4351  H1  T3P   495       1.752  25.170   3.772  1.00  0.00           H  
HETATM 4352  H2  T3P   495       1.281  26.287   4.679  1.00  0.00           H  
HETATM 4353  O   T3P   496       4.270  28.004   7.419  1.00  0.00           O  
HETATM 4354  H1  T3P   496       4.447  27.634   6.554  1.00  0.00           H  
HETATM 4355  H2  T3P   496       5.094  27.905   7.896  1.00  0.00           H  
HETATM 4356  O   T3P   497       9.020  31.608  -1.963  1.00  0.00           O  
HETATM 4357  H1  T3P   497       9.878  32.023  -1.872  1.00  0.00           H  
HETATM 4358  H2  T3P   497       8.663  31.599  -1.075  1.00  0.00           H  
HETATM 4359  O   T3P   498      -9.056  19.292  11.671  1.00  0.00           O  
HETATM 4360  H1  T3P   498      -9.190  20.228  11.521  1.00  0.00           H  
HETATM 4361  H2  T3P   498      -9.080  19.196  12.623  1.00  0.00           H  
HETATM 4362  O   T3P   499     -13.850  23.684   7.153  1.00  0.00           O  
HETATM 4363  H1  T3P   499     -14.622  23.349   6.697  1.00  0.00           H  
HETATM 4364  H2  T3P   499     -13.605  22.983   7.757  1.00  0.00           H  
HETATM 4365  O   T3P   500      -4.282  21.444   8.499  1.00  0.00           O  
HETATM 4366  H1  T3P   500      -3.508  20.989   8.831  1.00  0.00           H  
HETATM 4367  H2  T3P   500      -4.410  21.089   7.620  1.00  0.00           H  
HETATM 4368  O   T3P   501      -5.460  23.517   9.957  1.00  0.00           O  
HETATM 4369  H1  T3P   501      -4.884  23.000   9.393  1.00  0.00           H  
HETATM 4370  H2  T3P   501      -4.885  23.849  10.646  1.00  0.00           H  
HETATM 4371  O   T3P   502      -5.854  26.625   6.163  1.00  0.00           O  
HETATM 4372  H1  T3P   502      -5.102  26.936   6.667  1.00  0.00           H  
HETATM 4373  H2  T3P   502      -6.376  26.128   6.793  1.00  0.00           H  
HETATM 4374  O   T3P   503      -1.470  24.298   5.567  1.00  0.00           O  
HETATM 4375  H1  T3P   503      -1.217  23.777   6.330  1.00  0.00           H  
HETATM 4376  H2  T3P   503      -0.662  24.734   5.296  1.00  0.00           H  
HETATM 4377  O   T3P   504       0.392  20.919  10.906  1.00  0.00           O  
HETATM 4378  H1  T3P   504       1.182  21.459  10.865  1.00  0.00           H  
HETATM 4379  H2  T3P   504       0.382  20.577  11.800  1.00  0.00           H  
HETATM 4380  O   T3P   505       5.332  20.681  11.685  1.00  0.00           O  
HETATM 4381  H1  T3P   505       5.642  19.800  11.475  1.00  0.00           H  
HETATM 4382  H2  T3P   505       4.640  20.851  11.046  1.00  0.00           H  
HETATM 4383  O   T3P   506      10.491  25.768   4.366  1.00  0.00           O  
HETATM 4384  H1  T3P   506      10.861  26.156   5.159  1.00  0.00           H  
HETATM 4385  H2  T3P   506      11.052  25.015   4.183  1.00  0.00           H  
HETATM 4386  O   T3P   507      -7.428  26.517  11.893  1.00  0.00           O  
HETATM 4387  H1  T3P   507      -8.323  26.265  12.119  1.00  0.00           H  
HETATM 4388  H2  T3P   507      -7.497  26.880  11.010  1.00  0.00           H  
HETATM 4389  O   T3P   508     -10.652  23.794   9.609  1.00  0.00           O  
HETATM 4390  H1  T3P   508     -10.566  24.123  10.504  1.00  0.00           H  
HETATM 4391  H2  T3P   508     -10.743  22.846   9.709  1.00  0.00           H  
HETATM 4392  O   T3P   509       1.735  18.309  12.942  1.00  0.00           O  
HETATM 4393  H1  T3P   509       1.216  18.007  12.197  1.00  0.00           H  
HETATM 4394  H2  T3P   509       1.244  19.054  13.289  1.00  0.00           H  
HETATM 4395  O   T3P   510       5.727  28.397  12.027  1.00  0.00           O  
HETATM 4396  H1  T3P   510       5.570  28.678  11.126  1.00  0.00           H  
HETATM 4397  H2  T3P   510       5.092  27.696  12.174  1.00  0.00           H  
HETATM 4398  O   T3P   511      -7.370  29.294   6.681  1.00  0.00           O  
HETATM 4399  H1  T3P   511      -7.152  28.419   7.002  1.00  0.00           H  
HETATM 4400  H2  T3P   511      -8.240  29.471   7.039  1.00  0.00           H  
HETATM 4401  O   T3P   512      -1.630  25.037  11.845  1.00  0.00           O  
HETATM 4402  H1  T3P   512      -1.482  25.460  12.691  1.00  0.00           H  
HETATM 4403  H2  T3P   512      -2.277  25.592  11.409  1.00  0.00           H  
HETATM 4404  O   T3P   513       1.349  34.153   9.690  1.00  0.00           O  
HETATM 4405  H1  T3P   513       1.732  34.542  10.476  1.00  0.00           H  
HETATM 4406  H2  T3P   513       0.540  33.743   9.994  1.00  0.00           H  
HETATM 4407  O   T3P   514       1.287  25.908   8.036  1.00  0.00           O  
HETATM 4408  H1  T3P   514       0.915  26.781   8.158  1.00  0.00           H  
HETATM 4409  H2  T3P   514       1.730  25.952   7.188  1.00  0.00           H  
HETATM 4410  O   T3P   515       4.673  25.730  12.134  1.00  0.00           O  
HETATM 4411  H1  T3P   515       4.116  25.787  11.358  1.00  0.00           H  
HETATM 4412  H2  T3P   515       5.338  25.081  11.904  1.00  0.00           H  
HETATM 4413  O   T3P   516       6.720  27.570   8.611  1.00  0.00           O  
HETATM 4414  H1  T3P   516       7.347  27.162   9.208  1.00  0.00           H  
HETATM 4415  H2  T3P   516       6.719  27.004   7.839  1.00  0.00           H  
HETATM 4416  O   T3P   517      -9.366  13.839  12.581  1.00  0.00           O  
HETATM 4417  H1  T3P   517      -9.434  13.012  13.057  1.00  0.00           H  
HETATM 4418  H2  T3P   517      -9.424  14.512  13.259  1.00  0.00           H  
HETATM 4419  O   T3P   518     -10.191  16.179   9.510  1.00  0.00           O  
HETATM 4420  H1  T3P   518     -10.078  16.895   8.884  1.00  0.00           H  
HETATM 4421  H2  T3P   518     -10.633  16.582  10.257  1.00  0.00           H  
HETATM 4422  O   T3P   519      -0.095  17.496  11.188  1.00  0.00           O  
HETATM 4423  H1  T3P   519      -0.730  17.120  11.798  1.00  0.00           H  
HETATM 4424  H2  T3P   519      -0.485  17.363  10.324  1.00  0.00           H  
HETATM 4425  O   T3P   520       4.795  17.673   9.375  1.00  0.00           O  
HETATM 4426  H1  T3P   520       5.536  17.860   9.951  1.00  0.00           H  
HETATM 4427  H2  T3P   520       5.135  17.038   8.745  1.00  0.00           H  
HETATM 4428  O   T3P   521       1.422  19.830   8.179  1.00  0.00           O  
HETATM 4429  H1  T3P   521       1.069  19.644   9.049  1.00  0.00           H  
HETATM 4430  H2  T3P   521       0.686  19.685   7.585  1.00  0.00           H  
HETATM 4431  O   T3P   522       9.313  21.159   8.685  1.00  0.00           O  
HETATM 4432  H1  T3P   522       8.983  20.286   8.472  1.00  0.00           H  
HETATM 4433  H2  T3P   522       9.974  21.335   8.016  1.00  0.00           H  
HETATM 4434  O   T3P   523       6.347  19.722   7.837  1.00  0.00           O  
HETATM 4435  H1  T3P   523       5.724  20.031   8.496  1.00  0.00           H  
HETATM 4436  H2  T3P   523       5.798  19.391   7.126  1.00  0.00           H  
HETATM 4437  O   T3P   524      -9.757  23.034  13.179  1.00  0.00           O  
HETATM 4438  H1  T3P   524      -9.051  22.615  12.687  1.00  0.00           H  
HETATM 4439  H2  T3P   524      -9.583  22.805  14.092  1.00  0.00           H  
HETATM 4440  O   T3P   525       0.756  28.648   8.849  1.00  0.00           O  
HETATM 4441  H1  T3P   525       1.045  29.150   8.087  1.00  0.00           H  
HETATM 4442  H2  T3P   525       0.038  29.163   9.217  1.00  0.00           H  
HETATM 4443  O   T3P   526       3.844  21.709   8.989  1.00  0.00           O  
HETATM 4444  H1  T3P   526       3.127  21.363   8.458  1.00  0.00           H  
HETATM 4445  H2  T3P   526       3.430  21.965   9.813  1.00  0.00           H  
HETATM 4446  O   T3P   527       6.152  23.366  11.930  1.00  0.00           O  
HETATM 4447  H1  T3P   527       7.041  23.143  12.206  1.00  0.00           H  
HETATM 4448  H2  T3P   527       5.784  22.541  11.615  1.00  0.00           H  
HETATM 4449  O   T3P   528       7.237  25.128   7.274  1.00  0.00           O  
HETATM 4450  H1  T3P   528       6.388  24.691   7.215  1.00  0.00           H  
HETATM 4451  H2  T3P   528       7.660  24.729   8.034  1.00  0.00           H  
HETATM 4452  O   T3P   529      -6.999  24.978   7.961  1.00  0.00           O  
HETATM 4453  H1  T3P   529      -6.446  24.325   8.390  1.00  0.00           H  
HETATM 4454  H2  T3P   529      -7.839  24.918   8.418  1.00  0.00           H  
HETATM 4455  O   T3P   530      -4.430  31.663   8.566  1.00  0.00           O  
HETATM 4456  H1  T3P   530      -3.908  30.871   8.440  1.00  0.00           H  
HETATM 4457  H2  T3P   530      -5.043  31.666   7.831  1.00  0.00           H  
HETATM 4458  O   T3P   531       0.880  26.745  11.010  1.00  0.00           O  
HETATM 4459  H1  T3P   531       0.972  26.780  10.058  1.00  0.00           H  
HETATM 4460  H2  T3P   531      -0.054  26.595  11.155  1.00  0.00           H  
HETATM 4461  O   T3P   532      -2.237  22.647  12.884  1.00  0.00           O  
HETATM 4462  H1  T3P   532      -1.901  23.390  12.383  1.00  0.00           H  
HETATM 4463  H2  T3P   532      -2.141  22.912  13.799  1.00  0.00           H  
HETATM 4464  O   T3P   533      10.812  28.320   9.715  1.00  0.00           O  
HETATM 4465  H1  T3P   533      11.347  29.071   9.972  1.00  0.00           H  
HETATM 4466  H2  T3P   533       9.924  28.555   9.984  1.00  0.00           H  
HETATM 4467  O   T3P   534       8.518  28.900  11.280  1.00  0.00           O  
HETATM 4468  H1  T3P   534       9.216  29.029  11.923  1.00  0.00           H  
HETATM 4469  H2  T3P   534       7.751  28.669  11.803  1.00  0.00           H  
HETATM 4470  O   T3P   535     -11.618  18.239  11.165  1.00  0.00           O  
HETATM 4471  H1  T3P   535     -11.491  17.840  12.026  1.00  0.00           H  
HETATM 4472  H2  T3P   535     -10.879  18.840  11.067  1.00  0.00           H  
HETATM 4473  O   T3P   536       6.299  10.966  19.340  1.00  0.00           O  
HETATM 4474  H1  T3P   536       5.623  11.305  19.925  1.00  0.00           H  
HETATM 4475  H2  T3P   536       6.111  11.373  18.494  1.00  0.00           H  
HETATM 4476  O   T3P   537      11.165  14.741  16.452  1.00  0.00           O  
HETATM 4477  H1  T3P   537      11.136  15.332  17.205  1.00  0.00           H  
HETATM 4478  H2  T3P   537      12.098  14.634  16.267  1.00  0.00           H  
HETATM 4479  O   T3P   538      -7.074  15.150  11.540  1.00  0.00           O  
HETATM 4480  H1  T3P   538      -7.875  14.843  11.963  1.00  0.00           H  
HETATM 4481  H2  T3P   538      -7.263  16.057  11.299  1.00  0.00           H  
HETATM 4482  O   T3P   539       4.339  14.798  15.244  1.00  0.00           O  
HETATM 4483  H1  T3P   539       4.036  14.779  14.336  1.00  0.00           H  
HETATM 4484  H2  T3P   539       5.122  14.248  15.247  1.00  0.00           H  
HETATM 4485  O   T3P   540      11.909  17.470  15.073  1.00  0.00           O  
HETATM 4486  H1  T3P   540      12.070  17.733  15.979  1.00  0.00           H  
HETATM 4487  H2  T3P   540      12.578  16.810  14.892  1.00  0.00           H  
HETATM 4488  O   T3P   541      -8.750  19.063  14.541  1.00  0.00           O  
HETATM 4489  H1  T3P   541      -8.049  18.416  14.624  1.00  0.00           H  
HETATM 4490  H2  T3P   541      -9.260  18.967  15.346  1.00  0.00           H  
HETATM 4491  O   T3P   542      -1.859  23.362  15.749  1.00  0.00           O  
HETATM 4492  H1  T3P   542      -1.026  22.943  15.964  1.00  0.00           H  
HETATM 4493  H2  T3P   542      -2.346  23.363  16.573  1.00  0.00           H  
HETATM 4494  O   T3P   543      -0.614  20.529  13.534  1.00  0.00           O  
HETATM 4495  H1  T3P   543      -1.121  21.301  13.281  1.00  0.00           H  
HETATM 4496  H2  T3P   543      -0.250  20.752  14.390  1.00  0.00           H  
HETATM 4497  O   T3P   544       0.427  19.272  18.162  1.00  0.00           O  
HETATM 4498  H1  T3P   544      -0.333  19.851  18.215  1.00  0.00           H  
HETATM 4499  H2  T3P   544       0.289  18.767  17.361  1.00  0.00           H  
HETATM 4500  O   T3P   545       4.437  17.703  14.621  1.00  0.00           O  
HETATM 4501  H1  T3P   545       4.415  16.761  14.791  1.00  0.00           H  
HETATM 4502  H2  T3P   545       3.743  17.846  13.978  1.00  0.00           H  
HETATM 4503  O   T3P   546       8.283  18.495  16.741  1.00  0.00           O  
HETATM 4504  H1  T3P   546       7.356  18.669  16.906  1.00  0.00           H  
HETATM 4505  H2  T3P   546       8.378  17.553  16.883  1.00  0.00           H  
HETATM 4506  O   T3P   547      -6.857  20.120   9.301  1.00  0.00           O  
HETATM 4507  H1  T3P   547      -6.257  20.693   8.823  1.00  0.00           H  
HETATM 4508  H2  T3P   547      -7.582  20.692   9.555  1.00  0.00           H  
HETATM 4509  O   T3P   548       5.391  24.783  22.738  1.00  0.00           O  
HETATM 4510  H1  T3P   548       5.211  25.661  23.073  1.00  0.00           H  
HETATM 4511  H2  T3P   548       4.719  24.231  23.139  1.00  0.00           H  
HETATM 4512  O   T3P   549       2.635  24.134  16.440  1.00  0.00           O  
HETATM 4513  H1  T3P   549       2.467  23.322  16.917  1.00  0.00           H  
HETATM 4514  H2  T3P   549       3.194  23.871  15.708  1.00  0.00           H  
HETATM 4515  O   T3P   550      -5.069  26.306  17.336  1.00  0.00           O  
HETATM 4516  H1  T3P   550      -5.954  25.973  17.186  1.00  0.00           H  
HETATM 4517  H2  T3P   550      -4.690  26.380  16.460  1.00  0.00           H  
HETATM 4518  O   T3P   551      -0.093  17.975  15.725  1.00  0.00           O  
HETATM 4519  H1  T3P   551       0.210  18.164  14.837  1.00  0.00           H  
HETATM 4520  H2  T3P   551      -1.041  18.103  15.687  1.00  0.00           H  
HETATM 4521  O   T3P   552       6.239  21.451  14.250  1.00  0.00           O  
HETATM 4522  H1  T3P   552       5.928  21.360  13.349  1.00  0.00           H  
HETATM 4523  H2  T3P   552       7.170  21.654  14.163  1.00  0.00           H  
HETATM 4524  O   T3P   553      -6.760  20.999  14.691  1.00  0.00           O  
HETATM 4525  H1  T3P   553      -7.480  20.376  14.592  1.00  0.00           H  
HETATM 4526  H2  T3P   553      -6.250  20.906  13.886  1.00  0.00           H  
HETATM 4527  O   T3P   554       1.392  24.282  13.752  1.00  0.00           O  
HETATM 4528  H1  T3P   554       0.768  24.592  13.096  1.00  0.00           H  
HETATM 4529  H2  T3P   554       1.445  24.995  14.388  1.00  0.00           H  
HETATM 4530  O   T3P   555       1.524  26.661  15.747  1.00  0.00           O  
HETATM 4531  H1  T3P   555       0.861  26.938  16.380  1.00  0.00           H  
HETATM 4532  H2  T3P   555       1.961  25.920  16.166  1.00  0.00           H  
HETATM 4533  O   T3P   556       2.543  22.850  11.299  1.00  0.00           O  
HETATM 4534  H1  T3P   556       2.255  23.138  12.166  1.00  0.00           H  
HETATM 4535  H2  T3P   556       3.083  23.570  10.974  1.00  0.00           H  
HETATM 4536  O   T3P   557       8.904  30.100  14.172  1.00  0.00           O  
HETATM 4537  H1  T3P   557       8.914  30.585  14.997  1.00  0.00           H  
HETATM 4538  H2  T3P   557       9.683  29.545  14.211  1.00  0.00           H  
HETATM 4539  O   T3P   558      11.067  28.405  14.057  1.00  0.00           O  
HETATM 4540  H1  T3P   558      11.185  27.776  13.345  1.00  0.00           H  
HETATM 4541  H2  T3P   558      11.921  28.443  14.488  1.00  0.00           H  
HETATM 4542  O   T3P   559       0.829  13.819  21.754  1.00  0.00           O  
HETATM 4543  H1  T3P   559       0.689  14.244  22.600  1.00  0.00           H  
HETATM 4544  H2  T3P   559       1.344  14.449  21.251  1.00  0.00           H  
HETATM 4545  O   T3P   560       5.224  19.777  16.181  1.00  0.00           O  
HETATM 4546  H1  T3P   560       4.892  19.065  15.633  1.00  0.00           H  
HETATM 4547  H2  T3P   560       5.373  20.499  15.571  1.00  0.00           H  
HETATM 4548  O   T3P   561      -4.821  15.781  14.521  1.00  0.00           O  
HETATM 4549  H1  T3P   561      -4.511  15.235  15.243  1.00  0.00           H  
HETATM 4550  H2  T3P   561      -4.708  15.236  13.743  1.00  0.00           H  
HETATM 4551  O   T3P   562      -1.377  15.738  20.110  1.00  0.00           O  
HETATM 4552  H1  T3P   562      -1.966  16.075  20.785  1.00  0.00           H  
HETATM 4553  H2  T3P   562      -0.499  15.926  20.442  1.00  0.00           H  
HETATM 4554  O   T3P   563       4.095  14.579  23.753  1.00  0.00           O  
HETATM 4555  H1  T3P   563       4.519  14.822  24.576  1.00  0.00           H  
HETATM 4556  H2  T3P   563       4.521  13.762  23.495  1.00  0.00           H  
HETATM 4557  O   T3P   564       7.538  16.090  23.918  1.00  0.00           O  
HETATM 4558  H1  T3P   564       7.463  15.330  23.342  1.00  0.00           H  
HETATM 4559  H2  T3P   564       7.228  16.824  23.388  1.00  0.00           H  
HETATM 4560  O   T3P   565       9.234  12.537  21.460  1.00  0.00           O  
HETATM 4561  H1  T3P   565       9.617  11.668  21.582  1.00  0.00           H  
HETATM 4562  H2  T3P   565       9.969  13.140  21.569  1.00  0.00           H  
HETATM 4563  O   T3P   566      -9.521  21.872  15.623  1.00  0.00           O  
HETATM 4564  H1  T3P   566      -8.806  21.236  15.587  1.00  0.00           H  
HETATM 4565  H2  T3P   566      -9.321  22.413  16.387  1.00  0.00           H  
HETATM 4566  O   T3P   567      -5.936  19.752  12.291  1.00  0.00           O  
HETATM 4567  H1  T3P   567      -6.326  19.009  11.830  1.00  0.00           H  
HETATM 4568  H2  T3P   567      -5.000  19.552  12.320  1.00  0.00           H  
HETATM 4569  O   T3P   568      -7.108  17.742  10.789  1.00  0.00           O  
HETATM 4570  H1  T3P   568      -7.920  18.192  11.023  1.00  0.00           H  
HETATM 4571  H2  T3P   568      -6.774  18.228  10.035  1.00  0.00           H  
HETATM 4572  O   T3P   569       4.174  15.629  17.926  1.00  0.00           O  
HETATM 4573  H1  T3P   569       3.619  16.408  17.886  1.00  0.00           H  
HETATM 4574  H2  T3P   569       4.185  15.297  17.028  1.00  0.00           H  
HETATM 4575  O   T3P   570      10.262  16.144  19.120  1.00  0.00           O  
HETATM 4576  H1  T3P   570      10.040  15.733  19.956  1.00  0.00           H  
HETATM 4577  H2  T3P   570       9.626  16.854  19.026  1.00  0.00           H  
HETATM 4578  O   T3P   571     -15.409  18.153  18.189  1.00  0.00           O  
HETATM 4579  H1  T3P   571     -16.159  18.738  18.080  1.00  0.00           H  
HETATM 4580  H2  T3P   571     -14.796  18.419  17.504  1.00  0.00           H  
HETATM 4581  O   T3P   572      -1.932  20.506   9.362  1.00  0.00           O  
HETATM 4582  H1  T3P   572      -1.376  19.766   9.116  1.00  0.00           H  
HETATM 4583  H2  T3P   572      -1.380  21.042   9.931  1.00  0.00           H  
HETATM 4584  O   T3P   573      -1.988  17.027  13.166  1.00  0.00           O  
HETATM 4585  H1  T3P   573      -2.703  16.401  13.049  1.00  0.00           H  
HETATM 4586  H2  T3P   573      -2.186  17.735  12.552  1.00  0.00           H  
HETATM 4587  O   T3P   574      -3.233  18.214  16.032  1.00  0.00           O  
HETATM 4588  H1  T3P   574      -4.174  18.360  16.120  1.00  0.00           H  
HETATM 4589  H2  T3P   574      -3.155  17.567  15.331  1.00  0.00           H  
HETATM 4590  O   T3P   575       5.603  14.199  20.003  1.00  0.00           O  
HETATM 4591  H1  T3P   575       5.159  14.862  19.475  1.00  0.00           H  
HETATM 4592  H2  T3P   575       4.920  13.561  20.212  1.00  0.00           H  
HETATM 4593  O   T3P   576       3.618  19.771  20.908  1.00  0.00           O  
HETATM 4594  H1  T3P   576       2.906  19.207  20.606  1.00  0.00           H  
HETATM 4595  H2  T3P   576       3.928  20.210  20.116  1.00  0.00           H  
HETATM 4596  O   T3P   577      -9.854  25.583  12.401  1.00  0.00           O  
HETATM 4597  H1  T3P   577      -9.862  24.661  12.658  1.00  0.00           H  
HETATM 4598  H2  T3P   577     -10.576  25.975  12.891  1.00  0.00           H  
HETATM 4599  O   T3P   578      -2.646  22.737  18.544  1.00  0.00           O  
HETATM 4600  H1  T3P   578      -3.528  22.521  18.847  1.00  0.00           H  
HETATM 4601  H2  T3P   578      -2.159  21.917  18.617  1.00  0.00           H  
HETATM 4602  O   T3P   579       2.146  21.948  18.080  1.00  0.00           O  
HETATM 4603  H1  T3P   579       1.533  21.680  18.766  1.00  0.00           H  
HETATM 4604  H2  T3P   579       2.943  21.450  18.263  1.00  0.00           H  
HETATM 4605  O   T3P   580      -2.715  25.130  19.927  1.00  0.00           O  
HETATM 4606  H1  T3P   580      -3.414  25.619  19.494  1.00  0.00           H  
HETATM 4607  H2  T3P   580      -2.446  24.475  19.283  1.00  0.00           H  
HETATM 4608  O   T3P   581       4.597  20.621  18.712  1.00  0.00           O  
HETATM 4609  H1  T3P   581       4.984  21.471  18.921  1.00  0.00           H  
HETATM 4610  H2  T3P   581       5.033  20.352  17.903  1.00  0.00           H  
HETATM 4611  O   T3P   582       0.446  21.839  15.526  1.00  0.00           O  
HETATM 4612  H1  T3P   582       0.806  21.611  16.383  1.00  0.00           H  
HETATM 4613  H2  T3P   582       1.102  22.418  15.137  1.00  0.00           H  
HETATM 4614  O   T3P   583      -7.599  29.373  19.055  1.00  0.00           O  
HETATM 4615  H1  T3P   583      -7.364  28.526  18.677  1.00  0.00           H  
HETATM 4616  H2  T3P   583      -7.147  30.015  18.506  1.00  0.00           H  
HETATM 4617  O   T3P   584      -7.539  22.030  11.367  1.00  0.00           O  
HETATM 4618  H1  T3P   584      -6.911  22.542  10.858  1.00  0.00           H  
HETATM 4619  H2  T3P   584      -6.997  21.467  11.920  1.00  0.00           H  
HETATM 4620  O   T3P   585       2.699  29.468  17.821  1.00  0.00           O  
HETATM 4621  H1  T3P   585       2.248  29.223  18.630  1.00  0.00           H  
HETATM 4622  H2  T3P   585       3.562  29.766  18.109  1.00  0.00           H  
HETATM 4623  O   T3P   586       7.583  25.282  16.426  1.00  0.00           O  
HETATM 4624  H1  T3P   586       7.025  25.202  15.653  1.00  0.00           H  
HETATM 4625  H2  T3P   586       7.139  25.927  16.977  1.00  0.00           H  
HETATM 4626  O   T3P   587       2.353  27.752  13.179  1.00  0.00           O  
HETATM 4627  H1  T3P   587       1.937  27.375  13.954  1.00  0.00           H  
HETATM 4628  H2  T3P   587       1.943  27.298  12.442  1.00  0.00           H  
HETATM 4629  O   T3P   588       4.306  23.568  14.571  1.00  0.00           O  
HETATM 4630  H1  T3P   588       4.900  22.848  14.779  1.00  0.00           H  
HETATM 4631  H2  T3P   588       4.695  23.985  13.802  1.00  0.00           H  
HETATM 4632  O   T3P   589      -5.583  11.266  21.217  1.00  0.00           O  
HETATM 4633  H1  T3P   589      -5.537  10.356  21.510  1.00  0.00           H  
HETATM 4634  H2  T3P   589      -6.208  11.253  20.492  1.00  0.00           H  
HETATM 4635  O   T3P   590      -3.728  13.300  20.507  1.00  0.00           O  
HETATM 4636  H1  T3P   590      -3.126  13.682  21.146  1.00  0.00           H  
HETATM 4637  H2  T3P   590      -4.575  13.285  20.953  1.00  0.00           H  
HETATM 4638  O   T3P   591       7.121  13.880  22.307  1.00  0.00           O  
HETATM 4639  H1  T3P   591       6.602  14.035  21.518  1.00  0.00           H  
HETATM 4640  H2  T3P   591       7.795  13.258  22.032  1.00  0.00           H  
HETATM 4641  O   T3P   592       8.700   9.329  19.731  1.00  0.00           O  
HETATM 4642  H1  T3P   592       8.057   9.978  19.444  1.00  0.00           H  
HETATM 4643  H2  T3P   592       9.497   9.836  19.891  1.00  0.00           H  
HETATM 4644  O   T3P   593      -2.350  20.042  18.159  1.00  0.00           O  
HETATM 4645  H1  T3P   593      -2.780  19.794  17.340  1.00  0.00           H  
HETATM 4646  H2  T3P   593      -2.941  19.730  18.844  1.00  0.00           H  
HETATM 4647  O   T3P   594      -8.089  10.166  22.470  1.00  0.00           O  
HETATM 4648  H1  T3P   594      -7.760   9.294  22.252  1.00  0.00           H  
HETATM 4649  H2  T3P   594      -8.057  10.203  23.426  1.00  0.00           H  
HETATM 4650  O   T3P   595      -2.761  10.893  21.130  1.00  0.00           O  
HETATM 4651  H1  T3P   595      -2.845  10.237  20.437  1.00  0.00           H  
HETATM 4652  H2  T3P   595      -3.125  11.692  20.748  1.00  0.00           H  
HETATM 4653  O   T3P   596       9.008  18.474  19.478  1.00  0.00           O  
HETATM 4654  H1  T3P   596       8.560  18.869  18.730  1.00  0.00           H  
HETATM 4655  H2  T3P   596       8.491  18.743  20.237  1.00  0.00           H  
HETATM 4656  O   T3P   597      14.719  14.211  16.528  1.00  0.00           O  
HETATM 4657  H1  T3P   597      14.890  15.021  17.009  1.00  0.00           H  
HETATM 4658  H2  T3P   597      15.554  14.000  16.110  1.00  0.00           H  
HETATM 4659  O   T3P   598      -5.469  22.224  18.717  1.00  0.00           O  
HETATM 4660  H1  T3P   598      -5.899  22.988  18.331  1.00  0.00           H  
HETATM 4661  H2  T3P   598      -6.118  21.524  18.647  1.00  0.00           H  
HETATM 4662  O   T3P   599      -6.394  21.567  21.370  1.00  0.00           O  
HETATM 4663  H1  T3P   599      -5.628  21.050  21.620  1.00  0.00           H  
HETATM 4664  H2  T3P   599      -6.474  21.435  20.425  1.00  0.00           H  
HETATM 4665  O   T3P   600       2.066  15.669  20.085  1.00  0.00           O  
HETATM 4666  H1  T3P   600       2.036  15.394  19.169  1.00  0.00           H  
HETATM 4667  H2  T3P   600       1.847  16.601  20.063  1.00  0.00           H  
HETATM 4668  O   T3P   601       8.008  15.929  17.404  1.00  0.00           O  
HETATM 4669  H1  T3P   601       7.156  16.198  17.746  1.00  0.00           H  
HETATM 4670  H2  T3P   601       8.101  15.017  17.681  1.00  0.00           H  
HETATM 4671  O   T3P   602       0.899  18.139  20.757  1.00  0.00           O  
HETATM 4672  H1  T3P   602       0.680  18.811  21.402  1.00  0.00           H  
HETATM 4673  H2  T3P   602       0.538  18.469  19.934  1.00  0.00           H  
HETATM 4674  O   T3P   603      12.611  17.502  17.881  1.00  0.00           O  
HETATM 4675  H1  T3P   603      12.006  17.083  18.494  1.00  0.00           H  
HETATM 4676  H2  T3P   603      13.477  17.200  18.155  1.00  0.00           H  
HETATM 4677  O   T3P   604      -7.430  26.399  18.941  1.00  0.00           O  
HETATM 4678  H1  T3P   604      -8.048  25.838  19.410  1.00  0.00           H  
HETATM 4679  H2  T3P   604      -7.796  26.476  18.061  1.00  0.00           H  
HETATM 4680  O   T3P   605     -10.799  27.022  23.478  1.00  0.00           O  
HETATM 4681  H1  T3P   605      -9.973  26.816  23.040  1.00  0.00           H  
HETATM 4682  H2  T3P   605     -11.113  26.179  23.805  1.00  0.00           H  
HETATM 4683  O   T3P   606      -3.022  19.197  11.724  1.00  0.00           O  
HETATM 4684  H1  T3P   606      -2.565  19.916  12.159  1.00  0.00           H  
HETATM 4685  H2  T3P   606      -2.985  19.417  10.793  1.00  0.00           H  
HETATM 4686  O   T3P   607      -2.387  17.516  22.180  1.00  0.00           O  
HETATM 4687  H1  T3P   607      -1.731  18.208  22.259  1.00  0.00           H  
HETATM 4688  H2  T3P   607      -2.654  17.334  23.081  1.00  0.00           H  
HETATM 4689  O   T3P   608      -0.357  19.461  23.007  1.00  0.00           O  
HETATM 4690  H1  T3P   608      -0.694  19.286  23.885  1.00  0.00           H  
HETATM 4691  H2  T3P   608       0.564  19.682  23.144  1.00  0.00           H  
HETATM 4692  O   T3P   609       7.636  21.023  18.131  1.00  0.00           O  
HETATM 4693  H1  T3P   609       7.792  21.950  17.953  1.00  0.00           H  
HETATM 4694  H2  T3P   609       7.367  20.659  17.288  1.00  0.00           H  
HETATM 4695  O   T3P   610     -12.056  26.490  13.985  1.00  0.00           O  
HETATM 4696  H1  T3P   610     -12.287  27.327  14.389  1.00  0.00           H  
HETATM 4697  H2  T3P   610     -12.845  26.228  13.510  1.00  0.00           H  
HETATM 4698  O   T3P   611      -5.629  26.765  21.179  1.00  0.00           O  
HETATM 4699  H1  T3P   611      -6.084  26.822  20.339  1.00  0.00           H  
HETATM 4700  H2  T3P   611      -5.933  25.941  21.560  1.00  0.00           H  
HETATM 4701  O   T3P   612      -1.444  21.950  22.382  1.00  0.00           O  
HETATM 4702  H1  T3P   612      -1.757  22.724  22.850  1.00  0.00           H  
HETATM 4703  H2  T3P   612      -1.151  21.355  23.071  1.00  0.00           H  
HETATM 4704  O   T3P   613       0.623  21.815  20.505  1.00  0.00           O  
HETATM 4705  H1  T3P   613       1.209  22.572  20.492  1.00  0.00           H  
HETATM 4706  H2  T3P   613       0.135  21.903  21.324  1.00  0.00           H  
HETATM 4707  O   T3P   614       9.370  24.593  20.352  1.00  0.00           O  
HETATM 4708  H1  T3P   614       9.573  24.428  21.273  1.00  0.00           H  
HETATM 4709  H2  T3P   614       8.475  24.932  20.360  1.00  0.00           H  
HETATM 4710  O   T3P   615       9.245  19.803  23.700  1.00  0.00           O  
HETATM 4711  H1  T3P   615       9.910  20.362  24.102  1.00  0.00           H  
HETATM 4712  H2  T3P   615       9.061  20.218  22.858  1.00  0.00           H  
HETATM 4713  O   T3P   616      -3.878  28.190  18.679  1.00  0.00           O  
HETATM 4714  H1  T3P   616      -4.431  28.963  18.561  1.00  0.00           H  
HETATM 4715  H2  T3P   616      -4.434  27.456  18.417  1.00  0.00           H  
HETATM 4716  O   T3P   617      -3.348  27.814  23.080  1.00  0.00           O  
HETATM 4717  H1  T3P   617      -3.960  27.281  22.573  1.00  0.00           H  
HETATM 4718  H2  T3P   617      -3.071  28.502  22.475  1.00  0.00           H  
HETATM 4719  O   T3P   618       0.172  29.496  21.827  1.00  0.00           O  
HETATM 4720  H1  T3P   618       0.412  30.422  21.792  1.00  0.00           H  
HETATM 4721  H2  T3P   618      -0.785  29.495  21.799  1.00  0.00           H  
HETATM 4722  O   T3P   619      -2.963  29.395  25.925  1.00  0.00           O  
HETATM 4723  H1  T3P   619      -2.810  28.468  25.740  1.00  0.00           H  
HETATM 4724  H2  T3P   619      -3.300  29.751  25.103  1.00  0.00           H  
HETATM 4725  O   T3P   620       5.411  22.937  19.818  1.00  0.00           O  
HETATM 4726  H1  T3P   620       6.098  23.104  20.464  1.00  0.00           H  
HETATM 4727  H2  T3P   620       5.292  23.775  19.372  1.00  0.00           H  
HETATM 4728  O   T3P   621       6.924  25.730  20.107  1.00  0.00           O  
HETATM 4729  H1  T3P   621       7.338  26.583  19.976  1.00  0.00           H  
HETATM 4730  H2  T3P   621       6.206  25.903  20.715  1.00  0.00           H  
HETATM 4731  O   T3P   622      -5.671  12.345  23.733  1.00  0.00           O  
HETATM 4732  H1  T3P   622      -6.313  11.785  24.169  1.00  0.00           H  
HETATM 4733  H2  T3P   622      -5.737  12.111  22.807  1.00  0.00           H  
HETATM 4734  O   T3P   623      -1.445  11.274  28.417  1.00  0.00           O  
HETATM 4735  H1  T3P   623      -1.638  11.019  29.320  1.00  0.00           H  
HETATM 4736  H2  T3P   623      -2.172  10.917  27.907  1.00  0.00           H  
HETATM 4737  O   T3P   624       8.872   4.962  24.450  1.00  0.00           O  
HETATM 4738  H1  T3P   624       9.678   4.751  24.921  1.00  0.00           H  
HETATM 4739  H2  T3P   624       8.299   5.343  25.115  1.00  0.00           H  
HETATM 4740  O   T3P   625       3.126  10.293  29.209  1.00  0.00           O  
HETATM 4741  H1  T3P   625       2.646   9.796  29.872  1.00  0.00           H  
HETATM 4742  H2  T3P   625       2.688  10.079  28.385  1.00  0.00           H  
HETATM 4743  O   T3P   626      14.889  18.671  19.969  1.00  0.00           O  
HETATM 4744  H1  T3P   626      15.274  18.198  20.707  1.00  0.00           H  
HETATM 4745  H2  T3P   626      14.284  18.044  19.572  1.00  0.00           H  
HETATM 4746  O   T3P   627      -4.812  10.033  28.268  1.00  0.00           O  
HETATM 4747  H1  T3P   627      -5.664   9.674  28.020  1.00  0.00           H  
HETATM 4748  H2  T3P   627      -5.009  10.905  28.611  1.00  0.00           H  
HETATM 4749  O   T3P   628      -5.056  15.029  23.633  1.00  0.00           O  
HETATM 4750  H1  T3P   628      -4.252  15.086  23.116  1.00  0.00           H  
HETATM 4751  H2  T3P   628      -5.414  14.166  23.425  1.00  0.00           H  
HETATM 4752  O   T3P   629       1.308   9.411  23.773  1.00  0.00           O  
HETATM 4753  H1  T3P   629       0.957   9.968  23.078  1.00  0.00           H  
HETATM 4754  H2  T3P   629       1.914   9.976  24.251  1.00  0.00           H  
HETATM 4755  O   T3P   630       1.798  14.222  25.750  1.00  0.00           O  
HETATM 4756  H1  T3P   630       2.227  14.883  25.207  1.00  0.00           H  
HETATM 4757  H2  T3P   630       1.511  14.699  26.528  1.00  0.00           H  
HETATM 4758  O   T3P   631      10.284  17.284  23.947  1.00  0.00           O  
HETATM 4759  H1  T3P   631      10.099  18.174  23.646  1.00  0.00           H  
HETATM 4760  H2  T3P   631       9.458  16.981  24.323  1.00  0.00           H  
HETATM 4761  O   T3P   632      14.709  15.736  18.649  1.00  0.00           O  
HETATM 4762  H1  T3P   632      14.471  14.815  18.760  1.00  0.00           H  
HETATM 4763  H2  T3P   632      15.651  15.762  18.816  1.00  0.00           H  
HETATM 4764  O   T3P   633      -7.133  21.661  24.861  1.00  0.00           O  
HETATM 4765  H1  T3P   633      -6.973  22.424  24.306  1.00  0.00           H  
HETATM 4766  H2  T3P   633      -6.301  21.187  24.862  1.00  0.00           H  
HETATM 4767  O   T3P   634      -3.885  20.448  21.970  1.00  0.00           O  
HETATM 4768  H1  T3P   634      -3.811  20.114  21.076  1.00  0.00           H  
HETATM 4769  H2  T3P   634      -3.175  21.085  22.047  1.00  0.00           H  
HETATM 4770  O   T3P   635      -2.251  14.055  22.596  1.00  0.00           O  
HETATM 4771  H1  T3P   635      -1.325  14.148  22.374  1.00  0.00           H  
HETATM 4772  H2  T3P   635      -2.262  13.433  23.324  1.00  0.00           H  
HETATM 4773  O   T3P   636       4.492  16.438  21.908  1.00  0.00           O  
HETATM 4774  H1  T3P   636       4.407  16.019  21.051  1.00  0.00           H  
HETATM 4775  H2  T3P   636       4.269  15.749  22.534  1.00  0.00           H  
HETATM 4776  O   T3P   637       8.692  20.833  21.013  1.00  0.00           O  
HETATM 4777  H1  T3P   637       8.531  20.879  20.071  1.00  0.00           H  
HETATM 4778  H2  T3P   637       8.372  21.669  21.352  1.00  0.00           H  
HETATM 4779  O   T3P   638      10.446  15.148  22.337  1.00  0.00           O  
HETATM 4780  H1  T3P   638       9.713  15.032  22.942  1.00  0.00           H  
HETATM 4781  H2  T3P   638      10.766  16.032  22.515  1.00  0.00           H  
HETATM 4782  O   T3P   639      -7.243  20.124  18.857  1.00  0.00           O  
HETATM 4783  H1  T3P   639      -7.907  19.781  19.454  1.00  0.00           H  
HETATM 4784  H2  T3P   639      -7.032  19.387  18.284  1.00  0.00           H  
HETATM 4785  O   T3P   640      -0.725  21.385  25.183  1.00  0.00           O  
HETATM 4786  H1  T3P   640      -0.375  22.106  25.706  1.00  0.00           H  
HETATM 4787  H2  T3P   640      -1.338  20.940  25.768  1.00  0.00           H  
HETATM 4788  O   T3P   641      -4.730  20.434  24.536  1.00  0.00           O  
HETATM 4789  H1  T3P   641      -4.386  20.639  23.666  1.00  0.00           H  
HETATM 4790  H2  T3P   641      -4.819  19.481  24.540  1.00  0.00           H  
HETATM 4791  O   T3P   642      -0.442  23.504  26.940  1.00  0.00           O  
HETATM 4792  H1  T3P   642       0.144  24.246  27.090  1.00  0.00           H  
HETATM 4793  H2  T3P   642      -0.602  23.144  27.813  1.00  0.00           H  
HETATM 4794  O   T3P   643       5.300  21.131  24.096  1.00  0.00           O  
HETATM 4795  H1  T3P   643       5.493  20.227  23.849  1.00  0.00           H  
HETATM 4796  H2  T3P   643       6.124  21.465  24.450  1.00  0.00           H  
HETATM 4797  O   T3P   644       9.083  23.405  17.911  1.00  0.00           O  
HETATM 4798  H1  T3P   644       8.477  24.016  17.492  1.00  0.00           H  
HETATM 4799  H2  T3P   644       9.250  23.787  18.773  1.00  0.00           H  
HETATM 4800  O   T3P   645      -6.346  23.596  22.752  1.00  0.00           O  
HETATM 4801  H1  T3P   645      -6.394  22.902  22.095  1.00  0.00           H  
HETATM 4802  H2  T3P   645      -5.414  23.802  22.816  1.00  0.00           H  
HETATM 4803  O   T3P   646      -3.568  24.281  22.345  1.00  0.00           O  
HETATM 4804  H1  T3P   646      -2.968  24.592  23.023  1.00  0.00           H  
HETATM 4805  H2  T3P   646      -3.196  24.610  21.527  1.00  0.00           H  
HETATM 4806  O   T3P   647       1.956  22.568  25.007  1.00  0.00           O  
HETATM 4807  H1  T3P   647       1.354  23.177  24.580  1.00  0.00           H  
HETATM 4808  H2  T3P   647       1.645  21.701  24.746  1.00  0.00           H  
HETATM 4809  O   T3P   648       2.397  24.297  20.744  1.00  0.00           O  
HETATM 4810  H1  T3P   648       3.092  24.676  20.205  1.00  0.00           H  
HETATM 4811  H2  T3P   648       2.835  23.619  21.257  1.00  0.00           H  
HETATM 4812  O   T3P   649       3.386  22.464  22.442  1.00  0.00           O  
HETATM 4813  H1  T3P   649       3.880  22.199  23.217  1.00  0.00           H  
HETATM 4814  H2  T3P   649       3.585  21.792  21.790  1.00  0.00           H  
HETATM 4815  O   T3P   650       7.461  23.164  22.180  1.00  0.00           O  
HETATM 4816  H1  T3P   650       8.031  23.094  22.945  1.00  0.00           H  
HETATM 4817  H2  T3P   650       6.779  23.781  22.445  1.00  0.00           H  
HETATM 4818  O   T3P   651      -5.421  30.027  17.301  1.00  0.00           O  
HETATM 4819  H1  T3P   651      -4.936  30.851  17.333  1.00  0.00           H  
HETATM 4820  H2  T3P   651      -5.470  29.813  16.369  1.00  0.00           H  
HETATM 4821  O   T3P   652      -2.547  26.750  25.386  1.00  0.00           O  
HETATM 4822  H1  T3P   652      -2.387  25.836  25.152  1.00  0.00           H  
HETATM 4823  H2  T3P   652      -2.599  27.207  24.546  1.00  0.00           H  
HETATM 4824  O   T3P   653       5.047  27.333  23.311  1.00  0.00           O  
HETATM 4825  H1  T3P   653       4.644  27.382  22.445  1.00  0.00           H  
HETATM 4826  H2  T3P   653       5.987  27.399  23.142  1.00  0.00           H  
HETATM 4827  O   T3P   654       1.121  25.368  23.064  1.00  0.00           O  
HETATM 4828  H1  T3P   654       1.752  25.170  22.372  1.00  0.00           H  
HETATM 4829  H2  T3P   654       1.281  26.287  23.279  1.00  0.00           H  
HETATM 4830  O   T3P   655       4.270  28.004  26.019  1.00  0.00           O  
HETATM 4831  H1  T3P   655       4.447  27.634  25.154  1.00  0.00           H  
HETATM 4832  H2  T3P   655       5.094  27.905  26.496  1.00  0.00           H  
HETATM 4833  O   T3P   656       9.020  31.608  16.637  1.00  0.00           O  
HETATM 4834  H1  T3P   656       9.878  32.023  16.728  1.00  0.00           H  
HETATM 4835  H2  T3P   656       8.663  31.599  17.525  1.00  0.00           H  
HETATM 4836  O   T3P   657      -6.577  16.028  25.786  1.00  0.00           O  
HETATM 4837  H1  T3P   657      -7.230  16.566  25.338  1.00  0.00           H  
HETATM 4838  H2  T3P   657      -6.203  15.479  25.097  1.00  0.00           H  
HETATM 4839  O   T3P   658     -10.550  13.351  19.116  1.00  0.00           O  
HETATM 4840  H1  T3P   658     -10.249  12.889  19.897  1.00  0.00           H  
HETATM 4841  H2  T3P   658     -11.471  13.545  19.292  1.00  0.00           H  
HETATM 4842  O   T3P   659       5.549  12.937  26.288  1.00  0.00           O  
HETATM 4843  H1  T3P   659       5.565  12.065  25.892  1.00  0.00           H  
HETATM 4844  H2  T3P   659       6.297  12.943  26.884  1.00  0.00           H  
HETATM 4845  O   T3P   660       0.464  16.187  23.241  1.00  0.00           O  
HETATM 4846  H1  T3P   660      -0.167  16.485  23.897  1.00  0.00           H  
HETATM 4847  H2  T3P   660       0.672  16.972  22.735  1.00  0.00           H  
HETATM 4848  O   T3P   661       3.498   6.709  28.142  1.00  0.00           O  
HETATM 4849  H1  T3P   661       3.948   6.193  27.474  1.00  0.00           H  
HETATM 4850  H2  T3P   661       2.793   7.151  27.668  1.00  0.00           H  
HETATM 4851  O   T3P   662       4.706  11.765  23.144  1.00  0.00           O  
HETATM 4852  H1  T3P   662       4.046  11.643  23.827  1.00  0.00           H  
HETATM 4853  H2  T3P   662       5.537  11.567  23.577  1.00  0.00           H  
HETATM 4854  O   T3P   663      -9.056  19.292  30.271  1.00  0.00           O  
HETATM 4855  H1  T3P   663      -9.190  20.228  30.121  1.00  0.00           H  
HETATM 4856  H2  T3P   663      -9.080  19.196  31.223  1.00  0.00           H  
HETATM 4857  O   T3P   664      -2.703  12.708  31.788  1.00  0.00           O  
HETATM 4858  H1  T3P   664      -2.505  13.422  32.395  1.00  0.00           H  
HETATM 4859  H2  T3P   664      -3.282  13.101  31.136  1.00  0.00           H  
HETATM 4860  O   T3P   665      -0.873  12.817  24.939  1.00  0.00           O  
HETATM 4861  H1  T3P   665       0.012  13.108  25.161  1.00  0.00           H  
HETATM 4862  H2  T3P   665      -0.957  11.962  25.361  1.00  0.00           H  
HETATM 4863  O   T3P   666       3.891  12.009  20.505  1.00  0.00           O  
HETATM 4864  H1  T3P   666       3.001  12.358  20.460  1.00  0.00           H  
HETATM 4865  H2  T3P   666       4.075  11.941  21.441  1.00  0.00           H  
HETATM 4866  O   T3P   667       6.799  11.082  24.517  1.00  0.00           O  
HETATM 4867  H1  T3P   667       7.623  11.519  24.733  1.00  0.00           H  
HETATM 4868  H2  T3P   667       7.045  10.170  24.362  1.00  0.00           H  
HETATM 4869  O   T3P   668       7.206  17.089  32.105  1.00  0.00           O  
HETATM 4870  H1  T3P   668       8.093  16.729  32.132  1.00  0.00           H  
HETATM 4871  H2  T3P   668       6.839  16.885  32.966  1.00  0.00           H  
HETATM 4872  O   T3P   669      -4.282  21.444  27.099  1.00  0.00           O  
HETATM 4873  H1  T3P   669      -3.508  20.989  27.431  1.00  0.00           H  
HETATM 4874  H2  T3P   669      -4.410  21.089  26.220  1.00  0.00           H  
HETATM 4875  O   T3P   670      -5.460  23.517  28.557  1.00  0.00           O  
HETATM 4876  H1  T3P   670      -4.884  23.000  27.993  1.00  0.00           H  
HETATM 4877  H2  T3P   670      -4.885  23.849  29.246  1.00  0.00           H  
HETATM 4878  O   T3P   671      -3.750  17.372  25.237  1.00  0.00           O  
HETATM 4879  H1  T3P   671      -3.943  17.566  26.154  1.00  0.00           H  
HETATM 4880  H2  T3P   671      -4.354  16.665  25.010  1.00  0.00           H  
HETATM 4881  O   T3P   672       8.579  18.361  26.385  1.00  0.00           O  
HETATM 4882  H1  T3P   672       8.943  18.516  25.514  1.00  0.00           H  
HETATM 4883  H2  T3P   672       7.808  18.926  26.427  1.00  0.00           H  
HETATM 4884  O   T3P   673       6.212  12.017  35.360  1.00  0.00           O  
HETATM 4885  H1  T3P   673       6.952  12.403  34.891  1.00  0.00           H  
HETATM 4886  H2  T3P   673       5.622  11.714  34.669  1.00  0.00           H  
HETATM 4887  O   T3P   674      -5.854  26.625  24.763  1.00  0.00           O  
HETATM 4888  H1  T3P   674      -5.102  26.936  25.267  1.00  0.00           H  
HETATM 4889  H2  T3P   674      -6.376  26.128  25.393  1.00  0.00           H  
HETATM 4890  O   T3P   675      -1.470  24.298  24.167  1.00  0.00           O  
HETATM 4891  H1  T3P   675      -1.217  23.777  24.930  1.00  0.00           H  
HETATM 4892  H2  T3P   675      -0.662  24.734  23.896  1.00  0.00           H  
HETATM 4893  O   T3P   676       0.392  20.919  29.506  1.00  0.00           O  
HETATM 4894  H1  T3P   676       1.182  21.459  29.465  1.00  0.00           H  
HETATM 4895  H2  T3P   676       0.382  20.577  30.400  1.00  0.00           H  
HETATM 4896  O   T3P   677       2.400  19.905  23.757  1.00  0.00           O  
HETATM 4897  H1  T3P   677       2.675  19.937  22.841  1.00  0.00           H  
HETATM 4898  H2  T3P   677       3.154  19.542  24.222  1.00  0.00           H  
HETATM 4899  O   T3P   678       5.332  20.681  30.285  1.00  0.00           O  
HETATM 4900  H1  T3P   678       5.642  19.800  30.075  1.00  0.00           H  
HETATM 4901  H2  T3P   678       4.640  20.851  29.646  1.00  0.00           H  
HETATM 4902  O   T3P   679      10.491  25.768  22.966  1.00  0.00           O  
HETATM 4903  H1  T3P   679      10.861  26.156  23.759  1.00  0.00           H  
HETATM 4904  H2  T3P   679      11.052  25.015  22.783  1.00  0.00           H  
HETATM 4905  O   T3P   680      -7.428  26.517  30.493  1.00  0.00           O  
HETATM 4906  H1  T3P   680      -8.323  26.265  30.719  1.00  0.00           H  
HETATM 4907  H2  T3P   680      -7.497  26.880  29.610  1.00  0.00           H  
HETATM 4908  O   T3P   681     -10.652  23.794  28.209  1.00  0.00           O  
HETATM 4909  H1  T3P   681     -10.566  24.123  29.104  1.00  0.00           H  
HETATM 4910  H2  T3P   681     -10.743  22.846  28.309  1.00  0.00           H  
HETATM 4911  O   T3P   682       1.735  18.309  31.542  1.00  0.00           O  
HETATM 4912  H1  T3P   682       1.216  18.007  30.797  1.00  0.00           H  
HETATM 4913  H2  T3P   682       1.244  19.054  31.889  1.00  0.00           H  
HETATM 4914  O   T3P   683       6.088  18.555  19.494  1.00  0.00           O  
HETATM 4915  H1  T3P   683       5.595  19.358  19.327  1.00  0.00           H  
HETATM 4916  H2  T3P   683       6.002  18.412  20.436  1.00  0.00           H  
HETATM 4917  O   T3P   684       4.996  18.198  24.044  1.00  0.00           O  
HETATM 4918  H1  T3P   684       4.428  17.968  24.779  1.00  0.00           H  
HETATM 4919  H2  T3P   684       4.729  17.607  23.340  1.00  0.00           H  
HETATM 4920  O   T3P   685      -7.370  29.294  25.281  1.00  0.00           O  
HETATM 4921  H1  T3P   685      -7.152  28.419  25.602  1.00  0.00           H  
HETATM 4922  H2  T3P   685      -8.240  29.471  25.639  1.00  0.00           H  
HETATM 4923  O   T3P   686      -1.630  25.037  30.445  1.00  0.00           O  
HETATM 4924  H1  T3P   686      -1.482  25.460  31.291  1.00  0.00           H  
HETATM 4925  H2  T3P   686      -2.277  25.592  30.009  1.00  0.00           H  
HETATM 4926  O   T3P   687       1.349  34.153  28.290  1.00  0.00           O  
HETATM 4927  H1  T3P   687       1.732  34.542  29.076  1.00  0.00           H  
HETATM 4928  H2  T3P   687       0.540  33.743  28.594  1.00  0.00           H  
HETATM 4929  O   T3P   688       1.287  25.908  26.636  1.00  0.00           O  
HETATM 4930  H1  T3P   688       0.915  26.781  26.758  1.00  0.00           H  
HETATM 4931  H2  T3P   688       1.730  25.952  25.788  1.00  0.00           H  
HETATM 4932  O   T3P   689       6.720  27.570  27.211  1.00  0.00           O  
HETATM 4933  H1  T3P   689       7.347  27.162  27.808  1.00  0.00           H  
HETATM 4934  H2  T3P   689       6.719  27.004  26.439  1.00  0.00           H  
HETATM 4935  O   T3P   690      -8.256  14.183  27.243  1.00  0.00           O  
HETATM 4936  H1  T3P   690      -8.736  14.846  27.739  1.00  0.00           H  
HETATM 4937  H2  T3P   690      -7.538  14.665  26.832  1.00  0.00           H
[truncated: 3,135,221 more chars]
