# Supplementary material for: Binding modes of the KRAS(G12C) inhibitors GDC-6036 and LY3537982 revealed by all atom molecular dynamics simulations
Source: Sci Rep. 2025 Jul 10;15:24843. doi: 10.1038/s41598-025-07532-2 (PMC12246139; doi:10.1038/s41598-025-07532-2)
Supplement: Supplementary file 7 — Supplementary Material 7 [file 41598_2025_7532_MOESM7_ESM.zip]

Archive with 2 entries (2 files):
- Representative_snapshot_GDC-6036.pse
- __MACOSX/._Representative_snapshot_GDC-6036.pse
